# Supplementary material for: Plant Biomass Depolymerization by Oxidoreductases: Structural Characteristics, Synergy Mechanism, and Evolutionary Adaptation
Source: J Agric Food Chem. 2026 Jun 25;74(26):20104–25. doi: 10.1021/acs.jafc.5c16214 (PMC13353379; doi:10.1021/acs.jafc.5c16214)
Supplement: Supplementary file 1 [file jf5c16214_si_001.zip]

Archive with 9 entries (9 files):
- AA1_1.fasta
- AA1_2.fasta
- AA1_3.fasta
- AA2.fasta
- AA9.fasta
- AA10.fasta
- AA14.fasta
- AA15.fasta
- AA16.fasta
