# Supplementary material for: Plant Biomass Depolymerization by Oxidoreductases: Structural Characteristics, Synergy Mechanism, and Evolutionary Adaptation
Source: J Agric Food Chem. 2026 Jun 25;74(26):20104–25. doi: 10.1021/acs.jafc.5c16214 (PMC13353379; doi:10.1021/acs.jafc.5c16214)
Supplement: Supplementary file 1 [file jf5c16214_si_001.zip › AA1_1.fasta]

>Input_seq_ATOM_B
XGIGPVADLTITNAA--VSPDG--F--SR-----QAVVVN-------GGTPGPLITGN--
M----------------GDRFQLNVIDNLTN-HTMLKSTSI---HWHGFFQ-KGTN-WAD
GP------A--FINQ---C-------------------PIS-SGHSFLYD----------
-------F-QV-PD----------QAGTFWYHS--------------------HLSTQ-Y
--CDGL-------RG-------PFVVY-------D-P----N-DPAAD--L-----YDVD
N------------------DDT-VITL-----VDWY----------------HVAAKL-G
-----------P-----A--FPLG-----------ADATLINGKG---R-S----P----
---------S-----TT-T----ADLSVISVTPGKR--YRFRLVSLSCDP----NY--TF
SIDGH-NM-------------T------------------IIETDSINT---APLV---V
DSIQIFAAQR---YSFVLEANQ---------AV----DNYW-IRANPNF----G------
-----N----V-------G----F-----TGGINSAILRY-----DGA----------A-
A-------VEPTT----T-Q---T------------T--ST--------APLN-EVNLHP
LV--ATA-----VPGSPV----AGG-VDL-AINMAFNF--------------------NG
T------------N-FFINGASFTPP----TV--PVLLQII-SGAQNAQ----------D
LLPSGS--------VYSLPS-NA---DIEIS-F------P-ATA-----A----A-P---
-GA-P-------------H-------------PFH-LHGHAFAVVRSAG-ST--------
---VYNYD---------NPIFRDVVSTG-TP--AA--G---------DNVTIR-------
-FRT------------DNPGPWFLH------------------CHID--FHLEAGFAVVF
AEDIPDVA-SANP---VPQ-----AWSDLCPTYDARDPSDQ
>ur|Q02497|22_520|0|Fungi
-AIGPTADLTISNAE--VSPDG--F--AR-----QAVVVN-------NVTPGPLVAGN--
K----------------GDRFQLNVIDNLTN-HTMLKSTSI---HWHGFFQ-KGTN-WAD
GP------A--FVNQ---C-------------------PIS-SGHSFLYD----------
-------F-QV-PD----------QAGTFWYHS--------------------HLSTQ-Y
--CDGL-------RG-------PFVVY-------D-P----N-DPHAS--L-----YDVD
N------------------DDT-VITL-----ADWY----------------HTAAKL-G
-----------P-----A--FPLG-----------ADATLINGLG---R-S----P----
---------S-----TT-A----ADLAVINVTKGKR--YRFRLVSLSCDP----NH--TF
SIDGH-DL-------------T------------------IIEVDSINS---QPLV---V
DSIQIFAAQR---YSFVLNADQ---------DV----GNYW-IRANPNF----G------
-----N----V-------G----F-----AGGINSAILRY-----DGA----------D-
P-------VEPTT----T-Q---T------------T--PT--------KPLN-EVDLHP
LA--TMA-----VPGSPV----AGG-VDT-AINMAFNF--------------------NG
T------------N-FFINGASFVPP----TV--PVLLQII-SGAQNAQ----------D
LLPSGS--------VYSLPS-NA---DIEIS-F------P-ATA-----A----A-P---
-GA-P-------------H-------------PFH-LHGHAFAVVRSAG-ST--------
---VYNYD---------NPIFRDVVSTG-TP--AA--G---------DNVTIR-------
-FRT------------DNPGPWFLH------------------CHID--FHLEAGFAVVF
AEDIPDVA-SANP---VPQ-----AWSDLCPIYDALDVNDQ
>ur|Q50JG6|22_520|3.3e-290|Trametes_versicolor
-GIGPVADLTITNAA--VSPDG--F--SR-----QAVVVN-------GGTPGPLITGN--
M----------------GDRFQLNVIDNLTN-HTMLKSTSI---HWHGFFQ-KGTN-WAD
GP------A--FINQ---C-------------------PIS-SGHSFLHD----------
-------F-QA-PD----------QAGTFWYHS--------------------HLSTQ-Y
--CDGL-------RG-------PFVVY-------E-P----N-DPAAD--L-----YDVD
N------------------DDT-VITL-----ADWY----------------HVAAKL-G
-----------P-----A--LPLG-----------ADASHNIGKG---R-S----P----
---------S-----TT-T----ADPICITCIPGQT--YPFPPGVPVVRPQPHLQH--RW
SQQDD-HR-------------F------------------RLNQHGASR---GSNS---I
RSV----AQR---FSFVLEANQ---------AV----DNYW-IRANPNF----G------
-----N----V-------G----F-----TGGINSAILRF-----DGA----------A-
A-------MEPTT----T-Q---T------------T--ST--------EPLN-GVNLHP
LV--ATA-----VPGSPA----AGG-VDL-AINMAFNF--------------------NG
T------------N-FFINGASFTPP----TV--PVLLQII-SGAQNAQ----------D
LLHSGS--------VYSLPP-NA---DIEIS-F------P-ATA-----A----A-P---
-GA-L-------------H-------------PFH-LHGHAFAVVRSAG-ST--------
---VYNYD---------NPIFRDVVSTG-NR--AA--G---------DNVTIR-------
-FRT------------DNPGPWFLH------------------CHID--FHLEAGFAVVF
AEDIPDVA-SANP---VPQ-----AWSDLCPTYDARDPSDQ
>ur|A0A3G3M2S2|21_519|1.7e-284|Trametes_gibbosa
-AIGPKADLVISNAP--IAPDG--F--TR-----EAVVVN-------GVSPAPLITGK--
K----------------GDHFQLNVIDKLTN-HTMLKSTSI---HWHGFFQ-AGTN-WAD
GP------A--FVNQ---C-------------------PIA-SGHSFLYD----------
-------F-HV-PD----------QAGTFWYHS--------------------HLSTQ-Y
--CDGL-------RG-------PFVVY-------D-P----H-DPQAH--L-----YDVD
N------------------EST-VITL-----SDWY----------------HVAARL-G
-----------P-----P--FPRG-----------ADATLINGLG---R-A----D----
---------S-----AS-T----AALAVINVQHGKR--YRFRLVSLSCDP----NH--TF
SIDGH-NM-------------T------------------IIEVDGINS---KPLT---V
DSIQIFAAQR---YSFVLNANQ---------TV----NNYW-IRANPSF----G------
-----T----T-------G----F-----AGGINSAILRY-----DGA----------P-
A-------VEPTT----T-Q---T------------A--SV--------IPLV-ETNLHP
LV--HMP-----VPGLPT----PGG-VDK-PLNLAFNF--------------------NG
T------------N-FFINNASFTPP----TV--PVLLQIL-SGAHTAQ----------E
LLPPGS--------VYTLPG-HS---SIEIT-M------P-ATS-----L----A-P---
-GA-P-------------H-------------PFH-LHGHAFAVVRSAG-ST--------
---EYNYD---------DPIFRDVVSTG-TP--AA--G---------DNVTIR-------
-FRT------------DNPGPWFLH------------------CHID--FHLDAGFAVVF
AEDVPRVA-YANP---VPQ-----AWSDLCPIYDALDVGDQ
>ur|Q12718|21_516|5e-282|Trametes
-AIGPVASLVVANAP--VSPDG--F--LR-----DAIVVN-------GVVPSPLITGK--
K----------------GDRFQLNVDDTLTN-HSMLKSTSI---HWHGFFQ-AGTN-WAD
GP------A--FVNQ---C-------------------PIA-SGHSFLYD----------
-------F-HV-PD----------QAGTFWYHS--------------------HLSTQ-Y
--CDGL-------RG-------PFVVY-------D-P----K-DPHAS--R-----YDVD
N------------------EST-VITL-----TDWY----------------HTAARL-G
-----------P-----R--FPLG-----------ADATLINGLG---R-S----A----
---------S-----TP-T----AALAVINVQHGKR--YRFRLVSISCDP----NY--TF
SIDGH-NL-------------T------------------VIEVDGINS---QPLL---V
DSIQIFAAQR---YSFVLNANQ---------TV----GNYW-VRANPNF----G------
-----T----V-------G----F-----AGGINSAILRY-----QGA----------P-
V-------AEPTT----T-Q---T------------T--SV--------IPLI-ETNLHP
LA--RMP-----VPGSPT----PGG-VDK-ALNLAFNF--------------------NG
T------------N-FFINNATFTPP----TV--PVLLQIL-SGAQTAQ----------D
LLPAGS--------VYPLPA-HS---TIEIT-L------P-ATA-----L----A-P---
-GA-P-------------H-------------PFH-LHGHAFAVVRSAG-ST--------
---TYNYN---------DPIFRDVVSTG-TP--AA--G---------DNVTIR-------
-FQT------------DNPGPWFLH------------------CHID--FHLDAGFAIVF
AEDVADVK-AANP---VPK-----AWSDLCPIYDGLSE---
>ur|V9PQQ0|22_519|6.2e-279|root
-GIGPKADLTISNAN--IAPDG--Y--TR-----AAVVVN-------GVFPGPLITGN--
K----------------GDRFQLNVIDQLTN-HTMLKTTSI---HWHGFFQ-KGTN-WAD
GP------A--FINQ---C-------------------PIA-SGHSFLYD----------
-------F-QV-PD----------QAGTFWYHS--------------------HLSTQ-Y
--CDGL-------RG-------PFVVY-------D-P----K-DPLKG--L-----YDVD
N------------------DST-VITL-----SDWY----------------HVAARL-G
-----------P-----S--FPLG-----------SDSTLINGLG---R-S----T----
---------T-----NA-T----AGLAVINVTQGKR--YRFRLVSLSCDP----NY--TF
SIDGH-DM-------------S------------------VIEADGIAT---QPVT---A
NAIQIFSAQR---YSFVLTANQ---------TI----GNYW-IRANPSF----G------
-----N----I-------G----F-----TNGINSAILRY-----SGA----------D-
P-------IEPTT----A-Q---Q------------T--TQ--------NLLN-EVDLHP
FV--AKQ-----TPGRAT----QGG-TDV-TINMVFNF--------------------NG
S------------N-FFINNASFTPP----TV--PVLLQIL-SGAQAAQ----------D
LLPSGS--------VYTLPI-NK---SIELT-F------P-ATV-----N----A-P---
-GA-P-------------H-------------PFH-LHGHSFAVVRSAG-ST--------
---EYNYN---------NPVWRDVVSTG-TP--AA--G---------DNVTIR-------
-FQT------------DNPGPWFLH------------------CHID--FHLEAGFAVVF
AEDTADTS-LANH---VPQ-----AWSDLCPTYDALSADD-
>ur|A0A3G3M2H8|21_519|3.8e-275|Lenzites_betulinus
-AIGPKTDLVISNAP--VAPDG--F--NR-----EAVVVN-------GVYPAPLITGK--
K----------------GDHFQLNVIDKLTN-HTMLKSTSI---HWHGFFQ-AGTN-WAD
GP------A--FVNQ---C-------------------PIA-SGHSFLYD----------
-------F-HV-PD----------QAGTFWYHS--------------------HLSTQ-Y
--CDGL-------RG-------PFVVY-------D-P----Y-DPQAH--L-----YDID
N------------------DST-VITL-----SDWY----------------HVAARL-G
-----------P-----K--FPRA-----------ADATLINGLG---R-S----S----
---------A-----TP-T----AELAVINVQHGKR--YRFRLVSLSCDP----NY--TF
SIDGH-NM-------------T------------------IIEVDGINS---KPLA---V
DSIQIFAAQR---YSFVLNANQ---------TV----DNYW-IRAIPNT----G------
-----T----T-------G----I-----AGGINAAILRY-----KGA----------A-
S-------VDPNS----T-Q---A------------P--VV--------IPLV-ETNLHP
LV--HMP-----VPGLPT----PGG-VDK-PLNLAFNF--------------------NG
T------------N-FFINNATFTPP----TV--PVLLQIL-SGAHTAQ----------E
LLPPGS--------VYTLPG-HS---SIEIT-M------P-ATS-----L----A-P---
-GA-P-------------H-------------PFH-LHGHAFAVVRSAG-ST--------
---EYNYN---------DPIFRDVVSTG-TP--AA--G---------DNVTIR-------
-FRT------------DNPGPWFLH------------------CHID--FHLDAGFAVVF
AEDVPRVA-LANP---VPK-----AWDQLCPIYDKLDVDDQ
>ur|A0A5C3PBT4|22_519|8.9e-273|Polyporus
-AIGPVTDLAISNAN--ISPDG--Y--ER-----AAVVAG-------GSFPGPLITGQ--
K----------------GDHFQINVVDQLTN-HTMLKSTSI---HWHGFFQ-KGTN-WAD
GP------A--FVNQ---C-------------------PIA-TGHSFLYD----------
-------F-SA-PD----------QAGTFWYHS--------------------HLSTQ-Y
--CDGL-------RG-------PMVVY-------D-P----N-DPHAS--R-----YDVD
N------------------DDT-VITL-----ADWY----------------HVAAKL-G
-----------R-----T--TPFV-----------GDSTVINGKG---R-S----P----
---------Q-----TP-S----AELSVITVSPGKR--YRFRLVSLSCEP----NF--VF
SVDGH-DL-------------T------------------IIEADSVNT---EPLV---V
DSIQIFAGQR---YSFVLEANQ---------SV----DNYW-IRANPNF----G------
-----N----T-------G----F-----ADGINSAILRY-----EGA----------L-
E-------TEPTS----L-S----------------L--ST--------KPLK-ETDLHP
LT--AMP-----VPGTPE----LGG-VDK-AINFVFSY--------------------NG
T------------N-FFTNGATFAPP----TL--PVLLQIM-SGAQAAS----------D
LLPSGD--------IYVLPS-NA---TIELS-F------P-ATV-----N----A-P---
-GA-P-------------H-------------PFH-LHGHTFAVVRSAG-SS--------
---KYNYE---------NPIWRDVVSTG-TV--LN--S---------DNVTIR-------
-FRT------------DNPGPWFLH------------------CHID--FHLEAGFAVVM
VEDTPDIK-DANP---VPQ-----AWSDLCPIYQALPENDQ
>ur|A0A4Q9QFI2|10_506|5.7e-265|Dichomitus_squalens
-AIGPVTDLTVANAN--ISPDG--Y--ER-----AAVLAG-------GSFPGPLITGR--
K----------------GDHFQINVVDQLTN-HTMLKSTSI---HWHGLFQ-KGTN-WAD
GP------A--FVNQ---C-------------------PIS-TGNSFLYD----------
-------F-HV-PD----------QAGTFWYHS--------------------HLSTQ-Y
--CDGL-------RG-------AMVVY-------D-P----N-DPHKN--L-----YDVD
N------------------DDT-VITL-----ADWY----------------HVASKL-G
-----------P-----A--VPFG-----------GDSTLINGKG---R-S----T----
---------A-----TP-T----ADLAVISVTQGKR--YRFRLVSLSCDP----NF--TF
SIDGH-AL-------------T------------------VIEADAVST---QPLT---V
DSIQIFAGQR---YSFVLNANQ---------SV----DSYW-IRAQPSL----G------
-----N----V-------G----F-----DGGLNSAILRY-----DGA----------A-
P-------TEPSA----L-A---V-----------PV--ST--------NPLV-ETALRP
LN--SMP-----VPGKAE----VGG-VDK-AINLAFSF--------------------NG
T------------N-FFINGATFVPP----AV--PVLLQIM-SGAQSAS----------D
LLPSGS--------VFVLPS-NA---TIELS-F------P-ATA-----N----A-P---
-GA-P-------------H-------------PFH-LHGHTFAVVRSAG-SA--------
---EYNYE---------NPIWRDVVSTG-S----P--G---------DNVTIR-------
-FRT------------DNPGPWFLH------------------CHID--PHLEAGFAVVM
AEDTRDVK-ADNP---EPK-----AWDDLCPTYNALAVDD-
>ur|V9PQZ5|22_514|6.7e-258|Ganoderma_lucidum
-AIGPVTDLTISNAA--VTPDG--F--TR-----DAVVVN-------GVFPGPLITGN--
K----------------GDRFQLNVIDNLTN-HTMLKSTSV---HWHGLFQ-KGTN-WAD
GG------A--SVNQ---C-------------------PIA-TGHSFLYD----------
-------F-NV-PD----------QAGTFWYHS--------------------HLSTQ-Y
--CDGL-------RG-------PLVVY-------D-P----Q-DPHAS--L-----YDVD
D------------------DST-VITL-----SDWY----------------HVAATG--
-----------------------------------ADSTLINGLG---R-S----T----
---------G-----TA-E----ADLAVISVTQGKR--YRFRLVSMSCDP----FH--TF
SIDNH-TL-------------N------------------VIEADGVNA---KPLT---V
DSIPIFAGQR---YSFVLTANQ---------TI----DNYW-IRAQPNI----G------
-----T----T-------G----F-----ANGINSAILRY-----DGA----------A-
P-------VEPTT----S-L---A-----------PV--SS--------SPLV-ETNLHP
LE--SMP-----VPGTAT----AGG-VDK-AINLDFTF--------------------DG
T------------Y-FYTNGATFTPP----SV--PVLLQIL-SGTQAAQ----------D
LLPSGA--------VIELPS-ES---SIEVT-M------P-ATA-----N----A-P---
-GV-P-------------H-------------PFH-LHGHSFAVVRSAG-ST--------
---AYNYD---------DPIWRDVVSTG-TP--AA--G---------DNVTIR-------
-FRT------------DNPGPWFLH------------------CHID--FHLEAGFAIVF
AEGVTTTS-AANP---VPS-----AWEELCPIYDALSEDDQ
>ur|C1KDZ6|22_520|2.9e-255|Trametes_sp._C30
-SIGPVADLTISNGA--VSPDG--F--SR-----QAILVN-------DVFPSPLITGN--
K----------------GDRFQLNVIDNMTN-HTMLKSTSI---HWHGFFQ-HGTN-WAD
GP------A--FVNQ---C-------------------PIS-TGHAFLYD----------
-------F-QV-PD----------QAGTFWYHS--------------------HLSTQ-Y
--CDGL-------RG-------PIVVY-------D-P----Q-DPHKS--L-----YDVD
D------------------DST-VITL-----ADWY----------------HTAARL-G
-----------A-----R--FPAG-----------ADSTLINGLG---R-A----A----
---------G-----GD-A---DAALAVFNVTQGSR--YRFRLVSLSCDP----NF--NF
TIQDH-NM-------------T------------------IIEVDGVNV---EPVT---V
DSIQIFAGQR---YSFVLTADQ---------DI----GNYW-IQAVPNT----G------
-----T----V-------T----T-----DGGVNSAILRY-----DTA----------D-
P-------IEPDA----A-D---P------------T--SS--------IPLV-ETDLVP
LE--NLA-----APGDPT----VGG-VDL-AMNLEFDF--------------------NG
T------------W-FFINGEPFVPP----SV--PVLLQIM-SGAQSAA----------D
LLPSGS--------VYTLPA-NS---TIEIS-F------P-MNTT----A----A-P---
-GA-P-------------H-------------PFH-LHGHTFYVVRSAG-ST--------
---EYNYV---------NPPQRDTVSTG-T----D--G---------DNVTIR-------
-FRT------------DNPGPWFLH------------------CHID--FHLEAGFAVVM
AEDIPDVA-ATNP---VPQ-----AWSDLCPTYDALSPDDQ
>ur|A0A1Y2IPJ5|24_523|3.7e-252|Trametes_coccinea_BRFM310
-AIGPVTDLTISNAD--ITPDG--Y--TR-----AAVVAN-------GVFPGPLITGN--
K----------------GDNFQINVIDNLSN-ETMLKSTTI---HWHGLFQ-HGTN-WAD
GA------A--FVNQ---C-------------------PIA-TGNSFLYD----------
-------F-SV-PD----------QAGTFWYHS--------------------HLSTQ-Y
--CDGL-------RG-------PLVVY-------D-P----D-DPHAD--L-----YDVD
D------------------DTT-VITL-----SDWY----------------HTAAKL-G
-----------P-----A--FPLG-----------ADSVLINGLG---R-Y----T----
---------G-----GN-A----SELAVITVEQGKR--YRFRLVSLSCDP----NF--TF
SIDGH-NM-------------T------------------IIEVDGVNH---EPLT---V
DSIQIFAAQR---YSFVLNATE---------AV----DNYW-IRAIPNT----G------
-----T----V-------D----T-----TGGVNSAILRY-----SGA----------D-
A-------IEPTT----N-A---T------------T--SV--------IPLD-ETDLVP
LD--SPA-----APGDPV----AGG-VDL-AMSLSFSF--------------------NG
S------------N-FFVNGDTFVPP----SV--PVLLQIL-SGAQTAA----------S
LLPNGS--------VYTLPS-NS---TIEIS-F------P-IISTDGAVN----A-P---
-GA-P-------------H-------------PFH-LHGHTFSVVRSAG-SS--------
---DYNYV---------NPVRRDTVSTG-N----A--G---------DNVTIR-------
-FTT------------DNPGPWFLH------------------CHID--FHLEAGFAIVM
AEDTADTA-SVNS---VTT-----DWSNLCPTYDALSAD--
>ur|A0A3G3M2J9|24_520|2.1e-248|Polyporaceae
-AIGPVTDLTISNGD--ISPDG--F--TR-----AAVVVN-------DVFPGPLITGN--
K----------------GDNFQINVIDNLTN-ETMLKSTTV---HWHGFFQ-HGTN-WAD
GA------A--FVNQ---C-------------------PIA-TGNSFLYD----------
-------F-TA-TD----------QAGTFWYHS--------------------HLSTQ-Y
--CDGL-------RG-------PMVVY-------D-P----S-DPHAD--L-----YDVD
D------------------DTT-IITL-----ADWY----------------HTAAKL-G
-----------A-----A--FPIG-----------SDSTLINGLG---R-F----T----
---------G-----GN-S----SDLAVISVEQGKR--YRFRLVSISCDP----NY--VF
SIDGH-NM-------------T------------------IIEVDAVNH---EPLT---V
DSIQIYAGQR---YSFVLTADQ---------DV----DNYW-IRALPSA----G------
-----T----V-------S----F-----SGGVNSAILRY-----TGA----------S-
E-------VEPTT----E-E---V------------T--SS--------NPLV-ESSLVP
LD--DPA-----APGDPV----VGG-VDY-AMNLDFSF--------------------DG
T------------N-FFINDVAFVPP----SV--PVLLQIL-SGASSAA----------D
LLPSGS--------VFTLPS-NS---TIEIS-F------P-ITAT----N----A-P---
-GA-P-------------H-------------PFH-LHGHTFSIVRTAG-SD--------
---EANYV---------NPVRRDVVNTG-T----A--G---------DNVTIR-------
-FTT------------DNAGPWFLH------------------CHID--FHLEAGFAIVF
SEDTADVA-SINT---PST-----AWSDLCPTYNALDSAD-
>ur|R7SVI6|24_519|2.2e-245|Dichomitus_squalens
-AIGPVADMTVTDDN--ISPDG--Y--SR-----AAVLVN-------GVFPSPLITGN--
K----------------GDNFQLNVIDNLTN-DTMLTATTI---HWHGFFQ-KGTN-YAD
GP------A--FVNQ---C-------------------PIS-KGNSFLYD----------
-------F-TA-TD----------QAGTFWYHS--------------------HLSTQ-Y
--CDGL-------RG-------AFVVY-------D-P----N-DPHAS--L-----YDVD
D------------------EST-VITL-----ADWY----------------HTAARL-G
-----------P-----R--FPLG-----------ADTVLINGIG---R-F----T----
---------G-----GD-A----VDLAVISVTQGKR--YRFRLVSISCDP----NF--TF
SIDNH-NL-------------T------------------IIEVDAVNH---QPLT---V
DEIQIFAGQR---YSFVLTADQ---------AI----DNYW-IRALPQI----G------
-----T----V-------S----F-----DGGVNSAILRY-----DGA----------A-
A-------IEPTT----N-Q---T------------G--GS--------NPLV-EANLVP
LD--NLA-----APGSAV----VGG-VDW-AHSFDFSF--------------------NG
T------------E-FFIDGTPFVSP----SV--PVLLQIL-SGAQSAS----------D
LLPSGS--------VFSLPS-NS---TIELS-F------P-LTAT----N----A-P---
-GG-P-------------H-------------PFH-LHGHTFYVVQSAG-QT--------
---EPNYV---------NPPQRDVVSTG-T----A--G---------DNVTIR-------
-FTT------------NNPGPWFLH------------------CHID--FHLEAGFAVVL
AEDIPDVS-SANT---PTT-----AWENLCPTYSQVYPS--
>ur|A0A5K1K6U1|1_429|3.7e-244|Ganoderma_boninense
------------------------------------------------------------
--------------------------------------------HWHGFFQ-KGTN-WAD
GV------A--FVNQ---C-------------------PIS-SGHSFLYD----------
-------F-QV-PG----------QAGTYWYHS--------------------HLSTQ-Y
--CDGL-------RG-------PFVVY-------D-P----E-DPLLS--M-----YDVD
D------------------DST-VITL-----TDWY----------------HTAAKL-G
-----------P-----A--FPLG-----------ADATLINGLG---R-S----P----
---------A-----TS-T----AELAVINVTKGKR--YRFRLISMSCDP----NY--TF
SVDGH-DM-------------T------------------VIEADGIET---QPVT---V
NTIQIFAAQR---YSFVLTADQ---------DV----DNYW-VRANPNF----G------
-----N----V-------G----F-----TDGINSAILRY-----DGA----------D-
P-------VEPTT----S-Q---Q------------T--TQ--------NLLN-EVDLHP
YV--AIP-----TPGSPT----PGG-VDL-AINFAFNF--------------------NG
S------------R-FFINGDTFVPP----TV--PVLLQIL-SGAQTAQ----------E
LLPSGS--------VYELPM-NS---SIELT-F------P-GTA-----S----A-P---
-GT-P-------------H-------------PFH-LHGHEFAVIRSAG-ST--------
---EYNYD---------NPVWRDVVSTG-V----A--G---------DNVTIR-------
-FQT------------NNPGPWILH------------------CHID--FHLEAGFAVVM
AEDSPQAS-AANP---VPQ-----AWSDLCPTYNAL-----
>ur|E0W6S1|22_514|1.3e-239|Rigidoporus_microporus
-SVGPVADIPIVNAN--LSPDG--F--TR-----TTVLAG-------GTFPGPLIVGN--
K----------------GDNFKLNVVDQLTD-ANQLKTTTI---HWHGFFQ-HGTN-WAD
GP------A--FVNQ---C-------------------PIA-SGNSFLYD----------
-------F-SA-AD----------QAGTFWYHS--------------------HLSTQ-Y
--CDGL-------RG-------AFVVY-------D-P----S-DPNAS--L-----YDVD
N------------------EST-VITL-----ADWY----------------HTLARL-G
-----------A-----R--FPT------------PDSTLINGLG---R-F----A----
---------G-----GP-A----SDLSVITVESGKR--YRFRLVSISCDP----NY--TF
SIDGH-DM-------------T------------------IIEVNGINH---DALS---V
DSIQIFAGQR---YSFVLNANQ---------AV----GNYW-IRANPNI----G------
-----T----R-------G----F-----SGGINSAILRY-----VGA----------D-
A-------VEPTT----S-Q---G------------T--ST--------KPLV-ETNLHP
SQ--NPG-----AVGSPT----PGG-VDL-ALNLALGF--------------------AG
G------------S-FTINGATFTSP----TV--PVLLQIL-SGAQSAT----------D
LLPSGS--------VFTLPG-DS---TIEIS-M------P-A-------G----V-A---
-GG-P-------------H-------------PFH-LHGHAFDVVRASG-SS--------
---TYNYA---------NPVRRDVVSLG-A----A--G---------DNVTIR-------
-FKT------------DNPGPWFLH------------------CHID--WHLEAGLAIVF
AEDTPNTA-AINP---VPQ-----AWSDLCPIYNALAESD-
>ur|B5B8U2|22_520|7.3e-238|Phlebia_tremellosa
-AIGPVTDFHIVNAA--IAPDG--I--SR-----QAVLAE-------GTFPGPLITGN--
K----------------GDNFQINVIDELTN-ATMLKSTTI---HWHGFFQ-HGTN-WAD
GP------A--FVNQ---C-------------------PIA-TGNSFLYN----------
-------F-NA-PD----------QAGTFWYHS--------------------HLSTQ-Y
--CDGL-------RG-------PFVVY-------D-P----N-DPYAD--L-----YDVD
D------------------DST-VITL-----ADWY----------------HTAARL-G
-----------G-----P--FPN------------ADTTLINGLG---R-CGE--P----
---------G-----AP-V----SDLAVINVEAGKR--YRMRLVSISCDS----WF--NF
TIDGH-DM-------------T------------------IIEVDGVNH---ETLT---V
DQIQIFAAQR---YSFILEANQ---------PV----DNYW-IRANPGT----G------
----IT----Q-------G----F-----EGGINSAILRY-----AGA----------D-
E-------VEPTT----A-L---V------------A--ST--------SPLA-EGDLHP
LD--NPA-----APGQPF----PGG-VDY-ALNLNLTF--------------------DG
P-------T---LK-FLINGVSFVPP----TV--PVLLQIL-SGAQTAQ----------D
LLPTGS--------VYSLPS-NA---TIELS-L------P-A-------G----P-A---
-GG-P-------------H-------------PFH-LHGHTFSVVQGAG-QT--------
---VPNYV---------NPVRRDVVSIG-A----V--P---------DNVTIR-------
-FET------------NNPGPWFLH------------------CHID--WHLDAGFAVVF
AEDIPDIA-SVSP---VLT-----DWSNLCPIYDALDPSDQ
>ur|E7BLQ9|22_517|7.7e-237|Cerrena_sp._WR1
-AIGPVTDLTITNAT--ISPDG--F--SR-----QAVLAG-------GVFPGPLITGN--
K----------------GDNFQINVVNSLEN-SDMLKSTTI---HWHGFFQ-KGTN-WAD
GP------A--FVNQ---C-------------------PIA-TGNSFLYN----------
-------F-NA-DD----------QAGTFWYHS--------------------HLSTQ-Y
--CDGL-------RG-------PMVVY-------D-P----N-DPHAS--L-----YDVD
D------------------EST-VITL-----ADWY----------------HTLARL-G
-----------A-----A--FPT------------ADATLINGLG---R-Y----S----
---------D-----GT-T----SDLAVITVESGKR--YRFRLVNISCDP----NY--TF
SIDNH-TF-------------T------------------VIEVDGVNH---AALD---V
DEIQIFAGQR---YSFVLTANQ---------TV----DNYW-IRANPNL----G------
-----T----T-------G----F-----DNGINSAILRY-----SGA----------N-
E-------TEPTT----T-Q---T------------T--AT--------AALS-EASLVP
LE--DPA-----APGEAV----AGG-VDY-ALNLAFAF--------------------DG
A-------N---LD-FTVNGETYVSP----TV--PVLLQIL-SGASSVS----------D
LLPAGS--------VYSLPS-NS---TIELS-M------P-G-------G----V-V---
-GG-G-------------H-------------PLH-LHGHAFSVVRSAG-SD--------
---TYNYV---------NPPRRDVVNIG-A----A--G---------DNVTIR-------
-FTT------------DNPGPWFLH------------------CHID--FHLEAGFAVVF
AEDFNATA-SSNT---VTT-----EWSNLCTTYDALSADDQ
>ur|I1W1V7|22_518|7e-235|Polyporales
-AIGPVTDLVITDAF--VTPDGPNL--GR-----EAVLAG-------GTFPGPLIQGN--
K----------------GDNFQINVVNNLTN-HTMLKTTSI---HWHGLFQ-HGTN-WAD
GP------A--FVNQ---C-------------------PIA-SGNSFLYN----------
-------F-NV-PD----------QAGTFWYHS--------------------HLATQ-Y
--CDGL-------RG-------PLVVY-------D-P----N-DPYAD--L-----YDVD
D------------------EST-VITL-----SDWY----------------HAAAST-L
-----------------T--FPT------------FDTTLINGLG---R-F----AG---
--------TG-----GT-D----SDLAVITVEQGKR--YRFRLAAISCDP----NW--VF
SIDEH-VM-------------T------------------IIEADAVNT---LPLT---V
DAIQIFAAQR---YSFVLNANQ---------TV----GNYW-IRANPNN----G------
-----N----M-------G----F-----ANGINSAILRY-----SGA----------T-
I-------EDPTT----N-S---T---------------IV--------NQLN-EADLSP
LT--NPQ-----APGAPSQ--DPGA-VDV-AMNLAFSF--------------------NG
T------------R-LFINGVSFVPP----SV--PVLLQIL-SGSMTAQ----------D
LLPTGS--------VYTLPR-NA---TVQIS-M------P-G-------N----I-I---
-AG-P-------------H-------------PFH-LHGHTFSVIRSAG-ES--------
---DYNYD---------NPVQRDTVSIG-G----A--T---------DNVTIR-------
-FTT------------NNPGPWFLH------------------CHID--WHLQAGFAIVF
AEDTPDIA-SANP---VPQ-----AWSDLCPTYDALDPSD-
>ur|E7BLR0|22_516|2.4e-232|Cerrena_sp._WR1
-AIGPVADLHITDAN--VSPDG--F--TR-----PAVLAG-------GTFPGPLITGK--
Q----------------GDNFQINVIDELTD-ATMLKSTSI---HWHGIFQ-KGTN-WAD
GP------S--FVNQ---C-------------------PIT-TGNSFLYD----------
-------F-SV-PD----------QTGTYWYHS--------------------HLSTQ-Y
--CDGL-------RG-------ALVIY-------D-D----N-DPHKD--L-----YDVD
D------------------ETT-VITL-----ADWY----------------HTQARL-I
-----------T-----G--VPV------------SDATLINGLG---R-Y----L----
---------N-----GP-T---DAPLAVITVDQGKR--YRFRLVSISCDP----NF--VF
SIDNH-SM-------------T------------------VIEVDAVNS---QPLV---V
DSIQIFAAQR---YSFILNANQ---------SV----GNYW-IRANPNL----G------
-----N----T-------G----F-----TNGINSAILRY-----NGA----------P-
V-------AEPNT----T-Q---T------------A--ST--------NPLN-EVNLHP
LV--PTP-----VPGTPQ----PGG-VDV-VQNLVLGF--------------------SG
G------------K-FTINGVAFSPP----TV--PVLLQIL-SGTTTAQ----------D
LLPTGS--------IIELPL-GK---TVELT-L------A-A-------G----V-L---
-GG-P-------------H-------------PFH-LHGHTFHVVRSAG-QT--------
---TPNYV---------DPILRDTVNTG-A----A--G---------DNVTIR-------
-FTT------------DNPGPWFLH------------------CHID--WHLEAGFAVVF
AEGLNQTN-AANP---TPD-----AWNNLCDLYNALPAGDQ
>ur|Q6UNT7|22_517|1.4e-229|Rigidoporus_microporus
-AIGPVADLHISNAN--ISPDG--F--TR-----AAVLAG-------GSFPGPLITGN--
K----------------GDNFQINVINDLTD-ADQLKTTTI---HWHGFFQ-HGTN-WAD
GP------A--FINQ---C-------------------PIA-SGNSFLYN----------
-------F-QV-PD----------QAGTFWYHS--------------------HLSTQ-Y
--CDGL-------RG-------AFVVY-------D-P----D-DPHAS--L-----YDVG
D------------------EST-VIAL-----ADWY----------------HGLARL-G
-----------P-----K--FPT------------TNSTLINGLG---R-Y----D----
---------F-----GP-S----SDLAVISVQAGKR--YRFRLVSISCDS----NY--VF
SIDEH-TF-------------T------------------VIEVDGVNH---QPVD---A
DSLQIFAGQR---YSIVVNADK---------SEG---GNYW-IRASPTP----G------
-----P----Q-------G----F-----ANGINSAILRY-----VGS----------D-
E-------VEPTT----N-Q---T------------T--ST--------NPLV-EANLVP
LE--NPG-----APGDPT----PGG-VDV-PLNLAVAF--------------------DG
T-------G---LD-FQVNGQTFIPP----TV--PVLLQIL-SGAQSAT----------D
LLPSGS--------VYVLPS-NA---TVEIS-I------P-A-------G----A-V---
-GG-P-------------H-------------PIH-LHGHTFDVVRSAG-SS--------
---TYNYV---------NPPRRDVVSIG-N----A--G---------DNVTIR-------
-FRT------------DNPGPWFLH------------------CHID--WHLEAGFAVVF
AEDIPNVA-SVNS---PPQ-----AWSDLCPIYDALDPSD-
>ur|A0A0A0Q492|22_517|3.2e-227|Cerrena_sp._HYB07
-AIGPVTDLEITNAD--ISPDG--F--SR-----AAVLAG-------GSFPGPLITGN--
K----------------GDNFQINVVNSLTD-ADQLKSTTI---HWHGFFQ-KGTN-WAD
GP------A--MVNQ---C-------------------PIA-TGNSFLYN----------
-------F-DS-TD----------QAGTFWYHS--------------------HLSTQ-Y
--CDGL-------RG-------PFVVY-------D-P----S-DPHAS--L-----YDVD
D------------------EST-VITL-----ADWY----------------HTLARL-G
-----------A-----A--FPT------------PDATLINGLG---R-Y----S----
---------D-----GT-S----SDLAVISVESGKR--YRFRLVSLSCDP----NF--TF
TIDNH-TM-------------T------------------VIEVDGVNH---EALA---T
DEITIYAGQR---YSFVLNANQ---------TV----DNYW-IRANPNL----G------
-----T----T-------G----F-----ANGINSAILRY-----SGA----------D-
E-------VEPTT----T-Q---T------------D--AT--------AALA-ETALVP
LE--NPG-----APGTAE----VGG-VDY-ALNLAFAF--------------------NG
S-------A---LQ-FTVNGVTFVPP----TV--PALLQIM-SGASSVA----------D
LLPSGS--------VFSLPS-NA---TIELS-M------P-G-------G----V-V---
-GG-G-------------H-------------PLH-LHGHVFDVVRSAG-SD--------
---TYNYA---------NPPRRDVVNIG-T----T--G---------DNVTIR-------
-FTT------------DNPGPWFLH------------------CHID--WHLEAGFALIF
AEDFDNTV-SANTN--IPA-----DWSNLCPIYDALADSD-
>ur|A0A7D7J228|20_514|2.2e-226|Cerrena
-AIGPVTDLHIVNQN--LAPDG--F--NR-----PTVLAG-------GTFPGPLIRGN--
K----------------GDNFKINVIDDLTE-HSMLKATSI---HWHGFFQ-KGTN-WAD
GP------A--FVTQ---C-------------------PIT-SGNAFLYD----------
-------F-NV-PD----------QAGTFWYHS--------------------HLSTQ-Y
--CDGL-------RG-------AFVVY-------D-P----N-DPNKQ--L-----YDVD
N------------------EST-VITL-----ADWY----------------HALAQT-V
-----------T-----G--VAV------------SDATLINGLG---R-S----A----
---------T-----GP-A---NAPLAVISVERNKR--YRFRLVSISCDP----NF--IF
SIDHH-PM-------------T------------------VIEMDGVNT---QSMT---V
DSIQIFAGQR---YSFVMQANQ---------PV----GNYW-IRAKPNV----G------
-----N----T-------T----F-----LGGLNSAILRY-----VGA----------P-
D-------QEPTT----D-Q---T------------P--NS--------TPLV-EANLRP
LV--YTP-----VPGQPF----PGG-ADI-VKNLALGF--------------------NA
G------------R-FTINGASFTPP----TV--PVLLQIL-SGTHNAQ----------D
LLPAGS--------VIELEQ-NK---VVEIV-L------PAA-------G----A-V---
-GG-P-------------H-------------PFH-LHGHNFWVVRSAG-QT--------
---TYNFN---------DAPIRDVVSIG-G----A--N---------DQVTIR-------
-FVT------------DNPGPWFLH------------------CHID--WHLEAGFAVVF
AEGINGTA-AANP---VPA-----AWNQLCPLYDALSPGD-
>ur|Q5MBH7|22_518|5.8e-225|Panus_rudis
-AIGPVTDLHIVNDN--IAPDG--F--TR-----AAVLAG-------GTFPGPLITGN--
K----------------GDNFRINVIDDLTE-ESMLKSTSI---HWHGFFQ-KGTN-WAD
GP------A--FVNQ---C-------------------PIT-TGHSFLYN----------
-------F-NV-PD----------QAGTFWYHS--------------------HLSTQ-Y
--CDGL-------RG-------AFVVY-------D-P----N-DPHAD--L-----YDVD
D------------------DST-VITL-----ADWY----------------HTLARQ-I
-----------T-----G--VPT------------PDATLINGLG---R-S----A----
---------S-----GP-Q---DSELAVITVEQNKR--YRLRLVSISCDP----NY--IF
SIDSH-NF-------------T------------------IIEVDGVNS---KPLT---V
DSAQIFAAQR---YSVVLNANQ---------PV----GNYR-IRARPNN----G------
-----D----T-------T----F-----TNGRNSAILRY-----KGA----------T-
V-------EEPAT----I-T-P-P------------V--SQ--------TPLI-EANLKP
LA--SMP-----VPGTHT----PGV-ADV-VKPLQFGF--------------------NP
P------------A-FTINGASFVPP----TV--PVLLQIL-SGAKTAQ----------E
IVPSGS--------IIELPL-NS---VVELS-F------P-NPT-----G----A-P---
-GG-P-------------H-------------PFH-LHGHTFFVVRSAG-QT--------
---TYNYD---------DPIARDVVSTG-T----A--G---------DNVTIR-------
-FAT------------DNAGPWFLH------------------CHID--WHLDAGFAVVM
AEGINQTQ-AANP---TPD-----AWNQLCPIYNATDPSD-
>ur|A0A4Y7PTD7|30_514|6.3e-223|Rickenella_mellea
------RDLTIANAA--ISPDG--F--SR-----SAVLAE-------GTFPGPLLSGN--
K----------------GDSYQINVVNNLND-NTMLQSTSI---HWHGFFQ-NGTN-WAD
GP------S--FVNQ---C-------------------PIA-ANNSFLYN----------
-------F-TV-PT----------QTGTYWYHS--------------------HLSTQ-Y
--CDGL-------RG-------PFVVY-------D-P----D-DPHAD--L-----YDVD
D------------------STT-VITL-----ADWY----------------HTPAKS-A
-----------G-----K--FPT------------ADSTLINGLG---R-Y----S----
---------G-----GP-S----SDLAVINVTQGQR--YRFRLISTSCEP----NY--VF
SIDNH-TM-------------T------------------VIEADGVET---NPVD---V
DSIQIYAGQR---YSFILNANQ---------SV----DNYW-IRADPNL----G------
-----T----T-------G----F-----DGGLNSAILRY-----SGA----------D-
A-------VDPTT----N-Q---T------------T--SV--------AALD-ETDLSP
LD--NSG-----APGQPE----VGG-ADA-LINLDLTF--------------------DT
D-------N---LI-FLINNVSFVPP----TA--PVLLQIL-SGTQDPN----------D
LLPSGS--------VIGLPG-NS---VVELS-L------P-G-------G----I-P---
-GG-G-------------H-------------PFH-LHGHNFVVVRSAG-SD--------
---QYNYD---------NPVRRDVVNIG-G----S--G---------DNVTIR-------
-FTT------------DNPGPWFLH------------------CHID--WHLDIGLAIVF
AEDTGNVA-SANP---VPD-----AWSNLCPIYNN------
>ur|A0A4S4N1P5|20_510|7.2e-222|Antrodiella_citrinella
-SVGPVTQLQITNAN--ISPDG--F--SR-----PAVLAG-------GTFPGSVISGN--
K----------------GDNFQITVVNQLTD-VSMLTDTSI---HWHGLFQ-EGTN-WAD
GP------A--FVTQ---C-------------------PII-TGNSFDYN----------
-------F-NV-PD----------QAGTFWYHS--------------------HLSTQ-Y
--CDGL-------RG-------AFVVR-------D-P----D-DPNAS--L-----YDVD
D------------------DTT-IITL-----ADWY----------------HTLAQQ-E
-----P----IG-----A--AIT------------ADATLINGLG---RAF----T----
---------N-----TT-A----TDLAVISVKAGKR--YRMRLVAISCDP----NY--LF
SIDNH-NM-------------T------------------VIEVDSVNS---QALS---V
NQIQIFAAQR---YSFVLEANQ---------PV----DNYW-IRALPNS----G------
-----G----Q-------D----F-----TGGINSAILRY-----EGA----------A-
V-------EDPTT----T-A---P------------T--DF--------NLLL-EQSLHP
LT--SMP-----VPGQPI----PGG-ADF-VKSLSLTF--------------------AN
A------------R-FMIDNVSFVPP----TV--PVLLQIL-SGASSAQ----------D
LLPTGS--------VISLPG-NS---VIEIS-L------P-G-------G----V-V---
-GG-G-------------H-------------PFH-LHGHNFAVVQSAG-NT--------
---TRNYI---------DPIFRDTVNIG-G----T--G---------DNVTIR-------
-FET------------NNPGPWFLH------------------CHID--WHLEAGFAVVL
AEDIPDVA-SANP---VPT-----SWSDLCPSYDQ------
>ur|A0A8E2DIT3|22_517|1.4e-220|Obba_rivulosa
-AIGPIAELVIENKD--IAPDG--F--TR-----ATVLAG-------GTFPGPLIQGN--
K----------------GDTFQINVLNQLQN-ETMLKTTTI---HWHGIFQ-HTTA-WAD
GP------A--FVTQ---C-------------------PIA-SGNAFLYD----------
-------F-TV-PD----------QAGTFWYHS--------------------HLVTQ-Y
--CDGL-------RG-------PLVVY-------D-P----Q-DPHKN--L-----YDVD
D------------------EST-VITL-----ADWQ----------------HVAAPL-G
-----------P-----R--FPLN-----------ISSTLINGLG---R-F----P----
---------G-----GP-A----HELSVFTVEHGKR--YRFRLVSVSCEP----NW--NF
TIDGH-NL-------------T------------------VIEADAQNT---EPLT---V
DQIQIFAAQR---YSFVLDANQ---------PI----GNYW-IRANPNQ----Q------
-----P----Q-------G----F-----VGGINSAILRY-----VGA----------P-
D-------EEPNT----T-F---V------------Q--PV--------NILN-EANLHA
LT--DPE-----APGQPSQ--NPGA-IDA-SFNLALAF--------------------NG
A------------N-FTIDNVSFVPP----TV--PVLLQIL-SGVQDAH----------D
IMPIGS--------VFNISL-DQ---SVQIS-FPIP---P-G-------G----V-P---
-GG-P-------------H-------------PFH-LHGHTFSVVRSAG-SD--------
---VYNYE---------NPVKRDTVSTG-G----P--G---------DNVTIR-------
-FEA------------NNPGPWFLH------------------CHID--YHLNAGFAIVF
AEDARDIK-SVNP---VPP-----DWEQLCPIYDALP----
>ur|A0A4S4KPX3|22_522|1.3e-219|Hermanssonia_centrifuga
-AIGPATDLLIVNGE--VSPDG--F--SR-----EAVLAG-------GTFPGPVITGK--
K----------------GANFQINVVDKLEN-ETMLKSTSV---HWHGIAQ-HHSN-WAD
GT------A--SVTQ---C-------------------PIA-SGDSFLYE----------
-------F-NV-PD----------QAGTFWYHS--------------------HLSLQ-Y
--CDGL-------RG-------AFIVY-------D-P----E-DPHAY--M-----YDVD
N------------------EDT-IITL-----ADWY----------------HAPVET-I
-----------P-----V--PPT------------VDSTLINGLG---R-Y----P----
---------S-----GP-A----SELAVINVQAGKR--YRFRLIAMVCDP----WY--TF
SIDAH-NM-------------T------------------IIEVDGINS---QPLL---I
DSMNIYAGQR---YSFVLEANQ---------PV----GNYW-IRAEPSVP---N------
-----L----S-------G----F-----AGGINSAILRY-----HGA----------P-
N-------TEPTS----Q-Q---N------------P--SV--------MPLN-EVNLHP
LD--NLP-----APGLPF----TGG-VDY-PLNLNMGF--------------------NG
T-------PGEGGF-FVINNATFNPP----TV--PVLLQIL-SGAKTAQ----------E
LLPAGS--------VYGIPL-NA---VIELT-I------P-P-------G---TA-L---
-DG-P-------------H-------------PFH-LHGSTFSVVRSAG-SD--------
---VHNYK---------NPIRRDTVSIG-T----AS-T---------DNVTIR-------
-WET------------NTPGPWFLH------------------CHID--FHLKAGMAIVF
AEDVPQVA-AANP---VPE-----SWEKLCPIYDALSPDD-
>ur|A0A7D7J789|22_515|6.6e-219|Cerrena_sp.
-AIGPVSDLHIVDVD--IAPDG--F--TR-----PAVLAG-------GTFPGPLIQAK--
K----------------GDNFQVNVIDELTN-EDMLKSTSI---HWHGIFQ-RGTT-WAD
GP------S--FVSQ---C-------------------PIA-TNNSFLYD----------
-------F-TV-PE----------QTGTYWYHS--------------------HLSTQ-Y
--CDGL-------RG-------AIVIY-------D-D----N-DPHKD--L-----YDVD
D------------------EST-VITL-----ADWY----------------RTLVRK-I
-----------T-----G--AAV------------SDTTLINGLG---R-N----H----
---------N-----GP-S---DAPLSVISVQSGKR--YRFRLVAISCSP----NF--VF
SIDNH-NM-------------T------------------VIEVDGVNS---QPLT---V
DSIQIFAAQR---YSFVLNANQ---------PV----GNYW-VRANPNV----G------
-----T----T-------G----F-----ANGINSAILRY-----EGA----------P-
V-------AEPTT----V-Q---S------------P--SV--------IPLV-EANLHP
LV--STP-----VPGQPQ----PGG-ADV-VENLVFGF--------------------NA
G------------K-FLINGVSFTPP----SV--PVLLQIL-SGTLNAQ----------D
LLPTGS--------VIELPL-GK---TVELT-L------A-A-------G----V-L---
-GG-P-------------H-------------PFH-LHGHTFHVVRSAG-QT--------
---TPNFV---------DPILRDTVNIG-A----A--G---------DNVTIR-------
-FNT------------DNPGPWFLH------------------CHID--FHLEAGFAVVF
AEGLNQTN-AANP---TPE-----AWDNLCNIYNALDDGD-
>ur|A0A4S4KRQ5|22_540|2.9e-218|Hermanssonia_centrifuga
-AIGPIADLAIVNAE--VNPDG--F--SR-----QAVLAG-------GTFPGPVITGT--
K----------------GANFQINVMDQLTN-ETMLKTTTV---HWHGIAQ-HGTN-WAD
GT------G--FVTQ---C-------------------PIA-SGDSFLYD----------
-------F-NV-PN----------QAGTFWYHS--------------------HLSLQ-Y
--CDGL-------RG-------AMIVY-------D-P----E-DPHAD--L-----YDVD
NGKRDILLLTPFHYSYVGTEST-IITL-----SDWY----------------HAPVET-I
-----------P-----V--PPT------------VDSTLINGLG---R-Y----P----
---------S-----GP-S----SELAVINVEAGKR--YRFRLIAMACNP----YY--TF
SVDGH-NM-------------T------------------IIEVDGVNS---QPLL---I
DSLNIYAGQR---YSFVLEANQ---------PV----GNYW-VRSEPNAP---N------
-----L----S-------G----F-----DNGINSAILRY-----VGA----------P-
E-------TEPTS----L-Q---S------------T--SV--------MPLY-EYNLHP
LD--NPA-----APGLNY----TGG-VDY-ALNLNLGF--------------------NG
T-------PGEGGY-FVINEATFNPP----TV--PVLLQIL-SGAQYAQ----------E
LLPAGS--------VYGLPM-NA---SIELT-I------P-P-------G---AA-P---
-DG-P-------------H-------------PFH-LHGTTFSVVRSAG-SD--------
---VYNYD---------NPIRRDTVSTG-T----AA-T---------DNVTIR-------
-WET------------NTPGPWFLH------------------CHID--FHLKAGMAIVF
AEDMPDIA-SANP---VPE-----SWNELCPTYDELSPDD-
>ur|A0A4R0RG07|18_517|2.7e-217|Steccherinum_ochraceum
-AIGPIADLHINNSN--ISPDG--F--TR-----PAVLAG-------GTFPGPLIQGN--
K----------------GDNFQINVIDELTD-ENQLKSTSI---HWHGLFQ-HGTN-WAD
GA------A--FVTQ---C-------------------PIA-TGHSFLYN----------
-------F-DV-PD----------QAGTYWYHS--------------------HLSTQ-Y
--CDGL-------RG-------PFVVY-------D-P----D-DVHQQ--L-----YDID
N------------------EDT-VITL-----ADWY----------------HILARQ-E
-----------P----PG--PPV------------PDSTLINGFG---R-F----P----
---------G-----QT-T---PSDLAVITVEQGKR--YRLRLVNIACDP----NY--QF
SIDNH-NL-------------T------------------VIEVDGVST---QALT---V
TSLTIFAGQR---YSVILHANQDNK-----GDQ----GNYW-IRAKPNT----G------
-----A---DT-------S----F-----NGGLNSAILRY-----VGA----------N-
P-------VDPET----T-M---G------------M--DN--------APLN-EVNLRP
FI--STP-----VPGQPH----AGG-ADF-VKNLAFTF--------------------AA
G------------L-FAVDGTPFVPP----TV--PVLLQIL-SGAQTAQ----------D
LLPTGS--------IIELPP-NK---VIEFS-M------P-G-------G----V-V---
-GG-G-------------H-------------PIH-LHGHTFWVVRSAG-SS--------
---TYNYN---------DAILRDVVNIG-V----A--G---------DNVTIR-------
-FVT------------DNPGPWFLH------------------CHID--WHLDTGFAVVM
AEDIPGTA-AANP---VPA-----DWSQLCPLYDALPPED-
>ur|A0A6A4HY04|18_511|1.8e-216|Gymnopus_androsaceus_JB14
-AIGPVTDLNIINGF--LQPDG--Y--NR-----SFVLAE-------GVFPGPLITGN--
M----------------GDNFQINVINGLTN-STMLLSTSI---HWHGLFQ-ATTN-WAD
GS------S--FINQ---C-------------------PIA-ANNSFLYD----------
-------F-NV-SS----------QAGTFWYHS--------------------HLSTQ-Y
--CDGL-------RG-------PLVVY-------D-P----D-DPYLD--L-----YDVD
D------------------DTT-VITL-----ADLY----------------HVPAPV-A
-----------G-----A--APT------------PDATLINGLGI--N-Y----A----
---------D-----TT-Q----GSLAVISVVQGST--YRFRLVSISCDP----NY--VF
SIDGH-TF-------------T------------------VIEVDGVNH---NPVV---A
DSIQIYAAQR---YSLVLSANQ---------TV----DNYW-VRANPNR----G------
-----T----S-------G----F-----TGNINSAILRY-----SGA----------A-
D-------ANPTT----T-D---T---------------AD--------NLLA-ETSLSP
LD--SPG-----APGNAS----LDA-VDL-AINLALSF--------------------DA
P------------D-FEINGVSFVPP----TV--PVLLQII-SGATTAA----------E
LLPAGS--------VYALPL-NS---SIQLS-F------D-A-------STV-AG-I---
-GG-P-------------H-------------PFH-LHGHTFDVIRPQG-SS--------
---DYNYV---------NPVRRDVVATG-TG--AA--T---------DNVTIR-------
-FQT------------DNAGPWFLH------------------CHID--WHLEAGLAIVF
AEDAADAA-SVNP---TPD-----DWDQLCPIYDAL-----
>ur|A0A369K1A7|318_816|5.9e-216|Hypsizygus_marmoreus
-AIGPNANLHIVNQN--ISPDG--F--AR-----SAVLAGS--TSTNAAFPGPLIRGN--
K----------------GNQFNLNVIDSLTD-NTMLRATSI---HWHGLFQ-AGSS-WAD
GP------V--GITQ---C-------------------PIS-PGHSFLYR----------
-------F-NV-PD----------QAGTFWYHS--------------------HLSTQ-Y
--CDGL-------RG-------VLVVY-------D-P----A-DPHKS--R-----YDVD
N------------------DDT-VITL-----ADWY----------------HTPAPS-A
-----------G-----L--VPT------------PDATLINGLG---R-Y----A----
---------S-----GP-T----SPLAVIGVVRNRR--YRFRLVSMSCDP----NF--TF
SIDGH-NM-------------T------------------IIEVDGVNA---QPLT---V
DSIQIFAGQR---YSFVLNANQ---------PV----ANYW-VRAEPNV----G------
-----T----T-------G----F-----SGGVNSAILRY-----QGA----------P-
V-------TDPTT----T-Q---T------------A--SV--------IPML-ETNLHP
LL--NPA-----APGLPT----PGG-VDV-AINLAMAF--------------------DF
T-------S---LT-FQINGATFVPP----TV--PVLLQII-SGAMTAP----------S
LLPAGS--------VYVLPP-NK---VVELT-I------P-G-------G----S-V---
-GS-P-------------H-------------PFH-LHGHTFSVVRSAG-SS--------
---TYNYV---------DPVQRDVVSAG-L----T--D---------DNVTIR-------
-FVT------------DNPGPWILH------------------CHID--WHFEIGLAVVF
AEDTGVIN-TMDP----PP-----SWDDLCPIYDAMDPAD-
>ur|A0A9P3PRK2|53_545|1.5e-215|Lyophyllum_shimeji
------SPLTILERD--IAPDG--F--TR-----SAVLAGS--SANSAKFPGPLITGF--
R----------------GSTFNLNVIDSLTD-HSMLTATSI---HWHGLFQ-EGSS-WAD
GP------V--GVSQ---C-------------------PIT-PGHSFLYK----------
-------F-KV-PD----------QAGTFWYHS--------------------HLSTQ-Y
--CDGL-------RG-------ALVVY-------D-L----L-DPHRS--K-----YDID
N------------------DDT-VITL-----ADWY----------------HKPARS-A
-----------G-----L--VPT------------ADATLINGKG---R-Y----A----
---------G-----GP-T----SPLAVVRVIKGLR--YRFRLVSISCDP----NY--VF
SIDGH-TM-------------T------------------IIEVDGINV---QPLE---V
DSIQIFAGQR---YSFVLKANQ---------PI----GNYW-IRAKPNI----G------
-----T----T-------T----F-----DGGMNSAILRY-----LLA----------P-
N-------TDPTT----T-Q---T------------P--NS--------NPML-ETNLHP
LT--NPA-----APGAPN----AGG-ADV-AINLAIAF--------------------DF
A-------S---LK-FTVNGATFVPP----TA--PVLLQIL-SGAQNAQ----------S
LLPPGS--------VYGLPP-NK---VIELT-I------P-G-------G----S-I---
-GS-P-------------H-------------PFH-LHGHAFSVVRSAG-SS--------
---VYDYA---------NPVRRDVVSAG-F----A--G---------DNVTIR-------
-FKT------------DNPGPWILH------------------CHID--WHLEIGLAVVF
AEDMATVA-QSNP----PQ-----SWDDLCPTYNAANPD--
>ur|R7SPI3|22_516|3.5e-215|Dichomitus_squalens
-SIGPVTDLIIANKD--ISPDG--S--TR-----PAVLAG-------GSFPGPLIKGN--
K----------------GDNFRINVIDKLEN-ETMLTATSI---HWHGLFQ-HTTN-WAD
GP------A--FVTQ---C-------------------PIT-KDHSFLYN----------
-------F-NV-PD----------QAGTFWYHS--------------------HLMTQ-Y
--CDGL-------RG-------PLVVY-------D-P----H-DPHKH--L-----YDVD
N------------------DDT-VITL-----ADWY----------------HQAAVT-V
----------QT-----G--VPL------------PDSTLFNGLG---R-Y----I----
---------E-----NP-T----SELAVINVEHGKR--YRFRLVNIACDP----NY--NF
TIDNH-SF-------------T------------------VIEADGENT---QPQE---A
DSLVIFSAQR---YSIVVDANQ---------AI----DNYW-IRAIPDVYH-TG------
-----G----N-------T----T-----VNGINSAILRY-----KGA----------P-
K-------REPNT----T-Q---T------------P--SL--------RPLA-ETDLHP
LS--NPA-----APGKNH----TGG-VDY-ALNLHLNF--------------------TG
T------------N-FTINSVPFVPP----EL--PVLLQIL-DGNKSAQ----------S
LLPKGS--------VYNLPP-RS---SIELS-FTI----D-E-------H----L-V---
-GD-P-------------H-------------PFH-LHGHSFSVVRSAG-ND--------
---TYNYA---------NPVRRDVVSTG-G----P--G---------DNVTIR-------
-FRT------------DNPGPWFLH------------------CHID--WHLQAGFAIVF
AEDSDDVP-AVDP---VPE-----AWRELCPTFYAG-----
>ur|A0A8H5GA97|71_566|1.5e-214|Leucoagaricus_leucothites
-SIGPVADLEIANRI--IAPDG--F--NR-----SSVLAG---SGGTFSLPGPIISGT--
K----------------GDNFQLNVINSLTD-TTMLRSTSI---HWHGLFQ-AGSS-WAD
GP------V--GVTQ---C-------------------PIA-PGNSFLYE----------
-------F-SV-PD----------QAGTFWYHS--------------------HYSTQ-Y
--CDGL-------RG-------AIVIR-------D-P----N-DPHAS--L-----YDVD
T------------------DDT-VITL-----SDWY----------------HVVAPD-A
-----------G-----L--VPT------------EDATLINGLG---R-Y----I----
---------D-----GP-T----SPLAIISVDPGKR--YRFRLVSLSCDP----NF--VF
SIDSH-VM-------------T------------------IIEVESVNV---EPLE---V
DSIQIYAGQR---YSFVLNANQ---------AV----DNYW-VRALPNS----G------
-----P----L-------D----F-----SNGVNSAILRY-----TGA----------P-
D-------QDPTS----T-Q---T------------T--ST--------NPLV-ETDLHP
LE--NPG-----APGTPE----IGA-ADV-NLNLAIGF--------------------NG
A------------N-FTVNGATFTPP----TT--PVLLQIM-SGARAAS----------D
LLPPGS--------VYTLPS-NS---VIELS-I------P-G-------G----T-I---
-GA-P-------------H-------------PFH-LHGHTFDVIRSAG-NS--------
---TPNFV---------NPVRRDVVSTG-G----ST-S---------DNVTIR-------
-FTT------------NNPGPWIFH------------------CHID--WHLEEGLAIVF
AEDADSVA-TQSQ----PT-----AWGDLCPIYNALPPD--
>ur|A0A9P5Y2L4|19_515|3.7e-214|Lepista_nuda
-SIGPVTDLTIANAL--IRPDG--F--LR-----FATLAD-------GTLPGPIIQGN--
K----------------GDRFQVNVINQLTD-DTMFLSTSI---HWHGIHQ-AGSN-WAD
GS------S--FVTQ---C-------------------PIA-SNDSFLYD----------
-------F-SV-AQ----------QAGTFWYHS--------------------HLSTQ-Y
--CDGL-------RG-------PFIVY-------D-P----N-DPHAS--L-----YDVD
D------------------DST-VITL-----EDWY----------------HVSAKE-V
GD---------A-----A--PPV------------SQATLINGIG---R-F----P----
---------D-----GP-A----MPLAVVNVKPATR--YRLRIIGMSCDP----NF--TF
SIDQH-EL-------------L------------------VIEVDGENT---VPLL---V
DSIQVFAGQR---YSAVLTTSQ---------PV----GNYW-IRANPNAPR--G------
-----I----P-------G----F-----DGGRNSAILRY-----AGA----------P-
E-------VEPKT----E-L---Q------------P--SL--------KPLN-ELSLHP
LE--DPS-----APGVPS----PGA-ADI-NLNIKHAF--------------------DF
D-------A---HH-YTMNGQIFTPP----NV--PVLLQIL-SGASSAQ----------D
LLPAGT--------LYELPA-NK---VIELS-L------P-G-------SG--VE-I---
-GG-P-------------H-------------PFH-LHGHTFSVVRSAE-SD--------
---IYNYV---------NPVRRDTVNTG-L----A--G---------DNVTIR-------
-FVT------------DNAGPWFLH------------------CHID--WHLEAGMAVVF
AENIPDTP-RNNP---VPE-----AWKDLCPRYDAL-----
>ur|A0A0N9GYX4|25_508|2.3e-213|Crustodontia_chrysocreas
--------------S--LSPDG--M--PR-----EAVLAG-------GTFPGPLIKGT--
K----------------GDMFKINVIDKLTN-ETMKKSTSI---HWHGFKQ-HDSN-WAD
GV------A--WVTQ---C-------------------PIT-TGQSFEYQ----------
-------F-QD-PD----------QAGTFWYHS--------------------HLSTQ-Y
--CDGL-------RG-------PMVVY-------D-P----H-DPYQT--L-----YDVD
D------------------ETT-IITL-----ADWY----------------HTAAAL-L
-----------P-----V--PAF------------SDATLINGLG---R-Y----P----
---------G-----GP-A----SSLAVITVEHGKR--YRFRLINISCDP----NY--VF
TIDGH-DM-------------T------------------IIEVDGVNH---QPLN---V
DSIQIFAGQR---YSFILNANK---------AV----GNYW-VRAAPDQ----P------
-----NQPKLV-------G----F-----EGGINSAILRY-----VGA----------A-
N-------DEPTT----E-Q---E------------T--SV--------NPLN-EVDLHP
LV--NPA-----APGKPW----PGG-ADI-VIPLNLTY--------------------NV
D-------D---LH-FYINNHTFQPP----NA--PVLLQIL-SGAKSAQ----------E
LLPEGD--------VYSLPL-NK---VVEIV-I------P-P-------G---SA-V---
-GG-P-------------H-------------PMH-LHGHSFSVVRSAG-SS--------
---TYNYL---------DPVRRDVVSIG-T---VA--N---------DSVTIR-------
-FKT------------DNSGPWFLH------------------CHID--FHLDAGFAVVM
AEDIAGTQ-HANT---VPQ-----AWNELCPSYDAL-----
>ur|A0A140CWW4|24_517|4.9e-213|Coriolopsis
-AIGPKTDLHIVNKV--IAPDG--Y--PR-----DTILAG-------GTFPGPLITGK--
T----------------GDRFLVDVYDDLTN-KTMTTPTSI---HWHGLFQ-HNTN-WAD
GA------A--SVTQ---C-------------------PIS-SGHSFLYN----------
-------F-RV-PD----------QAGTFWYHS--------------------HFGLQ-Y
--CDGL-------RG-------PLVVY-------D-P----H-DPHKH--L-----YDVD
D------------------DST-VITL-----SDWY----------------HVAAAS-V
-----------P-----V--PPE------------SDSTLINGLG---R-W----G----
---------G-----DP-T----AELAVITVEHGKR--YRFRLLSLSCDP----FY--TF
SIDGH-DM-------------T------------------IIEADGVNT---QPLK---V
DQLDILAAQR---YSFVLEANQ---------PK----GNYW-IRANPNH----A------
-----N---FV-------G----F-----NDGINSAILRY-----KGA----------P-
V-------AEPNT----T-Q---T------------P--SK--------KPLL-ETNLRP
LT--KQA-----VPGKPH----PGG-ANV-NINLELGV--------------------DT
D-------R---GL-FLVNGAPFIPP----DV--PVLLQIL-SGNYSAQ----------S
LLPPGA--------VYTLPP-HQ---SVEIS-I------P-G-------G----V-L---
-GG-P-------------H-------------PFH-LHGHAFSVVRSAG-SS--------
---EYNYK---------NPVQRDTVNIG-D----S--T---------DNVTIR-------
-FFT------------DNPGPWFLH------------------CHID--FHLNAGLAVVF
AEDPKDTA-FVNP---VPS-----SWKELCPTYYAENP---
>ur|UPI0004417C62|24_523|1.8e-212|Punctularia_strigosozonata__strain_HHB-11173
-GIGPIANLPIVNKV--IAPDG--F--NR-----STVLAG-------GSFPGPLITGF--
K----------------GNEFKLNVQNQLTD-ITMLKSTSI---HWHGFFQ-KTTN-WAD
GP------S--FVNQ---C-------------------PIA-PGNNFLYD----------
-------F-KV-PG----------QAGTFWYHS--------------------HLSTQ-Y
--CDGL-------RG-------AFVVY-------D-L----L-DPHRL--L-----YDVD
D------------------DST-VITL-----ADWY----------------HAVAPT-I
-----------A--------VGV------------ADSTLINGLG---R-Y----A----
---------G-----GP-S----SPLAVIHVVWGLR--YRFRLVSISCDP----NF--TF
QIDGH-KF-------------T------------------IIEVDGVNH---QPLE---V
DSLQIYAGQR---YSIVLKANQ---------PI----NNYW-IRANPNN----GA-----
-----A----S-------G----F-----ANGINSAILRY-----VGA----------G-
A-------SEPTT----A-Q---D------------T--ST--------SPLV-EANLVP
LE--NPG-----VIGPKC----VDC-ADV-NYNLALDF--------------------NL
N------GD---FK-FNINGVSFVPP----TV--PVLLQIL-SGAQTAS----------Q
LLPQGS--------LYALPK-NS---SIQLS-L------P-A-------GNTAPQ-A---
-GG-P-------------H-------------PFH-LHGHTFEVVRSAG-QT--------
---TYNFD---------NPPRRDVVATG-V----A--G---------DNVTIR-------
-FFT------------DNVGPWFLH------------------CHID--WHLDTGFAVVF
SEDQADVP-AQVP---VPS-----AWSQLCPIYDALTPND-
>ur|H9C4A3|19_515|7.9e-212|Coprinus_comatus
-AIGPVADLHIVNRI--IAPDG--F--NR-----SAVLAGG--SDTSASMPGPIITGN--
R----------------GDQFQLNVIDELTD-TTMLRSTSI---HWHGLFQ-AGSS-WAD
GP------V--GVTQ---C-------------------PIA-PGNSFLYQ----------
-------F-NV-PD----------QAGTFWYHS--------------------HYSTQ-Y
--CDGL-------RG-------ALVIY-------D-P----N-DPHRS--L-----YDVD
D------------------DST-VITL-----ADWY----------------HVPAPS-A
-----------G-----P--IPT------------EDATLINGLG---R-F----P----
---------Q-----GP-T----TPLAVISVEAGRR--YRFRLVSISCDP----NF--VF
SIDGH-VM-------------T------------------VIEADGVST---EAVE---V
DSIQIFAGQR---YSFILNANQ---------PV----DNYW-VRALPNF----G------
-----P----D-------N----F-----DNGVNSAILRY-----SGA----------S-
D-------SDPTS----T-Q---S------------P--NS--------NPLI-ETNLHP
LE--NPG-----APGNPE----IGT-ADV-NLNLAIGF--------------------TG
T------------R-FTINGASFDPP----TA--PVLLQIL-SGARTAQ----------E
LLPPGS--------VYTLPP-NS---VIELT-L------P-G-------G----S-V---
-GS-P-------------H-------------PFH-LHGHTFDVVRSAG-NS--------
---TPNFV---------NPVRRDVVSLG-E----SP-T---------DNVTIR-------
-FTT------------NNPGPWILH------------------CHID--WHLEIGLAVVF
AEDAEVAA-TETH----PA-----AWDDLCPIFDALPPD--
>ur|A0A6A4HKX0|16_512|2.8e-211|Gymnopus_androsaceus_JB14
-SIGPVTDLNIVNGF--LQPDG--F--NR-----SFVLAE-------GVFPGHSLWATL-
S----------------GDNFQINVIDSLTN-DTMLLSTSI---HWHGLFQ-ATTN-WAD
GT-----SS--FVNQ---C-------------------PIA-ANNSFLYN----------
-------F-NV-PG----------QAGTFWYHS--------------------HLSTQ-Y
--CDGL-------RG-------PLVIY-------D-P----E-DPYAD--L-----YDVD
D------------------DST-VITL-----ADWY----------------HVPAPL-A
-----------G-----A--APT------------PGSTLINGLGI--A-Y----T----
---------G-----G-------GSLAVINVVQGTR--YRFRLVSISCDP----NY--IF
SIDSH-TF-------------T------------------VIEVDGVNH---LPVV---A
DSIQIYAAQR---YSFVLTANQ---------TI----DNYW-VRANPNR----G------
-----T----A-------G----F-----LGGINSAILRY-----SGA----------P-
V-------ANPIT----V-D---T---------------SV--------NLLA-ETSLAP
LE--NPG-----APGTDT----PDG-VDL-ALNLALSF--------------------AA
P------------D-FEINGVSFVPP----TV--PVLLQII-SGATTAA----------S
LLPAGS--------VYALPL-NS---SIQLS-F------N-A-------LTV-AA-I---
-GG-P-------------H-------------PFH-LHGHNFDVIRPQG-ST--------
---EYNYA---------NPVRRDVVATG-TG--SA--S---------DNVTIR-------
-FMT------------DNAGPWFLH------------------CHID--WHLEAGFAIVF
AEDAPDTA-AANP---TPD-----DWNQLCPIYDSLTPE--
>ur|A0AA39NUL3|24_515|5.4e-211|Armillaria_novae-zelandiae
--IGPKGDLVISNVE--VAPDG--F--FR-----IAALAN-------GVVDGGLISGT--
K----------------GDVFEINVVNNLTD-STTLQSTSI---HWHGLFQ-KGSN-WAD
GP------A--FINQ---C-------------------PIA-KGDSFVYR----------
-------F-DS-AG----------QAGTFWYHS--------------------HLSTQ-Y
--CDGL-------RG-------PFIIY-------D-P----D-DPHAH--L-----YDVD
D------------------EST-ILSL-----SDWY----------------HSPAKQ-S
-----------K--------FPT------------PAATLINGLG---R-Y----K----
---------S-----NP-T----SNLSVISVVPGKR--YRFRMISMACDP----SF--TV
TIQGH-NM-------------T------------------IIEVDGVNH---VPYT---V
DQIEIFAGQR---YSFVLTAGQ---------PV----DNYW-IRALPSE----G------
-----S----T-------G----F-----INGINSAILRY-----SGA----------R-
E-------IEPEI----E-A---T------------V--TF--------LPMN-DTDLIP
LE--NPG-----APGGAE----EGR-VDY-ALNLAFSL--------------------VS
G-----------GR-YSVNGANFTPP----IM--PVLLQIL-SGAQNPH----------D
LLPSGS--------IYPLPS-NA---TIEIS-M------P-G-------G----A-A---
-GG-G-------------H-------------PFH-LHGHVFDVVRSAG-ST--------
---IYNYE---------NPVRRDVVNTG-N----K--G---------DNVTIR-------
-FRT------------DNPGPWFLH------------------CHID--WHLEAGLAVIF
AEDTENWK-NTID---PTD-----QWDDLCPIYTGLTPED-
>ur|A0A369K0H2|16_509|1.9e-210|Hypsizygus_marmoreus
-AIGPNANLHIVNKN--ISPDG--F--TR-----SAVLVGS--TANNAAFPGPLIQGI--
K----------------GNTFNLNVIDSLTD-NTMLKATTV---HWHGIFQ-HGSS-WAD
GA------A--AVTQ---C-------------------PIS-PGHSFLYK----------
-------F-KV-PD----------QAGTFWYHS--------------------HLSTQ-Y
--CDGL-------RG-------VFVVY-------D-L----L-DPHRL--R-----YDID
N------------------DDT-IITL-----ADWY----------------HTPAPS-A
-----------G-----L--VPT------------AESTLINGKG---R-Y----A----
---------G-----GP-T----SPLAVIRVIKGLR--YRFRLVAMSCDP----NY--TF
SIDGH-TM-------------T------------------IIEVEGINV---QPLT---V
DSIQIFAGQR---YSFVLNANK---------PI----ANYW-IRANPNI----G------
-----T----T-------G----F-----DGGVNSAILRY-----LLA----------P-
N-------ADPKT----T-Q---T------------P--ST--------NPLV-ETNLHP
LI--NPA-----APGLPM----PGA-ADV-NINLAAAF--------------------DF
T-------T---LK-FKVNGATFIPP----TV--PVLLQIM-SGAQTAQ----------D
ILPAGS--------VYSLPP-NK---VVEIS-M------P-G-------G----S-I---
-GS-P-------------H-------------PFH-LHGHDFSVVRSAG-SS--------
---TYNFA---------NPVRRDVVDTG-F----E--N---------DNVTIR-------
-FKT------------DNAGPWILH------------------CHID--WHVEVGLAVVF
AEDTVAVA-KSNP----PV-----AWDQLCPIYEA------
>ur|A0A9P6JKN1|20_516|3.5e-210|Crepidotus_variabilis
--IGPNTNVYIGNKV--IAPDG--F--NR-----SAVLAGA--DANSLTFPGPLIQGV--
K----------------NGGFRLNVIDALTD-TSMLVSTSI---HWHGFFQ-KGSD-WAD
GP------V--GVNQ---C-------------------PIA-PGHSFLYQ----------
-------F-TA-AD----------QAGTFWYHS--------------------HHSTQ-Y
--CDGL-------RG-------AIVVY-------D-P----A-DPNAS--L-----YDFD
D------------------ETT-VITL-----ADWY----------------HTPAPS-A
-----------G-----L--VPT------------ADATLINGVG---R-S----A----
---------T-----GL-T----VPLAVITVLPQKK--YRFRLVSISCDP----NF--TF
SIDGH-TM-------------T------------------IIEVDSINV---QPLT---V
DSIQIFAGQR---YSFVLNANQ---------AV----SNYW-IRANPNV----G------
-----T----T-------G----F-----AGGINSAILRY-----WGA----------T-
V-------ADPTT----T-S---T------------S---N--------TPLV-ESNLHP
LA--NAG-----APGTPT----PGA-VDV-PLNLDIKF--------------------GA
G-------AN-GLK-FTVNDATFTPP----NV--PVLLQIL-SGARTAQ----------E
LLPAGS--------VYTLPP-NK---VVEIS-I------P-G-------G----T-T---
-GF-P-------------H-------------PFH-LHGHAFDVVRSAG-SS--------
---TYNFA---------NPVKRDVVNTG-G----A--G---------DNVTIR-------
-FKT------------DNPGPWILH------------------CHID--WHLELGLAIVF
AEDAATVG-TSNP----PD-----AWDQLCPIYDALPP---
>ur|A0A8H6Y2J7|19_515|9e-210|Mycena_sanguinolenta
-SIGPSGDLTLTNGD--VAPDG--F--TR-----QAVLVN-------GQVPGPLITAN--
K----------------GDEFSLNVIDQLTN-ETMLLSTSI---HWHGFFQ-PNNS-WAD
GV------A--FVTQ---C-------------------PIA-VNNSFLYT----------
-------F-PT-ND----------QAGTYWYHS--------------------HLSTQ-Y
--CDGL-------RG-------PLVVY-------D-P----A-DPHAD--L-----YDVD
D------------------ETT-VITL-----ADWCKKKI----NITVPPL-HLATCR-L
----------------------S------------SQHSLTDWVA---M------P----
---------------VP-T----SQLAVVSVTQGQR--YRMRLISMSCDP----NF--VF
TIDGH-DF-------------T------------------IIEVDGVNT---QPLV---V
DSIQIYAGQR---YSFVLNANQ---------TV----DNYW-IRTVANG----G------
-----T----S-------G----F-----DNGINSAILRY-----VGA----------D-
E-------VDPTT----N-Q---T------------T--AT--------AALV-ETDLHP
LV--ATA-----VPGTAE----VGG-ADV-VMNLAISL--------------------DF
T-------T---FQ-FEINGVPFTSP----TV--PVLLQIL-SGAQTAA----------D
LLPSGS--------VFTLPA-NS---VVELS-I------P-G-------G----T-A---
-GA-P-------------H-------------PFH-LHGHNFFVIRSAG-ND--------
---TYNFD---------NPIIRDVVSTG-T----ST-S---------DNTTIR-------
-FVT------------DNAGPWILH------------------CHID--FHLNLGLAIVF
AEDTPTIA-NSMQ----TT-----QWDDLCPTYDALS----
>ur|A0A1Y2IXI1|22_512|1.8e-208|Trametes_coccinea_BRFM310
-AIGPVTDLELVNKV--VNPDG--I--PR-----SAVLAG-------GTHPGPLIKGK--
K----------------GDHFRINVVNKLKN-ETMLTATSI---HWHGLFQ-HESN-WAD
GP------A--FVTQ---C-------------------PIT-TDNSFSYN----------
-------F-RV-PD----------QAGTFWYHS--------------------HLSTQ-Y
--CDGL-------RG-------PLVVY-------D-P----H-DPHAH--L-----YDVD
D------------------EST-VITL-----SDWY----------------HIAAAH-Q
-----------P-----L--IAT------------SDTTLINGLG---R-W----S----
---------G-----NP-T----SKLSVIEVEHGKR--YRFRLLNIACDP----NY--MF
SIDGH-PM-------------T------------------IIEADGQNT---QPHT---V
DQLQIFAAQR---YSFVLHANQ---------TV----GNYW-IRASPDRII-NN------
-----A----T-------G----F-----ENGINSAILRY-----KGA----------P-
N-------KEPSS----T-Q---Q-----------KK--AV--------RFLD-EADLSP
LA--DEK-----APGNPH----PGG-VDL-ALNLNLSM--------------------NG
T------------E-FFVNGAPFIPP----SV--PVLLQIL-NGSRSAQ----------Q
LLPHGS--------VYTLPP-KS---TIELS-I------P-G-------G----V-I---
-GG-P-------------H-------------PFH-LHGHVFSVVQSAG-MK--------
---EPNYV---------NPVKRDTVSIG-Q----G--G---------DNVTIR-------
-FVT------------DNPGPWFLH------------------CHID--WHLQLGLAIVF
AEDTPDTK-AIDP---VPE-----SWKELCPKYE-------
>ur|A0A2H3EMI6|24_516|4.2e-208|Armillaria
--IGPTGDLVIANSE--IAPDG--Y--SR-----IAALAN-------GVLDGALISGN--
K----------------GDIFQLNVVNNLSN-NSILQSTSI---HWHGLLQ-KGTN-WAD
GP------A--FVNQ---C-------------------PIA-KGDSFLYT----------
-------F-DS-TN----------QAGTFWYHS--------------------HLSTQ-Y
--CDGL-------RG-------PFVIY-------D-P----N-DPHSY--L-----YDVD
D------------------EST-ILTL-----SDWY----------------HTPAKE-V
-----------K--------IPT------------PDSTLINGLG---R-W----S----
---------K-----NP-T----SDLAVITVEQGKR--YRFRMIDMACNS----AF--TF
AIEGH-TM-------------T------------------IIEVDGVNH---QPYT---V
DQIQIFAGQR---YSFVLDANQ---------EV----DNYW-IRALPSV----G------
-----A----S-------G----Y-----TEGINSAILRY-----SGA----------A-
E-------AEPAT----A-T---I------------S--SV--------LKMN-ETELVP
LE--NPG-----APGTTE----VGG-VDY-ALNLAFAF--------------------TS
A-----------GT-FTVNGAQFTAP----ST--PVLLQIL-SGAKSAG----------D
LLPSGS--------VFPLPS-NS---TIELS-M------P-G-------G----V-V---
-GG-G-------------H-------------PFH-LHGHTFDVVRSAG-SS--------
---VYNYK---------NPVRRDVVNIG-T----K--G---------DNVTIR-------
-FRT------------DNPGPWFLH------------------CHID--WHLEAGLAVVF
AEDTDSWT-NSID---PSD-----QWASLCPKYESMPEGDQ
>ur|A0A167XIL6|25_518|7.8e-208|Fungi
--VGPVTPLVISNKY--IQPDG--F--NR-----SAVLAG-------ATFPGPLITGN--
K----------------GDRFQIDVIDSLTD-NTMLRSTSI---HWHGFFQ-NGTN-EMD
GG------A--FVNQ---C-------------------PII-ANHSFTYD----------
-------F-SS-TT----------QAGTFWYHS--------------------HLAAQ-Y
--CDGL-------RG-------ALVVY-------D-P----L-DPHKS--L-----YDVD
N------------------AAT-VITL-----ADWY----------------HTVSPL-A
-----------G-----T--FPT------------ADAALINGAG---R-Y----S----
---------G-----GP-A----TTLASISVTKGLR--YRFRLVSISCDP----NY--TF
SIDSH-NL-------------T------------------VIEMDSISI---VAKN---V
DSIQIYAGQR---YSFILTANQ---------TI----ANYW-IRADPNN----G------
-----V----T-------G----F-----AGGLNSAALRY-----LGA----------NL
T-------ADPTS----L-Q---T------------T--SV--------LPLV-ESSLVP
LA--NAG-----APGLPE----VGG-ADV-LLNLDLAF--------------------NF
T-------A---LQ-FSINGATFIPP----TV--PVLLQIL-SGAQAAT----------D
LLPSGS--------VFVLPS-QK---VIELS-I------P-A-------G----L-A---
-GG-P-------------H-------------PFH-LHGHAFDIVRSAG-QT--------
---TYNYV---------NPPRRDVVALG-V----A--G---------DNVTIR-------
-WVT------------DNPGPWFLH------------------CHID--WHLQAGLAIVF
AEDTPGIA-AHDV---NTT-----AWNNLCPLYDALTPD--
>ur|A0A4S8MHV6|23_509|2.8e-207|Dendrothele_bispora__strain_CBS_962.96
--IGPVTDLTISAAE--VSPDG--F--SR-----TATLAG-------GSVIGPVVSGN--
K----------------GDNFQINVINQLDD-DTMLKTTSI---HWHGIFQ-TGTN-WAD
GP------A--FVNQ---C-------------------PIA-SGNSFTYN----------
-------F-DV-TD----------QAGTFWYHS--------------------HLSTQ-Y
--CDGL-------RG-------AMVIY-------D-P----D-DPYAD--S-----YDVD
D------------------EST-VITL-----ADWY----------------HDKAET-L
-----------------T--FPA------------PDATLINGLG---R-F----D----
---------G-----GN-A----TDLAVINVEQGKK--YRMRLVNIACDP----NY--TF
SIDNH-TM-------------T------------------IIEVDGVNH---EQLE---V
DQIQIFAGQR---YSFILNADQ---------AA----DNYW-IRANPST----G------
-----T----T-------G----F-----SGGINSAILRY-----SGA----------D-
ED------LEPGT----P-E---V------------D--AT--------NALV-EGDLVP
LE--KPG-----APGDPE----VGG-VDY-ALNLDLTF--------------------DG
N--------------FQVNGEQFVPP----TV--PVLLQIL-SGAQTAD----------S
LLPSGS--------VYSLPL-NS---TIEIS-M------P-A-------G----I-V---
-GG-P-------------H-------------PFH-LHGHTFDVVRTAG-SD--------
---TYNYV---------NPPRRDVVSIG-N----T--G---------DNVTIR-------
-FTT------------DNAGPWFLH------------------CHID--WHLEAGLAVVF
AEGVDSWN-STIT---PTD-----QWDQLCTTYDSL-----
>ur|A0A5C3LPW7|19_516|5.9e-207|Crucibulum_laeve
-AIGPTADLHIENKN--ISPDG--F--TR-----SAVLAGA--SAGGGVFPGPLITAN--
K----------------GDTFHLNVIDSLTD-TTMLRATSI---HWHGFFQ-KGSS-WAD
GP------A--GVTQ---C-------------------PIS-PNHSFLYE----------
-------F-DS-AG----------QAGTFWYHS--------------------HHSTQ-Y
--CDGL-------RG-------AIVVY-------D-RV---N-DPHRF--R-----YLID
D------------------DST-VITL-----ADWY----------------HTPAPS-A
-----------G-----L--VPT------------ADATLINGKG---R-Y----P----
---------G-----GP-T----VPLAVIRVLPLVR--YRFRLVSISCDP----NY--VF
SIDGH-KL-------------K------------------IIEVDGVNV---QPYD---V
DSIQIFAGQR---YSFVLNANR---------PI----GNYW-IRAQPNI----G------
-----P----Q-------G----F-----VGGVNSAILRY-----WGA----------L-
A-------QEPTT----T-S---T------------G---T--------VAML-ETGLHP
LS--NPG-----APGSPT----QGG-ADV-AINLAIAF--------------------SF
T-------D---LK-FTVNGATFQQP----TV--PVLLQIL-SGAQTAQ----------A
LLPPGS--------VYTLPP-NK---VIELT-I------P-G-------G----S-I---
-GN-P-------------H-------------PFH-LHGHTFDVIRSAG-SS--------
---VYNYA---------NPVRRDVVSTG-L----A--G---------DNVTIR-------
-FTT------------DNPGPWILH------------------CHID--WHLDIGLAVVF
AEDTTSIS-TEDP----PT-----SWDNLCPIYDAQPPE--
>ur|A0A167XIK4|24_517|2.1e-206|Fibularhizoctonia_sp._CBS_109695
--VGPITNLVISNKY--IQPDG--F--NR-----SAVLAG-------GTFPGPLITGF--
K----------------GNRFLINVIDNLKD-NTMLRSTSI---HWHGFFQ-NGTN-EMD
GG------A--FVNQ---C-------------------PII-ANHSFTYD----------
-------F-SS-TT----------QAGTFWYHS--------------------HLAAQ-Y
--CDGL-------RG-------PLVVY-------D-L----L-DPHRL--L-----YDID
D------------------AST-VITL-----ADWY----------------HTVSPL-A
-----------G-----T--FPT------------ANCALINGAG---R-Y----S----
---------G-----GP-A----TPLASLSVIKGLR--YRFRLVSISCDP----NY--TF
SIDSH-SL-------------T------------------VIEMDSINI---IAKN---V
DSIQIYAGQR---YSFILTANQ---------TI----GNYW-IRANPNL----G------
-----T----T-------G----F-----AGGLNSAALRY-----VGA----------NR
T-------ADPTS----L-Q---T------------T--SV--------LPLV-ESSLVP
LV--NAG-----APGLPK----VGG-ADV-LLNLELAL--------------------NF
T-------A---LQ-FTINGAAFVPP----TV--PVLLQIL-SGAQLAT----------D
LLPNGS--------VFVLPS-NK---VIELS-I------P-A-------G----L-A---
-GG-P-------------H-------------PFH-LHGHAFDIVRSAG-QT--------
---TYNYA---------NPPRRDVVSLG-V----A--G---------DNVTIR-------
-WVT------------DNPGPWFLH------------------CHID--WHLQAGLAIVF
AEDTPGIA-AHDV---NTT-----AWNDLCPLYDALTPD--
>ur|W4K2W6|18_512|5.1e-206|Heterobasidion_irregulare__strain_TC_32-1
-SIGPVADLLITNTQ--LSPDG--F--ER-----DTVSAA-------SVYPGPLITGK--
K----------------GDNFRINVTDLLTD-GNMLKSTSI---HWHGLFQ-HSTN-EHD
GV------S--FVTQ---C-------------------PIA-PSHSFLYN----------
-------F-TA-AD----------QAGTFWYHS--------------------HLSTQ-Y
--CDGL-------RG-------PLVIY-------D-P----E-DAHAS--L-----YDVD
D------------------DST-VITL-----SDWY----------------HVFAPS-A
-----------G-----L--VPT------------PDATLINGLG---R-Y----V----
---------D-----GP-S----SPLAVVNVTAGKR--YRLRLINMSCDP----NY--VF
SIDGH-NF-------------T------------------VIEADGIST---QAVV---A
DSVHIFASQR---YSLVLEANQ---------PV----ANYW-IRAQPNL----G------
-----T----T-------S----F-----DGGLNMGILRY-----VGA----------E-
D-------ADPTT----N-Q---T------------D--TV--------IPLV-ETNLHP
LQ--SLA-----VPGTPE----RGG-ADI-LINLDVVF--------------------NF
T-------L---LQ-FTVNGQPFASP----SV--PVLLQIL-SGASKAS----------D
LLPAGS--------IYGLET-GK---SVEIS-I------P-G-------G----A-V---
-GG-G-------------H-------------PIH-LHGHAFDVIRSAG-SD--------
---TYNYV---------NPVRRDTVNIG-T----T--G---------DNVTIR-------
-FQT------------DNPGPWFIH------------------CHID--WHLEAGFAVVM
AEGIEETN-TTNI---VPA-----DWSTLCPVYDALDASD-
>ur|A0A2H3CVC9|21_511|7.2e-206|Armillaria
--IGPTGDLVISNVK--VSPDG--Y--SR-----TTALAN-------GIVDGGLITGT--
K----------------GDIFEINVVNNLTD-NTILQSTSI---HWHGLLQ-KGSG-WAD
GP------A--FVNQ---C-------------------PIA-KGDSFMYI----------
-------F-DS-AD----------QAGTFWYHS--------------------HLSTQ-Y
--CDGL-------RG-------PFIIY-------D-P----D-DPHAG--L-----YDVD
D------------------ETT-ILSL-----SDWY----------------HTPAKQ-L
-----------G--------FPT------------PDSILINGLG---R-W----S----
---------E-----DP-T----SDLAVISVEQGTR--YRFRMINMACDA----DF--IF
SIEGH-NM-------------T------------------IIEVDGVNH---VPYT---V
DEIQIYAGQR---YSFVLAADQ---------AA----GNYW-IRVTPSV----G------
-----T----V-------G----F-----TGGINSAILRY-----AGA----------A-
D-------EEPET----A-T---I------------T--SV--------LKMN-ETELVP
LE--NPG-----APGLPE----VGG-VDY-ALNLAFAF--------------------TS
A-----------GT-FTVNGAQFTAP----TT--PVLLQIL-SGAQSAD----------D
LLPEGS--------VFPLPI-NS---TIEIS-M------P-G-------G----V-V---
-GG-G-------------H-------------PFH-LHGHTFDVVRSAG-SS--------
---VYNYV---------NPVRRDVVNIG-T----T--G---------DNVTIR-------
-FTT------------DNPGPWFLH------------------CHID--WHLEAGLAVIF
AEDTGNWN-ATID---PTD-----QWDNLCPIYDALSED--
>ur|A0A409XTB5|40_543|1.2e-205|Psilocybe_cyanescens
-SIGPVTDLFIGNKI--ISPDG--F--NR-----SAVLAGP--TSNSLSFPGPIIRAT--
R----------------GDIFRLNVIDQLVD-TSMLLSTSI---HWHGFFQ-KKTS-WAD
GP------V--GVTQ---C-------------------PIA-PGHSFLYE----------
-------F-ST-GD----------QAGTFWYHS--------------------HFSTQ-Y
--CDGL-------RG-------ALVVY-------D-D----H-DPHKS--LHVINSYDFD
D------------------EST-IITL-----ADWY----------------HTVAPI-A
-----E----RQ-----I--VPT------------FDATLINGRG---R-Y----P----
---------G-----GP-T----TPLTVISVLPNKR--YRFRLVSISCDP----NF--TF
SIDGH-SL-------------T------------------IIEVDSENV---QPLV---V
DEIQIFVGQR---YSFILSTSN---------PI----ANYW-IRALPNL----G------
-----T----V-------G----F-----DGGINSAILRY-----RGA----------P-
N-------ADPIT----T-S---T------------T---S--------VPLL-ETNLHP
LV--NPA-----APGVPS----RGA-ADV-SLNLNIAF--------------------NI
S-------T---LK-FTVNGATFKTP----TV--PVLLQIL-SGAQTAQ----------D
LLPSGS--------IYVLPP-NK---VIEIS-M------P-G-------G----S-V---
-GS-P-------------H-------------PIH-LHGHSFSVVRSAG-SS--------
---VYNYE---------NPVRRDVVSVG-P----ST-S---------DNVTIR-------
-FTT------------DNAGPWIMH------------------CHID--WHLELGLSIVL
AEDVPDIP-NNKP----PS-----AWDQLCPIYDALAP---
>ur|A0A8H5M0D6|24_520|1.7e-205|Tricholomella_constricta
--IGPVTDMTIKNVV--VSPDG--F--TR-----SSVLAN-------GVFPGPVLRGK--
K----------------GDRFKINVIDHLTD-ATMLRSTSI---HWHGIFQ-HKTN-WAD
GT------A--FVTQ---C-------------------PIA-ANDSFLYD----------
-------F-TV-PD----------QAGTYWYHS--------------------HLSTQ-Y
--CDGL-------RG-------ALVVY-------D-S----E-DPHKQ--L-----YDVD
D------------------EST-IITL-----SDWY----------------HEPAPA-A
DE--------DG-----I--PLT------------PFSTLINGKG---R-Y----V----
---------D-----GP-A----VDLAVINVIKGKR--YRFRIIAMSCDP----NF--TF
SIDKH-TM-------------K------------------VIEADGENT---VPLE---V
DSLQIFAGQR---YSVVMVADQ---------PV----GNYW-IRADPDAR---G------
-----F----P-------G----F-----DNGRNSAILRY-----SGA----------P-
T-------ADPAT----T-S---S---------------VN--------NPLK-ESNLHP
LD--NPA-----APGKPY----VGG-ADI-NLLIKHDF--------------------DF
Q-------T---FH-YKMNGVTFTPP----TV--PALLQIL-SGAQTAQ----------D
LLPQGS--------YYELPP-NK---VIELT-L------P-G-------TA--FE-I---
-GG-P-------------H-------------PFH-LHGHTFSVVRSGD-ST--------
---TYNYK---------DPVRRDTVNTG-F----A--D---------GNATIR-------
-FVT------------DNAGPWFLH------------------CHID--WHLELGLAVVF
AEDIANTK-AENP---VPA-----AWEKLCPKYDSLTP---
>ur|A0A8H6Y1G8|19_528|4e-205|Mycena_sanguinolenta
-SVGPTADLTLTNGD--VAPDG--F--TR-----QAVLVN-------GQVPGPLIVAN--
K----------------GDEFNLNIINSLTD-ETMLLSTTI---HWHGFFQ-PNNS-WAD
GV------A--FVTQ---C-------------------PIA-VNNSFLYT----------
-------F-PT-ND----------QAGTYWYHS--------------------HLSTQ-Y
--CDGL-------RG-------PLVVY-------D-P----D-DPNAD--L-----YDVD
D------------------ETT-VITL-----ADWRGENKSTLHDLTSPCIDHGPSST-L
-----------G-----N--VPT------------LISTLINGLG---R-Y----A----
---------G-----GP-S----SQLAVVSVTQGQR--YRMRLISMSCDP----NF--VF
TIDGH-DF-------------T------------------IIEVDGVTT---QPLV---V
DSIQIYAAQR---YSFVLNANQ---------TV----DNYW-IRTVANG----G------
-----T----S-------G----F-----DNGINSAILRY-----VGA----------D-
D-------VDPMT----N-Q---T------------T--AT--------AALV-ETDLHP
LV--ATA-----VPGTAE----VGG-ADV-TMNLAISL--------------------DV
T-------T---FQ-FEINGVPYTSP----TV--PVLLQIL-SGAQTAA----------D
LLPSGS--------VFTLPA-NS---VVELS-I------P-G-------G----T-A---
-GA-P-------------H-------------PFH-LHGHNFFVIRSAG-ND--------
---TYNFE---------NPIIRDVVNTG-T----ST-S---------DNTTIR-------
-FVT------------DNAGPWILH------------------CHID--FHLNLGLAIVF
AEDTATIT-NSTQ----TT-----QWDDLCPTYDALPSD--
>ur|A0A5C3LMV4|21_518|6.5e-205|Crucibulum_laeve
-SVGPSSSLVVSNKV--ISPDG--Y--TR-----SSVLVN-------GVYPAPLIKAT--
K----------------GDKFRLNVINSLTD-NTMLRTTSI---HWHGIAQ-HGSN-WAD
GV------A--GVSQ---C-------------------PIA-PNHSFLYQ----------
-------F-SA-PD----------QAGTFWYHS--------------------HFGTQ-Y
--CDGL-------RG-------PLVIY-------D-P----R-DPHKN--L-----YDVD
D------------------EST-IITL-----GEWY----------------HTQTPS-I
-----------V-----G--IAQ------------ADSTLINGKG---R-Y----P----
---------G-----GP-K----VDLAIVNVERGKR--YRIRLLSISCDP----NY--FF
SIDGH-NL-------------T------------------IIETDGQNT---VPNV---V
NSIQIFAGQR---YSFVLNANQ---------PV----NNYW-IRALPNS----GY---RN
----LT----A-------G----Y-----SGGVNSAILRY-----KGA----------P-
N-------RDPTT----N-S---T---------------QN--------NPLN-EVNLHP
LT--NPA-----APGAPT----PSG-ADK-SINIALSV--------------------DL
V-------A---GR-FLVNGTSFIPP----TV--PVLLQIL-SGKYSAQ----------E
LLPQGS--------VIPLPK-NK---VIELS-I------P-A-------G----V-I---
-GG-P-------------H-------------PFH-LHGHAFSVIRSAG-SD--------
---KLNYI---------NPVRRDVVSIG-D----TL-G---------DNVTIR-------
-FTT------------DNPGPWILH------------------CHID--FHLDLGMAIVF
AEDTTDTK-SLIN---PPS-----SWDQLCPIYNALSPA--
>ur|A0A0D7BV86|17_511|1.1e-204|Cylindrobasidium_torrendii_FP15055_ss-10
-AIGPVATLDIVNAN--VSPDG--F--TR-----AAVLAG-------GTYPGPLIQGS--
K----------------GDNFKLNVVDQLQD-DTMLRSTTI---HWHGLFQ-EDSS-WAD
GV------A--FVTQ---C-------------------PIA-PGNSFLYD----------
-------F-SV-PN----------QAGTFWYHS--------------------HLSTQ-Y
--CDGL-------RG-------PLVVY-------D-P----S-DPHSS--L-----YDVD
D------------------EST-IISL-----TDWY----------------HTPAMA-A
-----------G-----P--LPV------------PDSTLINGKG---R-Y----S----
---------G-----GP-D----SDLFRLNVVEGRR--YRLRIVSLSCHP----NW--VF
SIDGH-DL-------------T------------------VIEVDGENV---QPLV---V
DSIQVFAGQR---YSAILTADK---------TP----DNYW-IRANPDL----G------
-----T----T-------G----F-----DNAINSAVLHY-----ATA----------G-
D-------GLPTT----T-T---P------------PT-LT--------NTLL-ETNLHP
LT--NPA-----APGLPQ----AGG-ADV-TMTLNLAF--------------------DA
T-------S---FT-FTVNGAAWVNP----TA--PVLLQIL-SGASNAV----------D
LLPAGS--------LYELPK-DK---VIELI-I------P-G-------L----A-V---
-GA-P-------------H-------------PFH-LHGHTFSVVRSAG-ST--------
---TYNYA---------DPVRRDVVNTG-T----T--G---------DEVTIR-------
-FET------------DNTGPWFLH------------------CHID--FHLEVGLAIVF
AEDLPGMT-ASTH----PP-----AWDQLCPVYNALDPSE-
>ur|A0A8H5CG35|17_510|2.6e-204|Tulosesus_angulatus
-AIGPSAILHIANQN--IAPDG--F--TR-----SAVLAGA--TPSTLQFPGPLVIGN--
K----------------GNTFSLNVVDLLTD-TTMLRTTSI---HWHGFFQ-AGSA-WAD
GP------A--GVTQ---C-------------------PIA-PGHSFLYK----------
-------F-AV-PN----------QAGTFWYHS--------------------HHVSQ-Y
--CDGL-------RG-------AMVVY-------D-P----L-DPHRT--R-----YDVD
N------------------EAT-VITL-----ADWY----------------HVPAPS-A
-----------G-----I--VPT------------ADATLINGKG---R-Y----A----
---------G-----GP-T----AALAVISVVRDRR--YRFRLVSISCDP----NY--VF
SIDGH-VL-------------T------------------VIEVDGINV---SPIN---V
DSIQIFAGQR---YSFVLNANR---------PT----ANYW-IRANPDV----G------
-----T----T-------G----F-----AGGINSAILRY-----VGA----------P-
N-------ADPVS----T-Q---T------------P--NS--------APLL-ETNLHP
LT--NPA-----APGVPG----LGN-ADV-KINLDIQF--------------------DF
S-------V---LK-FKVNGATFDEP----TV--PVLLQIL-SGASTPQ----------T
LLPAGS--------VYVLPK-NK---VIEIS-M------P-G-------G----S-T---
-GF-P-------------H-------------PIH-LHGHAFSVVRSAG-ST--------
---VYNYA---------NPVQRDVVSTG-G----A--S---------DNVTIR-------
-FRT------------DNAGPWIMH------------------CHID--WHLVLGLSVVF
AEDVPAIA-SSDP----PT-----AWDQLCPIYNT------
>ur|A0A8H5GHX0|27_516|5.3e-204|Tetrapyrgos_nigripes
--IGPVTDLTISNAE--VSPDG--F--SR-----TATLAGS--T---SSVIGPLIVGN--
K----------------GDNFQINVINQLDD-DTMLKTTSV---HWHGLFQ-AGTG-WAD
GP------A--FVNQ---C-------------------PIA-SGNQFLYN----------
-------F-FA-TD----------QAGTFWYHS--------------------HLSTQ-Y
--CDGL-------RG-------PLVIY-------D-P----D-DPYAD--S-----YDVD
D------------------ETT-VITL-----ADWY----------------HDKAET-L
-----------------T--FPA------------SDATLINGLG---R-F----D----
---------G-----GN-A----TELAVITVEQGKR--YRFRLINVACDP----NF--VF
SIDNH-TM-------------T------------------VIEVDGVNH---EELE---V
DQIQIFAGQR---YSVILNADQ---------AT----DNYW-IRANPST----G------
-----T----T-------G----F-----SGGINSAILRY-----VDA----------D-
ED------SEPGT----P-E---V------------T--AT--------NALV-EEDLVP
LE--NPG-----APGDPE----VGG-VDV-ALNLDLTF--------------------TG
T--------------FQINDVSFVPP----TV--PVLLQIL-SGAQTAD----------S
LLPSGS--------LYSLPL-NS---TVEIS-I------P-G-------G----V-A---
-GA-P-------------H-------------PFHVLHGHTFDVVRSAG-SS--------
---TYNYA---------NPPRRDVVSTG-V----T--G---------DNVTIR-------
-FTT------------DNAGPWFLH------------------CHID--WHLEAGLAIVF
AEGTDSWN-STIT---PTD-----QWDQLCPTYDAL-----
>ur|A0A067TCZ2|19_518|2.6e-203|Galerina_marginata__strain_CBS_339.88
-AIGPSTNLVIGNKN--IKPDG--F--NR-----STVLAGA--SQNSLTFPGPLITGI--
K----------------GNTFRLNVIDQLTD-TSMLTTTSI---HWHGFFQ-EGTS-WAD
GP------A--GVTQ---C-------------------PIS-PGHSFQYQ----------
-------F-SV-PD----------QAGTYWYHS--------------------HHQTQ-Y
--CDGL-------RG-------PMVVY-------D-P----F-DPYKL--K-----YDFD
D------------------EST-VITL-----ADWY----------------HFPAPQ-A
-----------G-----Q-GVPT------------ANATLINGLG---R-Y----L----
---------N-----GT-TAS-DAPLAVIKVLPNKR--YRFRLISISCDP----NF--TF
SIDGH-NL-------------T------------------IIEADGVAT---KPLV---V
DSLQIFAGQR---YSFILNTNQ---------NV----SNYW-VRALPNV----G------
-----P----K-------G----F-----DGGLNSAILRY-----IGA----------P-
S-------ADPTT----T-L---S---------------QV--------NPLL-ETNLHP
LA--NTK-----VPGVPK----LGA-ADV-SLNLDIQF--------------------NG
T-------T---RR-FTVNNATFDQP----TV--PVLLQIL-SGARNAQ----------D
LLPLGS--------VHSLPP-NK---VIEIS-M------P-G-------G----A-P---
-GS-P-------------H-------------PIH-LHGHNFAVVRSAG-SG--------
---SYNYE---------DPIRRDVVSIG-G----V--N---------DNVTIR-------
-FQT------------DNSGPWILH------------------CHID--WHLGLGLAVVL
AENIPGIA-ASRH----PP-----AWDQLCPIYNALPP---
>ur|A0A8H6Y5Z5|23_524|7.4e-203|Mycena_venus
-----VRVLEIVNKN--LNLDG--F--SR-----STVVAG-------GTFPGTPITAN--
K----------------GERILVNVEDKLTD-NTMLRSTSI---HWHGIFQ-DGTS-WAD
GP------A--FVTQ---C-------------------PIA-ANNSFLYD----------
-------F-TP-SGQTLAYISGFAQAGTYWYHS--------------------HLSTQ-Y
--IDGL-------RG-------PLIIY-------D-P----E-DPHKL--L-----YDVD
N------------------TDT-IITL-----ADWF----------------HTPALN-A
-----------P-----F--PLF------------FTTNLINGKG---R-F----T----
---------G-----GP-A----SPLAVVTVTHGLR--YRFRLISMSAEP----NF--IF
SIDGH-SM-------------T------------------VIEADGVST---QPVV---V
DSIQIFAGQR---YSFVLKATQ---------KI----SNYW-IRSLPNF----G------
-----N----T-------S----F-----TGGVNSAILRY-----LHA----------P-
I-------CDPET----N-A---T------------A--ST--------KPLL-ETNLHP
LV--PVP-----VPGLPH----AGG-ADV-LINLNISL--------------------DL
S-------A---PR-YFLTGASFTPP----TS--PALLQIL-SGAQLAQ----------D
LLPTGS--------YYALPP-NK---VIEVS-I------P-G-------S----ADV---
-AA-P-------------H-------------PFH-LHGHNFHVIRSAG-SS--------
---TYNYV---------NPVIRDVVNTG-T----ASAN---------DNVTFR-------
-FVT------------DNAGPWFLH------------------CHID--IHLDIGLAVVF
AEDIPTTS-KEVV----PS-----AWKNLCPTYDALTPD--
>ur|A0A9P6E7G0|22_517|1.1e-202|Crepidotus_variabilis
--IGPYSDVYIGNKV--ISPDG--F--NR-----SAVLAGR--NPKSLDFPGPLIQGV--
K----------------NGNFRLNVVDALTD-TSMLVSTSI---HWHGFFQ-KGSS-WAD
GP------V--GVNQ---C-------------------PIS-PGHSFLYQ----------
-------F-SA-TK----------QAGTFWYHS--------------------HHSTQ-Y
--CDGL-------RG-------PLVVY-------D-F----N-DPHRS--R-----YDFD
D------------------AST-VITL-----ADWY----------------HTVAPK-A
-----------G-----L--VPT------------SDATLINGKG---R-Y----V----
---------G-----GP-A----VPLTNIRVLPNKR--YRFRLVSISCDP----NY--TF
SIDGH-SM-------------T------------------IIEVDSINV---QPVV---V
DSIQIFAGQR---YSFVLNTNQ---------PI----SNYW-IRSLPNV----G------
-----T----Q-------G----F-----AGGVNSAILRY-----WGA----------K-
N-------IDPKT----N-S---T------------S---S--------NPLI-ETSLHP
IE--NPG-----APGPHT----IGS-DEVYKLNLDIKF--------------------LV
P-------A---LK-FSINNATFTPP----NV--PVLLQIM-SGAHTPQ----------D
LLPAGS--------VYSLPP-NK---VIELS-I------P-G-------G----A-V---
-GS-P-------------H-------------PFH-LHGHAFDVVRSAG-SN--------
---TYNFD---------NPVRRDVVSTG-V----A--G---------DNVTIR-------
-FKT------------DNPGPWILH------------------CHID--WHLEIGLAIVF
AEDTGKIA-QSNP----PN-----AWDQLCPTYNALPP---
>ur|A0A067N7P7|26_514|2.4e-202|Pleurotus
---GPTADLHIVNKV--IAPDG--F--SR-----STVLAGL--SSSSGQFPGPLITGN--
K----------------GDHFQINVIDELVD-NSMLLDTSI---HWHGFYQ-KGSN-WAD
GP------A--FVTQ---C-------------------PIV-PGDSFLYS----------
-------F-SA-PD----------QAGTFWYHS--------------------HLSTQ-Y
--CDGL-------RG-------VFVVY-------D-P----E-DPHRS--L-----YDVD
D------------------EDT-VITL-----ADWY----------------HVPAPS-A
-----------G-----L--VPV------------SQSTLINGLG---L-Y----Q----
---------D-----GP-E----SPLAVIHVKRGSR--YRFRLVSISCDP----NH--VF
AIDGH-NM-------------T------------------IIEVDSVNT---QPLV---V
DSIQIFPGQR---YSFVLNANQ---------QV----DNYW-IRASPNL----G------
-----P----Q-------G----F-----AGGLNSAILRY-----VGA----------P-
E-------AHPNS----S-E---T------------Q--SS--------HPML-QTDLVP
LE--NPG-----APGPHE----LGA-ADV-SINLGIAF--------------------DE
E-------K---FK-FSINGVSYVNP----TA--PVLLQIL-SGAMDAT----------S
LLPAGS--------VYVLPP-NK---VIEVS-I------P-G-------L----A-T---
-GG-P-------------H-------------PFH-LHGHSFDVIRSAG-SS--------
---TYNFA---------NPVRRDVVSTG-V----T--G---------DNVTIR-------
-FTT------------DNAGPWFLH------------------CHID--WHLELGLAIVF
AEDTKSVH-DQAT----PA-----SWDQLCPK---------
>ur|A0A8H4VJT1|22_515|3.6e-202|Agrocybe_pediades
-AIGPNADLVITNAK--VSPDG--F--SR-----QAVLAGS--NQNSPQFPGPVITGT--
K----------------GDNFNLNVVNLLND-TSMLVSTSV---HWHGLFQ-KSSN-WAD
GT------E--GITQ---C-------------------PIV-PQQSFMYK----------
-------F-AV-PD----------QAGTFWYHS--------------------HYSTQ-Y
--CDGL-------RG-------ALVVY-------D-P----E-DPHRS--L-----YDVD
D------------------EST-IITL-----ADWY----------------HEPAHL-T
-----------G-----A--LPV------------PDSTLINGVG---R-Y----P----
---------G-----GP-A----VPLTVISVQPNKR--YRFRLVSMSCDP----NH--VF
SIDGH-TM-------------T------------------IIETDSEDV---QPHV---V
DSIQVFPGQR---YSFILTANQ---------QV----SNYW-IRAQPSN----G------
-----N----R-------G----F-----RGGINSAILRY-----SGA----------P-
A-------RDPVT----I-Q---T---------------LR--------NTLK-ESDLRP
LE--NPG-----APGVHA----LGK-ADV-NENFLIEF--------------------NS
T-------S---HK-FMVNKATFEPP----TT--PVLLQII-SGAKTAQ----------E
LLPKGS--------VYTLPA-NK---VIELS-F------P-G-------G----S-A---
-GS-P-------------H-------------PMH-LHGHTFDVIRSAG-ST--------
---VYNYD---------NPVRRDVVSIG-G----T--N---------DNVTIR-------
-FTT------------DNAGPWLMH------------------CHIE--WHLELGLSIVF
AEDVPTIS-SEQT----PS-----SWNDLCPEFNKQ-----
>ur|A0A401GAD9|21_505|5.6e-202|Sparassis_crispa
--IGPITELPIVNAA--VAPNG--V--LR-----NAVLAG-------GTFPGPVIAGN--
K----------------GDNFFINVVDRLTN-ETMLTSTSI---HWHGINQ-HTTN-WAD
GP------A--FVTQ---C-------------------PIV-SGNSFLYN----------
-------F-RV-PD----------QAGTFWYHS--------------------HLETQ-Y
--CDGL-------RG-------PFIVY-------D-P----D-DPHAG--L-----YDID
D------------------DST-IITL-----ADWY----------------NEAAVF-Q
-----------P-----P--IAI------------SDATLINGL------V----P----
---------N-----NY-S----DAAAVFTVVRGLR--YRFRLISISCSP----DF--TF
SIDGH-NM-------------T------------------VIEADGDNT---QPLN---V
DSIQIYAAQR---YSFVLEANQ---------PV----ENYW-IRANASL----G------
-----P----A-------G---------------SAILRY-----VGA----------P-
P-------VKPTT----T-A---S------------P--SV--------NPLE-ETNLHA
LT--NAQ-----APGAPN----IDG-ADI-LLNLNFTF--------------------NT
T------------E-FLVNGVTFVPP----TV--PVLLQIL-NGSYTAQ----------E
LLPHGS--------VYTLPR-NK---TVQIT-M------P-G-------G----V-L---
-GI-P-------------H-------------PLH-LHGHSFSVIRSAG-SN--------
---QTNYV---------NPVRRDTVNIG-L----Q--G---------DNVTIR-------
-FDT------------NNPGPWFLH------------------CHID--FHLKRGFAIVL
AEDTYDTP-RVDA---PPP-----EWSQLCPSYDASPQSDQ
>ur|A0A0C6E5U8|22_509|1.4e-201|Hericium
-AIGPVTDLHIVNTQ--LAPDG--F--LR-----DTVVAE-------GIFPGPTISGN--
K----------------GDNFQINVINELTD-TSMLTSTTI---HWHGLFQ-HGTN-QMD
GV------A--FVTQ---C-------------------PIP-PNDSFLYN----------
-------F-SV-PD----------QAGTFWYHS--------------------HLSTQ-Y
--CDGL-------RG-------PLVIY-------D-P----N-DPHKN--L-----YDVD
D------------------DST-IITL-----ADWY----------------HIPAPE-A
-----------G-----L--VPP------------FNATLINGLG---R-A----G----
---------N-----GS-S----SPLAVVSVTAGQR--YRMRLINIACDP----NY--IF
TIDNH-TF-------------T------------------IIEVDGVSV---QPYD---V
DSIQVYASQR---YSFILNANQ---------TV----GNYW-IRAMPNA----G------
-----V----T-------T----F-----TGGINMAILRY-----AGA----------G-
S-------VEPNT----V-Q---T------------P--SI--------APMQ-ETVLRP
LV--AKP-----APGLAQ----PGG-ADI-NIQLQVAF--------------------TG
T------------E-FTVNGQPWVSP----SV--PVLLQIL-SGAQKAS----------D
LLPSGS--------IYGLDL-NK---SVEIN-I------P-G-------G----V-V---
-AG-G-------------H-------------PVH-LHGHNFAVVRSAD-SD--------
---VLNYE---------NPVWRDTVNIGTT----T--S---------DNVTIR-------
-FET------------NNPGPWFMH------------------CHID--WHLQAGFAVVM
AEDVQDTA-SVND---PTG-----AWDQLCPAYN-------
>ur|A0A167VTW4|22_513|2.4e-201|Fibularhizoctonia_sp._CBS_109695
-AIGPVADLVIANAI--IAPDG--F--NR-----STVLAG-------GTFPGPLITAN--
K----------------GDYFQINVHDELTD-PTMLLSTSI---HWHGIFQ-NRSA-EMD
GA------A--FVTQ---C-------------------PIV-ANDSFIYN----------
-------F-TG-YD----------QAGTYWYHS--------------------HLSTQ-Y
--CDGL-------RG-------PLVIY-------D-P----E-DPYLH--M-----YDVD
D------------------DTT-VIVL-----SDWY----------------HTVAPQ-A
-----------G-----I--IPR------------PNATLINGAG---R-Y----T----
---------G-----GP-A----MPLTSIAVESGKR--YRFRLISTSCDP----DY--IF
SIDGH-NM-------------T------------------IIEADGLET---EPLV---V
DQLQIFAGQR---YSFILEANQ---------TV----DNYR-IRANPNL----G------
-----T----T-------G----F-----DGGLNSAILRY-----SGA---------NA-
T-------ADPTT----N-Q---T------------A--SV--------IPLI-EADLVP
LV--NPG-----APGTAE----VGG-ADV-LLNLDIAF--------------------NG
A-------N---LN-FTINGVSFVSP----TI--PVLLQIL-SGAQQAT----------D
LLPSGS--------VYVLPP-NK---VIELS-M------P-A-------G----A-A---
-GG-P-------------H-------------PFH-LHGHAFDVVRSAG-QT--------
---TYNYV---------NPPRRDVVSIG-A----A--G---------DNVTIR-------
-WTT------------DNAGPWHLH------------------CHID--WHLDLGLAIVF
AENPAGVV-AHDV---NTT-----AWDGLCPIYDAL-----
>ur|A0A2G8S9I5|25_523|5.3e-201|Ganoderma_sinense_ZZ0214-1
-AIGPVTDLSIVNGP--VSPDG--I--PR-----DAVLAG-------GTFPGPVISGY--
M----------------GDNFKINVKDELHN-TTMLTGTSI---HWHGLLQ-HTTN-WAD
GA------S--FINQ---C-------------------PIT-SGNCFEYD----------
-------F-DT-TG----------ISGTYWYHS--------------------HLSNQ-Y
--CDGL-------RG-------PLVLY-------D-K----H-DPHAH--L-----YDVD
D------------------DST-IITL-----ADWY----------------HLASPF-V
LT--------RG-----G--PPR------------ADSNLINGAG---R-W----F----
---------G-----NP-T----AELAVIKVTHGKR--YRFRLINIACDP----NY--NF
TIAGH-SM-------------T------------------IIEADGQNS---EPLV---V
DELQIFVAQR---YSFVLEANQ---------AV----DNYW-IRALPDT----MA---DN
----RS----L-------G----Y-----ADGINSAILRY-----EGA----------P-
E-------EEPCE----Q-E---A------------K--SS--------NPLH-EYNLRS
LT--DPA-----APGEPY----VGG-VDY-ALNLVLGF--------------------SN
G------SK---SP-FNINGVPFQSP----SV--PVLLQIL-SGARKAQ----------D
LLPAGS--------VYGLPR-NA---TIEVT-I------P-P-------L----S-V---
-GG-P-------------H-------------PFH-LHGHAFSVVRSSG-QA--------
---TPNYV---------NPIKRDVVSTG-F----G--N---------DNVTIR-------
-FRT------------DNPGPWLLH------------------CHID--WHLSGGLAIVF
AEDVRDTS-FVDV---APK-----EWYDLCPEYEAS-----
>ur|A0A0D2NVJ8|19_512|8.4e-201|Hypholoma_sublateritium__strain_FD-334_SS-4
-SIGPNTNLYIANKN--IQPDG--F--PR-----SAVLAGI--TEGLVAFPGPLIAGY--
K----------------GDSFRLNVIDKLTD-TSMLTSTSI---HWHGLFQ-EGSA-WAD
GP------V--GVTQ---C-------------------PIS-AGNSFLYQ----------
-------F-KV-PD----------QAGTFWYHS--------------------HHSTQ-Y
--CDGL-------RG-------AMVVY-------D-R----H-DPHRS--R-----YDFD
D------------------DNT-IITL-----ADWY----------------HTPAPS-A
-----------G-----L--VPT------------SDATLINGRG---R-Y----A----
---------G-----GP-A----VPLAVIRVLHNKR--YRFRLVSISCDP----NF--TF
SIDGH-VL-------------T------------------IIEVDGVNT---MPLT---V
DSIQIYAGQR---YSFVLNTNQ---------PI----SNYW-IRALPNI----G------
-----S----Q-------G----F-----VGGLNSAILRY-----WLA----------P-
I-------ADPTT----T-S---V------------L---S--------NPLV-ETNLHP
LV--NAV-----APGIPT----PGA-ADV-NLNLDINF--------------------DF
A-------S---LK-FLVNGATFQPP----TL--PVLLQII-SGASTAT----------D
LLPAGS--------VYTLPP-NK---VIEIS-M------P-G-------G----S-I---
-GS-P-------------H-------------PMH-LHGHAFSVVRSAG-SS--------
---VYNYV---------NPVQRDVVNIG-L----A--G---------DNTTIR-------
-FKT------------DNAGPWILH------------------CHID--WHLEIGLAVVM
AEDVGQVA-LVDP----PN-----AWDNLCPIYDAL-----
>ur|A0A409X5Y4|36_528|1.6e-200|Psilocybe
--IGPSANVYIGNKA--IAPDG--F--SR-----SAVLAGG--SSNSLSFPGPAIRAF--
K----------------GNNLNLNVVNQLSD-TSMLTSTSI---HWHGFFQ-AGSS-WAD
GP------V--GVNQ---C-------------------PIA-PNHSFLYQ----------
-------F-ST-AN----------QAGTFWYHS--------------------HYSTQ-Y
--CDGL-------RG-------AMVVY-------D-V----R-DPHRQ--L-----YDFD
D------------------EST-IITL-----ADWY----------------HTPAPV-A
-----------G-----L--IPT------------ADATLINGKG---R-Y----A----
---------G-----GP-T----SPLAVIRVLPGVR--YRFRLVSLSCDP----NF--TF
SIDGH-SL-------------T------------------IIEVDSESV---QPLV---V
DQIQIFAGQR---YSFVLRTNQ---------PI----KNYW-IRANPNI----G------
-----T----Q-------G----F-----DGGVNSAILRY-----WGA----------P-
N-------SDPTT----T-S---S------------V---S--------APLL-ETNLHP
LS--NPA-----APGIPT----LGA-ADL-SLNLNIAF--------------------DF
A-------S---LK-FQVNGATFTEA----PV--PVLLQIL-SGATTAT----------D
LLPAGS--------VYLLPP-NK---VIEIS-M------P-G-------G----S-I---
-GS-P-------------H-------------PIH-LHGHNFAVVRSAG-SS--------
---VYNFA---------NPVRRDVVSLG-S----ST-S---------DNVTIR-------
-FQT------------DNSGPWIMH------------------CHID--WHLEIGLAVVF
AEDVPGIA-ASDQ----PV-----AWDQLCPTFNA------
>ur|B5G547|1_392|7.6e-200|Ganoderma_lucidum
------------------------------------------------------------
---------------------------------------------WHGLFQ-EGTN-WAD
GP------A--FVTQ---C-------------------PIA-SGNSFLYD----------
-------F-HV-PD----------QAGTFWYHS--------------------HLSTQ-Y
--CDGL-------RG-------PLVVY-------D-P----H-DPLAY--M-----YDVD
D------------------DST-VITL-----TEWY----------------HTAAHL-G
-----------N-----R--FPAG----------DADSTLINGLG---R-S----I----
---------A-----AP-T----ADLAVVNVTQGKR--YRFRLVSMACDP----SF--TF
SIDGH-DL-------------T------------------IIEADGVET---QPVT---V
NTINIFAAQR---YSFVLTAHQ---------TI----DNYW-IRANPVF----G------
-----V----T-------G----F-----EGGLNSAILRY-----DGA----------A-
P-------IDPVT----S-Q---Q------------S--TQ--------ILLN-ETELHP
YV--PRK-----TPGKPE----KGG-VDL-ALNMAFGF--------------------NT
T------------D-FFINNVTFVPP----TV--PVLLQIL-SGTQSAQ----------D
LLPAGS--------VYTLPK-NA---SIEIT-F------P-ANA-----N----A-A---
-GS-P-------------H-------------PFH-LHGHTFAVIRSAG-ST--------
---AYNYD---------NPVWRDTVSTG-IA--DD--N---------DNVTIR-------
-FQT------------DNPGPWFLH------------------CHI--------------
-----------------------------------------
>ur|A0A9P5YFA3|24_516|1.4e-199|Lepista_nuda
------SDLHVVNRD--ISPDG--F--SR-----SAVLVGS--RSNNAAFPGPVIKGF--
K----------------GSRFLLDVVDSLTD-NTMPRATSI---HWHGIVQ-EGTA-WAD
GV------S--GVTQ---C-------------------PIS-PGHSFLYD----------
-------F-KV-PN----------QAGTFWYHS--------------------HLLAQ-Y
--CDGL-------RG-------AFIVY-------D-R----L-DPYRY--K-----YDID
D------------------EST-IITL-----ADWY----------------HAPSPT-K
-----------N-----I--RSL------------PDSILINGKG---R-Y----A----
---------G-----GP-A----SPLAVVNIIRKKR--YRFRLIAMSCDA----DY--VF
SIDGH-TM-------------T------------------IIETDGVNV---QPET---V
DEIHIYAGQR---YSFVLTANQ---------PI----GNYW-IRANPNK----G------
-----N----V-------G----F-----EGGLNSAILRY-----RTA----------P-
L-------TDPTT----T-Q---A------------N--ST--------APLL-ETNLHP
LH--SPG-----APGLPM----PGG-ADV-ALNLVLTL--------------------DI
P-------T---LT-FAVNGARFEPP----TV--PILLQIL-SGAQAAQ----------D
LLPTGS--------VYTLPR-NK---VIEIS-I------P-G-------G----I-N---
-GS-P-------------H-------------PFH-LHGHSFDVVRSAG-SS--------
---VYNYV---------NPVRRDVVSTG-L----A--G---------DNVTIR-------
-FVT------------DNAGPWILH------------------CHID--WHLRAGMSVVL
AEDTGSVA-KQKH----PA-----AWDQLCPVYNALTPD--
>ur|A0A8H5B4V4|22_516|4.4e-199|Psilocybe_cf._subviscida
--TGPTSNLYIKNKN--IQPDG--F--NR-----STVLAGL--KPGTVEFPGPLITGL--
K----------------GSNFRLNVINQLTD-PTMLTSTSI---HWHGLFQ-EGSS-WAD
GP------V--GVTQ---C-------------------PIA-PGHSFQYN----------
-------F-KV-PD----------QAGTFWYHS--------------------HHSTQ-Y
--CDGL-------RG-------AMVVY-------D-V----F-DPHRS--K-----YDFD
D------------------PST-VITL-----ADWY----------------HTPAPS-A
-----------G-----L--VPT------------ADSTLINGKG---R-F----A----
---------G-----GP-A----SPLTVLTVLPNKR--YRYRLVSISCDP----NF--TF
SIDGH-TM-------------T------------------IIEVDGVNH---QPLV---V
DSIQIFVGQR---YSFILNTNQ---------PV----GNYW-IRAQPNI----G------
-----T----Q-------G----F-----AGGVNSAILRY-----WHA----------P-
N-------VDPTT----T-S---T------------V---S--------NPLI-ETNLHP
LV--NAA-----APGIAT----PGA-ADV-NLNLDINF--------------------SF
T-------T---LK-FTVNGATFIPP----TA--PVLMQIM-SGAMTPQ----------A
LLPPGS--------VYVLPP-NK---VVELT-I------P-G-------G----S-I---
-GS-P-------------H-------------PIH-LHGHTFSVVRSSG-SS--------
---VYNFV---------NPVQRDVVSAG-L----A--G---------DNVTIR-------
-FKT------------DNAGPWILH------------------CHID--WHLEIGLAVVF
AEDVAKVA-QSNP----PT-----AWDQLCPIYDALPP---
>ur|Q69FX0|19_525|1.2e-198|Volvariella_volvacea
-AIGPVTELQIVNDE--IAPDG--F--SR-----GSVLAN-------GAYPGPLITGS--
K----------------GDRFLINVINELTD-TTMLRATSI---HWHGFFQ-NHTA-WAD
GV------A--SVTQ---C-------------------PIV-PSESFLYN----------
-------F-TV-PD----------QAGTLWYHS--------------------HLSTQ-Y
--CDGL-------RG-------PLVVY-------D-P----D-DPHRH--L-----YDID
DGAIMMWLNQCHPDSYVAIEST-IITL-----SDWY----------------HVKAPV-A
-----------G-----L--QPT------------PMSTLINGRG---R-Y----A----
---------G-----GP-N----VPLEVINVVPGIR--YRFRLVSMVCDP----NY--IF
SIDGH-EL-------------T------------------IIEADGVNT---KPLT---V
DSIQIFAGQR---YSFILNANQ---------PV----DNYW-IRANPNL----G------
-----T----T-------G----F-----TNGINSAILRY-----EGA----------P-
L-------QDPTT----P-L---V------------S--SV--------NPLV-ESNLRN
LI--ENA-----VPGQPF----PGG-ADI-NINLFTDF--------------------DW
D-------M---LH-FTVNGSPYIPP----NA--PVLLQIL-SGTYNAQ----------D
LMPAGS--------IIELPS-NK---VIEIS-M------P-G-------G----S-P---
-GS-P-------------H-------------PFH-LHGHTFDVIRSTD-TQ--------
---EYNFV---------DPVRRDVVNTG-F----E--T---------DNVTIR-------
-FTT------------DNPGPWILH------------------CHID--WHLEVGLAVVF
AEDIPRIS-TPAP----PP-----SWDELCPEYDR------
>ur|A0A8S0VRY1|20_514|1.8e-198|Agaricineae
--IGPIANMHVGNKV--LAPDG--F--TR-----STVLAGA--NAATLAFPGPVVRGL--
K----------------GNFFKLNVIDALTD-TTMLTSTSI---HWHGLFQ-KGSS-WAD
GP------V--GVTQ---C-------------------PIA-PGNSFLYE----------
-------F-RV-PD----------QAGTFWYHS--------------------HHSTQ-Y
--CDGL-------RG-------AMVVY-------D-I----R-DPHRS--R-----YDFD
D------------------EST-IITL-----ADWY----------------HSVAPS-A
-----------G-----L--VPT------------PDSTLINGKG---R-Y----A----
---------G-----GP-T----VPLEVIRVLPNKR--YRFRLVSISCDP----NF--TF
SIDGH-TM-------------T------------------IIEVDAVNV---TPLV---V
DEIQIFAGQR---YSFVLNTNR---------PI----GNYW-IRAHPNI----G------
-----P----Q-------G----F-----VGGLNSAILRY-----WGA----------P-
N-------ADPTT----T-S---S------------V---S--------NPML-ETNLHP
LT--NAG-----APGVPT----LGA-ADV-NINFDILF--------------------DF
A-------S---LT-FNVNGATFHPP----TV--PVLLQIM-SGAMTPS----------A
LLPPGS--------VYVLPP-NK---VVELS-L------P-G-------G----S-I---
-GS-P-------------H-------------PIH-LHGHTFDVVRSAG-SS--------
---VYNYA---------NPIKRDVVNIG-G----A--G---------DNVTIR-------
-FAT------------DNPGPWIMH------------------CHID--WHFEIGLSVVF
AEDVVTVN-TANP----PT-----AWDNLCPIYDALPP---
>ur|A0A8H5FKU4|24_516|5.7e-198|Tetrapyrgos_nigripes
--IGPVADLVISAQT--VSPDG--F--SR-----TAVLAG-------NTMIGPTIRGN--
M----------------NDRFQINVINQLDD-DTMLKSTSI---HWHGLLQ-N------D
APINSFRGA--FVNQ---C-------------------PVA-PGNSFLYD----------
-------F-TA-TN----------QAGTFWYHS--------------------HLSTQ-Y
--CDGL-------RG-------AIVIY-------D-P----N-DPYAD--L-----YDVD
D------------------ECT-IISL-----SDWY----------------HAKAET-L
-----------------T--FPA------------PDATLINGLG---R-F----D----
---------G-----GN-A----TELTVITVTKGKR--YRMRLINMACDP----DY--TF
SIDQH-TM-------------T------------------IIEVDGVNH---QKLE--NV
DQIQIFAGQR---YSFILNADQ---------DI----GNYW-IRANPSV----G------
-----T----Q-------G----F-----AGGLNSAILRY-----VQA----------D-
AT------VEPDT----P-L---E------------T--AT--------NPLV-EANLVP
LE--NPG-----APGQPR----VGG-VDV-AINLAVTF--------------------AG
-------------Q-FAINGAIFIPP----TV--PVLLQIL-SGAQSAN----------D
LLPAGS--------VYNLPL-NS---TVELS-L------P-A-------G----A-V---
-GG-P-------------H-------------PIH-LHGHTFDVVRSAG-SS--------
---TYNYV---------NPPRRDVVSMG-S----T--G---------DNVTIR-------
-FTT------------DNAGPWFLH------------------CHID--WHLEAGFAIIF
AEGPEQWT-SSIN---PTD-----QWDQLCPIYEALPASD-
>ur|A0A8H5GA08|19_508|1.7e-197|Fungi
--IGPVSDLFIVNKN--VAPDG--F--TR-----AAVLAGE--TATNADVPGPLIVAQ--
K----------------NDNFELNVINQLSD-TTMLRSTSI---HWHGFFQ-AGTS-WAD
GP------A--GVNQ---C-------------------PII-PGEAFEYR----------
-------F-QA-LD----------QAGTFWYHS--------------------HHSTQ-Y
--CDGL-------RG-------AMVVT-------D-P----N-DPHAS--L-----YDID
N------------------EDT-VITL-----ADWY----------------HVVAPS-A
-----------G-----A--IPT------------PDTTLINGRG---R-Y----V----
---------G-----GP-T----VPLSVINVEANKR--YRFRLVSLACDP----NY--VF
SIDGH-TM-------------N------------------VIEVDSVNH---EPYE---V
DSIRIFAGQR---YSFVLTANQ---------PV----DNYW-IRANPNI----G------
-----S----T-------G----F-----TNGINSAILRY-----QGA----------P-
V-------ADPTS----T-Q---T------------P--NS--------NPLV-ESSLAP
HS--SAG------PGAG-----SGT-PDV-AINLAMAF--------------------DV
S-------T---FR-FTVNGASFHPPN---SE--PILLQII-SGAVNPG----------D
VLPADS--------VYHLPP-DS---LVELS-M------P-A-------G----A-A---
-GG-P-------------H-------------PIH-LHGHAFDVVRSAG-SS--------
---TYNYI---------DPPRRDVVSLG-S----A--G---------DNVTIR-------
-FRT------------DNPGPWIMH------------------CHID--WHLELGLSVVF
AEDTATIN-TEDP----PT-----EWDNLCPSY--------
>ur|A0A369K4G6|22_516|3.2e-197|Hypsizygus_marmoreus
-AIGPVADLVIANKR--ISPDG--F--ER-----SAVLAG-------GTFPGVVIKGR--
K----------------GDRFRLNVIDSLTD-NTMLRSTSI---HWHGIHQ-QGSS-WAD
GS------A--SVTQ---C-------------------PIA-ANDSFVYD----------
-------F-KA-TA----------QAGTYWYHS--------------------HLSTQ-Y
--CDGL-------RG-------AFIVY-------D-P----N-DPYKL--L-----YDVD
D------------------EST-IITL-----ADWY----------------HEVALS-G
----------GG-----L--PLT------------AASTLINGKG---R-Y----I----
---------D-----GP-A----TPLAVVNVKRFKR--YRFRIIAMSCDP----AF--TF
AIDKH-QL-------------L------------------VIEADGEYT---TPLL---V
DSLQIFAGQR---YSVIMLAGE---------PV----GNYW-IRSDPDFR---A------
-----H----P-------G----F-----DNGRNLAILRY-----AGA----------P-
V-------ADPTT----Q-Y---V---------------TK--------KPLK-ESSLHA
LF--NPV-----APGKPW----KGG-ADV-VLNIAHGF--------------------DF
N-------S---FH-YTMNGAPFIPP----TV--PVMLQIL-SGARSAQ----------D
LLPPGS--------VYTLPP-NK---VIELS-L------P-G-------TG--VE-L---
-GG-P-------------H-------------PFH-LHGHTFSVVRSGD-ST--------
---KYNYL---------NPVRRDTVNTG-L----A--D---------GNATIR-------
-FVT------------DNAGPWFLH------------------CHID--WHLELGLAVVF
AEDTRRIA-QADP----PA-----AWDRLCPKYDSLTP---
>ur|A0A0L6WN23|19_516|1e-196|Termitomyces_sp._J132
--IDPTSDLHIVNKV--ISPDG--F--SR-----STVLAGK--TAASGSFPGPLIAGF--
K----------------GANFKLNVINSLTD-SSMVRGTSI---HWHGLFQ-SGTP-WAD
GP------V--GVTQ---C-------------------PII-PGQSFLYD----------
-------F-KV-PH----------QAGTFWYHS--------------------HYSTQ-Y
--CDGL-------RG-------ALVVY-------D-P----M-DPHRQ--E-----YDID
D------------------DDT-VITL-----ADWY----------------HTPAPS-A
-----------G-----I--IPI------------ANSTLINGKG---R-Y----P----
---------G-----GY-P----SPLAVISVRKDLR--YRFRLIAISCEA----NY--VF
SIDKH-TM-------------A--------------------KADGVNV---QPLT---V
DSIQIFAGQR---YSFVLKANQ---------SV----DNYW-IRAKPSN----S------
-----T--AFS-------G----F-----DGGANSAILRY-----QDA----------P-
I-------RSPNT----T-Q---A------------P--NS--------NLLL-ETSLHP
LV--SPA-----APGVPI----VGA-ADV-SLNLDIVA--------------------DF
D-------I---LK-FIVNGAVYIPP----TV--PVLLQIL-SGAKKAQ----------D
LFPVGT--------IYTLPR-NK---VIEVS-I------P-G-------G----T-V---
-GA-P-------------H-------------PFH-LHGHAFSVVRSAG-NS--------
---TYNFV---------NPIQRDVVSTG-G----AT-T---------DNVTIR-------
-FTT------------DNPGPWIFH------------------CHID--WHLELGLAIVF
AEDVPDVA-KFNP----PS-----AWDRLCPSFDVANPD--
>ur|A0A369KA17|30_520|2.7e-196|Hypsizygus_marmoreus
-SIGPNADLHIVNKN--VAPDG--F--NR-----SAVLAGS--TATNAAFPGPLIKGF--
K----------------GNRFNLNVIDSLID-SSMLRATSI---HWHGLFQ-AGSS-WAD
GP------V--GVTQ---C-------------------PIA-PGHSFLYT----------
-------F-NV-PD----------QAGTFWYHS--------------------HLSTQ-Y
--CDGL-------RG-------ALVIY-------D-S----L-DPHRF--R-----YDVD
N--------------------------------GWY----------------HTPAPS-A
-----------G-----L--VPT------------SDATLINGLG---R-F----V----
---------G-----GP-S----SPLAVIRVVKGLR--YRFRLVSISCDP----NY--VF
SIDGH-TM-------------T------------------IIEVDGVNV---QPVT---V
DSIQIFVAQR---YSFILNANQ---------PV----GNYW-IRADPNL----G------
-----S----T-------G----F-----DGGLNSAILRY-----ALA----------P-
I-------TDPKT----A-Q---T------------P--NS--------NPML-ETSLHP
LV--NPR-----APGLPT----PGA-ADV-VLNLDIVF--------------------DF
N-------T---LK-FFVNNSTFVPP----TV--PVLLQIM-SGAMSAT----------S
LLPAGS--------VYVLPR-NK---VIEVS-V------P-G-------G----A-I---
-GS-P-------------H-------------PFH-LHGHTFSVIRSAG-NS--------
---TYNFA---------NPVQRDVVSTG-F----A--G---------DNVTFR-------
-FVT------------DNPGPWILH------------------CHID--WHLEIGLAIVF
AEDAPTVN-KMDP----PA-----SWDDLCPIFDATPPSD-
>ur|A0A2H3CLA1|26_523|5.4e-196|Armillaria
--IGPVGDLVVSNGL--VSPDG--F--ER-----LAALAN-------SRIDGSLITGN--
K----------------GDVFKINVVNQLNN-DTILQSTSI---HWHGLFQ-KGTG-WAD
GP------P--GVNQASRC-------------------PIV-KGDSFLYT----------
-------F-NS-AD----------QAGTFWYHS--------------------HLSTQ-Y
--CDGL-------RG-------PLIIY-------D-P----N-DPHAD--L-----YDVD
D------------------DTTSILTL-----SDWY----------------HTPAKQ-L
-----------G--------FPT------------PDAILINGLG---R-W----S----
---------G-----DL-T----HDLAVVNVTKGTRHAYRIRMLNEGCDA----AY--TV
SIDSH-LM-------------T------------------IIEVDGVNH---VPYT---V
DEIQIFAGLF---YHHYLKADQ---------EI----GNYW-IRANPSV----G------
-----T----Q-------G----F-----DGGINSAILRY-----NSA----------P-
D-------AEPVT----V-A---S------------T--SV--------LKMN-ETQLVP
LE--NPG-----APGSPV----AGG-VDV-AKNLAFAF--------------------TS
S-----------GT-FTVNGFTFVPP----TT--PVLLQLL-SGAQNAN----------D
LIPSGS--------IYPLPL-NA---TVEVS-M------P-G-------G----V-I---
-GG-G-------------H-------------PFH-LHGHTFDVIRSAG-ST--------
---VYNYE---------NPVRRDVVNIG-T----T--G---------DNVTIR-------
-FTT------------DNPGPWFLH------------------CHID--WHLQAGFAIVF
AEAAEQWN-STID---PTD-----QWDQLCPLYNAAPPGD-
>ur|A0A286UJI8|29_515|5.7e-196|Pyrrhoderma_noxium
---------DVANAQ--VAPDG--V--SR-----SAVLAN-------GKLPGPLVSGN--
I----------------GDNFQINVKDDLTD-ASMYRATSI---HWHGLFQ-KGTN-EMD
GP------A--MVNQ---C-------------------PIV-PGNSFLYN----------
-------F-SV-PD----------QTGTYWWHS--------------------HLSTQ-Y
--CDGL-------RG-------PLVIY-------D-P----N-DPHAD--L-----YDVD
D------------------EST-VITL-----SDWY----------------QTPAPS-L
FPN--T----GN-----V--DPT------------PDSTLINGLG---R-Y----S----
---------G-----NP-T----SSLSVVNVTQGTR--YRLRIVSISCFP----SF--TF
EIDGH-NL-------------T------------------VIEADGVET---EPIQ---T
DKLVVFPGQR---YSVVLTADQ---------TV----GNYW-IRANPSA----G------
-----T----T-------G----F-----TGGINSAILRY-----AGA----------D-
D-------SEPTT----V-Q---N------------I--EG--------SILN-EADVHP
LI--NPG-----APGEAV----AGG-VDY-ALNLAIGI--------------------NL
T-------S---GV-HTVNGVPYTSA----SV--PVLLQIL-SGT-PAE----------D
LLPSGS--------VYSLPG-NS---TIELS-L------P-G------------------
-GF-P-------------H-------------PMH-LHGHTFDVVRVAG-ST--------
---VYNYA---------NPIRRDVVSIG-G----G--S---------DNVTIR-------
-FTT------------DNAGPWFLH------------------CHID--WHLEAGLAIVF
DEAHDSVA-ASNP---SSD-----AWAQLCPDYASANPD--
>ur|B0DZT1|17_513|1.6e-195|Laccaria
-SIGPTADLHIVNNN--IQPDG--F--TR-----SAVLAGT--SSTVGTFPGPLISGA--
K----------------GTTFFMNVVNHLTD-TTMLTTTSI---HWHGMFQ-HRTS-WAD
GP------I--GVTQ---C-------------------PIT-PGDSFLYQ----------
-------F-SV-PD----------QAGTFWYHS--------------------HHSAQ-Y
--CDGL-------RG-------PLVIY-------D-K----L-DPNRA--L-----YDID
D------------------ETT-VITL-----ADWY----------------HTPSPQ-L
-----------N-----S--FPT------------PDATLINGKG---R-Y----S----
---------G-----GP-A----APLSNITVVQGKR--YRFRLVSMSCLP----NY--VF
SIDGH-TM-------------N------------------IIEVDGISV---TPTT---V
DSIQIFAGQR---YSFVLTASQ---------PT----DNYW-IRALPNV----G------
-----T----P-------G----F-----NGGINSAILQY-----AGA----------P-
N-------QDPTS----T-Q---T------------A--SV--------MPMR-ETDLHP
LV--NPG-----APGPAK----PGA-ADI-NINLNIVF--------------------NY
T-------L---FK-YTLNGAPFDPP----TV--PVLLQIL-SGAKTAQ----------E
MLPPGS--------VYVLPR-DK---VVEVT-M------P-A-------VA--LA-I---
-GG-P-------------H-------------PLH-LHGNTFDVIRSAG-SS--------
---TYNFV---------NPVRRDVVSIG-Q----N--G---------DNVTIR-------
-FTT------------NNAGPWFLH------------------CHID--WHMVLGLGVVF
AVDVPTIS-STNP----PA-----AWNQLCPTYNGQ-----
>ur|A0A9P6JLI0|22_530|2.7e-195|Crepidotus_variabilis
-AIGPVATLEISNNV--VSPDG--S--SR-----SSVVAG-------GTHPGPLITGQ--
T----------------GDRFQLNVVNRLTD-DTMLRSTSI---HWHGILQ-KGSA-WAD
GP------A--GVSQ---C-------------------PIS-PGHSFQYQ----------
-------F-DV-GK----------QAGTYWYHS--------------------HLGTQ-Y
--CDGL-------RG-------PLVIY-------D-K----N-DPYRN--S-----YDVD
N------------------EST-VITL-----GEWY----------------QIPTGS-L
-----------N-----G--IPL------------GNSTLINGKG---R-Y----P----
---------A-----GP-Q----ADLTIINVEKYRR--YRFRLISIACDP----NY--EF
SIDGH-NL-------------T------------------IIEADGEYT---EKYT---V
DRLKIFAGQR---YSFILEANQ---------DI----DNYW-IRALPNSLFGWG------
-----S----TGTTPPPEP----F-----AGGLHSAILRY-----KGA----------P-
P-------NEPST----Q-S---L------------D--EP--------KDLK-ETDLHA
LI--DPK-----APGQPS----IGG-ADF-SLNLLPSF--------------------DF
G-------T---KH-FTINGHSFLNAT---NL--PVLLQIL-RGTLDAN----------D
ILPKGS--------VYNLKR-GQ---VVELT-I------P-NTG-----G----A-V---
-GG-P-------------H-------------PFH-LHGHSFSVVRSAG-SN--------
---ITNYH---------NPVRRDVVSIG-DPNTQG--N---------SNVTIR-------
-FVA------------DNAGPWILH------------------CHID--FHLEAGLAVVF
AEDAPNIK-AKNP---VPA-----AWDKLCPIYNSL-----
>ur|A0A0D0AU56|20_533|6.1e-195|Collybiopsis_luxurians_FD-317_M1
-AIGPVTDLHILNSF--IQPDG--F--NR-----SGVLAE-------GVFPGPLIKGN--
K----------------GDNFQINVINELTN-GTMLKTTSI---HWHGLFQ-KSTN-WAD
G-------A--FVTQ---C-------------------PIA-SGNSFLYN----------
-------F-NV-PD----------QAGTFWYHS--------------------HLSTQ-Y
--CDGL-------RG-------ALVIY-------D-P----E-DPYAS--L-----YDVD
D------------------EST-VITL-----ADWC----------------ALCSFV-Y
SSM-------IY-----P--SPQ------------ADATLINGLG---R-S----E----
---------S-----GP-A---DAPLAVINVIQGKR--YRFRLVAISCDP----NY--IF
SIDGH-SF-------------TARTFLLLVDIKVHEDIIQVIEADGVNH---AQVA---A
DSIQIFAGQR---YSFVLNATQ---------NV----DNYW-VRALPNV----P------
-----T---MS-------N----F-----SGGKNSAILRY-----QGA----------P-
D-------AEPTS----D-S---T---------------AH--------NQLQ-ETSLVP
LD-LNPL-----PPAETY--------PDV-DLEFIFGF--------------------SG
G------------K-FTINGTTFVPP----TV--PVLLQIL-SGAKSAT----------D
LLPKGS--------VFGLDL-NK---TVQVT-F------N-A-------AAV-AA-I---
-GG-P-------------H-------------PFH-LHGHTFDVIRSAG-SS--------
---SDNYI---------NPPRRDVVSTG-G----A--T---------DNVTIR-------
-FRT------------DNPGPWFLH------------------CHID--WHLEAGFAIVF
AEDVGDVP-TADP---VPD-----AWNDLCPIYNKLTP---
>ur|A0A409V901|20_513|1.4e-194|Panaeolus_cyanescens
--IGPVSNVFIGNKN--IAPDG--F--TR-----SAVLAGP--SASNLDFPGPLVVSL--
K----------------GQQFRLNVIDQLTD-TTMLRTTSI---HWHGFFQ-KATN-WAD
GP------V--GVSQ---C-------------------PIT-PGHSFQYR----------
-------Y-NN-PD----------QAGTFWYHS--------------------HHSTQ-Y
--CDGL-------RG-------AMVVY-------D-I----F-DPHRL--R-----YHFD
D------------------PST-VITL-----ADWY----------------HTVAPA-A
-----------G-----P--FPP------------AQATLINGRG---R-Y----A----
---------G-----GP-T----VPLTVIRVLRNKK--YRFRLVSISCDP----NY--TF
SIDGH-TM-------------T------------------IIEADAVNT---QPYT---V
DSIQIFAGQR---YSVVVETNQ---------PV----GNYW-IRANPNK----G------
-----T----R-------G----H-----DGGLNSAILRY-----WGA----------P-
A-------ADPTT----T-S---T------------A---S--------NPMN-EANLRP
LS--NPA-----APGVPG----QGN-ADV-NLHMNIAF--------------------AG
G------------Q-FTVNGAHFIPPN---SL--PVLLQIM-SGASTPG----------D
LLPAGS--------VYVLPP-NK---VVEIS-F------T-G-------G----G-A---
-GQ-P-------------H-------------PIH-LHGHTFDVVRSAG-SS--------
---TYNYV---------NPIKRDVVSIG-A----A--S---------DNVTIR-------
-FAT------------DNAGPWIMH------------------CHID--WHFEAGLSVVF
AEDVATVA-TMNP----PT-----SWDDLCPDYIAFGP---
>ur|A0A8H5ME93|71_548|2.9e-194|Collybiopsis_confluens
-AIGPITELHIVNSF--IQPDG--F--NR-----SGVLAE-------GVFPGPLITGS--
K----------------GDNFQINVIDELTN-STMLKSTSI---HWHGLFQ-KTTN-WAD
G-----------------------------------------------------------
-------F-NV-PN----------QAGTFWYHS--------------------HLSTQ-Y
--CDGL-------RG-------ALVVY-------D-P----Q-DPYAS--L-----YDVD
D------------------DST-VITL-----ADCP-LDI------------MRAHPS-Q
-----------V-----S--IRR------------PDATLINGLG---R-S----A----
---------S-----GP-A---NAPLAVINVIQGKR--YRFRLVAISCDP----NF--VF
SIDGH-SF-------------T------------------VIEADGVNH---QPIV---A
DSVQIFAGQR---YSLILSANQ---------SV----SNYW-VRANPST----G------
-----S----T-------G----F-----AGGINSAILRY-----QGA----------T-
V-------ADPTT----T-S---T---------------AK--------NQLK-ETSLAP
RE--NPG-----APGSPT----PNG-VDV-DLSLVLGF--------------------SG
G------------K-FTINGVTFVPP----TV--PVLLQIL-SGATLAT----------E
LLPSGS--------VYTLPL-NS---TIQLS-F------N-A-------AAV-AA-I---
-GG-P-------------H-------------PFH-LHGHTFDVIRSAG-SS--------
---TNNYV---------NPPRRDVVSTG-A----A--S---------DNVTIR-------
-FRT------------DNPGPWFLH------------------CHID--WHLEAGFAIVF
AEDASEVA-LANP---VPD--GVAAWSQLCPTYN-------
>ur|D2KZ03|20_512|5.6e-194|Pleurotus
-AIGPVADLPIVNMD--LAPDG--T--TR-----PTVLAA-------GTFPGPLIRGN--
K----------------GDNFRINVINQLSD-TQMDIDTSI---HWHGLFQ-KGTN-WAD
GP------A--MVTQ---C-------------------PII-PDHSFLYD----------
-------F-NV-PD----------QAGTFWYHS--------------------HLGLQ-Y
--CDGL-------RG-------AFVVY-------D-P----N-DPHKN--L-----YDVD
D------------------EST-VLTI-----GDWY----------------HVPSPQ-E
-----------G-----G--PPS------------ADSTLFNGKG---R-F----R----
---------D-----DP-T----ADLFVMNVEKGSR--YRIRLVSIACDP----WF--DF
AIDGH-NF-------------T------------------IIEADGEST---QPHT---V
DALRIFAGQR---YSIVLTADQ---------DI----GNYW-IRGNPNP----A------
-----S--SIA-------G----F-----DGGINSAILRY-----NTA----------P-
V-------EEPTT----Q-L---A------------T--PQ--------IPLR-EQDLVA
LT--NPT-----VPGTHT----LGA-ADI-NIPLNFAF--------------------DA
A-------N---AL-FAVNNVTFVPP----NV--PVLLQIL-SGAHTPQ----------D
LLPSGS--------VYTLER-NK---VVELT-L------L-P-------L----A-L---
-AG-P-------------H-------------PIH-LHGHSFYVVKSAG-TT--------
---QLNWD---------NAVRRDVVALG-T----TA-G---------DNVVIR-------
-FET------------DNPGPWFLH------------------CHID--FHLELGFAAVF
AEDPEGTS-AANP---VPP-----AWDELCPLYES------
>ur|A0A4Y7QI92|26_516|1.4e-193|Rickenella_mellea
------RDLHIVNAN--LAPDG--F--SR-----SVVSAE-------GTFPGPLITGN--
I----------------GDNFQINVIDQLTD-TTMRRATSI---HWHGFFQ-AGTA-EMD
GP------S--FVNQ---C-------------------PII-PNNAFLYN----------
-------F-NT-PG----------QSGTYWYHS--------------------HLSTQ-Y
--CDGL-------RG-------PFVVY-------D-P----D-DPQKD--L-----YDID
D------------------DTT-VITL-----ADWY----------------HQTSTT-L
FPN--P----NK-----A--PPT------------PDSTTINGLG---R-Y----S----
---------G-----GP-A----SPLAVVGATPGKR--HRFRLISTSCFP----SY--TF
SIDNH-NL-------------T------------------IIEVDGVAH---QPHT---V
NSLTISAGQR---YSFIVTADQ---------TA----DNYW-IRAVPNV----G------
-----T----T-------T----F-----TGGLNSAILRY-----AGA----------P-
V-------ADPTS----T-Q---T---------------TG--------GLLN-EADLIP
LV--NPG-----APGNPT----PGG-ADV-NINLKVGR--------------------DA
V-------S---HN-LTLNGVAFVPP----TV--PVLLQIL-SGSVAAG----------S
IMPNGS--------VLSLPP-NK---VIEIS-I------P-G------------------
-GG-G-------------H-------------PFH-LHGHNFDVVRVAG-ST--------
---TYNYA---------NPIRRDVINIG-N----A--G---------DNVTFR-------
-FVT------------NNPGPWFLH------------------CHID--WHLEAGLAVVF
AEDAPDVA-SASP---PNQ-----DWNNLCPLYNDNNPDT-
>ur|A0A4S4LNQ1|50_539|2.4e-193|Bondarzewia_mesenterica
-AIGPTADLHIVNKN--IAPDG--F--SR-----DTVLAA-------GTFPGPLIKAN--
K----------------GQTISIDVFDDLTD-NSMDVATSI---HWHGLFQ-HSTN-WAD
GP------A--FVTQ---C-------------------PII-PGDSFRYT----------
-------F-ST-GN----------QYGTYWYHS--------------------HLSAQ-Y
--CDGL-------RG-------PLIIY-------D-P----N-DPNRY--M-----YDVD
D------------------EST-VVTL-----ADWY----------------HYLSTE-A
-----------P-----P--IPA------------PSTTLINGLG---R-Y----Q----
---------G-----GL-D----SPLAVIGVTRGKR--YRFRLVSISCDP----NF--VF
SIDQH-KM-------------T------------------IIEVDGNNV---KPLV---V
DSLQIFASQR---YSVVVSANQ---------KI----DNYW-IRANPNT----I------
-----S----P-------G----F-----DNGRNSAILRY-----SGA----------P-
A-------VDPTT----A-L---V------------N--ST--------QPMV-ETNLHA
SE--NPG-----APGKAV----PGG-ADI-NYLLNVTF--------------------NG
-------------L-FEVNNVSFIPP----DV--PVLLQIL-SGAKKAS----------D
LLPKGS--------IYELQP-YK---SVELV-I------P-G-------G----A-I---
-GG-G-------------H-------------PVH-LHGHSFSVVRSAG-ND--------
---SYNFA---------NPVRRDVVNIG-T----TQ-N---------DQTTIR-------
-FYT------------DNPGPWFLH------------------CHID--WHLAAGFAAVF
AEDVQDTA-LVNP---TPA-----AWKNLCPAYNAAN----
>ur|A0A5C3KQP3|19_511|4.9e-193|Coprinopsis_marcescibilis
-AIGPIANLIIGNGV--LAPDG--F--SR-----TGVLAGA--TASTLAFPGPVIRNI--
K----------------GGTFMLNTVDQLTD-TTMLRATSI---HWHGFLQ-AGSA-WAD
GP------A--GVTQ---C-------------------PIS-PGHSFLYK----------
-------F-RA-KN----------QAGTFWYHS--------------------HYLSQ-Y
--CDGL-------RG-------AMVVY-------D-P----F-DPHRF--R-----YDVD
N------------------EAT-IITL-----ADWY----------------HTPAPS-A
-----------G-----L--VPA------------PDSTLINGKG---R-Y----T----
---------D-----GP-V----VPLAVIHVRRGRR--YRMRLVSLSCNP----NY--KF
SIDGH-TM-------------T------------------IIEVDSVNH---EPHT---V
DSIRIFAGQR---YSFILNANQ---------AV----GNYW-VRSDPST----G------
-----A----A-------G----F-----SGGRNSAILRY-----IGA----------P-
V-------ADPTS----A-Q---A------------P--DS--------NPLN-EADLRP
LG--HP------VPGGPT----LGD-VDV-AINFQIAF--------------------NG
P-------T---LK-FLVNGATFDEP----TL--PVMLQIM-SGAHTAQ----------D
LLPAGS--------VYVLPK-NS---NIELS-M------P-G-------A------N---
-GN-P-------------H-------------PIH-LHGHAFHVVRSAG-SS--------
---TYNFV---------NPPVRDVVSIG-G----A--T---------DNVTIR-------
-FRT------------DNAGPWIMH------------------CHID--WHLVLGLSVVF
AEDVASVA-AFDP----PT-----SWDELCPLYDAL-----
>ur|A0A8H7DE93|77_525|9.8e-193|Mycena_venus
-------------------------------------------------------SSM--
K----------------GTTFELNVVDDLTD-NTMLKSTSI---HWHGIFQ-KGSN-WED
GP------A--FVTQ---C-------------------PIT-PQHSFLYN----------
-------F-KV-PD----------QAGTFWYHS--------------------HLSTQ-Y
--CDGL-------RG-------PLVVY-------D-P----N-DPQKH--L-----YDID
D------------------ETT-IITL-----ADWY----------------HYPAPQ-H
-----------P-----L--VPI------------FNSTLINGLG---R-Y----Q----
---------G-----GP-L----SKLAVISVSPNKR--YRFRMVSISCDP----NW--IF
SIDGH-SM-------------T------------------IIEVDGVNH---QPLT---V
DSIQIFAGQR---YSFVLTANQ---------PV----SNYW-IRAQPTLP--GS------
-----N----Q-------G----F-----VNATNSAILRY-----VGA----------P-
V-------RDPTS----N-S---T---------------ST--------QPLV-ENNLHP
LV--KTP-----VPGAPH----PGG-ADM-NLNLVITL--------------------NT
S------------------GSSFIPP----TA--PVLLQIL-SGAHTAQ----------E
LMPKGS--------IYELPP-NK---VIEVS-I------P-G-------G----S-P---
-GA-P-------------H-------------PFH-LHGHNFFVVRSAG-NS--------
---SYNFV---------DPPIRDVVSTG-P----AT-T---------DLTTFR-------
-FVT------------NNAGPWFLH------------------CHID--WHLDIGLAIVF
AENIPAIE-KENP----PP-----AWDQLCPIYDAS-----
>ur|A0A2I6HE30|26_512|2.5e-192|Peniophora_sp._CBMAI_1063
-------TLTISNAD--ISPDG--F--TR-----SASLVN-------GAFPGPLITGN--
T----------------GDNFQLNVVNNLDD-STMDLVTTV---HWHGLFQ-KGSN-EMD
GV------D--SVTQ---C-------------------PII-PDNSYLYN----------
-------F-NV-PD----------QAGTYWYHS--------------------HYHNQ-Y
--CDGV-------RG-------AFVVY-------D-P----S-DPNAD--L-----YDVD
D------------------EST-VITL-----ADWY----------------HFSSTQ-A
-----------A-----I--VNT------------ANSTLINGKG---R-Y----T----
---------D-----DV-GSDLTADLAVISVTAGTK--YRMRLVSLSCDP----NY--LF
SIDGH-TM-------------T------------------IIEVDGVNV---QPHE---V
DQIQIFAAQR---YSFVLSADQ---------TP----DNYW-IRAIPNT----G------
-----T----T-------S----T-----DSGLNSAILRY-----DTA----------D-
E-------TDPTT----S-S---S---------------TS--------NLLV-ETDLHP
LV--SSP-----VPGTAG----AGN-ADI-NLELDIAF--------------------TG
T------------A-FTINGAEFIAP----SV--PVLLQIL-SGNTTAT----------S
LLPSGS--------VYYLER-NK---TVEIT-I------P-G-------G----A-A---
-GS-P-------------H-------------PFH-LHGHTFWVVRSAG-ND--------
---TYNYV---------DPVVRDVVSTG-A----T--G---------DDVTIR-------
-FTT------------DNPGPWFLH------------------CHID--FHLNFGLAVVM
AEAPTDVA-SNEEGGSVTS-----AWEALCPAYN-------
>ur|A0A9P5K0D2|21_516|8.7e-192|Russula_ochroleuca
-AIGPSATLPIVNEQ--VAPDG--F--SR-----PAALAG-------STFPGPIISGT--
K----------------GAEFSINVVDNLND-SSMDLGTSV---HWHGITQ-QHTN-YAD
GP------A--FITQ---C-------------------PLV-PNESFLYQ----------
-------F-NA-LN----------QTGTYWYHS--------------------HFKNQ-Y
--CDGL-------RG-------PLIIY-------D-P----D-DPQKY--L-----YDYD
N------------------DDT-VITL-----ADWY----------------HYLSTN-S
-----------P-----P--VPA------------FNSTLINGKG---R-Y----P----
---------G-----GP-D----VPLAIVSVQQGKR--YRFRLVSISCDP----GF--RF
SIDGH-QM-------------T------------------VIEADGTSL---QPLV---V
DSLEIFAGQR---YSVVVTANQ---------PV----ANYW-IRALPEPTS--G------
-----L----Y-------N----F-----SDFNNVAVLHY-----EGA----------E-
N-------GDPSV----D-P---SVNVP--------Q--SK--------LPLV-ETNLHP
LV--PTP-----VPGKPV----PGG-ADI-NINLDVAI--------------------NN
A-------H---TA-FLVNNASFEAP----TV--PVLLQIL-SGAKNAS----------D
LVPAGS--------IYELAP-NK---SVELT-I------P-G-------G----A-I---
-GG-P-------------H-------------PVH-LHGHSFSVVRSAG-NS--------
---SYNFD---------NPVIRDVVSIG-N----T--G---------DNVTIR-------
-FFT------------DNPGPWFFH------------------CHID--WHLNAGFAVVF
AEDVPDVA-SQDP---TTD-----AWKNLCPTFNA------
>ur|A0A9P6ERA3|20_514|1.7e-191|Crepidotus_variabilis
---GNHADLFIGNSY--VAPDG--F--NR-----SSVLAGAADTMDSLSFPGPLITNL--
K----------------DGEFNLNVVNQLRD-PSMLMTTSI---HWHGFFQ-RGSS-WAD
GP------S--GVTQ---C-------------------PIT-PNHSFKYS----------
-------F-ST-ED----------QAGTFWYHS--------------------HHSTQ-Y
--CDGL-------RG-------PMVVY-------D-P----N-DPHRW--L-----YDVD
D------------------AST-VITL-----ADWY----------------HKVAPQ-A
-----------G-----P--NPT------------ADATLINGVG---R-Y----L----
---------G-----GP-P----VPLAVINVEHGKR--YRFRLVSISCDP----NY--IF
SIDSH-NL-------------T------------------IIEADSENT---QPLE---V
DSLQIFAGQR---YSFVLIANQ---------KV----DNYW-VRADPNV----G------
-----T----K-------G----F-----EGGLNSAILRY-----VDA----------S-
E-------SEPTS----V-S---S---------------TS--------NRLF-ETNLHP
LD--YPD-----ALGLPF----PGG-ADV-NINLDIAF--------------------RV
K-------PF--LA-FTVNDISFVPP----TV--PALLQIM-SGAKTAQ----------D
LMPTGS--------YYALPP-HA---VVELS-L------P-A-------R----A-G---
-GS-P-------------H-------------PIH-LHGHSFQVIQSAG-NS--------
---IRNYV---------DPVRRDVVSIG-T----A--G---------DNVTIR-------
-FKT------------DNAGPWFLH------------------CHID--WHLELGLAVVF
AEDIEGIQ-KTSH---PPE-----EWDQLCPLYNS------
>ur|A0A8H7D4X8|19_530|2.8e-191|Mycena_sanguinolenta
-AVGPVTSLEIVNKR--IAPDG--Y--PR-----STVLAG-------GTFPGPLIKGN--
K----------------GDRFQINVQDKLTD-RTMVTNTSI---HWHGLFQ-KGTN-WAD
GP------A--WVTQ---C-------------------PII-PGHSFLYD----------
-------F-KV-PD----------QAGTFWYHS--------------------HLSTQ-Y
--CDGL-------RGPLRAHIDPLAVY-------D-P----H-DPAKH--L-----YDID
D------------------EST-VITL-----ADWY----------------HFPAPQ-A
-----------P-----A--PAV------------FSSTLINGLG---R-Y----Q----
---------N-----GS-L----SDLAVINVDHGKR--YRFRLVSLSCDP----NF--VF
SIDAH-LM-------------D------------------LIEVDGVNH---QKLT---V
DSIQIFAGQR---YSFVLNANK---------PV----GNYW-IRAQPNL----G------
-----T---NL-------G----F-----VNGTNSAILRY-----SGA----------P-
K-------ADPTT----N-S---S---------------IS--------QPLV-ETALHP
LV--PSK-----VPGHHR----PGG-ADI-NLLLEIGL--------------------DG
G------------N-WVINGTTFTIP----NV--PVLLQIL-SGKHKAQ----------D
LLPNGN--------VYELEP-NK---VVEVA-LRLLPGTP-G-------G----P-V---
-SP-PVDDVQSRLIILPKH-------------PFH-LHGHNFYVVRSAG-NA--------
---TYNWD---------NPVIRDVVSTG-N----S--S---------DLTTFR-------
-FRT------------DNAGPWFLH------------------CHID--WHLENGLAVVF
AENPGAIK-HEDP----PI-----AWDNLCPIYN-------
>ur|A0A369JHK3|34_531|8.6e-191|Hypsizygus_marmoreus
----PPTQLKVSNGF--IAPDG--F--NR-----SAILVN-------GRHPGPLISGK--
K----------------GQKFRLNVENALTD-DTMQRATSI---HWHGFFQ-KGTN-YAD
GP------V--GVSQ---C-------------------PIS-PNNSFLYE----------
-------F-VV-ND----------QAGTFWYHS--------------------HFSTQ-Y
--CDGL-------RG-------PFVVYD------D-D----Q-DPHRH--L-----YDVD
D------------------EST-VITL-----GEWY----------------HTPAPS-I
-----------I-----N--IPQ------------AHSTLINGKG---R-Y----S----
---------G-----GP-P----VDLAVVNVVQHKR--YRLRLISVSCDP----NY--VF
SIDGH-QL-------------K------------------VIEVDSENI---LPYN---T
DSIQIFAGQR---YSFILTANQ---------RV----DNYW-VRALSSS----GK---GN
----LS----T-------G----F-----VGGVNSAILRY-----KGA----------R-
K-------AEPTT----S-Q---K------------K--NG--------KLLE-ESELRP
LL-LDPR-----APGAPH----HGG-ADV-RINLDIGD--------------------DP
V-------S---RR-FLINNETFVSP----TV--PVLLQML-SGAKTAQ----------D
LLPQGS--------IYLLPR-NK---VIEVT-I------P-G-------G----A-A---
-AG-P-------------H-------------PFH-LHGHSFSVVRSAG-NH--------
--TKANYM---------NPVRRDVVNIG-E----V--G---------SNVTIR-------
-FTT------------DNPGPWFLH------------------CHID--WHLDVGLAVVF
AEDPEHTS-VTVQ---PPE-----AWRGLCPTYDALPPS--
>ur|A0A0D2NCZ2|19_520|2.4e-190|Hypholoma_sublateritium__strain_FD-334_SS-4
-AIGPTANLYIENAD--ISPDG--F--TR-----SAVLAGA--ASGASTFPGPLITGN--
K----------------GDTFSLTVVNNLTD-TTMLVSTSI---HWHGFFQ-NTTA-WAD
GV------V--GVTQ---C-------------------PIA-PTDSFEYI----------
-------F-TG-IN----------QTGTYWYHS--------------------HYSTQ-Y
--CDGL-------RG-------AMVVY-------D-P----N-DPYLD--D-----YDVD
D------------------DST-VITL-----ADWY----------------HTVSPV-L
SA--------SG-----V--PPT------------SDSTLINGLG---R-Y----S----
---------G-----DT-T----ADLAVISVVAGTR--YRFRLISLSCDP----NY--VF
SIDNH-TM-------------S------------------VIEVDGNNV---APVA---V
DSIQIYAGQR---YSFILTANQ---------TA----SNYW-IRATPNV----GG-----
-----P----D-------G----F-----TDGFNSAILRY-----STA----------D-
A-------VEPDT----P-D---V------------T--SV--------LPLS-ETDLVP
LT--DPA-----APGPAVSAELSDG-AVI-GLAFDIAL--------------------NG
T------------A-FEVNGVTFDPP----SV--PVLLQVL-SGVSAAA----------D
VLPAGS--------VYSLPS-NS---VIEVN-I------P-G-------G----T-P---
-GA-P-------------H-------------PIH-LHGHAFSVVRSAG-ST--------
---EYNYV---------NPVRRDVVNTG-A---DT--T---------DNVTIR-------
-FET------------DNTGPWIMH------------------CHID--WHLATGLAIVM
AENITGIA-NLTH----PA-----SWDALCPAFDAL-----
>ur|A0A4S8M4U3|24_509|3.6e-190|Dendrothele_bispora__strain_CBS_962.96
--IGPVTDLVISAAE--VSPDG--F--SR-----TATLAG-------GTAIGPVIRGN--
K----------------GDNFQINVINQLED-DTMLKSTSI---HWHGLFQ-AGTN-WAD
GP------A--FINQ---C-------------------PIA-TGNSFLYN----------
-------F-NV-PN-------------------------------------------Q-Y
--CDGL-------RG-------AMVIY-------D-P----N-DPYAD--L-----YDVD
D------------------ENT-VITL-----ADWY----------------HEKAET-L
-----------------T--FPA------------QDATLINGRG---R-F----D----
---------G-----GN-A----TQLSVISVEQGKR--YRMRMVNIACGS----NF--VF
KIDSH-TM-------------T------------------IIEADGVNH---EQLE---V
DSIQIFAGQR---YSFILNANQ---------DV----DNYW-IRANPST----G------
-----T----S-------G----Y-----SGGINSAILRY-----IGA----------D-
ED------SEPES----S-E---D------------D--SA--------DPLV-EFNLVP
LE--NPG-----APGEPK----VGG-VDV-AINLAFTF--------------------DG
S--------------FQVNGAKFTPP----SV--PVLLQIL-SGAQTAD----------S
LLPEGS--------VYPLPL-NS---TIELS-M------P-A-------G----V-A---
-GC-P-------------H-------------PFH-LHGHTFDVVRSAG-SS--------
---TYNYV---------NPPRRDVVSIG-S----S--G---------DNVTIRFKLLVRV
YFVT------------DNAGPWFLH------------------CHID--WHLEAGLAVVF
AEGTDSWR-ELIK---PTD-----EWDQLCPIYNNLDESE-
>ur|A0A9W8NTD4|38_535|1.1e-189|Lentinula
-------NLFIVNKE--LAPDG--F--QR-----STVLAGF--NSSGGTFPGPLISGN--
K----------------GDRFSLNVTDLLTD-PSMVRSTSV---HWHGLFQ-KTTN-YAD
GV------A--FVSQ---C-------------------PIA-ANHSFLYD----------
-------F-QV-PD----------QAGTFWYHS--------------------HLAVQ-Y
--CDGL-------RG-------PLVVY-------D-P----Q-DPQAY--L-----YDVD
D------------------ETT-VLTI-----ADWF----------------HNTSTE-L
IA--------AA-----V--APP------------ADATLINGQG---R-Y----A----
---------G-----GP-A----VPLAVINVQQGKR--YRFRMISIACDA----NH--NV
SIDGH-KL-------------T------------------IIEVDGENH---EPVT---V
DSIQIFPGQR---YSFVLDANQ---------PV----DNYW-VRALASS----GV---GL
----LA----S-------P----F-----AGGLNSGILRY-----QGA----------P-
D-------ADPTT----T-N---N---------------TG--------VQLT-ESMLHP
LE--NPS-----APGLPF----PGG-ADK-VLNLTLGF--------------------NL
P-----------AQ-FLMNGTQYIPP----TA--PVLLQIL-SGAQAAQ----------D
LLPPGS--------VYTLPI-NS---TIEIN-F------F-G-------NN---T-P---
-GG-P-------------H-------------PFH-LHGHSFSVVRSAT-NT--------
---SYNYD---------NPVRRDVTAVA------A--A---------NQTTIR-------
-FVT------------DNPGPWFLH------------------CHID--LHLEFGLAVVM
AEAPAEVK-ATDI---TTP-----AWDQLCPIYDSLTPA--
>ur|A0A4S4LDY1|1040_1526|4.8e-189|Bondarzewia_mesenterica
-AISPVTDLHIANKQ--IAPDG--F--TR-----DAVLAG-------GTFPGPLISAN--
K----------------GDHFAVNVIDDLTD-DTMDKVTSI---HWHGIFQ-RTTN-WAD
GP------A--FVNQ---C-------------------PII-PGHSFSYN----------
-------F-ST-FE----------QTGTYWYHS--------------------HFAAQ-Y
--CDGL-------RG-------PLVIY-------D-P----Q-DPYIH--L-----YEVD
N------------------EST-VITL-----ADWY----------------HYVSKA-P
----------GH-----L--NPH------------PASTLINGLG---R-S----S----
---------E-----GP-A---LAPLAVVNVRLGSR--YRFRLVSLSCDP----NY--QF
SIDNH-RL-------------T------------------IIEADGVLT---EPLV---V
DELRIFAGQR---YSVILNADQ---------LI----GNYW-IRAIPSV----G------
-----D----A-------S----T-----TGGLNSAILRY-----SGA----------L-
L-------LDPIS----S-Y---T---------------PT--------NPLN-ETNLHA
LE--DPE-----APGNPG----PGE-ADV-NINLHVTF--------------------DI
D-------S---GL-YSVNGEPFVPP----SV--PVLLQIL-SGEQNAQ----------A
LMPKGS--------VIPLPR-NA---SVEVT-V------P-S-------G----A-I---
-GG-----------------------------------DHSFSVVRSMG-ND--------
---SYNYD---------NPVRRDVVNIG-D----GSIP---------SNVTIR-------
-FRT------------DNPGPWFLH------------------CHID--WHLEAGFAIVF
AEDIPDIS-ENVQ---APP-----EWNDLCPIYNES-----
>ur|A0A409XVJ2|20_516|9.4e-189|Psilocybe_cyanescens
--IGPRANIFIGNKV--IAPDG--F--NR-----SAVLAGD--SPYSLSFPGPLIYALKS
R----------------GDSFSLNVVNELTD-STMLKSTSI---HWHGFYQ-KGSS-WAD
GV------V--GVTQ---C-------------------PIA-LGHSFLYQ----------
-------F-ST-AN----------QAGSFWYHS--------------------HYSTQ-Y
--CDGL-------RG-------PMVVY-------D-H----F-DPYYG--R-----YDFD
D------------------EST-VITL-----ADWY----------------HTPAPV-A
-----------G-----L--IPT------------IDATLINGKG---R-Y----P----
---------G-----GP-A----TPLSVITVVPNKR--YRFRLISISCDP----AF--TF
SIDGH-SM-------------T------------------IIEVDSENV---QPLI---V
DEITLYAGQR---YSFILYTIM---------PI----GNYW-IRSHPDED---G------
-----P----Q-------G----F-----EGGINSAILRY-----LGA----------P-
A-------IDPGT----T-S---S------------R---K--------NPLI-ETNLRP
LT--DPA-----APGVPT----LGA-ADV-NINLDISF--------------------NN
G-------T---RK-FAVNGATFHEH----SV--PVLLQIL-SGAQAAT----------D
LLPAGS--------VYTLPS-NK---VIELS-M------P-G-------G----T-T---
-GS-P-------------H-------------PMH-LHGHGFSVIRSAG-SE--------
---QYNYV---------NPVKRDVVNLG-R----QP-T---------DNVTIR-------
-FKT------------DNSGPWIMH------------------CHID--WHLEAGLSVVF
AEDTPSIR-SSTH----PP-----DWDQLCPIFDAL-----
>ur|A0A5C3KCU4|21_513|1.6e-188|Coprinopsis_marcescibilis
--FGPSGDLLIGNRF--ISPDG--F--NR-----SAVLAGS--SRSGLTFPGPVIVAN--
R----------------DDRFNLNVIDQLTD-PTMLRTTSI---HWHGLFQ-RGTQ-WAD
GP------A--GVTQ---C-------------------PIT-PGSSFLYQ----------
-------F-QP-RN----------QAGTFWYHS--------------------HHQSQ-Y
--CDGL-------RG-------ALVLY-------D-R----R-DPLRY--M-----YDVD
D------------------EST-IITL-----ADWY----------------HVPAPS-A
-----------G-----A--VPT------------PDSTLINGKG---R-Y----A----
---------G-----GP-P----VALSVVNVVRDRR--YRFRLISISCDP----NF--VF
SIDGH-QL-------------T------------------VIEVDGESV---QPHT---V
DNIQIFVGQR---YSVVLNANR---------PV----GNYW-IRAEPNI----G------
-----T----T-------G----F-----AGGVNSAILRY-----RGA----------P-
A-------TDPVS----D-R---A------------P--FN--------NRLN-EANLRN
LR--PVP-----APGIPR----LGA-ADV-NINLDIAF--------------------DP
N-------T---VQ-FSVNNATMLQP----PV--PILLQIL-SGARTPQ----------E
LMPQGS--------VYVLPR-NK---VIEIS-I------P-G-------G----S-V---
-GT-P-------------H-------------PIH-FHGHLFSVVRSAG-SN--------
---VYNYA---------NPVRRDVVNIG-E----S--N---------DNVTIR-------
-FLT------------DNAGPWILH------------------CHID--WHLVLGLSVVF
AEDVPTIA-GLNP----PQ-----AWDDLCPKYEA------
>ur|UPI001B85CBFB|26_513|3e-188|Suillus_clintonianus
------AELVITNAQ--IAPDG--F--LM-----DAIVVN-------GQTPGPVLLAQ--
K----------------GERFQVNVTDKLED-ESMNKSTSM---HWHGINQ-YGSA-EMD
GA------A--MVSQ---C-------------------PIA-SGHSFMYD----------
-------F-TP-VN----------QSGSFWYHS--------------------HFQLQ-Y
--CEGL-------RG-------ALVIY-------D-P----E-DPYLP--M-----YDVD
N------------------EST-IISL-----VDWY----------------HENAYD-I
-----------A-----S--GTN------------PASTLINGVG---R-Y----E----
---------D-----GP-P----VPLSVLNVTAGKR--YRIRLMNMACRP----NY--LF
TIDNH-VF-------------T------------------VIEADSEYT---TPLI---V
DSIQIFCGQR---YSFILDANQ---------PV----DNYW-IHALPNY-----------
-----D----T-------T----F-----AGGQNSAILRY-----EGA----------P-
D-------LDPEF----R-N---W------------T--SI--------DPLV-EENLHP
LI--DPA-----APGAPE----SGG-ADV-SLNLVSVW--------------------DD
N-----------LR-FLINGYSYTSP----ST--PILLQIL-NGSLDAS----------E
LQPNGS--------VYTLPA-NK---TIELS-I------P-G-------G----Q-P---
-EG-P-------------H-------------PFH-LHGHTFSVVRSAG-SD--------
---VYNYA---------NPVRRDTTSNG-G----S--G---------DNVTIR-------
-FRT------------DNPGPWFFH------------------CHID--FHMEEGMAVVF
AEDTNGTA-SALN---VTS-----TWKQLCSSYDALSPTE-
>ur|A0A9P6BZM1|22_516|4.1e-188|Macrolepiota_fuliginosa_MF-IS2
-AIGPTATLNVANKN--ISPDG--F--TR-----AASVVN-------GAHPGPLITAK--
K----------------GETFKLNVVNQLSD-VTQERGISI---HWHGLFQ-KGTN-FMD
GA------A--GITQ---C-------------------PIA-PGSSFEYS----------
-------F-SA--D----------HAGTFWYHS--------------------HFGLQ-Y
--CDGV-------RG-------PIVIY-------D-P----L-DPLKF--F-----YDVD
D------------------EDT-IITL-----SEWY----------------HTVAAS-I
-----------P-----G--IPV------------ADSTLINGKG---R-F----P----
---------G-----GP-S----TDLAVVNVQQGKR--YRLRVISISCDP----FF--TF
SIDGH-NL-------------Q------------------VIEVEGNAV---RPIT---V
NSIQILIGQR---YSVVLDASQ---------PI----GNYW-IRSLPST----GN---RN
----IS----T-------N----F-----DGGINSAILRY-----KGA----------P-
N-------SEPTS----I-K---Q------------T--TI--------HALA-ETDLHP
LI--SPF-----APGRPQ----ANG-ADL-TVDLAFGF--------------------NL
T-------T---RK-FSVNGAAFEPP----TV--PVLLQIL-SGARTAQ----------E
LLPSGS--------VITVPR-NK---VIQVN-I------P-S-------G----L-L---
-GG-P-------------H-------------PFH-LHGHEFSVVRSAD-AG--------
---RFNFL---------DPVRRDVVNIG-E----TK-G---------DFVSIR-------
-FKT------------DNPGPWILH------------------CHID--FHLIAGLAIVF
AEAPDQVS-KANP---APE-----SWKNLCPAWDAL-----
>ur|G1C1M2|20_489|7.8e-188|Yarrowia_lipolytica
-AIGPVTNLLVKNAD--IPPDG--F--TR-----AAVVAN-------NQFPGPLITGN--
Q----------------GINFQINVVARLNN-ECSSRPLWY---HWHGFFQ-KGTN-WAD
GP------A--FVNQ---C-------------------PIS-TGNSFLYD----------
-------F-TA-AD----------QAGTFWYHS--------------------HLSTQ-Y
--CDGL-------RG-------PMVVY-------D-P----N-DPHAS--L-----YDVD
D------------------EST-VITL-----SDWY----------------HTAARL-G
-----------S-----A--FPLG-----------PDSVLINGLG---R-F----A----
---------G-----GDGN----AELAVIPVTQGKR--YRFRLISLSCDP----NF--VF
SIDKH-NM-------------T------------------VIEADAVSH---EPVT---V
DSIHIYAGQR---YSFVLSAHR---------DI----DNYW-IRALPSG----G------
-----T----V-------N----F-----VGGVNSALIRY-----DGA----------A-
E-------VEPVT----N-T---T------------M--SI--------APLV-ETDLVP
LD--SPA-----APGEAS----IGG-VDY-ALSLVPSF--------------------VS
R-------T-----LFCVRSIA-DDL----RL--RTGRTIL-SGSTELP----------S
SHPPCR--------VYTLPS-NA---TIELS-F------P-ITAT----N----A-P---
-GA-P-------------H-------------PFH-LHGHVFSVVRSAG-SS--------
---EYNYA---------NPPRRDVVNTG-T----A--G---------DNVTIR-------
-FRV------------CSHTYLSLH------------------CHID--FHLEDGQSGTL
V---------------PP-----------------------
>ur|A0A9Q5I4W8|26_521|1.1e-187|Sanghuangporus_baumii
------RDLTIVNAD--LSPDG--L--TR-----SAVVAD-------GQFPGPLISAN--
M----------------GDNLQINVIDNLTD-ASMHRATSI---HWHGLLQ-KGTA-EMD
GP------A--FVSQ---C-------------------PII-PGNSFLYN----------
-------F-SA-PG----------QSGTYWYHS--------------------HLSSQ-Y
--CDGL-------RG-------PLVLY-------D-P----N-DPHAD--L-----YDVD
D------------------EST-VITI-----GDWY----------------RNPSPT-L
FPN--T----GN-----V--DPV------------PDTTTFNGLG---R-N----A----
---------N-----GD-G---TEPLAVVSVTQGSR--YRFRLVSTSCFP----SY--TF
SIDGH-SL-------------T------------------VIEADGIET---EPVT---A
DSLEIYAGQR---YSVVVNADQ---------SVANYFANYW-IRANPSS----G------
-----T----T-------G----F-----TNGTNSAILRY-----DGA----------P-
D-------ADPAT----I-Q---N------------L--EA--------SILN-EADLHP
IV--SPG-----APGEPE----IGG-VDF-ALDLQIGI--------------------DL
T-------T---GE-HPVNGVVYRSP----SV--PVLLQIL-SGTTDPV----------D
LLPAGS--------VYELPG-NS---SIELS-L------P-G------------------
-GF-P-------------H-------------PIH-LHGHSFDVVRVAG-ST--------
---EYNYA---------NPVRRDVVNIG-A----A--T---------DNVTIR-------
-FVT------------DNAGPWIMH------------------CHID--WHLEAGLAVVF
AEDTGNIA-SENS---VDA-----DWEALCPEYEANNPD--
>ur|A0A2H3B3X0|24_513|1.9e-187|Armillaria
----TSGDLIISNVN--VSPDG--Y--NR-----TAAVAG-------GSVVGELITAT--
T----------------GDTLQINVVNNLDD-DDILQSTSM---HWHGIFQ-TNTT-WAD
GV------A--FVSQ---C-------------------PIA-KGNSFLYS----------
-------F-PT-TG----------QAGTFWYHS--------------------HLATQ-Y
--CDGI-------RG-------PLIIY-------D-D----D-DPHAS--L-----YDVD
D------------------EST-VLSL-----FDWY----------------HAFAET-L
-----------------T--LPT------------PDSSLFNGLG---V-W----E----
---------------GT-S----GDLAVVTVDSGTR--YRFRLINMACDA----NF--VF
QIEGH-NM-------------T------------------VIEVDGVNH---EAYT---V
DEIQIFAGQR---YSFVLTADQ---------AV----DNYW-ILFNPSV----G------
-----T----Q-------G----F-----TDNINSAILRY-----NGA----------N-
E-------TNPTE----D-A---ADV----------T--ST--------NALD-ESNLVP
L---DLG-----VPGTAT----AGG-VDD-ALNLAVAF--------------------GT
D-----------LT-FTVNGESYTPP----SV--PVLLQIL-SGAEDVS----------S
LLPSGS--------IYYVPK-DS---SVEVS-I------P-A-------G----V-A---
-GG-P-------------H-------------PLH-LHGHNFDVVRVAG-SD--------
---TYNYD---------NPVRRDVVSLG-V----A--G---------DNVTIR-------
-WTT------------DNPGPWILH------------------CHID--WHLELGFAIVF
AEDDGDWN-STIT---PST-----AWEDLCPTYDALDSSD-
>ur|A0A5E3WSV7|19_506|3.2e-187|Peniophora_sp._CBMAI_1063
-AIGPSATLTVGNAQ--LAPDG--Y--SR-----DTTVVN-------GQFPGPLITGN--
M----------------GDTFSLNVVDALTD-GALDTVTSI---HWHGLFQ-HTTN-HAD
GV------A--FVTQ---C-------------------PLI-PNESFLHQ----------
-------F-SV-PG----------QAGTFWYHS--------------------HYKTQ-Y
--CDGL-------RG-------PLVIY-------D-P----N-DAQAD--L-----YDVD
N------------------DDT-VITL-----ADWY----------------HYLSTV-A
----------PP-----G--AAH------------PNTTLVNGLG---R-Y----A----
---------G-----GP-L----TDLAVVNVQAGKR--YRFRLISISCDT----YF--TF
SIDGH-QF-------------S------------------VIEVDGTAH---QPLL---I
DSLDILAAQR---YSLVMAADQ---------PV----DNYW-IRAAPNN----I------
-----A----S-------G----F-----TIGTNSAILRY-----AGA----------G-
T-------SDPTS----T-S---S------------P--S---------LKLN-EQDLHP
LT--DAA-----APGAPT----PGG-ADI-NIELDVTL--------------------AN
N------------I-FSVNGVPFSSP----DI--PVLLQIL-SGT-PAS----------S
LLPTGS--------IYPIAL-NK---SVEIV-I------P-G-------G----V-G---
-GG-P-------------H-------------PIH-LHGHTFSVVRSAG-ND--------
---SYNFV---------NPPKRDVVSIG-T----SS-T---------DRTTIR-------
-FTT------------DNPGPWFLH------------------CHID--WHLNSGFAVVI
AEDVPDVS-SIDN---PPS-----DWRALCPAYDQ------
>ur|F8P308|40_534|7.7e-187|Serpula_lacrymans_var._lacrymans
--VGPVTDLNIVNKV--IAPDG--F--ER-----SATLAG-------GTFPGPIIKAN--
I----------------GDHFSVNVHNQLVD-NSMPKVTSI---HWHGIFQ-HGTS-YAD
GT------S--SVTQ---C-------------------PIT-ANHSFQYN----------
-------F-DV-PD----------QSGTYWYHS--------------------HFSTQ-Y
--CDGL-------RG-------PLVIY-------D-P----N-DPLAY--M-----YDVD
D------------------ETT-IITL-----ADWY----------------HDPSSE-L
NQ--------IN-----G--AVT------------ANSTLINGLG---R-Y----P----
---------G-----GP-A----SALAVVNVQQGKR--YRFRLISMSCDP----NF--IF
SIDGH-NM-------------T------------------VIEADGIET---EPVE---V
DSIQIFSAQR---YSVVFTANQ---------PV----DNYW-IRAESNL----P------
-----N----Q-------T----F-----AGGLNSAILRY-----NGA----------P-
A-------LDPTT----E-S---T---------------IQ--------NLLV-ESDLHP
LI--NPG-----APGIPE----IGK-ADI-NINFDIDL---------------------L
P-------S---GL-FTMNSASFVTP----AA--PVLLQIL-SGSQHPM----------N
LLPAGS--------VYTLEP-NK---TVEIS-V------P-YSA-----S----A-L---
-GG-P-------------H-------------PMH-LHGHTFDVIRTSG-NS--------
---TPNFV---------NPVRRDTVSLG-G----NP-G---------DNVTFR-------
-FVT------------DNFGPWFFH------------------CHID--WHLNKGFAVVM
AEAPKEIK-NHSSS--VPA-----AWDELCPLYDGL-----
>ur|A0A8H7Y8Y7|25_507|1.5e-186|Psilocybe_cubensis
-AVGPRATLKVSNKV--VNPDG--F--KR-----SSTVVQ-------GSHPGPLITAK--
K----------------GETFRLNVVNDLTD-KTMLRSTSI---HWHGMLQ-HQSA-WAD
GP------V--GITQ---C-------------------PIS-PGRSFQYE----------
-------F-TN-KD----------KAGTHWYHS--------------------HFGTQ-Y
--CDGL-------RG-------PIVIY-------D-P----Q-DPHRL--L-----YDVD
D------------------EST-VITL-----ADWY----------------HTVGPS-L
-----------G-----G--IPI------------ADSTLINGLG---R-Y----P----
---------G-----GP-A----APLAIINVQRGRR--YRFRLVSMSCDP----NY--MF
SIDGH-DM-------------T------------------VIEADGENT---VPMT---V
NAIQIFAGQR---YSFVLHANQ---------NV----DNYW-IRALPNAIT--PE---ME
----LA----K-------G----F-----KGGINSAILRY-----KGA----------R-
A-------VDPKT----T-Q---Q------------K--KV--------NLLS-EAKLRP
LL-LDPR-----APGKPY----PGG-ADV-NINLDMSM--------------------NS
Q------------G-FTINGKNFHEP----SV--PLLLQLM-SGAKTAQ----------E
LLPDGP--------LFVLPR-NK---VIELT-M------P-A-------G----V-V---
-GG-P-------------H-------------PFH-LHGHPFSVVKSAG-ET--------
---KPNYL---------NPLRRDVVSAG-D----I--G---------SNVTIR-------
-FVT------------DNPGPWIMH------------------CHID--FHYVNGLAVVF
AEDPDSLK-SKPT----PA----------------------
>ur|A0A9P5Y4J3|19_512|2.1e-186|Lepista_nuda
-AIGPSSDLHIVNKR--ISPDG--F--TR-----STVLAGS--DPSQAMFPGPVITGF--
K----------------GSRFLLNVIDSLTD-DTMDRVTTV---HWHGLYQ-QGSI-WED
GV------E--GVSQ---C-------------------PIV-PGHSYLYD----------
-------F-KV-HK----------QAGTYWYHS--------------------HLSAQ-Y
--CDGL-------RG-------AFVVY-------D-R----L-DPHRW--L-----YDID
D------------------EST-IITL-----ADWY----------------HAPSLT-G
-----------T-----I--KSL------------PDSILINGNG---R-Y----L----
---------G-----GP-A----TPFSIVNVIQNKR--YRFRLVAMSCAS----NF--VF
GIDGH-DM-------------T------------------IIEADGVSL---QPIT---V
DELQIFAGQR---YSFILAADQ---------PV----DNYW-IRANPNK----G------
-----P----P-------G----F-----DGGLNSAILRY-----SGA----------P-
S-------VDPIT----P-S---T------------I--RS--------SPLI-ETNLHP
LE--NIG-----ALDRAL----RKD-ADI-AINLELSI--------------------NT
E-------N---ET-FNINRSRFFTP----SM--PVLLQIM-SGKQSAQ----------D
LLPSGS--------VYTLPH-NK---VIEIS-I------P-G-------G----L-N---
-GS-P-------------H-------------PFH-LHGHTFDVVRSAG-SQ--------
---EYNYH---------NPVRRDVVSTG-F----A--G---------DNVTIR-------
-FVT------------DNSGPWILH------------------CHID--WHLRAGMAVVF
AEDTRSIS-SMVP----PE-----SWDQLCPIYNA------
>ur|A0A2H3JKI8|23_516|5.7e-186|Wolfiporia_cocos__strain_MD-104
--SGPRTELHIVNRE--IAPDG--F--YR-----QTVLAN-------GTFPGPIISGE--
K----------------GDRFEINVHDHLTD-STMNKTTSI---HWHGIYQ-HHTN-WAD
GP------E--FVTQ---C-------------------PIS-PGHSFLYN----------
-------F-TV-ST----------QAGTFWYHS--------------------HEGVQ-Y
--CDGL-------RG-------PLIIY-------D-P----D-DPHAH--L-----YDVD
D------------------DST-VITL-----ADWY----------------HKPAIE-L
-----------T-----V--PQF------------SQSILINGLG---R-G----A----
---------N-----DT-T----SPLSVITVQQGLR--YRMRLVSISCDP----YF--NF
TIDGH-NM-------------T------------------IIEADGSNT---EPFP--GV
DEIQIFAAQR---YSFILDANQ---------PI----GNYW-IRAAPED----TN-----
-----Q----R-------A----P-----VPPPGLAILRY-----VGA----------P-
D-------EEPET----K-S---Y------------P--AI--------NSLV-ETSLHA
L---EPN-----VPGKPY----PGG-ADM-NFPLNFSF--------------------ND
T------------K-FYVNNASWESP----PV--PVLLQIL-HGEHTPQ----------E
LLPHGS--------IIELPR-NK---TIEIN-M------P-G-------G----L-L---
-NI-P-------------H-------------PIH-LHGHSFYVVRSAG-NS--------
---SYNYE---------NPVLRDTVSIG-S----ST-T---------DNVTIR-------
-FDT------------NNPGPWFLH------------------CHID--FHLAAGFAVVM
AEDIAGTP-AADR---PPV-----AWDDLCAIYDKLPVSD-
>ur|A0A4Y7TUC0|32_525|1.8e-185|Coprinellus_micaceus
---GTQATLVISNQN--LSPDG--F--ER-----PVTLAN-------GIHPGPIIKAH--
R----------------GDLLQINLVNNMTD-PTQYRGTSI---HWHGMFQ-HTTN-YED
GV------A--GVNQ---C-------------------PIG-PGDSFLYQ----------
-------F-ST-TN----------QAGTYWYHS--------------------HYRTQ-Y
--CDGL-------RG-------PLIIY-------D-H----Q-DPFRT--M-----YDVD
D------------------EST-IITL-----ADWY----------------HLQSPS-I
-----------T-----G--IAA------------ADATLINGQG---R-Y----E----
---------G-----GP-A----VDLAVLNVVAGKR--YRIRLINMACDP----DF--LF
SIDGH-DL-------------T------------------VIEADGNNV---QPVV---V
NQIHILAGQR---YSAILTANQ---------AV----DNYW-LRALPND----GA---GN
----LP----N-------T----F-----DGGLNSAIVRY-----AGA----------P-
S-------IDPTS----A-Q---Q------------D--PF--------TPLD-ETTLHP
LV--PQQ-----VPGAPY----PGG-ADV-NLNLALSF--------------------DF
D-------A---WR-FYINGLTFNPP----SI--PVLLQIL-SGEQVAQ----------N
LLPQGQ--------VYSIPK-NA---TVEIS-I------P-G-------G----L-I---
-SS-P-------------H-------------PFH-LHGHSFFVVKSAG-TD--------
--TDYNYA---------NPVRRDVVNTG-D----L--G---------SNVTIR-------
-FRA------------DNAGPWFLH------------------CHID--WHLDLGLAMVL
AVDIEDAS-LLNQ---PPP-----AWDDLCPIYNNE-----
>ur|A0A8H5HP36|35_525|3e-185|Tricholomella_constricta
--------LRVANGI--IAPDG--F--NR-----SAVLVN-------GQHPGPLITGK--
K----------------GSTFRLNVENALTD-PTMQRGTSI---HWHGFFQ-KGTN-YED
GS------A--GVNQ---C-------------------PIS-PQNSFLYE----------
-------F-EV-KD----------QAGTFWYHS--------------------HFSTQ-Y
--CDGL-------RG-------PFVVY-------D-D----H-DPHRH--L-----YDVD
D------------------ENT-IITV-----TEWW----------------HTPSPS-I
-----------L-----G--VPV------------SHTTLINGKG---R-A----N----
---------D-----GP-A----VPLSVVNVKRFKR--YRVRLISIACES----NF--MF
SIDNH-SL-------------L------------------VIEVDSQNI---RPYY---A
DKIQIFPGQR---YSFVLFANQ---------RV----DNYR-IRALPSA----GA---GD
----LP----L-------N----F-----NGGINSAILRY-----KGA----------K-
E-------VEPNS----S-E---K------------H--YG--------KLLE-ESELRP
LL-IDAR-----APGAPY----PGG-ADV-NINLDISF----------------------
-------VP---VR-FLINNVSYVSP----AV--PVLLQIL-SGAKTAQ----------E
LMPAGS--------IYTLPR-NK---VIEVT-I------P-G-------G----A-P---
-GA-P-------------H-------------PFH-LHGHAFSIVKSAG-AN--------
--AKPNYK---------NPVRRDVVSTG-D----L--G---------SNVTIR-------
-FVT------------DNPGPWLLH------------------CHID--LHRELGLAIVF
AEDLEHTV-AAVQ---PPA-----DWRELCPTFDALPPS--
>ur|A0A8H6WW04|22_526|6e-185|Mycena_kentingensis__nom._inval.
--IGPAAQLPIVNRV--IAPDG--F--SR-----STVLAG-------GTFPGPLIRGN--
K----------------GATFSLNVVDLLTD-STMLKSTSI---HWHGFFQ-AGMP-WED
GP------A--FVTQ---C-------------------PIT-PQHAFNYN----------
-------F-KA-PG----------QAGTFWYHS--------------------HLSTQ-Y
--CDGL-------RG-------PFVVY-------D-P----Q-DPHKH--L-----YDID
D------------------GSL-SRNRQPKLHADVY----------------AQKPPS-S
PWQ-------IG-----S--VFA------------LPQSARLGLG---R-Y----A----
---------G-----GP-L----SKLAVITVVPKKR--YRFRIVSISCDP----NF--VF
SIDGH-SM-------------T------------------IIEVDGVNH---KPLT---V
DSLQIFAGQR---YSAVFTANQ---------PV----GNYW-IRNQPNALP-GS------
-----N----T-------G----F-----VNGTNSAILRY-----VGA----------P-
I-------REPTT----T-S---N---------------LV--------NPLI-ENNLKP
LV--RTP-----VPGKPV----PGG-ADV-NLNLVITL--------------------DA
SD----PAA---VR-FAINNASFIPP----TA--PVLLQIL-SGAQYAQ----------D
LLPPGS--------VYELPP-NE---VIEIS-I------P-G-------G----S-A---
-GA-P-------------H-------------PFH-LHGHNFFVVRSAG-NS--------
---SYNFV---------DAPIRDVVSTG-A----ST-D---------DLTTFR-------
-FVT------------DNAGPWFLH------------------CHID--WHLDIGLAVVL
AENVPKIA-TFNP----PP-----AWDQLCPIYDASD----
>ur|A0A8H5FZ45|22_516|8.8e-185|Leucoagaricus_leucothites
-AIGPSATLTVANAN--ISPDG--F--TR-----AASVVN-------GAHPGPVITAK--
T----------------GETFKLNVVNQLAD-PQQERGTSI---HWHGLFQ-HGTN-FMD
GT------V--GVTQ---C-------------------PIA-PGKSFEYS----------
-------F-KA--D----------RPGTFWYHS--------------------HFGLQ-Y
--CDGL-------RG-------PIVIY-------D-P----D-DPLKR--L-----YDVD
D------------------DST-VITL-----SEWY----------------HTLAAS-I
-----------P-----G--IPA------------ADSTLINGRG---R-Y----P----
---------G-----GP-A----SDLSVVNVQKGKR--YRLRLISISCDP----FF--TF
SIDGH-DL-------------Q------------------VIEVEGAEV---KPIT---V
NSIKILAGQR---YSMVLNASQ---------SV----GNYW-IRSLPSS----GN---GI
----LP----T-------S----F-----DGGINSAILRY-----KGA----------P-
Q-------TEPTS----T-Q---Q------------S--SI--------KALA-ETDLHP
LS--NPF-----APGKPA----PDG-ADL-TVNLTFGF--------------------DP
A-------V---VK-YNVNGAVFEPP----TV--PVLLQIL-SGARNAQ----------D
LLPSGG--------VITVPK-DK---VIQIN-V------P-S-------G----L-I---
-GG-P-------------H-------------PFH-MHGHDFSVVKVAD-AG--------
---HFNFL---------DPVRRDVTNMG-E----TE-G---------DFISIR-------
-FKT------------DNPGPWIFH------------------CHVD--FHLAAGLAIVF
AEAPDEIP-AADP---VPS-----TWKDLCPTWDAL-----
>ur|Q69FW9|39_532|1.5e-184|Volvariella_volvacea
------HTLNLTNAN--VSPDG--Y--NR-----SAILVN-------GNLLNEAIVGN--
K----------------GDQFVITVENNLDN-PLLRKSASI---HWHGLFQ-RGTQ-WAD
GP------A--FVTQ---C-------------------PIA-PEHSFTYQ----------
-------F-TA-GH----------EAGTFWYHS--------------------HLDAQ-Y
--CDGL-------RG-------PFIIY-------D-P----A-DPHLS--L-----YGVD
D------------------NST-IITL-----ADWY----------------HEPASQ-L
-----------S-----G--IVI------------PKSTLINGLG---R-A----N----
---------T-----TT-D----APLAVIHVEQGVK--YRFRPVALSCDP----NW--VF
SIEGH-EL-------------T------------------VIESDGVSV---QPVT---V
TSLQIFAGQR---YSFVLHANQ---------AV----DNYW-IRANPNL----G------
-----P----T-------G----F-----ADGINSAILRY-----NGA----------P-
D-------EEPTG----S-GL--Q------------D--PS--------NRLH-EPDLHP
VA--NPG-----APGFDE----IDG-VDV-NLVINIGF--------------------AA
G------------R-FSMAGASFEPP----SL--PALLQIL-SGTTDVA----------D
LLPAGS--------YIELPA-NK---VVQIS-F------P-VISG-GG-A----A-T---
-GA-P-------------H-------------PIH-LHGHTFDVIRSAG-SS--------
---TYNFV---------DPPRRDVVSIG-T----P--G---------DNVTIR-------
-FVT------------DNAGPWFLH------------------CHIE--WHLRSGLGVIL
AEDIPGIV-SGPQ---PPA-----AWEELCDIYNDLDEED-
>ur|A0A8K0UEJ6|35_526|2.8e-184|Phlebopus_sp._FC_14
-SLGPVTNLTISNKN--IAPDG--F--MR-----SASLAG-------GSFPGPLIKAN--
R----------------GDHFAINVINELDD-EDMFLSTSV---HWHGIFQ-NGTN-YVD
GV------S--FITQ---C-------------------PIA-QNDSFLYR----------
-------F-DG-NN----------QAGTYWYHS--------------------HYSSQ-T
--CDGL-------KG-------PLVIY-------D-P----E-DPLSY--L-----YDVD
D------------------ETT-VITL-----SDWY----------------HAAAPV-L
NH---------I-----I--GVN------------ANSTLINGLG---R-Y----A----
---------G-----GP-A----SELAVVNVQRNKR--YRLRIVGMSCDP----SF--IF
SIDGH-NL-------------T------------------VIETDGVLM---EPLL---V
DSLQVFPGQR---YSVILEANQ---------PV----DNYW-IRALPST----A------
-----N----A-------T----F-----HGGLNSAILRY-----NGA----------P-
D-------ADPTS----N-Q---T------------K--SV--------MPLL-ETNLHT
LV--HPG-----APGIPG----YGK-ADI-NLKLVVN----------------------N
T-------G---GY-YYVNGVRFQPP----TV--PVLLQIM-SGAQDAS----------D
LMPTGS--------VITLES-NK---VVELT-M------V-T-------G----G-F---
-GG-P-------------H-------------PIH-LHGHYFDVVQSAG-NT--------
--SFFNYK---------NPVRRDVVSSG-I----Q--G---------QQVVIR-------
-WVT------------DNSGPWFLH------------------CHID--WHLEAGFAVVM
AENPAETR-KHIGK--VPN-----AWENLCPIYNS------
>ur|D2D2A3|37_531|1.1e-183|Agaricus_bisporus
--IGPVGTITIANKE--IAPDG--F--KR-----PASLID-------GAHPGPIITAQ--
K----------------GDRVKINVINELSD-PNQMLGTTI---HWHGMFQ-KGTN-FMD
GT------A--GVTQ---C-------------------PIA-PNNSFQYD----------
-------F-QV--S----------GAGTFWYHS--------------------HFGVQ-Y
--CDGV-------RG-------AFIVY-------D-P----S-DPLKS--L-----YDVD
D------------------EST-IITL-----SEWY----------------HLLAVD-V
-----------T-----A--IEL------------ADSTLINGKG---R-Y----P----
---------S-----GD-N----TELAVVNVQQGQR--YRLRLISISCDP----NF--TF
SVDGH-NL-------------T------------------VIEVEGIAV---TPET---V
NSIRIYAGQR---YSVVLDASQ---------PI----DNYW-IRALPDS----GH---EN
----LS----S-------T----F-----ENGVNSAILRY-----GGA----------G-
K-------QEPTS----M-Q---Q------------T--QI--------TPLI-EANLHP
SS--AIE-----VPGEAD----PNG-ADE-TFNFTFGY--------------------DP
D-------T---SL-FSVNNVVYNPP----AV--PVLLQIL-SGAKNAH----------D
LLPKGS--------VYTVER-NK---TVQIN-L------P-S-------G----L-I---
-GG-P-------------H-------------PFH-LHGHNFHVVRSAD-TG--------
---EYNFD---------NPVVRDTVNAG-D----TE-G---------DYVAIR-------
-FRT------------DNPGPWIFH------------------CHID--FHMKNGLAVVF
AEAPDDIA-AANPN--PPE-----EWDQLCPIWDSE-----
>ur|R9WUQ4|27_524|2.3e-183|Lentinula
--------LQIVNKE--LSPDG--F--SR-----PTVLAGT--SAGSATFPGPLIQGN--
K----------------GDTFNIDVVDSLTD-TTMNRTTSI---HWHGLFQ-EHTN-WAD
GP------S--FVTQ---C-------------------PIA-PGNSFLYR----------
-------F-AV-PD----------QAGTYWYHS--------------------HLGVQ-Y
--CDGL-------RG-------PFVVY-------D-P----H-DPQAY--M-----YDVD
D------------------ENT-VITL-----ADWY----------------HPKAFQ-V
LA---------H-----G--AAV------------SNATLINGQG---R-Y----P----
---------G-----GP-D----ASLAVVNVQADKR--YRFRLISMSCDP----NY--LF
SIDGH-NL-------------T------------------VIESDGVST---TPVT---V
NQIQIYAAQR---YSFVLTANQ---------PV----GNYW-IRASPNT----QL---AG
T--PAN----D-------P----F-----ANAISGSLKFV-----KGA----------P-
N-------ADPVT----I-A-PSS------------S--GV--------IGIT-ESLMHP
LQ--NPG-----APGSPY----PGG-AHV--INMTLGF--------------------NA
G------------A-FTINNYSFVSP----SV--PVLLQIL-SGTQQAQ----------N
LLPEGS--------VFGLQK-NE---VYEIN-I------N-G-------GT---A-P---
-GG-P-------------H-------------PFH-LHGHNFDVIKSFD-SS--------
---EYNFK---------NPVRRDTTPVA------A--G---------ETTTIR-------
-FVT------------DNPGPWFLH------------------CHID--FHLAAGLAVVM
AEDVPDVK-SNNP---VPL-----EWDALCPIYDNLKP---
>ur|A0A9P5TCK9|22_508|4.3e-183|Russula_ochroleuca
-SIGPNALLVIANAD--TSLDG--Y--TR-----PAVLAG-------GTFPAPTIVGD--
K----------------GDTFVIDVVDQLND-TSMDVVTSI---HWHGIHQ-HSFN-ALD
GA------S--FVNQ---C-------------------PII-PGDMFRYQ----------
-------F-EI-PD----------QAGTYWYHS--------------------HFSNQ-Y
--CDGL-------RG-------ALVVR-------D-P----Q-DPQAG--L-----YDID
D------------------DST-VITL-----ADWY----------------HYLSTD-R
-----------P-----S--FPA------------FNSTLINGAG---R-W----A----
---------G-----GP-A----TPLSVVNVQQGKS--YRFRLVSISCDP----NW--KF
SIDDH-TL-------------T------------------IIEVDGNNV---QPLD---V
DQIQIFAGQR---YSFVLNANQ---------PV----NNYW-IRALPNR----A------
-----N----D-------T----T-----DNGVNSAILRY-----AGA----------Y-
I-------SDPTT----Q-N---T------------S--GK--------LPLV-ETNLHP
LV--PTP-----VPGRHS----PGD-ADQ-NILLNVTF--------------------DF
P------------T-FFVNNVTFQDP----SV--PILLQIL-SGAKKAQ----------D
LVPAGS--------IYGLNR-GD---VVELT-I------P-A-------G----A-A---
-GG-P-------------H-------------PVH-LHGHSFYVVRSAG-NS--------
---SYNWD---------NPVLRDVVSIG-A----A--G---------DEVTIR-------
-FVA------------DNPGPWLFH------------------CHIN--WHLTLGFAVVF
AEDVTDVQ-TTDM---VSA-----AWEDLCPTYN-------
>ur|A0A0C2ZZZ0|3_497|8.2e-183|Scleroderma_citrinum_Foug_A
-AVGPVTNLEIVNKN--IAPDG--F--TR-----STVLAG-------GTFPGPLIQAH--
K----------------GDDFRINVINQLSD-TSMDTSTSV---HWHGIFQ-HRTN-WAD
GA------S--FVNQ---C-------------------PIP-PNDSFLYS----------
-------F-TV-PD----------QAGTFWYHS--------------------HLSAQ-Y
--CDGL-------RG-------PLVIY-------D-D----D-DPLAD--M-----YDVD
D------------------AST-VIML-----SDWY----------------HKTSPQ-L
YK---------A-----I--PFT------------PDATLINGLG---R-Y----S----
---------G-----GP-L----SPLAVINVEYGKR--YRFRLIGASCDP----WF--NF
TMDGH-NM-------------T------------------IIEADGIEV---EPVV---V
DSLPIFVGQR---YSVVVTADQ---------PV----DNYW-IRAFPDN----G------
-----P----Q-------T----F-----DGGLNSAILRY-----AGA----------P-
T-------NDPTT----E-Q---G------------P--YV--------LPFD-EGALHP
LS--DAG-----APGIAE----PGK-ADV-NINFVTGF--------------------GT
V-------D---EQ-FTMNGVTFVSP----PL--PVLLQIL-SGARHAS----------Q
LLPNGS--------VYELPH-NK---VIEVS-I------P-ATELKPG-G----A-L---
-GG-P-------------H-------------PFH-LHGHAFDVVRVAG-SS--------
---TYNFV---------NPVRRDTVSTG-L----QANN---------DNVTIR-------
-FVT------------NNPGPWFFH------------------CHID--WHLHDGFAVVM
AEATSETA-AEEH---PPD-----YWANQC-----------
>ur|A0A9P7J5Q8|28_518|1.4e-182|Suillus
-SLGPSTDLTISNKV--IAPDG--F--SR-----STTLAG-------GTFPGPLIKAN--
K----------------GDHFAINVVNKLDD-SFMLTSTSV---HWHGLFQ-NGTN-YAD
GV------S--FVTQ---C-------------------PIP-PNYSFLHA----------
-------F-DA-PN----------QAGTYWYHS--------------------HYSTQ-Q
--CDGL-------RG-------PLVIY-------D-P----D-DPLSY--L-----YDVD
D------------------ETT-IISI-----ADWY----------------HIVSTI-L
RY---------I-----I--GVG------------PDSTLINGLG---R-Y----V----
---------G-----GP-E----SELAVVNVEYGKR--YRLRLIGMSCEP----SF--KF
SIDGH-NL-------------T------------------VIETDGILT---EPLL---V
DSLRIFAGQR---YSVILTTDK---------PV----NNYW-LRALPST----T------
-----G----S-------T----F-----DGGLNCAILRY-----RGA----------P-
A-------ADPAT----D-Y---T------------D--ST--------MPML-ETNLHP
LI--NPG-----AAGIPE----YGK-AEI-NLNLVVD----------------------N
I-------G---GL-FFINGAVYEPP----IV--PVLLQIL-SGAQDAT----------D
LMPIGS--------VIVLEA-NK---VVELT-M------T-T-------N----G-F---
-GA-P-------------H-------------PIH-LHGHAFDVVHSGG-AS--------
---EFNYL---------NPVRRDVVSSG-A----A--G---------EKMVIR-------
-WVT------------DNSGPWFLH------------------CHID--WHLDAGFAIVM
AESPTETQ-THLKG--LPT-----AWGDLCPAYDS------
>ur|UPI001B877F49|34_524|2.2e-182|Suillus_bovinus
---GPKTRLTIGNKV--IAPDG--F--QR-----PTTLVD-------GIFPGPLIAAQ--
K----------------GDHFDIEVVNKLKDDDSMFVLTSV---HWHGIFQ-NRTN-YAD
GV------A--FVTQ---C-------------------PIT-PNHSFLHS----------
-------F-SA-PN----------QAGTYWYHS--------------------HYSVQ-Y
--CDGL-------RG-------PLVIY-------D-P----E-DPLAY--M-----YDVD
D------------------AST-VITL-----ADWY----------------HTVAPD-L
LG---------------T--IAV------------AQSMLINGLG---R-Y----A----
---------G-----GP-Q----SELAVVNITPGKR--YRLRLIQISCDS----NV--LF
SIDGH-DL-------------T------------------VIEADGQLT---KPLV---V
DQLQIFAAQR---YSVILVADK---------PV----DNYW-IRALPST----A------
-----N----A-------T----Y-----DGGMNTAILRY-----KGA----------P-
E-------IDPTT----V-N---V------------P--ST--------NPLV-ETNLHA
LL--HPG-----APGIPE----YGK-ADI-NLHLNVTI----------------------
S-------G---PN-FYVNNVTFVNP----TV--PVLLQIL-SGAREAS----------Q
LLPTGS--------VYVLDA-NK---VVELT-V------A-IV------T----A-P---
-GG-P-------------H-------------PIH-LHGHTFDVVQSAG-SN--------
---TFNYV---------NPVRRDVVSAG-I----I--G---------DKIVIR-------
-FVT------------DNSGPWFLH------------------CHID--WHLAAGFAVVM
AESPVDTP-AHVNP--VPY-----EWDRLCPIYDHH-----
>ur|Q6X938|30_518|2.8e-182|Volvariella_volvacea
-------TLTLTNGF--ASPDG--H--SR-----EVVLVN-------GGLFQAVIAGN--
K----------------GDDFEIEVDNQLTV-EILRKSTSI---HWHGLFQ-RGSA-WAD
GP------A--FVTQ---C-------------------PIA-PGNTFTYE----------
-------F-TP-TD----------EVGTFWYHS--------------------HLDAQ-Y
--CDGL-------RG-------PFVIY-------D-P----N-DPHLA--L-----YDVD
D------------------EDT-IITL-----ADWY----------------HTAAEL-L
-----------T-----G--VVI------------PDSALINGLG---R-T----S----
---------T-----TT-T----SPLAVINVVQGTK--YRMRLISISCDPN---NY--IF
SIEDH-EM-------------T------------------VIEADGISV---DPVT---V
TSLQIFVGQR---YSFILHANQ---------PV----DNYW-IRANPNL----G------
-----P----T-------G----F-----SGGINSAILRY-----QGA----------P-
V-------ADPTG----P-GL--Q------------D--AL--------NRLA-ETDLHP
IV--NPG-----AP---------DP-VDI-DLVINIGF--------------------SA
G------------L-FNIDGTSYVSP----DV--PSLLQIL-NGVP-VS----------S
LLPSGS--------YIELPP-NK---VVQLS-F------P-VIAG-QG-S----A-I---
-GA-P-------------H-------------PIH-LHGHAFDVIRSAG-SS--------
---TYNLV---------DPVRRDVVSIG-T----P--G---------DNVTIR-------
-FVT------------DNAGPWYLH------------------CHIE--WHLRAGLGVIF
AEDAAGSL-LQPA---PPT-----AWGDLCDIYDLLPPEDQ
>ur|A0A286UUA0|28_527|4.8e-182|Pyrrhoderma_noxium
------QDLHVVNAN--LAPDG--F--NR-----STTVVN-------GQFPGPLISGN--
I----------------GDNFQLNVFDDLTD-PTMRRATSI---HWHGLFQ-AHTA-EMD
GP------S--WVTQ---C-------------------PIV-PNQSFLYN----------
-------F-SV-PD----------QSGTYWYHS--------------------HLSTQ-Y
--CDGL-------RG-------PLVIY-------D-P----N-DPLKY--M-----YDVD
D------------------ETT-VITL-----ADWY----------------HEVAPS-V
FPN--Q----GN-----V--DPV------------PNATLVNGLG---R-Y----P----
---------G-----GP-A----SPLSVTTVKQGTR--YRFRFISTSCDP----AF--NV
SIDGH-NM-------------T------------------IIEADGVET---EPLT---V
DSFAIFPSQR---YSVVFTADQ---------PI----DNYW-IRVNPINS---GVNGIAN
----FT----T-------G----F-----DGGINSAILRY-----KGA----------D-
K-------VDPTT----S-E---N------------P--NG--------TALN-ESDLST
LS--SLGL---TVPGEPF----PGG-VDV-PLNMSIAL--------------------NF
T-------S---GR-HLVNNVTFIPP----DV--PVLLQIL-SGATSAS----------Q
LLPPGS--------VYGLPK-NS---SVEIT-F------S-G------------------
-QF-P-------------H-------------PMH-LHGHNFDVVRAAG-SD--------
---EYNFV---------NPVRRDTVNIG-I-------N---------QSVTIR-------
-FTT------------DNPGPWFLH------------------CHID--WHLEAGLAVVM
AEDAEDIA-SADP---PNA-----AWNALCPNYAQFDPD--
>ur|A0A9P8AT12|22_514|9.5e-182|Guyanagaster_necrorhizus_MCA_3950
---GSSGDLHIVNKD--IAPDG--V--TR-----STILAG-------GVFPGPLISGN--
K----------------GDQFHINVVDDLTD-TSMGVSTSI---HWHGIFQ-HGTN-YED
GS------A--SVTQ---C-------------------PIQ-PGDSFQYD----------
-------F-SV-PD----------QAGTFWYHS--------------------HVGVQ-Y
--CEGL-------SG-------PFVVY-------D-GPNGVN-DPHRA--L-----YDVD
D------------------GS-----------PSRY----------------HDTARQ-V
A----D----TL-----L--APL------------ANSTLINGMG---R-FFENLC----
---------S-----QP-T----APLAVITVSPGKR--YRFRVISISCDP----NF--TF
SIDGH-NL-------------T------------------IIEADGVNT---QPLT---V
NSILILAAQR---YSVILETNQ---------PV----NNYW-MRAEPDAA---G------
-----P----Q-------G----F-----EGGINSAILRY-----EGA----------P-
D-------AEPTT----S-M---Q------------A--NI--------IPLN-EVDLHP
LE--SPG-----APGIPV----PNG-ADV-VLNFTLGF--------------------DG
G------------L-FFMNGVRFIPP----SV--PVLLQIL-SGAQRAQ----------D
LLPQGS--------VFDLPL-GK---VIEIN-L------F-G-------HN---A-L---
-GD-P-------------H-------------PFH-LHGHAFDVVKSAG-SN--------
---FYNFI---------DPVRRDTTGVI------Q--G---------RTTTIR-------
-FTT------------DNVGPWFLH------------------CHID--FHLDAGLAVVL
AEGVEEVS-SALH---PVS-----AWNNLCPSYMS------
>ur|A0A5C3Q8C6|47_543|1.2e-181|Pterula_gracilis
------VDLVVQNED--ISPDG--F--LR-----SGVLVG-------DSFPGPLIRGI--
K----------------GDRFRINVTNLLTDNETMEASTSI---HWHGIHQ-THTN-WED
GS------A--GVTQ---C-------------------PIP-SKHSFVYE----------
-------F-DV-HH----------QAGTFWYHS--------------------HYSTQ-Y
--CDGL-------RG-------PFVVY-------D-P----D-DPHRH--L-----YDVD
D------------------ENT-IITL-----ADWY----------------HLTSRL-A
MP---P----NS-----L--PPL------------ADSILINGRG---R-S----P----
---------E-----GP-K----TPLAVINVEYGKR--YRLRLIQMACDP----NF--NF
TIDDH-EM-------------T------------------IIEADSIAT---KPYT---V
DFLPIYAGQR---YSLVLHANQ---------PI----DNYW-IRANPNTVR--A------
-----E----S-------G----F-----RNSINSAILRY-----TGA----------P-
P-------MEPSP----R-R---Y------------PQ-AR--------KPLV-ETSLKS
LM--NTK-----PPGQPY----PGG-ADI-TINLQMAF--------------------DF
E-------T---FL-FTVNGAVFDAP----KV--PVILQIL-SGAENAD----------L
LLPKGS--------VYVLPP-NK---VVELS-I------P-G-------TI--ED-L---
-GG-P-------------H-------------PFH-LHGHDFYVIKPAY-TN--------
---EYNFE---------DPVRRDTLNTG-F----E--D---------SNATVR-------
-FTT------------DNAGPWFLH------------------CHVD--WHLEMGLAVVF
AEDTRGTK-IQSAH--VPD-----MWRELCMDYDAV-----
>ur|A0A1B7N8E3|34_524|2.1e-181|Rhizopogon_vinicolor_AM-OR11-026
--LGPKTTITVGNNV--ISPDG--F--ER-----SATLVD-------GTFPGPLITAQ--
K----------------GDSFAIEVVNGLTD-DTMFKSTSI---HWHGIYQ-NGTN-YAD
GT------S--FVSQ---C-------------------PIA-QNNSFVHT----------
-------F-SV-PN----------QAGTYWYHS--------------------HYS----
--CDGL-------KG-------PLVIY-------D-P----D-DPFAY--M-----YDVD
D------------------ATT-VITL-----SDWY----------------HVVAPV-T
RY---------F-----I--GVE------------ASSSLINGLG---R-Y----T----
---------P-----DI-Q----SDLAVINVEQGKR--YRMRLIAMSCDP----NF--LF
SIDGH-NL-------------T------------------VIEADGVLT---EPLA---V
DKLRIFPGQR---YSVVLEANK---------SV----DNYW-IRSFPNI----S------
-----G----T-------S----F-----DGGMNSAILRY-----NGA----------Q-
Q-------VDPTT----N-D---T------------I--AK--------MALE-EWNLHT
LI--NPG-----APGIPG----YGN-ADI-NLNLNVT----------------------N
P-------N---GT-FYVNNVSFKSP----TV--PVLLQIL-SGAQDAS----------Q
LLPNES--------IIVLDA-NK---VVELT-M------S-T-------G----G-L---
-GG-P-------------H-------------PIH-LHGHAFDVVQSAG-NS--------
---TFNYV---------NPVRRDVVNAG-G----I--G---------QQMVIR-------
-WIT------------DNSGPWFLH------------------CHID--WHLDAGFAVVM
AESPSDTL-AHLNP--VPT-----DWDQLCPIFDSLSPS--
>ur|A0A9P7JQ88|18_500|3.4e-181|Suillus
------AELIISNAI--VAPDG--F--SM-----NAIVVN-------GQTPGPVLTAQ--
K----------------GERFQVNVTNLLVD-ESMNKSTTV---HWHGINQ-HESA-EMD
GS------P--MVTQ---C-------------------PIT-SGRSFLYE----------
-------F-TP-ED----------QSGSFWYHS--------------------HFQLQ-Y
--CEGM-------RG-------ALIIY-------D-P----E-DPYLG--M-----YDVD
D------------------EST-IITL-----IDWY----------------HVNAYN-L
-----------A-----L--GDT------------PASTLINGVG---R-Y----P----
---------G-----GP-A----LPLSVIHVVPGKR--YRIRLMNMACRP----NY--VF
TIDNH-VF-------------T------------------VIEADSEYT---TPLE---V
DSIQIMAGQR---YSFILVADQ---------PI----DSYW-IHAMPNY-----------
-----D----T-------S----F-----AGGLNSAILKY-----DGA----------P-
A-------IDPIP----R-N---W------------T--MT--------NPLS-EENLHA
LV--NPS-----APGVAE----SGG-ADV-SINLDAVW--------------------DG
R-----------MS-YIINGYSYTSP----PT--PVLLQIL-NGNLDVS----------E
LQPYGS--------VYTLPA-NK---TIEVS-I------P-G-------G----Q-P---
-EG-P-------------H-------------PFH-LHGHPFSVVRSAG-SD--------
---VYNYV---------NPVRRDTTSNG-R----S--G---------DNVTIR-------
-FRT------------DNPGPWFLH------------------CHID--FHMEEGMAVIF
AEDTSGAA-STLN---VTS-----TWKQLCSTNDP------
>ur|A0A8H7GFE6|103_535|7e-181|Athelia_sp._TMB
------------------------------------------------------------
Q----------------GDRFQIDVIDSLTD-NTMLRSTSI---HWHGFFQ-NGTN-EMD
GG------A--FVNQ---C-------------------PIV-ANHSFTYD----------
-------F-SS-AT----------QAGTFWYHS--------------------HLAAQ-Y
--CDGL-------RG-------PLVVY-------D-P----Q-DPHLS--L-----YDVD
D------------------AGT-VITL-----SDWY----------------HTVSPL-A
-----------G-----T--FPT------------SDATLINGLG---R-Y----N----
---------G-----GP-A----TTLSSITVTHSLR--YRFRLVSISCDP----NF--TF
SIDNH-NL-------------T------------------VIEMDSQNI---VPHN---V
DSIQIYAGQR---YSFILTANQ---------TI----GNYW-IRANPNN----G------
-----V----V-------G----F-----DGGLNSAILRY-----VGA----------NT
T-------AEPVS----N-Q---T------------T--SV--------IPLM-ESSLVP
LT--NPG-----APGKPV----VGG-ADV-LLNLDLAF--------------------NA
T-------A---LH-FSINGATFIPP----TV--PVLLQIL-SGAQAAT----------D
LLPSGS--------VYVLPS-NK---VIELS-V------P-A-------G----L-A---
-GG-P-------------V-------------SGK-L--HAFDIVRSAG-QT--------
---TYNYV---------NPPRRDVVALG-V----A--G---------DNVTIR-------
-WTT------------DNPGPWFLH------------------CHID--WHLQAGLAIVF
AEDTPGIA-K-------------------------------
>ur|UPI001B861134|26_521|1.2e-180|Suillus_paluster
---GPKTNLTISNKV--ISPDG--F--AR-----SATLAG-------GTFPGPIIAAK--
K----------------GEKFEINVVNRLTD-DGMLKSTSV---HWHGLNQ-NGTN-YVD
GV------S--FVTQ---C-------------------PIA-QNHSFLHS----------
-------F-DA-GE----------QTGTYWYHS--------------------HYSTQ-Y
--CDGL-------RG-------ALIIY-------D-P----E-DPLSY--L-----YDVD
D------------------ETT-VITL-----ADWY----------------HVVAPV-L
SHL-------NI-----G--GIT------------GNSTLINGLG---R-Y----Q----
---------G-----GP-K----SKLAVVKVKHGKR--YRLRLVAMSCHS----NF--IF
SIDNH-NL-------------T------------------VIEADGELT---EPLL---V
DSLQILAGQR---YSVVLHANQ---------SV----DNYW-IRAFPNT----P------
-----D----S-------S----F-----VDGQSSAILRY-----NGA----------P-
V-------AEPTT----N-Q---T------------T--ST--------MSLV-ETNLHA
LI--NPG-----APGIPE----YGK-ADI-NLKMVIS----------------------N
T-------D---GL-YSINNVTFTSP----TV--PVLLQIL-SGAQDAT----------K
LLPNGS--------VYVLEA-NK---VVELT-M------L-T-------A----F-Y---
-GA-P-------------H-------------PIH-LHGHNFDVVQSAG-SS--------
---SFNYV---------NPVRRDVVSGG-V----LD-N---------QQMVIR-------
-FVT------------DNSGPWFLH------------------CHID--WHLEAGFAVVM
AESPSETR-KHLGH--IPT-----AWHDLCPIFDSLTPT--
>ur|A0A9P5PKR3|27_536|1.9e-180|Rhodocollybia_butyracea
----AVTDLHIKNAF--LQPDG--F--NR-----SFVTAE-------GIIPGPTISGN--
K----------------GDTFKINLINELTN-GTMILSTSI---HWHGIFQ-EHTN-WAD
GT------SSPFVNQ---C-------------------PIA-ANNSFLYE----------
-------F-TV-PD----------QAGTFWYHS--------------------HLATQ-Y
--CDQL-------RG-------GLVVY-------D-P----N-DMLGD--L-----YDVD
D------------------GGT-ILHV-----GPLY----------------HVPAPM-I
----------PV-----G--SSV------------VEAGMINSFG---RNY----F----
---------N-----TE-P----TPLSVFSVVHGLR--YRFRLIHSGCDQ----PW--NV
SVDFH-SL-------------L------------------FIESDGIEH---HPVV---A
DAVQIFVAQR---YSFIVTANQ---------TV----DNYW-LKANNNG----AS-----
----GT----P-------G----F-----AGGINSAILRY-----LGA----------P-
D-------AEPTK----N-Q---T------------NI-NQ--------NPLK-ETDMHP
IL--NPQ-----APGEPN----IDG-ADV-ILNLQLFW--TIGGN--------GAIGTTE
Q-------G---NF-FFINGVRFFPP----TV--PVLLQII-SGARTAQ----------E
LLPTGS--------VYTLPL-NS---TIQIS-F------N-V-------TQV-FQ-H---
-GG-P-------------H-------------PFH-LHGHAFSGIRVAG-SD--------
---VLNFE---------NPIQRDVIQTG-M----P--G---------DNVTIR-------
-FFT------------DNAGPWFLH------------------CHID--WHLEGGFAIVL
AEGPAETP-ARNP---TPE-----DWDQLCPTYDALTP---
>ur|UPI001B86142E|41_531|2.4e-180|Suillus_bovinus
--IGPVTELTITNRI--IAPDG--F--KR-----SATLAG-------GIFPGPLIKAQ--
K----------------HDNFSIAVVNQLQD-KDMPLSTSV---HWHGIYQ-QKTN-WAD
GT------S--FITQ---C-------------------PIP-QNRSFLHQ----------
-------F-SA-PN----------QTGTFWYHS--------------------HFSTQ-Y
--CDGL-------RG-------PLVIY-------D-P----D-DPHKD--L-----YDVD
D------------------EST-VLTM-----SDWY----------------HDPTSV-L
NK--------II-----G--AVT------------YNSTLINGLG---R-Y----P----
---------G-----GP-M----SPLSVMNVEQGKR--YRFRVLSLSCDP----SY--NL
TIDGH-IM-------------T------------------IIEADGVET---VPET---V
DSLPVFAGQR---YSVVIHANQ---------PV----ANYW-IRVLPNL----G------
-----N----Q-------S----F-----VGGLNQAILRY-----KGA----------P-
E-------EDPTS----S-P---G------------P--SI--------LPFN-EAKLAP
LM--NVP-----VPGVPG----IGK-ADI-NINLVAG----------------------N
V-------N---NL-FTINNVSYHNP----PT--PVLLQML-SGARHPS----------D
LLPNGS--------VYELPP-NK---VVEIS-L------P-NTG-----L----A-P---
-GG-P-------------H-------------PMH-LHGHKFAVVRVAG-NS--------
---TPNFV---------NPIWRDTVSMG-N----Q--G---------DNVTFR-------
-FVT------------DNAGPWFFH------------------CHID--FHLNNGFAAVM
AEARNQLP-IVSES--IPE-----TWASLCPTD--------
>ur|A0A9P7RR60|18_529|5.3e-180|Marasmius_oreades
-SIGPITDLSIVNAQ--ISPDG--F--SR-----VGVLPE-------GIFPGPVIVGY--
K----------------GDEFNVTVIDRLED-PSMLRSTSI---HWHGLNQ-HGTT-WAD
GA------A--SVSQ---C-------------------PIT-PGSSFEYR----------
-------F-RA-AD----------QAGTFWYHS--------------------HLSTQ-Y
--CDGL-------RG-------PLIVY-------D-P----E-DPHQM--L-----YDVD
D------------------EST-IITL-----ADWY----------------HKPSPQ-Y
-----------V-----G--LAK------------PDSTLINGLG---R-Y----S----
---------G-----GP-P----SPLAVVQVEFRKR--YRFRLISLSCDP----NY--VF
SIDEH-EM-------------M------------------VIEADGHNT---EPVT---V
NSIQIFAGQR---YSFILEANRI--------KQ----GSSW-IRALPNI----G----AN
----PS----D-------P----F-----ANGTNLAILRY-----TGA----------P-
K-------VDPTT----E-S---H------------E--VV--------IPLE-ETDLHP
LANENPS-----APGAPS----VDG-ADV-DMNLALGY--------------------DQ
N-------Q---RK-FTVNGAVYVPP----TV--PVLLQIL-NGTKRPE----------E
LLPSAS--------IILIPA-NK---TIQVS-L------PVG-------N----A-P---
-GA-P-------------H-------------PMH-LHGHPFSVVRSAG-SE--------
---MYNFV---------NPVRRDVVNTG-D----D--G--------KDNVTIR-------
-FFSGTSTGPQSDGAASSAGVWFLH------------------CHID--RHMENGMAIVF
AEDVPNVA-AVNSP--IPQ-----SWDDLCPAYEAE-----
>ur|W5S2N8|23_516|1.1e-179|Grifola_frondosa
--IGGCRHLVISNAP--IAPDG--F--TR-----EAVVVN-------GVSPAPLITGK--
K----------------GNHTQLNVIDKLTK-HTMLNSTSI---HWHGFFQ-AGTN-WAD
GP------A--FVNQ---C-------------------PIA-TGHSFLYD----------
-------F-HV-RS----------QAGTFWYHS--------------------HLQTQ-Y
--CDGL-------SG-------PPLQY-------D-P----H-LPQAH--L-----YHVD
N------------------EST-VITL-----SDWY----------------HVAARL-G
-----------P-----P--FPR---------------PICQGRH---F-C----P----
---------GNHTEKGP------KTAPVIPAQHGKR--YRFRLVSLSCDP----NH--NF
SIDGH-NM-------------K------------------NITGIHKHI---VGGK---A
DNPGNIGAAR---PPRHLNANQ---------TV----NNYW-IRANPSF----G------
-----T----T-------G----F-----AGGINSAILRY-----N------------P-
----------PGP----G-H---G---------------LK--------GPLLNLTGRHL
FP--GPPAHHCGHPGLPT----PGG-VDK-PLNLAFNF--------------------NG
S------------N-FFINNASFTPP----TV--PVLLLLP-PGSVYTQ----------I
LSGAHT--------AQELPG-HS---SIEIT-M------P-A-------TS--LA-P---
-GA-P-------------H-------------PFH-LHGHAFAVVRSAG-ST--------
---EYNYTTGTPAAGDDDPIFRDVVN-----------------------VTIR-------
-FRT------------DNPGPWFLH------------------CHID--FHLDAGFAVVF
APRVAYED-VANP---VPYDALDQAWSDLCPI---------
>ur|A0A8K0UBY8|42_534|1.7e-179|Phlebopus_sp._FC_14
--LGPVSTLNIVNKV--ISPDG--Y--AR-----STVLAG-------GTFPGPLIAAE--
K----------------GDNFRLNVVNNLND-TTMNTTTSV---HWHGIFQ-QRSN-WAD
GT------A--FVTQ---C-------------------PIK-PNKSFLHQ----------
-------F-NA-QD----------QAGTFWYHS--------------------HLSAQ-Y
--CDGL-------RG-------PLVIY-------D-P----D-DPHAH--L-----YDVD
D------------------ETT-VITL-----SDWY----------------HPPSPK-M
YR---------------G--PFS------------ANSTLINGLG---R-Y----P----
---------G-----GP-A----SPLAVINVEQGKR--YRFRIIGTSCDP----WF--NF
TLDGH-TM-------------T------------------VIETDGVET---EPVE---V
DSLPVFAGQR---YSVVVNANQ---------PV----DNYW-VRALSNH----P------
-----N----Q-------T----F-----DGGQSSAILRY-----EGA----------P-
E-------QDPTT----Q-P---G------------P--YV--------LPYN-ESAIHP
LV--SPG-----APGIPE----PGK-ADV-NINLVPGL----------------------
V-------N---GT-YTINGVPFVDP----PM--PVLLQIL-SGAQHPS----------Q
FLPNGS--------VYVLPP-NK---VIELS-I------P-ATELSPD-G----A-L---
-GG-P-------------H-------------DIH-LHGHNFDVIRVAG-SS--------
---SYNFA---------NPIRRDTVSLG-L----QANG---------DNVTIR-------
-FVT------------DNPGPWFFH------------------CHND--FHLHNGFAAVM
AEAPAEAA-AQESQV-IPG-----YWQQLC-----------
>ur|A0A9P7JVP4|41_533|2.6e-179|Suillus
--IGPVTDLTIANRV--IAPDG--F--KR-----SATLAG-------GIFPGPLIKAQ--
K----------------NDNFSINVVNQLQD-KDMPLSTSI---HWHGIHQ-QKTN-WAD
GT------S--FITQ---C-------------------PIP-PNRSFLHQ----------
-------F-SA-PN----------QTGTFWYHS--------------------HFSTQ-Y
--CDGL-------RG-------PLVIY-------D-P----D-DPHKD--L-----YDVD
D------------------EST-ILTI-----SDWY----------------HDPTTV-L
NK--------II-----G--PVT------------NNSTLINGLG---R-Y----P----
---------G-----GP-L----SPLAVINVEQGKR--YRFRVLGLSCDP----SY--NL
TIDGH-IM-------------T------------------IIEADGVET---IPET---V
DSLPVLAGQR---YSVVVHANQ---------PV----ANYW-VRVLPNL----G------
-----N----Q-------S----F-----TGGLNQAILRY-----KGA----------P-
E-------EDPTS----S-P---G------------P--SV--------LSFN-EAKLAS
LM--NIP-----APGVPG----IGK-ADI-NINLLAG----------------------N
V-------N---NL-FTINNVSYHNP----PM--PVLLQML-SGAQHPS----------D
LLPSGS--------VYELPP-NK---VVEIS-I------P-NTG-----A----A-P---
-GG-P-------------H-------------PMH-LHGHKFAVVRVAG-NS--------
---TPNFV---------NPIWRDTVSMG-T----TV-G---------DNVTFR-------
-FVT------------DNAGPWFFH------------------CHVD--FHLNNGFAAVM
AEARNQLP-IVSES--LPD-----TWASLCPTDN-------
>ur|A0A0C3DP64|38_532|7.4e-179|Scleroderma_citrinum_Foug_A
-ALGPVANINIINKN--IAPDG--F--TR-----STVLAG-------GTFPGPLIQAH--
K----------------GDNFRINVINQLSD-TSMNTSTSI---HWHGILQ-HQSN-WAD
GT------S--FVTQ---C-------------------PIL-PNDSFLYN----------
-------F-TV-PD----------QAGTFWYHS--------------------HLSTQ-Y
--CDGL-------RA-------PLVIY-------D-D----D-DPLAH--M-----YDVD
D------------------AST-VIML-----SDWY----------------HSTSAQ-I
SA--------AG-----P--PFI------------PDATLINGLG---R-Y----S----
---------G-----GP-L----SSLAAINVEHGKR--YRFRLIGASCDP----WF--NF
TMDGH-NM-------------T------------------IIEADGIEV---EPVV---V
DSLPIFAGQR---YSVVVTADQ---------PV----DNYW-IRAFPDN----G------
-----P----Q-------T----F-----DGGLNSAILRY-----AGA----------P-
T-------NDPTT----E-Q---G------------P--YA--------LPFD-EGALHP
LS--DAG-----APGIAE----PGK-ADV-NINFVTG----------------------N
T-------Q---GE-FTMNGFTFVAP----PL--PVLLQIL-SGARHAS----------Q
LLPNGS--------VYELPY-NK---VIEIS-I------P-STDLTPG-G----A-P---
-GA-P-------------H-------------PFH-LHGHVFDVVRVAG-SS--------
---SYNFV---------NPVRRDTVSTG-V----QANN---------DNVTFR-------
-FVT------------NNPGPWFLH------------------CHID--WHLHEGFGVVM
AEATSEIA-AEEH---PPD-----YWASQCS----------
>ur|A0A0C3PQW5|36_530|2.1e-178|Pisolithus
--LGPSSQVLLTNGV--VSPDG--F--AR-----SAVLAG-------GSFPAPLIQAQ--
K----------------GDDFTINVVNQLVD-ESMPIDTSV---HWHGISQ-LETN-WAD
GT------S--YITQ---C-------------------PIP-ANRSFVYQ----------
-------F-NA-GS----------QTGTYWYHS--------------------HYSTQ-Y
--CDGL-------RG-------PLVIY-------D-P----D-DPLGD--M-----YDVD
D------------------ETT-VITL-----ADWY----------------HNSSIE-L
GA--------IS-----T--QVF------------PDSTVINGLG---R-Y----S----
---------G-----GP-S----SPLAVINVEEGKR--YRFRIVGLSCAS----WF--NF
TIDGH-NM-------------T------------------IIEADGIET---EPMV---V
DSLPVFPGQR---YSVVVTANQ---------AV----GNYW-IRASADL----L------
-----N----R-------T----F-----EGGLNSAILRY-----EGA----------A-
D-------EDPTT----E-E---G------------P--YD--------LDFN-QSILTT
LD--SAG-----VPGTPE----VGK-ADV-NINLIPG----------------------H
I-------G---AL-FNINNVSFVDP----TV--PVLLQIL-SGATHAS----------Q
LLPAGS--------IYELPH-NK---VIELS-F------P-ATDNLTN-G----A-V---
-GG-P-------------H-------------PMH-LHGHRFWVIRSAG-NS--------
---SYNFD---------HPVMRDTVSMG-A----Q--G---------DNVTIR-------
-FVT------------DNPGPWFFH------------------CHID--WHLHHGFAVVM
AESLSEAA-IEQGNA-VPQ-----DWKSLCPA---------
>ur|A0A9P6ZIP3|34_513|4.7e-178|Suillus_placidus
-------QLVISNAK--VAPDD--F--VN-----DAIVVN-------GNYPGPVLTAV--
K----------------GERFQINVTNVLVD-GSMNRSTSI---HWHGIKQ-HSSN-EMD
GA------V--MVTQ---C-------------------PIA-SGHSFMYD----------
-------F-TP-AN----------QSGTFWYHS--------------------HFALQ-Y
--CQGL-------RG-------PMVIY-------D-P----L-DPHLD--M-----YDVD
D------------------IST-ILTI-----LDWY----------------HVNAYD-V
-----------P-----A--SAT------------PDAILINGRG---R-Y----E----
---------G-----GP-P----VPLSVLSVVQGKR--YRIRLINMACKP----SF--VF
SIDGH-TF-------------T------------------VIEADSENT---LPLA---V
DSIQILAGQR---YSLILNANQ---------TV----DNYW-IRTNPNY-----------
-----I----T-------T----F-----AGGQNSAILRY-----EGA----------S-
Q-------RDPIH----R-D---W------------P--SS--------NPLS-EPNLHA
LE--SPA-----APGLPG----ASG-ADV-SLNLVSVW--------------------DD
N-------I---RR-FLINGYSYTPP----TT--PVLWQIL-TGQLTAS----------Q
LQPYGS--------VYTLPP-NK---TIELS-I------P-G-------G----Q-P---
-EG-Q-------------H-------------PFH-LHGHAFSVVRSAG-SD--------
---TYNYH---------NPVRRDTTSNG-V----A--G---------DNVTIR-------
-FRT------------DNSGPWLFH------------------CHID--WHLQLGMAVVF
VEDIDDTS-LS-----ITS-----AQKQPCPNYD-------
>ur|UPI001B874CA1|41_531|9.2e-178|Suillus_subalutaceus
--IGPVAELTIVNRV--IAPDG--F--NR-----SATLPG-------GIFPGPIIMAQ--
K----------------HDNFSINVVNQLHD-EDMPLSTSV---HWHGIYQ-KKTN-WAD
GT------S--FITQ---C-------------------PIP-PNGSFLHE----------
-------F-SA-PN----------QTGTYWYHS--------------------HFHTQ-Y
--CDGL-------RG-------PIIIY-------D-P----D-DPHKD--L-----YDVD
D------------------EST-VLTL-----SDWF----------------HEPTTV-L
DK--------VI-----G--PVT------------DNSTLINGLG---R-Y----P----
---------G-----GP-M----SPLSVINVEQGKR--YRFRILGLSCDA----SY--NF
TIDGH-NM-------------T------------------IIEADGVET---VPEL---V
DILPVFAGQR---YSVVVQANQ---------PV----ANYW-VRAQPNI----G------
-----N----T-------T----F-----VDGLNQAILRY-----KGA----------P-
E-------EDPTS----S-A---G------------P--SV--------LPFN-EGLLAS
LM--GIP-----APGVPE----IGK-ADV-NINLVAG----------------------N
V-------N---GL-FTINNVTYHNP----PT--PVLLQML-SGAQHPS----------D
LLPNGS--------VYELPP-NK---VVEIT-L------P-NTG-----L----A-P---
-GG-P-------------H-------------PMH-LHGHKFAVVRVAG-NS--------
---TPNFV---------NPVWRDTVSMG-N----E--G---------DNVTFR-------
-FVT------------DNAGPWFFH------------------CHID--FHLNNGFAAVM
AEARDQLP-ILAAS--IPN-----TWASLCPTT--------
>ur|A0A8K1S5L7|32_523|1.5e-177|Cyathus_bulleri
--------LEISNKV--VQPDG--F--KR-----SATVVS-------GSHPGPLLTGN--
I----------------GDRFMINVVNKLND-PNMFRLTTV---HWHGMFQ-RGSF-WDD
GV------A--GVTQ---C-------------------PIA-PGHSFVYD----------
-------F-TA-SN----------QAGTFWYHS--------------------HYGTQ-Y
--CDGL-------RG-------PVVIY-------D-P----D-DPHKN--L-----YDVD
D------------------AST-VITL-----GEWY----------------HTSSRS-S
----------GT-----G--VGQ------------ASSTLINGLG---R-Y----I----
---------G-----GP-Q----VDLAVVNVERGKR--YRFRLISISCDP----NH--LF
SISGH-KL-------------T------------------IIEADGEST---QPLT---V
DKLQIFAGQR---YSFVLEANQ---------PV----GNYW-IRAIPNS----GL---GG
----LS----S-------T----T-----LNGVNSAILRY-----KGA----------R-
K-------AEPTT----D-V---VL-----------K--SP--------KLFN-ETELHA
LV--SPA-----APANA-----EGQ-ADV-HINLQIAR--------------------NG
S------------L-WTMNNITYFPP----SV--PVLLQML-SHAKKPE----------E
LLPQGS--------IIYLPR-NK---VIELV-I------P-G-------GG--SS-P---
-DS-P-------------H-------------PFH-LHGHSFSVVRSAG-SN--------
---TTNYK---------DPVRRDVTQIG-F----L--G---------SQATVR-------
-FTT------------DNPGPWIFH------------------CHID--WHLAGGLAVVF
AEAPEEVS-TIST---PTV-----QWEQLCPIESSLTPS--
>ur|A0A9P7JQG9|21_501|3.8e-177|Suillus
--IGPVSDLVIANGI--VSPDG--F--TR-----SGVLAG-------GTHPGPTIVAQ--
K----------------GDTFKINVTNQLTN-DSMLTSTSI---HWHGLFQ-HHSN-QMD
GV------S--FVTQ---C-------------------PIA-PGHSFLYN----------
-------F-NA-SD----------QVGTYWYHS--------------------HYGEQ-Y
--CDGL-------RG-------PLIIY-------N-P----N-DPYSS--L-----YDID
D------------------ESS-IITL-----MDWY----------------NLPSPL-V
-----------P-----R--QVT------------ADSVLINGVG---R-Y----D----
---------G-----GP-N----VPFAVIDVQPGKR--YRFRLLNMACKP----NY--IF
SIDSH-NL-------------T------------------IIEVDGQYV---EPLV---V
DSIQIYAAQR---YSFILETNQ---------PI----DNYW-VHADPDA----G------
-----T----N-------A---------------TAIFRY-----AGA----------P-
D-------ADPQN----M-T---N------------S--DW--------DALN-ETSLHP
LT--PPS-----PRLLQE--------PDV-KLDLVLGK--------------------NL
S-------N---FN-FLINNVQYTSP----SI--PVLLQLL-SGAMTAA----------D
LAPNGS--------VYTLPR-NK---VIELT-F-----NP-D-------N----S-P---
-GG-P-------------H-------------PFH-LHGHSFAVIRSAG-ST--------
---AYNYV---------DPVMRDTVTTG-N----T--G---------DRVTIR-------
-FIT------------DNPGPWLLH------------------CHID--WHLAAGLAIVF
AEAPEDVA-ASQP---LNN-----ASKQLCPIYNS------
>ur|A0A9W9A564|47_545|5.4e-177|Lentinula_aciculospora
--------LYITNKI--VAPDG--F--HR-----STVLAGR--TLHGASFPGPLIAGR--
K----------------GDRFVINVTDVLTD-PAMIRSTTI---HWHGLFQ-KTTN-YED
GV------A--FISQ---C-------------------PIA-ANHSFLYD----------
-------F-GV-PD----------QAGTFWYHS--------------------HLSVQ-Y
--GDGL-------RG-------PLVIY-------D-P----E-DPHQD--L-----YDVD
D------------------EST-VVTI-----ADWF----------------HLTSLQ-L
LA--------AL-----V--VPS------------ADTTLINGKG---R-Y----A----
---------G-----GP-D----TPLAVIQVEHGKR--YRFRIIEMSFDA----FH--GF
SIDNH-NF-------------T------------------IIEVDGINT---EPHT---V
NFIELYPAQR---YSVILHANQ---------VV----SNYR-IRALSST----GV---G-
-----A----H-------N----F-----TNGVNSAILRY-----VGA----------P-
E-------EDPTT----S-Q-PPA------------S--EV--------KMLR-EGDLHP
LE--NSG-----APGKPY----PSG-ADV-ILNFTLGF--------------------DP
D-------T---VR-FSINGVVFEPP----TV--PVLLQIL-SGAQHAQ----------D
LLPTGG--------VYTLPP-NK---VIEIN-F------Y-G-------GE---A-P---
-SG-P-------------H-------------PFH-LHGHAFDVIRTSD-SP--------
---EYNFE---------NPVRRDTTSVA-M-------N---------NQTTIR-------
-FVT------------DNAGPWFLH------------------CHID--LHLDLGLAVVL
AEDTRDTK-QDDP---VPV-----DWEALCPIYNSLTPS--
>ur|X5JA14|32_532|1.1e-176|Coprinus_comatus
----PHSTLTLTNQL--IAPDG--F--QR-----SAIVVN-------GEHPGPLIQAT--
K----------------GDGFMVNVVNQLTD-PTMQRAASV---HWHGLSQ-RGTN-WAD
GA------T--GVNQ---C-------------------PIS-PNHSFEYT----------
-------F-TG-GD---------SQAGTFWYHS--------------------HYFLQ-Y
--CDGL-------RG-------PLVIY-------D-P----E-DPWKN--L-----YDVD
D------------------EST-VLTL-----ADWY----------------HTPFPS-I
-----------P-----G--FPL------------PESTLINGKG---R-Y----P----
---------D-----GP-N----VDLSIVNVEKGKR--YRFRLVSLACET----SY--LF
GIDGH-QL-------------Q------------------VIETDGQNT---VPVV---V
DKLRIFAGQR---YSFVLDANQ---------NI----DNYW-VRSLPAN----GM---PK
----LV----A-------G----Y-----EGGINSAILRY-----RGA----------P-
I-------SDPQT----N-D---N------------Q--NL--------ILLE-EAKLVP
AQ--DPF-----PPGNPT----AGG-ADF-NVTLNFVL--------------------DV
DL---ASGE---PQ-FKLNDKVYRPP----SV--PILLKIL-SGARRPE----------E
LLPEGN--------LFSVPR-DK---VIEVT-V------P-G-------G----I-A---
-AG-P-------------H-------------PMH-LHGHTFSVVKSAGKNN--------
---QPNYL---------TPVRRDVTATS-Q----EV-D---------DYITIR-------
-FTT------------DNPGPWLLH------------------CHLN--KHHESGMVVVF
VADVDSVA-EENP---VPD-----AWNDLCPIYDALSD---
>ur|A0A9W8NTZ5|45_543|2.3e-176|Lentinula
--------LYIVNKD--IAPDG--F--LR-----STVLAGR--TPYNASLPGTLITGR--
K----------------GDRFLINVTDSLMD-PTMDRSTSV---HWHGLFQ-KTTN-YAD
GV------A--FVSQ---C-------------------PIA-ANHSFLYD----------
-------F-GI-PD----------QAGTFWYHS--------------------HLSVQ-Y
--GDGL-------RG-------PIVIY-------D-P----E-DPHQD--L-----YDVD
D------------------EST-VITI-----ADWF----------------HLTSLQ-L
LA--------AL-----V--VPS------------ADATLINGKG---R-Y----A----
---------G-----GP-N----TPLAVIQVEHGKR--YRFRLIDMSFDA----FH--AF
SIDNH-NL-------------T------------------IIEVDGINT---VPHT---I
NFMELYPAQR---YSAILHANQ---------VI----SNYR-IRALPNT----GV---G-
-----A----H-------N----F-----TNGVNSAILRY-----IGA----------P-
D-------EDPTT----S-Q-PPS------------S--EV--------VVFR-EGDLHP
LE--NPG-----APGEPY----PGG-ADL-VLNLTLGF--------------------DP
D-------K---VL-FSMNGVVFEPP----TV--PVLLQIL-SGAKHAQ----------D
LLPKGG--------VYTLPP-NK---VIEIN-L------F-G-------GD---A-P---
-AG-P-------------H-------------PFH-LHGHAFDVVRTSD-SP--------
---DYNFK---------NPVRRDTTLVA-L-------N---------NQTTIR-------
-FVT------------DNAGPWFLH------------------CHID--LHLSLGLAVVL
AEDTRDTK-KDDP---VPA-----EWRALCPIYDDLAPS--
>ur|UPI001B862A10|13_506|5.2e-176|Suillus_clintonianus
----SITGLAITNRV--ISPDG--F--TR-----SATLAG-------GIFPGPLIKAQ--
K----------------NDNFSINVMNQLDD-NDMPLLTSV---HWHGIRQ-KQTN-WAD
GT------S--FITQ---C-------------------PIL-PNRSFLHQ----------
-------F-SA-PN----------QTGTYWYHS--------------------HYSTQ-Y
--CDGL-------RG-------PLVIY-------D-P----E-DPHKD--L-----YDVD
D------------------ENT-VITL-----SDWY----------------HDPTTV-L
NK--------II-----G--PIT------------YNSTLINGLG---R-Y----P----
---------G-----GP-Q----SPLSVINVEQGKR--YRFRIIGLSCDP----SF--NF
TIDGH-PM-------------T------------------IIEADGIET---VPET---V
DLLPVYAGQR---YSVVVHANQ---------SV----DNYW-VRASTNF----P------
-----N----Q-------T----F-----VGGLNQAILRY-----KGA----------P-
D-------EDPTS----S-G---G------------P--YV--------LPFN-EAKLAS
LS--NTP-----APGFPE----IGK-ADV-NINLVAG----------------------N
V-------N---GL-FTINEHTYHNP----PI--PVLLQML-SGAQHPA----------D
LLPNGS--------VYELPP-NK---VVEIT-I------P-ETG-----A----A-P---
-GG-P-------------H-------------PMH-LHGHNFAVVRVAG-NS--------
---TPNFV---------NPIWRDTVSMG-L----P--G---------DNVTFR-------
-FVT------------DNAGPWFFH------------------CHID--FHLNNGFAAVM
AEARNQLP-AVSAS--IPD-----TWAALCPATLDSNN---
>ur|UPI0019039E36|24_516|7e-176|Cantharellus_anzutake
--------LNLVDAN--VIPDG--F--TR-----QAVTVD-------GSF-APLLTAQ--
K----------------DDIFQITVNNHLTN-STMLKSTSI---HWHGLFQ-HRTA-AMD
GV------A--FVTQ---C-------------------PIT-PNTSFVYQ----------
-------F-AT-AG----------QTGTYWYHS--------------------HYSLQ-Y
--CDGL-------RG-------PIVVY-------D-P----N-DPQNG--L-----YDVD
D------------------AST-VITI-----ADWY----------------HIPAQL-N
FNP--K----TG-----F--PPT------------PSSHLINGRG---R-G----D----
---------S-----TS-T----APLSVITVQSGKR--YRLRFVSMSCDP----NY--IV
TVEGH-NL-------------T------------------MIEADGVAH---HPVT---I
NSFQIFAGQR---YSAIITADQ---------PV----GNYW-IRTLPSS----G------
-----P----T-------S----F-----LNGMNSAILRY-----QGA----------P-
V-------NEPSS----T-T---Q------------N--IG--------STLS-ESDLHP
LV--NPG-----APGG------SAS-PDV-AFNLAIAF--------------------QN
A------------R-FFINGATFVPP----TV--PVLLQIL-SGASTAS----------Q
LLPSGS--------VFVLPP-NK---TIEIS-I------P-G-------G----T-I---
-GS-P-------------H-------------AFH-LHGHNFDVIRSAG-QT--------
---GYNYV---------DPPRRDVVSTG-P----ST-S---------DNVTIR-------
-FHT------------DNPGPWFLH------------------CHVE--WHLQTGLAIVF
AEDPTSQQ-SGPDSEIHNA-----AWDNLCNAWNNQPPGDQ
>ur|A0A5M3M893|48_545|9.2e-176|Coniophora_puteana__strain_RWD-64-598
-----TTELPIVNRA--ISPDG--Y--NR-----SATLAG-------GTLPGPLIAAN--
K----------------GDDFRINVTNQMTD-PSMYLSTTV---HWHGIYQ-NGTN-YND
GT------A--FVTQ---C-------------------PIP-ANDSFLYK----------
-------F-SA-NN----------QAGTYWYHS--------------------HYTTQ-Y
--CDGL-------SG-------PLVIY-------D-P----E-DPMAD--M-----YDVD
D------------------ETT-VITL-----QDWY----------------HFPAPV-D
NR---------I-----L--GIS------------PNSTLINGLG---R-Y----A----
---------G-----GP-A----SPLANITVQQGKR--YRFRLVSLSCDP----TF--TF
SIDGH-NF-------------T------------------IIEADGQLT---EPLT---V
DSLQILAGQR---YSIVLNATDPDP-----QAN----GNYW-IRAMPNT----G------
-----N----AAG-----T----F-----AGGLNMAVLRY-----EGA----------A-
D-------VDPTT----Q-Q---A------------K--SV--------NPLL-ESNLHA
FI--NPG-----APGVPE----LGQ-ADI-NLAMIVD----------------------N
R-------K---GT-YYINNATFVNP----TV--PVLLQIL-SGKYAAT----------D
LLPEGT--------VYVLEP-NK---TVELH-M------W-N-------GE---G-F---
-AG-P-------------H-------------PIH-LHGHSFDVIRSAG-SD--------
---IVNFK---------NPVRRDVVSSG-T----Q--G---------QGMVIR-------
-WTT------------DNSGPWFLH------------------CHIN--WHLEAGFAVVF
AENPSGTK-QHIGH--VPE-----AWENLCPAYNALSPS--
>ur|UPI0019031C45|25_512|2.4e-175|Cantharellus_anzutake
--------INVVDAN--VDPDG--F--PR-----PAITVD-------GAF-GPLLTAK--
R----------------NDDFKIEVNNRLSD-PRMLKGTSI---HWHGIFQ-HRTA-AMD
GA------A--FVTQ---C-------------------PIA-SGHSFTYE----------
-------F-PA-GG----------QSGTYWYHS--------------------HYSTQ-Y
--CDGL-------RG-------PIVIY-------D-P----R-DPYRW--M-----YDVD
D------------------AST-VITF-----ADWY----------------HAFAPV-V
AA--------KH-----V--PPR------------PDSHLINGLG---R-Y----P----
---------G-----ST-G----GPLSVVSVEKGKR--YRMRLINMACDP----NY--LV
TFEGH-TM-------------T------------------VIEADGVTT---KPRV---V
NSLQIFVGQR---YSVILTANQ---------PI----GNYW-IRANPSS----G------
-----S----Q-------G----F-----AGGINSAILRY-----EGA----------P-
A-------LEPNG----T-V---Q------------T--LG--------TTLL-EQSLVP
YY--NPK-----PPGGHH------S-PDV-DFVFNITF--------------------NN
G------------S-FLMNGVSYQPP----SI--PVLLQIL-NGAD-PR----------E
LLPKGA--------VYILPR-NS---VIQIS-V------P-G-------G----S-L---
-GA-P-------------H-------------PFH-LHGHAFSVIRSAG-QT--------
---VYNYD---------NPVQRDVVSTG-G----SK-T---------DFTTIR-------
-FRT------------DNPGPWIFH------------------CHID--WHLAFGLAVVF
AEDPAGQV-RGPQSQKHNK-----AWDQLCPIWDSLPDS--
>ur|A0A5E3WW01|26_530|5.5e-175|Peniophora_sp._CBMAI_1063
-------TLTIANAD--ISPDG--F--TR-----SASLVN-------GTFPAPFLSGN--
T----------------GDNFQLNVVNNLDD-TTLDLVTTV---HWHGLFQ-NHTN-EMD
GV------D--SVTQ---C-------------------PII-PGNSFLYN----------
-------F-SV-PD----------QAGTYCTYS--KQSFIYVALAPKLTLTISHYHDQ-Y
--CDGV-------RG-------ALVIY-------D-P----S-DPHAD--L-----YDVD
D------------------EST-IITL-----SDWY----------------HFVSPQ-A
-----------A-----A--VNT------------ANSTLINGLG---R-W----S----
---------D-----ST-GSDLTADLAVITVTSGSR--YRMRLISLSCDP----NF--EF
SIDGH-NM-------------T------------------IIEVEGVNV---QPLV---V
DQIQIYAGQR---YSFVLNADQ---------SP----DNYW-IRALPNT----G------
-----N----T-------T----Y-----DDGLNSAILRY-----SGV----------D-
E-------VEPTT----N-S---S---------------IS--------QALV-ETDLHP
LV--STP-----VPGTAG----AGN-ADV-NLELDIAY--------------------TG
T------------A-FTINGDEYISP----SV--PVLLQIL-SGNTSAS----------S
LLPSGS--------VYYLDR-DQ---TVEIT-I------P-G-------G----S-A---
-GS-P-------------H-------------PFH-LHGHTFWVVRSAG-ND--------
---TYNYD---------DPIVRDVVNTG-N----T--G---------DEVTIR-------
-FTT------------ENPGPWFLH------------------CHID--FHLNFGLAVVM
AEAPTDVA-SNEENGSPTA-----AWEALCPAYS-------
>ur|A0A0H2RGK5|36_530|8.4e-175|Schizopora_paradoxa
------QNLTVVNKK--LAPDG--I--SR-----MTVVVD-------GQFPGPLISGM--
K----------------GDRFMLNVTDKLTD-KTMYRSTSI---HWHGLFQ-ARSV-EMD
GA------A--FVTQ---C-------------------PII-PYNSFLYD----------
-------F-QA-PG----------QAGTFWYHS--------------------HLSAQ-Y
--CDGL-------RG-------PMVIY-------D-P----E-DPMKH--L-----YDID
D------------------EST-VITL-----ADWY----------------HNTSTS-L
LAG--P----NK-----L--SPI------------PDTTLINGLG---R-W----S----
---------E-----ST-E---PSPLAVVSAKPGMR--HRFRVINTACSP----SY--NF
SIDGH-RM-------------T------------------IIEADGETT---QPHT---V
DILEIFAGQR---YSVVVEADQ---------AV----GNYW-IRAIPTR----GV---G-
-----S----N-------T----T-----HGGVNSAILRY-----DGA----------D-
N-------SEPQS----T-P---T------------P--DG--------KFLN-EADLEA
FN--NPG-----APGAPY----PGG-ADV-NINLPHGF--------------------DP
K-------T---KE-FLLHNATFVAP----SM--PVLLQIL-SGNSAPE----------D
LLPKGS--------VIPLPA-NK---TIEIS-M------P-G-------G----L-----
--G-Y-------------H-------------PFH-LHGHTFDVVRTAG-ST--------
---KYNYA---------KPVRRDVVNIG-Q----F--P---------DNVTFR-------
-FRT------------DNPGPWFLH------------------CHID--WHLEAGLAVVF
AEDPEGIK-KSTR---PGE-----QFNQLCEKYNQNNPD--
>ur|A0A9Q5HXF4|74_563|1.7e-174|Sanghuangporus_baumii
-------DFIVANTE--VTPDG--Y--TR-----SAVALN-------GQVPGPLLSGN--
S----------------GDNFQINVTDSLTD-TTMYRGTSI---VSSVALL-LSNA-FIP
DF---------SIGM---C-------------------PIV-PNNSFLYN----------
-------F-TA-TN----------QTGTYWYHS--------------------HVGTQ-Y
--CDGL-------RG-------PLVIY-------D-P----D-DPLAD--L-----YDVD
D------------------ETT-IITL-----ADWY----------------HNVSNT-I
FPN--T----GD-----V--DPT------------PDATLINGLG---R-Y----S----
---------G-----GS-T---DAQLAVFNVTQGQS--YRFRLINIGCYP----TY--TF
QIDGH-NL-------------T------------------VIEADGVET---DSVT---V
DSLDIYPGQR---YSFVLTADQ---------DV----DNYW-IRADPSK----G------
-----T----T-------G----F-----ADGINSAILRY-----SGA----------E-
E-------EEPST----I-Q---N------------T--EG--------TQLD-EADLHP
LV--NPG-----APGEAY----SGG-VDY-AINLNISI--------------------DL
T-------T---GV-HLVDDNSWSNP----ST--PVLLQIL-SGASSAS----------D
LLPSGS--------IYALPG-NS---TIELS-M------P-G------------------
-GA-S-------------H-------------PMH-LHGHNFDVVRVSG-SD--------
---DYNYD---------NPVRRDVVNIG-T----A--S---------DNVTVR-------
-FTT------------DNAGPWFLH------------------CHID--WHLVAGLAVVF
VEDFDDIA-SSNP---VSD-----SWTALCPEYSAADPD--
>ur|Q8X1W2|47_545|4.1e-174|Lentinula
--------LFIVNKD--IAPDG--F--QR-----STVLAGR--TPQDASFPGPLITGR--
K----------------GDRFTINVTDLLTD-PTMDRSTSI---HWHGLFQ-KTTN-YAD
GV------A--FVSQ---C-------------------PIA-TNHSFLYD----------
-------F-GV-PD----------QAGTFWYHS--------------------HLSVQ-Y
--GDGL-------RG-------PIVIY-------D-P----E-DPHQD--L-----YDVD
D------------------EST-IITI-----ADWF----------------HLTSLQ-L
LA--------AL-----V--VPN------------ADATLINGNG---R-Y----V----
---------G-----GP-D----TPLTVINVEHGKR--YRFRLIDMSFDA----FH--GF
SIDNH-NL-------------T------------------IIEVDGINT---LPHT---V
NFIEIYPAQR---YSFVLNANR---------PI----SNYR-IRALSNT----GV---G-
-----A----H-------N----F-----TNGVNSAILRY-----VGA----------P-
E-------EEPQT----S-Q-PLS------------S--NV--------MIFR-EGDLHP
LE--NPG-----APGNPY----PGG-ADL-VLNFTLGF--------------------DA
E-------M---VL-FSMNGVVFESP----TV--PVLLQIL-SGAHHAQ----------D
LLPKGG--------VHTLPP-NK---VIEIN-F------F-G-------GD---A-P---
-AG-P-------------H-------------PFH-LHGHAFDVVRTSD-SS--------
---EYNFK---------NPVRRDTTLVA-M-------K---------NQTTIR-------
-FVT------------DNAGPWFLH------------------CHID--LHLSLGLAVVL
AEDTRDTK-KDDM---IPA-----DWKGLCPIYNSLTPS--
>ur|Q08AB7|27_516|5e-174|Coprinopsis_cinerea__strain_Okayama-7_/_130_/_ATCC_MYA-4618_/_FGSC_9003
--IPPVATMTVSNIN--ASPDG--F--TR-----PVVAVN-------GQHPPPPILAN--
K----------------GDDFQITVVNNLDD-PTMLRQTSV---HWHGIFV-HKAA-WAD
GP------D--GVTQ---C-------------------PIAQSGDSFTYS----------
-------F-DA-GN----------EAGTFWYHS--------------------HYGTQ-Y
--CDGL-------RG-------PLVIY-------D-D----N-DPYKN--L-----YDVD
D------------------EST-IITL-----ADWY----------------HLPTPS-I
-----------A-----G--IAL------------SDATLINGKG---R-R----P----
---------G-----GP-L----TDIEIVNVQPGTR--YRFRLISMACEP----TY--KF
SIDGH-NM-------------T------------------IIEADGQLT---EPHT---V
QEITIFTGQR---YSFILEANQ---------PV----GNYW-IRAIPNL----G------
-----A----R-------NLPDFS-----SGGINSAILRY-----AGA----------R-
P-------RNPTT----R-A---P------------R--NP--------VVLK-EANLRT
LL--NPG-----APGGSG----PAD-ENI-VFNLAL----------------------NA
E-------E---TG-FVMNGVAWANP----DI--PVMVQLM-NGV-PAE----------D
IIPQGA--------YRTLPR-NS---VVEVS-I------P-G-------F----E-I---
-AG-P-------------H-------------PFH-LHGHAFDVVRSAG-SD--------
---TYNYV---------NPVRRDVVDIG-G----A--G---------DNVTIR-------
-FRT------------DNPGPWFFH------------------CHVE--FHIITGLAMVF
LEAPGDIA-SNSP---PPP-----SWDALCPKFK-------
>ur|A0A9P7S361|29_523|8.2e-174|Marasmius_oreades
------GDLHVANRK--IAPDG--W--KR-----SAVLAGK--SLATVDIPGPLITAN--
R----------------GDRLKINVIDELSD-TSMVRATSI---HWHGIFQ-KGTN-WAD
GV------A--SVTQ---C-------------------PII-PGESFLYN----------
-------F-LV-P-----------EPGTYWYHS--------------------HISVQ-Y
--CDGL-------RG-------PLVIY-------D-P----E-DPYKG--E-----YDVD
D------------------EST-VLTI-----ADWY----------------HRTARD-I
LA--------TQ-----A--APA------------PNATLINGKG---R-Y----P----
---------E-----NP-T----APFSVINVEHGKR--YRFRLISMSCDP----SH--TF
SIDGH-NF-------------T------------------IIETDGQYT---QPHT---V
TSIFLHAGQR---YSIILHANQ---------KI----GNYW-IRASPDD----G------
-----P----V-------G----Y-----ENGINSAILRY-----SGS----------P-
P-------SEPQP----S-T---H------------P--TP----TGPGSELK-EYDLAP
LF--SPQ-----APGRPR----PGG-ADV-TLDITLGF--------------------AL
P-----------AS-FLMNGVQWKTP----SV--PVLLQML-SGQRHPK----------S
LVPNGL--------VYLIPK-GA---IVEVN-L------H-G-------GD---A-P---
-GG-P-------------H-------------PFH-LHGHAFSVVKHGD-ID--------
---VYNFQ---------NPVRRDVTYVS------T--G---------NLTTIR-------
-FTT------------NNTGPWFLH------------------CHKD--FHLEDGLAAVL
AEDIEDVK-EEVV---PPD-----EWKNLCPTYEE------
>ur|A0A137Q5A4|20_518|1.6e-173|Leucoagaricus_sp._SymC.cos
-SIGPISTLLLTNTN--ISPDG--Q--TR-----AASLVN-------GVHPAPVIIAK--
K----------------GDEFRVNVVNDLTD-TQQTLGTSI---HWHGLFQ-QGTN-FMD
GT------A--GVTQ---C-------------------PIA-PGDSFLYS----------
-------F-KA--D----------QAGTFWYHA--------------------HFGVQ-Y
--CDGV-------RG-------ALIIQ-------D-P----S-DPLQS--F-----YDVD
DAC--------------SAETT-VIAL-----SEWY----------------HELAPS-I
-----------K-----G--IPL------------ADTTLINGKG---R-F----P----
---------G-----GP-D----AELSVVNIQHGKR--YRLRLVSMSCDP----NF--TF
SIDEH-DL-------------L------------------VIESDGQAT---LPHS---V
NSIQIFAGQR---YSVVLIANQ---------PV----DNYW-IRALPNS----GN---RN
----LS----T-------T----F-----ENGVNSAILRY-----GGA----------P-
N-------TEPKS----Q-Q---I---------------NT--------SLLK-EADLHP
LL--NPA-----APGLPT----ANG-ADV-TFNLDLYF--------------------DE
K-------A---FR-FKINNDSFTPP----TV--PILLQIL-SGARNAH----------D
LLPRGG--------VLTVER-NK---VVQVN-I------P-S-------G----L-T---
-GG-P-------------H-------------PFH-LHGHSFSVVKSAD-S---------
---QYNFY---------NPVRRDVVSAG-D----TQ-G---------DFVAIR-------
-FRT------------DNPGPWIFH------------------CHID--FHLNDGLAIVF
AEAPGQTS-AAVSS--RPA-----DWDQLCPTWDALP----
>ur|A0A9P5X6Q8|22_513|5e-173|Macrolepiota_fuliginosa_MF-IS2
-AIGPVATLYVVNKN--ISPDG--F--TR-----PASVVN-------GAHPGPLIIAK--
K----------------GETFKLNAVNQLSD-ITQERGTSI---HWHGLFQ-KGTN-FMD
GA------A--GITQ---C-------------------PIA-PGNAFQYS----------
-------F-SA--D----------SAGTFWYHS--------------------HFGLQ-Y
--CDGV-------RG-------PIVIY-------D-P----S-DPLKA--F-----Y---
D------------------EST-VITL-----SEWY----------------HTVASS-I
-----------S-----G--IPV------------ADSTLINGKG---R-F----P----
---------G-----GP-K----TDLAAVNVQQGKR--YRLRVISISCGP----SF--TF
SIDDH-NL-------------R------------------VIEVEGNAV---RPIT---V
NSVNILAGQR---YSIVLDACQ---------PI----GNYW-IRAMPSS----GR---RN
----LP----I-------S----F-----DGGINSAILRY-----KGA----------P-
N-------SEPTS----V-K---Q------------T--TT--------NALV-ETDLHP
LV--SPF-----APGRPQ----ADG-ADM-TVNLTFGF--------------------DP
T-------T---KK-YSVNGAVFEPP----SV--PVLLQIL-NGARTPE----------E
LLPAGG--------VITVPR-NK---VIQVN-V------P-S-------G----L-R---
-GG-P-------------H-------------PLH-MHGHDFSVVRCAD-AG--------
---HFNFL---------DPVRRDVVNMG-Q----TR-G---------DFVSIR-------
-FKT------------DNPGPWIFH------------------CHID--FHLGAGLAIVF
AEAPYQTP-KANP---APE-----SWKNLCPIWDAL-----
>ur|A0A9P5WXX7|22_515|8.2e-173|Macrolepiota_fuliginosa_MF-IS2
--IGPVTTITLANKD--IGPDG--F--TR-----PASLIN-------GEHPGPVITVN--
K----------------GDQIKINVVNQLSD-PNQERGATI---HWHGLLQ-RGTN-FMD
GV------E--GVTQ---C-------------------PIA-PNNSFQYA----------
-------F-NA--D----------QPGTYWYHS--------------------HFGVQ-Y
--CDGV-------RG-------VFIVK-------D-P----S-DPLRS--L-----YDVD
D------------------EST-IITL-----SEWY----------------HEVASS-Q
----------LG-----I--ISA------------ADSTLINGKG---R-Y----P----
---------D-----GP-S----VDLAVVNVEQSKR--YRLRLVSISCDP----DF--MF
SIDNH-EL-------------T------------------VIEVEGTPV---EQYT---I
NTIHIFAGQR---YSVVLNANQ---------TV----GNYW-IRALPNT----GN---RN
----LS----S-------T----F-----AGGVNSAILRY-----KGA----------P-
I-------ADPTS----S-K---Q------------T--TK--------IPLV-EAELRP
NP--AIK-----APGGSQ----PGS-ADV-IFNLDLEF--------------------DE
A-------A---FL-FSINGTTFKPP----LV--PVLLQIL-SGARTAQ----------E
LIPAGS--------IYTVER-NQ---TVQIN-F------P-G-------G----L-E---
-GG-P-------------H-------------PFH-LHGHAFSVIRSAD-TG--------
---NYFYD---------NPIVRDVVSVS-N----NT-G---------DIVAIR-------
-FRT------------DSPGPWILH------------------CHID--FHLAEGLAIVF
AEAPDDVA-TANPD--PPS-----DWKQLCPIWD-------
>ur|A0A9P7FWW9|84_466|2.1e-172|Sphagnurus_paluster
------------------------------------------------------------
Q----------------GDRFQLNVIDSLTD-NTMLKSTSI---HWHGFFQ-AGSS-WAD
GP------A--GVTQ---C-------------------PIA-PGHSFLYN----------
-------F-AV-PD----------QAGTFWYHS--------------------HLSTQ-Y
--CDGL-------RG-------PFVVY-------D-P----A-DPHAS--L-----YDID
D------------------EST-VITL-----ADWY----------------HTPAPS-A
-----------G-----L--VPT------------PDSTLINGLG---R-Q----A----
---------G-----GA-T----SPLSIINVVQGKR--YRFRLVSISCDP----NY--KF
SIDGH-TM-------------N------------------IIEVDGVNI---TPLT---V
DSIQIFAGQR---YSFVLHANQ---------TV----DNYW-VRAQPNI----G------
-----S----T-------S----F-----DGGVNSAIMRY-----AGA----------E-
E-------ADPTT----T-S---A------------L---S--------NPML-ETNLHP
LE--NPG-----APGGSK------D-ADV-PINLALAF--------------------DI
A-------A---LG-FTVNGARFDPP----TV--PVLLQVM-SGARTAQ----------E
LLPAGS--------VYTIPS-NS---VIELS-I------P-G-------G----A-A---
-GA-P-------------H-------------PFH-LHGHTLDVVRSAG-SS--------
---VYNYE---------NPVRDSVA-----------------------------------
------------------------------------------------------------
-----------------------------------------
>ur|Q9P8B9|17_524|6.8e-172|Coprinellus_congregatus
-AIGPQADLFIGNAN--VAPDG--F--QR-----SAALAGT--DANSMVFPGPVIQAF--
K----------------GETFNINVRNRLAD-PSMLRTTSI---HWHGFFQ-AGSA-WAD
GP------V--GVTQ---C-------------------PIA-PNRDFLYT----------
-------F-AT-AR----------QAGTFWYHS--------------------HHRSQ-Y
--CDGL-------RG-------AMVVY-------D-P----E-DPHRS--L-----YDVD
N------------------EDT-IITL-----ADWY----------------HPPGPV-L
-----E----TL-----N--VAT------------ANSTLINGKG---R-Y----P----
---------T-----GP-T----TPLAVVGVTAGKR--YRFRLVSISCSP----FF--TF
SIDGH-RM-------------T------------------IIEADGEST---QPLV---V
DSIDIHAGQR---YSFVLEANQ---------PV----ANYW-IRSNPNR----G------
-----N----R-------G----F-----AGGLNTAILRY-----VGA----------P-
D-------ADPVK----P-S---DVDV---------PV-PA--------LPLV-ETNLHP
LE--NPA-----APGPPA----LGG-EGVTAIELQIGL--------------------QG
R------------E-WTVNGATFHEP----NE--PILLQTL-NGKQMNE----------L
LPNQGS--------LFPIPR-NS---VIELT-M------P-G-------G----G-A---
-GS-P-------------H-------------PMQ-LHGHMFSVIRSAS-NS--------
---TPNFV---------NPVRRDVVSLG-S---NT--A---------DRVTVR-------
-FVT------------DNAGPWIMH------------------CHID--WHLVHGLSVVF
VEDIEGIS-DSQR---VAE---DHPWRQLCPIYEQEKPDN-
>ur|A0A9P7DIU4|21_502|8.6e-172|Suillus
--IGPVADLVIANAQ--VSPDG--F--LK-----SAVLAG-------GTLPGPIITGQ--
K----------------GDTFKINVTNHLND-ETMLTSTSI---HWHGLFQ-RHSN-QMD
GA------A--FVTQ---C-------------------PIS-PGHSFLYE----------
-------F-NA-GE----------QVGTYWYHS--------------------HYGVQ-Y
--CDGL-------RG-------ALIIY-------D-P----Q-DPYRF--L-----YDID
D------------------EST-VITL-----MDWY----------------HVPSPQ-V
-----------Q-----R--QVV------------PDSVLINGIG---S-Y----P----
---------G-----VQ-D----TPYAIINVQPYKR--YRFRLLNMACKP----NY--VF
SIDDH-KL-------------I------------------IIEADGQYV---EPLA---V
DSIQIYASQR---YSFILETNR---------PV----DNYW-VHAVPNL----G------
-----I----S-------S---------------MAILRY-----AGS----------A-
D-------ADPEI----R-L---T------------P--NP--------VALQ-ETDLHP
LY---PS-----LPMLLQ----EDG-AAI-KLNIVLAQ--------------------NE
T-------N---FN-FLVNGVQYTSP----SI--PFLLQLL-NGDVSTS----------E
MAPNGS--------IYFLPR-NR---VIEISWI------P-D-------L----A-P---
-AR-P-------------H-------------PFH-LHGHKFAVIRSAG-SS--------
---RYNYI---------NPVLRDTVNTG-F----I--G---------DYVTIR-------
-FIT------------DNPGPWLLH------------------CHID--WHLYSGMALVF
AEASQDVA-ASQP---LSD-----SSKQLCPIY--Y-----
>ur|A0A165VK97|25_528|2.2e-171|Neolentinus_lepideus_HHB14362_ss-1
--IGPVADLYVYNKV--IAPDG--F--NR-----SAVVVD-------GQHPAPLIKAS--
K----------------GDRFSLNVHNNLTD-NTMERALTI---HWHGLFQ-RKTN-WAD
GV------A--MVTQ---C-------------------PII-PGESFLYD----------
-------F-TP-AG----------QTGTYWYHS--------------------HFGEQ-Y
--CDGL-------RG-------PLIIY-------D-P----D-DPFKH--M-----YDVD
D------------------EST-VLTI-----SDWQ----------------HLPTSE-L
----------PE-----F--PPT------------IDSILFNGKG---RYY----P----
---------G-----GP-K----TDLAVVAVEQGKR--YRMRLLSLSCDP----NF--IV
WIDGH-DM-------------T------------------VIEADGELH---KPVT---V
GSIQIFSGQR---YSFILNAKE---------PV----GNYW-IWAQTGP----SA---PY
----LP----G-------I----I-----NSGVPVAIVRY-----LGA----------N-
D-------SEPTA----T-T---S------------T--FA--------DMLN-ETQLHP
LV--NPE-----APGEPC----HGC-ADV-NLNLPSEF--FLHQL-------------DP
P-------V---GN-WTMNHAKYEPP----SV--PVLLQIM-NGV-PAQ----------K
LLPSKS--------VYSLPP-NK---VIEIS-F------P-VV------N----E-A---
-NL-S-------------H-------------PIH-LHGHSFSVVRSAG-TG--------
-PDGYNYI---------NPPRRDVVSLG-N---TT--A---------DNVTIR-------
-FVT------------DNPGPWLLH------------------CHID--YHLAAGFAVVL
AEDVQDTV-ANDLP--VPL-----EWNNLCPAYAK------
>ur|A0A2I6HE32|25_521|4.7e-171|unclassified_Peniophora
-------TLTLSNEY--RAPDG--F--NR-----SVTLIN-------GQEIGPVIVGQ--
V----------------GDRYEINVVNQLTD-KSLDLGTTI---HWHGIFQ-GGSN-EYD
GV------A--DVTQ---C-------------------PII-PGESFLYN----------
-------F-TV-PE----------QYGTYWYHS--------------------HYKTQ-Y
--CDGV-------RG-------VFVIY-------D-P----N-DPHKA--L-----YDVD
D------------------ETT-ILTL-----SDWY----------------HFPGPQ-H
-----------P-----V--ITF------------FNSTLINGRG---R-Y----Q----
---------D-----AF-GSDLTVPLSIVSVEQGVR--YRMRIVSLSCDP----NF--TF
SIDGH-NM-------------T------------------VIEVEGVNT---QPLV---V
DQMQLFTGQR---VSVVLNADQ---------PV----DNYW-IRSFPQS----AS---AN
A---LA----Q-------T----Y-----DNGLNQAILRY-----KGA----------P-
E-------VDPTT----T-D---D------------S--GR--------LPLI-ETNLHP
LE--AMP-----VPGTPA----PGA-ADI-NIRLDLKA--------------------VP
T------------G-FTVNDVQFAAP----SV--PILLQIL-SGAADAR----------S
LLPAGA--------VYELER-NK---TVELV-I------P-S-------G----S-N---
-GG-P-------------H-------------PMH-LHGQNFWVVRSAS-NS--------
---SYNFV---------DPIVRDVVSIG-N----AT-A------EPYDEVTIR-------
-FNT------------DNPGPWIFH------------------CHID--WHLDTGLAVVF
TTAKDEVP-EEELDGEPAQ-----AWENLCPAYD-------
>ur|A0A4Y7TW35|41_542|9.7e-171|Coprinellus_micaceus
--VGPTADLIVSNVV--LAPDG--V--SR-----LAAVAN-------DVHPGPLIKAS--
K----------------GDRFNLNVINNLTD-EHD-NDTSI---HWHGFFQ-RGTT-WAD
GA------E--GVSQ---C-------------------PIP-TGSSFLYN----------
-------F-TG-GD----------QAGTYWYHS--------------------HVGVQ-Y
--CDGL-------RG-------PIVVY-------D-D----N-DPYKA--D-----YDID
D------------------ENT-VITL-----ADWY----------------HVPSRN-V
G----L----NG-----A--AAE------------ANSTLINGLG---R-Y----P----
---------G-----GP-R----TTLAVFNVEKDKR--YRFRLVSLSCDP----NF--NF
TIDGH-NL-------------T------------------VIEADGQLV---KPVV---V
DQIQIFAGQR---YSFILVANQ---------TE----SNYW-IRAQPNV----GF---GD
----LE----N-------I----V-----TGGINSAILHY-----VGA----------P-
D-------VEPPD----P-ELPLP------------V--PK--------LPLL-EPSLHP
FS--DEI-----AEELTR------D-PDF-SMVLNIGR--------------------TT
P------PN---PV-FTINGVPWTVP----PM--PIMLQIL-SGAQNVS----------E
LMPQGS--------IYELQR-GW---IVELT-V------P-R-------F----A-I---
-GA-P-------------H-------------PFH-LHGHAFSVVKSAS-SQ--------
---TPNLI---------NPVRRDVVSTG-G---GA--G---------ETTVIR-------
-FVA------------DNPGPWIFH------------------CHIE--FHLRDGLAIVF
AEAFDEIE-AANP---VPQ-----SWRDICQAFKAAHPT--
>ur|UPI001906E56C|25_513|1.5e-170|Cantharellus_anzutake
--------LNILDAN--VNPDG--Y--TR-----PAVTVD-------GTF-GRLLTAE--
R----------------HDDFQVEVNNQLSD-PRMLKGTSI---HWHGIFQ-HRTA-AMD
GP------A--FVTQ---C-------------------PIA-SGYSFKYK----------
-------F-PT-GG----------QTGTYWYHS--------------------HYATQ-Y
--CDGL-------RG-------PIVVY-------D-P----Q-DPYQR--M-----YDVD
D------------------AST-VITF-----ADWY----------------HTFAPV-L
SG---------G-----P--PPR------------PDSHLINGLG---R-I----S----
---------G-----NT-T----QPLSVISVQKGKR--YRMRLVNIACSP----NY--LI
TFEGH-TM-------------T------------------VIEADGITT---KPQV---V
NSLQIFVGQR---YSVIVAADQ---------PI----GNYW-IRASPSN----G------
-----P----Q-------G----F-----VGGINSAILRY-----QGA----------P-
V-------LEPNG----T-A---Q------------T--LG--------TTLL-EQNLIP
YS--DPT-----PPGGHN------P-PDVPPFVFNIVF--------------------SN
G------------S-FLINGASYESP----SV--PILLQIL-NGAD-PK----------D
LLPKGS--------VYVLPR-NS---VIEIS-V------P-G-------G----S-P---
-GA-P-------------H-------------PFH-LHGHKFSVVRSAG-QT--------
---LYNYD---------NPVQRDVVSTG-K----ST-S---------DFTTIR-------
-FRT------------DNPGPWIFH------------------CHID--WHLGKGLAVVF
AEDPAGQV-KGPQSQKHNK-----AWDQLCPIWDSIPDSD-
>ur|A0A0D0C717|40_529|4.2e-170|Collybiopsis_luxurians_FD-317_M1
--------LYIVNKE--IAPDG--Y--QR-----STVLAGT--TPDGGSFPGPLISGQ--
K----------------GDRFIINVTDLLTD-PTMDRSTSI---HWHGLFQ-KTTN-YAD
GV------A--FVSQ---C-------------------PIA-PNHSFIYD----------
-------F-SV-PD----------QAGTFWY----------------------------Y
--GDGL-------RG-------PLVIY-------D-P----Q-DPHRG--L-----YDVD
D------------------EST-IITL-----ADWF----------------HQTSLQ-L
LA--------AL-----V--APA------------ADATLINGKG---R-Y----A----
---------G-----GP-N----TPLEVINVVQGRR--YRFRLISMSFDA----FH--GF
SIDGH-NL-------------T------------------IIEVDGVNT---QPLT---V
TFIEMYPAQR---YSFVLNACQ---------KI----DNYR-IRALPSS----GV---G-
-----A----L-------N----Y-----TNGVNSGILRY-----KGA----------P-
D-------EEPTT----S-E-PPS------------S--EV--------IVFH-ESDLHP
LE--NPG-----APGKPY----PGG-ADL-VLNLSLGF--------------------NA
S-------T---VQ-FLVNNVPFVPP----KV--PVLLQIL-SGAQHAQ----------D
LLPNGS--------VYTLPP-NK---VIEVN-L------F-G-------DN---V-P---
-GG-P-------------H-------------PFH-L--HAFDVVRTSE-NS--------
---SYNFV---------NPIRRDTTPVA-L-------G---------NQTTIR-------
-FVT------------DNAGPWFFH------------------CHID--LHLDLGLAIVF
AEDTRDTK-KDDP---VPA-----DWKELCPIYDSLSPS--
>ur|A0A8K0UEG2|45_539|7.3e-170|Phlebopus_sp._FC_14
--VGPVAELEIVNKV--IKPDG--Y--AR-----SAVLAG-------GVFPGPLIKAQ--
K----------------GDNFSINVVNKLHD-ASMDMDTSI---HWHGLVQ-NRSN-WAD
GV------S--FVTQ---C-------------------PIR-PNNSFQYR----------
-------F-NA-RE----------QAGTFWYHS--------------------HQSLQ-Y
--CDGL-------RG-------ALVIY-------D-P----K-DPHAH--L-----YDVD
D------------------ENT-VIML-----SDWF----------------HEVSNK-V
VG--------P---------PFN------------PSSTLVNGLG---R-Y----P----
---------G-----GP-M----SPLAVFNVVQGKR--YRFRIIGGSCDP----WF--NF
TIDGH-TM-------------T------------------IIEADGIET---VPVE---V
DSLPVLAGQR---YSVVVTANK---------PI----SNYW-IRAMPNS----P------
-----N----Q-------T----F-----ENGRNSAVLRY-----VGA----------R-
A-------HEPTT----K-P---G------------P--YV--------LPFD-ESALHP
LE--NSG-----APGIPE----IGK-ADV-NINLAVGL----------------------
G-------P---GG-FTVNGVSYRPP----PV--PVLLQML-SGARHPS----------E
LLPSGS--------VYELPR-NK---VVEIT-I------P-ATDLQLG-G----A-R---
-GA-P-------------H-------------GIH-LHGHSFQVIRTST-NG--------
---TPNFV---------NPIRRDTASMG-F----EALR---------SNLTFR-------
-FVT------------DNPGPWLMH------------------CHID--FHLHSGFAIVM
AEAPADAA-SQQNAV-VPA-----LWNQLCAP---------
>ur|UPI001B85EB64|21_500|3.8e-169|Suillus_bovinus
--IGPVADLVISNAQ--VSPDG--F--IK-----SSFLPG-------GTLPGPIITGH--
K----------------GETFKINVTNHLSD-ETMLTSTSI---HWHGLFQ-RHSN-QMD
GT------A--FVTQ---C-------------------PIS-PGHSFLYE----------
-------F-NA-GD----------QVGTYWYHS--------------------HYGAQ-Y
--CDGL-------RG-------ALIIY-------N-P----K-DPYRF--L-----YDID
D------------------EST-VITL-----MDWY----------------HLPSPQ-V
-----------Q-----R--QVI------------PDSVLINGLG---S-Y----L----
---------G-----GP-D----TPYAVVNVRPFKR--YRFRLLNMACKP----NY--MF
SIDGH-TL-------------T------------------IIEADGQYV---EPLV---V
ESLQIYAGQR---YSFILEANR---------PI----DNYW-VHAVPDI----G------
-----I----N-------S---------------MAILRY-----AGS----------P-
N-------ADPKF----R-M---T------------P--NL--------VPLR-ETDLHP
LY--PP-------PPTLL----RED-ADI-KLNIVLGQ--------------------NE
T-------S---FN-FLVNGVQYTSP----SI--PVLLQLL-NGDVSTS----------E
MAPSGS--------IYFLPR-NK---VIEISWL------P-N-------L----A-P---
-AG-P-------------H-------------PFH-LHGHRFAVIKSAG-SR--------
---EYNYV---------NPVLRDTVNTG-F----L--D---------DYVTIR-------
-FVT------------DNPGPWLLH------------------CHID--WHLYAGMALVF
AEDPHGVA-ASQP---LSN-----SSKRLCPIY--------
>ur|A0A8H5D4T4|20_515|6.8e-169|Leucoagaricus_leucothites
-ALGPVSTLSIANAN--ISPDG--F--KR-----AASLVN-------HEHPGPVITAM--
K----------------GDHFRIKVVNKLTD-PTQSRGTSI---NWHGFTQ-HNNN-FMD
GA------S--GITQ---C-------------------PIA-PGNSFEYT----------
-------F-QA--D----------RAGSFWYHS--------------------HEQLQ-Y
--CDGV-------RG-------AIIVR-------D-P----N-DPLKT--F-----YDVD
D------------------DAH-IITL-----SELY----------------HEVASS-I
-----------K-----G--ISM------------ADSTLINGKG---R-F----P----
---------G-----GP-N----AELAVINVDHGKR--YRLRLVSISCDP----NF--MF
SIDCH-DL-------------M------------------VVEADSVAT---QPFI---V
QSLQIFAGQR---YSVVLNANQ---------KV----DNYW-IRALPNT----GA---RN
----LS----T-------T----F-----ENGVNSAILRY-----RGA----------P-
R-------RDPKS----K-Q---D------------D--NI--------VTLR-EVDLHP
LV--NPA-----APGDPT----PDG-ADV-TFNLTLGL--------------------DL
V-------A---LK-FTINNQSFVPP----TT--PVLMQIL-SGARTAQ----------D
LMPQGG--------VLTVER-NK---TVQIV-L------N-S-------G----V-T---
-GG-P-------------H-------------PIS-LHGHTFSVVKSAD-HE--------
---CFNFA---------NPVQRDVVSAG-D----TV-G---------DFVVIR-------
-FRT------------DNPGPWILR------------------CHIN--FHYGMGLAVVF
AEAPDDVA-SANRN--IPT-----EWDQLCPAWDAL-----
>ur|A0A5C3QTP7|24_529|2.1e-168|Pterula_gracilis
L---PIVELPITNEL--IAPDN--I--QR-----MATLAG-------GTYPGKAIFGN--
K----------------GDTFRVNVVNQLHD-PSMWQSTTV---HWHGIKQ-VGTF-YED
GA------A--WITQ---C-------------------PIA-ANHSFMYE----------
-------F-PV-PD----------QAGTFWYHS--------------------HFSTQ-L
--CDGL-------RG-------PFIVY-------D-P----D-DPLKH--L-----YDVD
D------------------EST-IISL-----SDWY----------------HSPSRG-A
LKP-------ME-----I--PPL------------PDSILINGKG---R-Y----P----
---------GTGW--GL-A----ANLSIVNVEYGKR--YRLRIIQMACDA----DM--IF
SIDGH-AF-------------D------------------IIEVEGTPT---RPLT---V
DRLHIFSGQR---YSAVLHANQ---------PP----DNYY-IRALPFP----GR-----
---VLT----W-------N----Y-----ERGANSAILRY-----KGA----------L-
D-------REPSA----I-S---DEGQI--------S--ST--------RPFR-EKDLVP
LD--PIP-----VPGNPY----PGG-ADV-NINLVLDL--------------------DI
H-------T---GK-YLQNGVTYVPP----KA--PVLLQIL-SGAKSAQ----------E
LLPSES--------VYTLPL-NK---VVEVT-I------P-G-------T----S-V-DY
-GG-P-------------H-------------PWH-LHGHTFWVVRSAG-TN--------
---ATNYV---------DPIRRDTVDTG-Y----G--R---------DNITIR-------
-FVT------------DNSGPWFLH------------------CHVD--WHLELGMAVVF
AEEPSLIA-EKA----PPT-----GWDELCPIYNSLTP---
>ur|A0A1B7MP65|34_526|7.8e-168|Rhizopogon
--LPPVTQLSIFNKV--IAPDG--F--AR-----SATLAG-------GIFPGPLIKAQ--
K----------------GDLFSISVLNQLQD-ENMPLLTSI---HWHGIRQ-LKTN-WAD
GV------A--FITQ---C-------------------PIP-QYGSFLHQ----------
-------F-SA-PG----------QTGTYWYHS--------------------HFSTQ-Y
--CDGL-------RG-------PLVIY-------D-P----E-DPHRG--L-----YDVD
D------------------ETT-IITL-----SDWY----------------HDPSTQ-L
NK--------IT-----G-RGVT------------YNSTLINGLG---R-Y----P----
---------G-----GP-K----SPLAVINVKQGLR--YRFRVIGLSCDP----SY--NF
TIDGH-NM-------------T------------------IIEADGVET---VPVT---V
DSLPVLPGQR---YSVVVHADK---------PV----ANYW-VRALSPF----P------
-----N----Q-------T----F-----AGGLNQAILRY-----NSA----------P-
D-------EDPTS----S-S---G------------P--FV--------LPFD-EAMLAS
FG--SIP-----APGFPQ----IGF-ADV-NLNLVAG----------------------N
V-------K---GR-FTLNDVSFQNP----PI--SVLLQML-SGARHPS----------E
LLPKGS--------VYELPP-NK---VVEIT-L------P-NTG-----A----A-P---
-GG-P-------------H-------------PIH-LHGHNFAVVRVAG-NS--------
---TPNFV---------NPIWRDTVSMG-A----V--G---------DNVAIR-------
-FVT------------DNPGPWFLH------------------CHID--FHLNKGFAAVM
AETRDEIP-DIYAN--IPA-----AWYDLCSTSD-------
>ur|A0A0D0D4Q4|41_517|3.2e-167|Paxillus_rubicundulus_Ve08.2h10
--LGPVAELHISNEV--VAPDG--F--KR-----SATLVN-------GVYPGPLIQAR--
K----------------NDQFTLQVFNELTD-DAMALETSI---HWHGISQ-PGSN-WAD
GV------A--YVTQ---C-------------------PLR-PNDVFVYN----------
-------F-TA-TG----------QTGTYWYHS--------------------HSSNQ-Y
--CDGL-------RG-------PVVIY-------D-P----A-DPLAY--M-----YDVD
D------------------GNT-VITL-----SDWY----------------HIPSTQ-L
GA--------IF-----G--PVT------------ANSTLINGRG---R-Y----P----
---------G-----GP-L----LPLTVIDVTPGLR--YRFRVIGLSCDP----LF--NF
TIDGH-RM-------------T------------------IIEVDGNEI---LPVE---V
DSIPVLAGQR---YSVVVAANQ---------PV----DNYW-IRSMNNQ----A------
-----N----Q-------T----F-----AAGQNMAILRY-----VGA----------P-
D-------QDPTS----A-P---G------------P--YE--------LLFD-EGALHP
LI--DPG-----APGVPE----IGK-ADV-NLNMLAGF--------------------QP
S-------P---GL-FLINNVPWSDP----PV--PVLLQIL-SGALHPS----------Q
FLPQGS--------VYELPL-NK---VIEIS-F------P-NDG-----I----P-P---
-GS-P-------------H-------------PLH-LHGHTFDVVRVAG-SN--------
---ATNFK---------NPVRRDVVSTG-L----T--G---------DNVTIR-------
-FTT------------NNPGPWFLH------------------CHIN--WHLNHGFAAVM
AEAPSEAA-L-------------------------------
>ur|A0A5E3XI50|21_528|1.1e-166|Peniophora_sp._CBMAI_1063
-AIGPTAQLTITNAN--IAPDG--L--SR-----SSVLAN-------GVFPAPLITGN--
K----------------GDAFSLTVADSLTD-TTMDLVTSI---HWHGLFQ-KSTN-YAD
GV------S--GVTQ---C-------------------PIV-PDNSFEYA----------
-------F-SV-PG----------QAGTFWYHRLVEHDFDTVMVS-------GKFSIQLY
--VRGAYLLISVSRG-------ALVIY-------D-P----A-DPAAS--L-----YDVD
D------------------DST-VITL-----ADWY----------------HYTSKN-A
-----------P-----A--IPA------------PSATLINGLG---R-Y----S----
---------G-----GP-A----SDLAVINVTKGTR--YRFRLVSISCDT----NF--IF
SIDNH-KF-------------S------------------VIEVDGVNH---KPQP---I
DNVQIFAGQR---YSLVMTADQ---------DV----GNYW-VRAQPNN-----------
----IA----A-------T----F-----DGGLNSAILRY-----KDA----------T-
V-------ADPTT----T-S---S---------------LS--------LALN-EQDLHP
LE--SVD-----YLSDKT----PGG-ADV-NLELDVTF--------------------TG
G------------L-FAVNGKSFEAP----DV--PVLLQIL-SGTPPAS-----------
LLPNGS--------VQLLPP-NA---VVEIA-I------P-G-------G----V-A---
-AG-P-------------H-------------PIH-LHGHTFSVVRSAG-NA--------
---TYNYE---------NPPIRDVVSIG-T----AA-T---------DRTTIR-------
-FRT------------DNAGPWFMH------------------CHID--WHLTAGFAVVM
AEDSEDVP-NDVH---PTD-----NWNALCPAWNT------
>ur|A0A5C3QCW9|42_530|2.7e-166|Pterula_gracilis
--------LDITNKL--VSPDG--F--ER-----LAVVAG-------GSLPGPLLTTK--
K----------------GDNFKIKVVDKLTE-AGMLKTTSV---HWHGLFQ-RGTA-WAD
GT------G--MVTQ---C-------------------PIA-SGHDFTYE----------
-------F-SA-GE----------HTNTFWYHS--------------------HHELQ-Y
--CDGL-------RG-------GIVIY-------D-D----Q-DPHKG--L-----YDVD
D------------------AST-VITL-----MDWY----------------HDFMPV-V
-----------G-----P--FQV------------ADSTLINGKG---R-F----V----
---------G-----GP-S----VPLSIINVECSKR--YRIRLISLSCDA----NF--QF
SIDGHTDL-------------T------------------VIETDGINT---KPVK---A
ESLTIYAGQR---YSFVLNANQ---------PK----GNYW-VRALPNH----G------
-----P----Q-------G----Y-----ENGVNMAILRY-----KGA----------P-
T-------TDPTS----V-Q---T------------V--KK--------KALV-SSALAP
LV--NPA-----APGIPE----LGK-ADV-NIRLEVGV--------------------NM
E-------T---GL-FNMNGVPYTSP----SV--PVLLQVL-SGAASAL----------D
LMPSGS--------VYVLPK-DK---VVEIT-L------V-S-------L----D-A---
-LA-P-------------H-------------PFH-LHGHTFSVIKGPE-DT--------
---VPNFV---------NPPRRDVYNAG-G----G--N---------QTTVIR-------
-FVT------------NNAGPWMFH------------------CHVE--HHAVHGMSVIF
VEEASAIV-GQKP---PPA-----AFNDLCPIYNALPPSE-
>ur|V5XWB7|22_515|1.6e-165|Agaricus_brasiliensis
--IGPTGSITLSSKD--ISPDG--F--KR-----SASVIN-------GGHPGPVITAN--
K----------------EDNIKINVVNQLTD-PDQILGASI---HWHGMFQ-RGTN-FMD
GV------T--GVTQ---C-------------------PIA-PNNSFEYS----------
-------F-ST-GG----------QAGTYWYHS--------------------HFDVQ-Y
--CDGV-------RG-------ALIVY-------D-T---AD-DLMKS--M-----YDVD
D------------------EST-IISL-----SDWY----------------HQPSTE-I
-----------V-----G--AAR------------PDSTLINGKG---R-Y----V----
---------G-----GP-A----VDLAVVKVTPGKR--YRFRLVSMSCAP----NY--VF
SIDGH-NL-------------T------------------IIETEGVAT---SPLV---V
DSIRILAGQR---YSFVLHADQ---------TA----DNYW-IRALPSS----GN---NG
----LE----E-------G----F-----DGGINSAILRY-----EGA----------A-
E-------KEPKS----P-Q---Q------------N--ST--------MPLL-ETNLHP
AH--PET-----VPD-----------ADE-RLFFTLQI--------------------DN
T-------APSRSR-WRFNDTAFAEP----EV--PVLLQIL-SGVTDPA----------E
LLPKGS--------IYRLEK-NR---TYQLD-I------Q-N-------G----L-V---
-GG-P-------------H-------------PFH-LHGHEFWVIRSAD-ND--------
---HDNI----------NPIKRDTVSGG-T----LDNG---------GVFSIR-------
-FTT------------DNPGPWILH------------------CHID--FHLRDGLAIVL
AEAPEAVK-DANPN--PPD-----AWKELCEIWDNQ-----
>ur|R7SEA0|32_533|2.1e-165|Coniophora_puteana__strain_RWD-64-598
--LGPVSKLVISDRQ--ISPDG--F--PR-----LATVVN-------GITPGPLIMAK--
K----------------GDDFRVTVENELDD-PSLAEATSV---HWHGIFQ-HGSS-WAD
GT------S--FVSQ---C-------------------PLI-PDESFTHA----------
-------F-NA-QD----------QAGTYFYHS--------------------HYKTQ-F
--CDGL-------RG-------PLVIY-------D-P----E-DPHLD--K-----YDVD
D------------------ENT-VITL-----TDWY----------------HQLSPE-L
AD--------KY-----A--PII------------SNTTLINGKG---R-Y----K----
---------G-----GP-S----EPLSVIEVEHGKA--YRFRVVGMSCDR----QF--DF
SIAEH-TM-------------T------------------IIEVDGITI---EPVE---A
DIVTVFSGQR---YSIVVRANQ---------AV----GNYW-VRARPPD----A------
-----M----R-------P----F-----TGGRNSAILRY-----TGA----------D-
H-------SDPAS----Q-E---SEFDDDLVT----P--LL--------TPLT-DSMIHP
LV--SPG-----APGVPE----IGQ-ADV-NINFELGN----------------------
-------RN---GL-FTMNNVSFKPP----ST--PVLLQIL-NGRVHPS----------D
IMPRGS--------VYELPL-NK---TIELS-F------P-TTD-----A----V-P---
-GW-P-------------H-------------PIH-LHGHVFDVVRSAG-EE--------
---EPNFY---------NPARRDTVSLG-N----P--G---------DNVTIR-------
-FVT------------DNVGPWFLH------------------CHND--WHLLHGFAVVL
AEGTRRTE-HLRG---RSD-----SWENLCPAYSAYG----
>ur|A0A9P7KAF1|1_433|5.9e-165|Asterophora_parasitica
------------------------------------------------------------
--------------------------------------------HWHGFFQ-KRTN-YED
GA------A--GVSQ---C-------------------PIS-PKESFVYD----------
-------F-AA-NH----------QAGTYWYHS--------------------HFSTQ-Y
--CDGL-------RG-------PFVVY-------D-D----N-DPHRG--L-----YDVD
N------------------EHT-VITV-----GEWY----------------HTPAPS-V
-----------V-----G--IPS------------ANSTLINGKG---R-A----D----
---------Q-----GP-V----VPLSVINVERFKR--YRLRLISVACEP----NY--IF
SIDGH-SF-------------L------------------VIEADGQNI---HPYY---A
DKIQIFAGQR---YSFVLIANQ---------KV----DNYW-IRALPNL----G------
-----K----G-------G----F-----KGGINSAILRY-----KGA----------K-
N-------VDPTT----P-E---K------------K--GG--------KLLE-ESELRP
LL-RDAR-----APGVPR----RGA-ADV-NINLDIGV--------------------NF
Q-------T---LR-FSINNVSYTSP----PV--PVLLQIL-SGAKTPQ----------Q
LLPTGS--------IFTLPR-NK---VIEIT-I------P-G-------G----A-P---
-GG-P-------------H-------------PFH-LHGHAFSVIRSAG-AN--------
--ATDNFW---------HPVRRDVTSIG-D----V--G---------SNVTIR-------
-FVT------------DNPGPWLFH------------------CHID--WHLEAGLAVVF
AEDPGHIP-ATVQ---PPE-----DWKKLCPTFNALPPS--
>ur|UPI001B87FD25|1_440|4.5e-164|Suillus_bovinus
------------------------------------------------------------
----------------------------------MLLSTSV---HWHGIRQ-NGTN-YAD
GV------S--FVTQ---C-------------------PIA-QNHSFLHS----------
-------F-EA-RN----------QAGTFWYHS--------------------HYSVQ-Q
--CDGL-------RG-------GLIIY-------D-P----E-DPLSY--L-----YDVD
D------------------ETT-VITL-----ADWY----------------HVVAPV-L
SH---------I-----I--GTN------------ANSTLINGLG---R-F----A----
---------G-----GP-Q----SELAVVSVEYGKR--YRLRLIAMSCDP----NF--TF
SIDNH-NM-------------T------------------VIEADGELT---EPLL---V
DSLQILAGQR---YSVVLVANQ---------PV----DNYW-IRAVSST----P------
-----G---LN-------N----F-----VNNQNSAILRY-----NGA----------P-
A-------VEPTT----V-Q---P------------T--ST--------NGLL-ESNLHA
LI--NPG-----APGIPG----YGN-ADI-NLELVVS----------------------S
N-------A---GI-YSVNGTPWVPP----TV--PVLLQIL-SGAQSAT----------D
LLPTGS--------VIVLGP-NK---VVELT-M------P-A-------V----A-V---
-AG-P-------------H-------------PIH-LHGHSFDVVQSAD-ST--------
---TFNYV---------NPVRRDVVSNG-L----P--G---------QQMVIR-------
-WVT------------DNSGPWFLH------------------CHID--WHLDAGFAIVM
AESPSDTR-QHLGY--IPY-----AWDKLCPTFDSLTPA--
>ur|K5WZL0|24_517|7.6e-164|Agaricus_bisporus_var._burnettii
-------TLTLETKN--IAPDG--F--VR-----PASLIN-------GIHPGPVITAN--
K----------------GDNIRVNVVNELTD-ENQILGTSI---HWHGLFQ-RGTN-FMD
GA------I--DVTQ---C-------------------PIS-PNNSFEYS----------
-------F-DT-AD----------QAGTFWYHS--------------------HFDVQ-Y
--CDGV-------RG-------ALIVY-------D-P----H-DPLRH--M-----YDFD
D------------------EST-IITL-----SDWY----------------HVLAPD-I
-----------S-----S--PAM------------EDATLINGRG---R-Y----I----
---------GHK---GK-P----VDLAIINVKQGKR--YRLRIVSLSCSP----DF--TF
SIDQH-NL-------------T------------------IIEVEGTET---IPET---V
NTIRILAGQR---YSAVLNANQ---------RV----DNYW-IRALPNR----AG---NG
----IS----E-------T----F-----DGGVNSAFLRY-----KGA----------R-
K-------KEPTT----K-Q---Q------------Y--QQ--------ILLL-ETNLHP
AY-PTLT-----VPGEPN----PDG-ADL-TLPFIIKL--------------------GE
I------------K-WSFNDTPFVST----SV--PILLQIL-SGATDPA----------E
LLPEGT--------IYRVKR-NQ---TIQLN-I------Q-T-------G----N-Q---
-GN-P-------------H-------------PLH-LHGHQFWVVKSAD-SA--------
---EYNFD---------DPVVRDTVSAG-D----NE-G---------DVVSIR-------
-FTT------------DNPGPWIFH------------------CHID--LHLRDGLAIVF
TEAPEDTD-FTKPN--RPD-----AWKDLCPIWDAQPD---
>ur|A0A4S4M4Z0|23_530|1.3e-163|Bondarzewia_mesenterica
--IPPVTDLHIINEV--ITPDG--F--TRDYDSPSAVLAG-------VTFPGPVITAV--
K----------------GQEFAVRVFNDLVD-DSMDLVTAV---HWHGIMQ-HNTT-WAD
GV------A--FVSQ---C-------------------PII-PGQSFEYA----------
-------F-NP-GN----------QVGTYWYHS--------------------HYRAQ-Y
--CDGL-------RG-------VLVIY-------D-P----Q-DPYRN--M-----YDFD
D------------------ETT-IITL-----ADWY----------------HYVAPE-E
QPG-------LG-----H--VAH------------PYSTLINGLG---R-A----I----
---------N-----AT-Q----APLAVVNVAPLAR--YRFRLVSISCFP----SF--VF
SIDGH-NM-------------T------------------VIEADGEYT---EPLE---V
DSINIFAGQR---YSVVVTANQ---------PI----GNYW-IRAQPILPL--GAN--TT
----ID----T-------S----F-----DHGLNSAIFRY-----VGA----------L-
P-------IEPNT----P-F---V------------D--ST--------APLV-ETALHA
LV--DPQ-----APGAPT----PGG-ADV-DINLQVIL--QQ-------------VPGDD
T-------S---FV-YALNGVTLELP----SV--PVLLQIL-NGNM-------------N
LMPNGS--------VYHLPR-NK---TVELS-I------P-S-------G----A-Q---
-GG-E-------------H-------------PVH-LHGHSFSVVRSGG-ND--------
---SYNFD---------NPVRRDVVSMG-PQ--DS--N---------SNVTIR-------
-FTT------------DNPGPWIFH------------------CHID--WHLEEGFAVVF
AEDPEDTA-AVNP---VTQ-----EWENLCPLYG-------
>ur|A0A9P5XYM5|45_457|4.5e-162|Lepista_nuda
----------------------------R-------------------------------
---------------------------------------SL---HWHGIHQ-KGTN-WAD
GA------A--FVTQ---C-------------------PIA-ANDSFVYD----------
-------F-SV-PQ----------QAGTFWYHS--------------------HLSTQ-Y
--CDGL-------RG-------AMVVY-------D-R----D-DPHKN--L-----YDID
D------------------EST-VITL-----ADWY----------------HVPARS-V
-----------G-----V-TPPP------------AVATLINGIG---R-Y----N----
---------G-----GP-K----VPLSVINVQQGKR--YRFRLIGMSCDP----NF--IF
SIDNH-TM-------------A------------------VIEADGENT---VPHE---V
DSVQIYAGQR---YSVVMNATR---------PV----GNYW-IRANPSVPL--G------
-----Q----P-------G----F-----DGGRNSAILRY-----AGA----------P-
D-------TEPAT----A-P---V------------SPQSA--------KVLQ-EVNLRA
LT--DAT-----APGLPH----PGG-ADF-VLNLVHDF--------------------DT
R-------T---RK-FRMNGHSFTPP----NM--PALLQIM-SGTKTAQ----------E
LMPKGS--------YYELPR-GK---VIELS-L------P-G-------S----Q-F---
-GG-P-------------H-------------PFH-LHGHSFSVVRSAG-ST--------
---TYNFK---------NPVRRDTVNTG-F----D--E---------SNATIR-------
-FVT------------DNAGPWFLH------------------CHID--WHLEVGLAVVF
AEDM-------------------------------------
>ur|A0A9P7G0J7|36_512|4.3e-161|Asterophora_parasitica
--------LKITNGI--VAPDG--F--NR-----SAILVN-------GKYPSPLITWK--
KVRFTILSKSLNSNPAQGSKYQINVENGLTD-PTMERGTSI---HWHGFFQ-KGTN-YAD
GP------V--GVSQ---C-------------------PIA-PRNSFLYE----------
-------F-TA-ND----------QAGTYWYHS--------------------HFAAQ-Y
--CDGL-------RG-------PFVVY-------D-D----N-DPLRF--L-----YDVD
N------------------ENT-VITV-----AEWY----------------HTPSPS-I
-----------L-----N--IPL------------SHTTLINGKG---R-A----E----
---------N-----GP-A----VPLSVINVERLKR--YRIRLVSVACEP----NF--LF
SIDNH-PF-------------L------------------VIEVDGQNI---VPYS---A
DQIQIFAGQR---YSFVIFANQ---------KV----DNYW-IRALPNI----GR---GD
----LP----A-------N----F-----NRGINSAILRY-----KGA----------K-
E-------VEPTS----W-Q---K------------K--SG--------KLLE-ESELHP
LL-LDAR-----APGAPH----AGG-ADV-NINLDITI--------------------DW
D-------S---LR-FLVNNVSYWAP----NV--PILLQIL-SGAKTAQ----------E
LLPSGS--------IFTLPR-NK---VIEVT-V------P-G-------G----A-A---
-VG-P----------------------------------HAFSVIRSAG-KN--------
--AKANYK---------NPVRRDVVSIG-D----I--G---------SNVTIR-------
-FTT------------DNAGPWLFH------------------CHIE--FHLDAGLAVVF
AEDPG------------------------------------
>ur|A0A9P7EH67|21_476|1.8e-160|Suillus_subaureus
--IGPVSDLVIANGN--VSPDG--F--TR-----TAVLAC-------GTHPGPTIMAQ--
K----------------GDTFKINVTNQLSN-ESMLTSTSI---HWHGLFQ-HHSN-QMD
GT------A--FVTQ---C-------------------PII-PGHSFLYE----------
-------F-NA-GD----------QVGTYWYHS--------------------HYGVQ-Y
--CDGL-------RG-------PLIIY-------N-P----N-DPYRS--L-----YDID
D------------------ESS-IITL-----MDWY----------------NLPSPQ-V
-----------Q-----R--QVI------------PDSVLINGVG---R-Y----N----
---------G-----GP-D----VPLAVINVQPRTR--YRFRLLNMACKS----NY--IF
SIDGH-NL-------------T------------------IIEVDGQYV---EPLV---V
DFIQIYAAQR---YSFILETNQ---------PV----DNYW-VHANPDS----G------
-----T----N-------A---------------TAILRY-----AGS----------P-
N-------ADPKN----R-T---I------------L--DL--------AALN-ETSLLP
LS--PPS-----SRLLQE--------PDV-KLDLILGK--------------------NL
T-------N---FN-FLINGVQYISP----SI--PTLLQLL-SGAMTAT----------D
LAPNGS--------VYTLPR-NK---VIEIT-F-----NP-D-------N----S-P---
-GG-P-------------H-------------PFH-LHGHTFAVIRSAG-SS--------
---SYNYV---------DPVMRDTVNTG-N----T--G---------DRVTIR-------
-FIT------------NNPGPWLLH------------------CHID--WHLYA-LSIVS
TE---------------------------------------
>ur|A0A8H5LP72|22_516|1.1e-158|Leucoagaricus_leucothites
--IGRQGTLTLSNAV--ISPDG--R--NR-----TASVLN-------GIHPGPLISIN--
K----------------GDSVEINVVNQLTN-ADMIVGTSI---HWHGMFQ-RKTN-FMD
GT------E--GVTQ---C-------------------PIA-PGNSFLYK----------
-------F-DT--E----------EVGTYWYHS--------------------HFGEQ-Y
--CDGI-------RG-------GFIVY-------D-RE---N-DPHKD--M-----YDVD
D------------------EST-VISI-----SEWY----------------HSYAVS-L
-----------R-----G--IVL------------ANSTLINGVG---R-Y----V----
---------G-----GP-P----VPLSVVKVDPGKR--YRLRLISMSCAP----YF--TF
SIDNH-DL-------------T------------------VIEVEGTPI---IPYT---V
NTIPLYAGQR---YSVVLNANQ---------PT----DNYW-IRALPDS----GW---NG
----LE----K-------G----F-----DGGVNSAILRY-----TGA----------P-
D-------QEPTT----S-E---Q------------S--IK--------IPLD-ETLLDP
LT--PTP-----APGKPE----PKA-DDVVNQYFNFTF--------------------NQ
T-------T---NL-FEVNGTSFGAG----GIPTPALVQIL-SGARPPR----------D
LLPEGS--------IFYLER-NQ---TVQVD-F------P-A-------L----P-L---
-GG-P-------------H-------------PLH-LHGHTFWVVKSA--DK--------
---EYDFK---------APIIRDTVNGG-A---TA--G---------DIVSIR-------
-FNT------------DNPGPWIFH------------------CHID--FHLKEGFAFVF
AEAPDDIQ-SYQDT--PPA-----AWQDLCPIW--------
>ur|A0A9P7KD51|21_440|2.3e-157|Asterophora_parasitica
-AIGPQADFHVVNKV--IAPDG--F--SR-----SAVLAGG--SPASASFPGPLVTGW--
K----------------GNNFKLNVIDSLTD-VSMLKSTSI---HWHGFFM-AKTA-WAD
GP------A--HITQ---C-------------------PIS-PGHSFLYD----------
-------F-KV-PD----------QAGTFWYHS--------------------HLSTQ-Y
--CDGL-------RG-------AFVVY-------D-L----L-DPHRS--K-----YDID
N------------------EDT-VITL-----ADWY----------------HHPAAT-A
-----------G-----V--VPT------------PESNLINGKG---R-Y----A----
---------G-----GP-A----TPFAVIKVIKGLR--YRFRLVNTACDP----NY--VF
SIDGH-GLASRLLTTIILFPHT------------------VIEADGVNT---QPLE---V
DSIQIYAGQR---YSFVLKADQ---------PI----GNYW-IRSNPNI----G------
-----T----R-------G----F-----EGGLNLAILRY-----LLA----------P-
T-------RDPTT----T-Q---T------------P--SV--------KPLL-ETNLHP
LT--KPA-----APGRPV----AGG-ADV-AINLAVTF--------------------DF
S-------T---LL-FMINGAIFSPP----TV--PVLLQIM-SGAQSAQ----------D
LLPAGS--------VYTLPP-NK---VIELT-I------P-G-------G----T-I---
-GS-PV------------R-------------PLH-------------------------
------------------------------------------------------------
------------------------S------------------LHI--------------
-----------------------------------------
>ur|K9MGI8|25_520|1.3e-156|Leucoagaricus_gongylophorus
-------DFDVVNDK--VSPDG--F--ER-----DAVLIN-------SQYPAPLITVN--
K----------------GDRLVINTHNKLSD-PRMRRSVSI---HWHGLFQ-ARTS-DMD
GP------A--FVNQ---C-------------------PIP-PNTTFVYD----------
-------F-SV-PE----------QSGNFWYHS--------------------HLSTQ-Y
--CDGL-------RG-------AIVIY-------D-P----N-DPLKH--L-----YDVD
N------------------EDT-VITL-----GEWY----------------HILAPD-G
NNAFFS----TG-----I--VPV------------QDSGLINGKG---R-F----N----
---------G-----GP-L----VPFAVVNVEQGKR--YRLRIFALSCRP----FF--TF
SIDNH-NI-------------T------------------FMEADGIEH---DPVE---V
QNIDIYAAQR---VSAILNANQ---------PV----NNYW-IRAPPTG----GN---AA
----NN----P-------N----L-----NISLTLAILRY-----RGA----------A-
D-------VDPTT----T-N---P------------G---G--------PKLL-DQQMHP
IA--EVG------PGKLG----DGP-PDR-HITINIA---------------------QP
N-------P---PF-FDINGISYISP----TV--PVLLQIL-SGAKTPQ----------D
LLPSEQ--------IFVVPR-NA---LIEVN-I------P-G------------------
-AG-A-------------H-------------PFH-LHGHAFDVVLPSN-DD--------
---VFNFK---------NPLRRDVYPIN---------G---------GNTTFR-------
-FLT------------DNPGAWFLH------------------CHID--WHLEAGLAVVF
AEAPEDNV-EGPASQITPQ-----DWKDLCPEFDDLAPTDQ
>ur|A0A8H6T2N0|133_542|1.1e-155|Mycena_indigotica
------------------------------------------------------------
------------------------------------------------------------
-------------TE---C-------------------PIT-PKHSFLYN----------
-------F-KA-PG----------QAGTFWYHS--------------------HLSTQ-Y
--CDGL-------RG-------PLVIY-------D-P----N-DPQKH--L-----YDID
D------------------ETT-IITL-----ADWY----------------HYPAPS-H
-----------P-----A--IPA------------LNSTLINGLG---R-Y----L----
---------G-----GP-L----SKLAVISVSPHKR--YRFRLVSISCDP----NW--IF
SIDGH-TM-------------T------------------IIEVDGVNH---KPL-----
ECFNPVAGQR---YSFVLNANK---------PV----DNYW-IRAEPTL----AL---PG
----VN----H-------G----F-----ANGTNSAILRY-----VGA----------P-
I-------RDPTT----Q-N---T------------T--SK--------LPLI-ENNLKP
LV--KTP-----VPGVHA----PGK-ADR-NLNLVISL--------------------GP
N-----------GT-FQINNASFVPP----KI--PVLLQIL-SGAKKAQ----------E
LMPKDS--------IIELKP-NQ---VVEVS-I------P-G-------G----S-I---
-GA-P-------------H-------------PFH-LHGHNFFVVRSAG-NS--------
---SYNYI---------DPPIRDVVSTG-A----SI-S---------DLTTFR-------
-FVT------------DNSGPWFLH------------------CHID--WHLDVGLAVVF
AENIPGIQ-KENP----PY-----AWDQLCPIYDAS-----
>ur|A0A9P6CDD6|25_506|2.3e-155|Lepista_nuda
-------NLTLTNEV--VQPDG--F--KR-----TGIVVN-------RKIPGTLITAN--
K----------------GDRLQVNIINKLTD-ITMPQGTSI---HWHGILQ-RRTA-DQD
GT------A--WVTQ---C-------------------PIA-ANDTFMYD----------
-------F-PL-GD----------QTGTYWYHS--------------------HVTTQ-Y
--CDGL-------RG-------PLVIY-------D-R----A-DPHRS--L-----YDID
D------------------ATT-VITL-----GDWL----------------HLPSPQ-G
----------WR-----D--FEN------------PQSTLINGLG---R-L----P----
---------------GK-K----TALSVINVNFARR--YRFRVINTACIS----SF--NF
SIDSH-KL-------------Q------------------VIEADGVET---KPVT---V
DVVPIYAGQR---YSIVVHANQ---------KI----GNYW-MRARPEFVG--G------
-----T----A-------S----T-----EAGVDAAILRY-----KGA----------K-
A-------VDPTT----Q-K---S---------------GN--------VELK-EQSLVP
LK--ASTL----S---------HQK-PDV-NITLIIGS--K-------------------
--------D---HD-FTINGQTFAPP----PI--PVLLGIL-SGNLQAG----------S
AMPN-S--------VIELPR-NK---LIAVT-I------P-G-------G----L-V---
-NA-P-------------H-------------PFH-LHGHTFEVVRSAG-SN--------
---VTNTR---------NPPIRDVVNTG-L----T--G---------DDVTIY-------
-FRT------------DNPGPWIFH------------------CHID--YHLEAGLAVVF
AEAIADQV-KGPSAIDPPT-----PWDQLCPKWNAL-----
>ur|A0A8H5CZI7|24_517|3.5e-154|Leucoagaricus_leucothites
-------DLTVHNMR--IAPDG--F--ER-----DAIVVN-------GQFPAPLLTVN--
K----------------GDRFLIPLHNQLTS-PTMRRSTSI---HWHGFFQ-PRTS-DMD
GP------A--FVNQ---C-------------------PIP-PNTTFIYD----------
-------F-ET-HN----------QSGNFWYHS--------------------HLSTQ-Y
--CDGL-------RG-------PIVVY-------N-P----D-DPLKD--L-----YDVD
D------------------EGT-VITL-----GEWY----------------HDFAPD-I
NDRFFT----GG-----A--IPV------------QDSGVINGVG---R-F----N----
---------G-----GP-E----VPWAVVNVEQGKR--YRLRVFAISCRP----FF--TF
SIDNH-NI-------------T------------------FIEADGIEH---DPVE---V
QNIDIYAAQR---FSAILNASQ---------PV----DNYW-IRAPPTG----GD---PA
----AN----P-------N----Y-----NPNLTLAILRY-----KGA----------P-
E-------QDPTT----V-N---V------------P---G--------HKLL-DEEMHP
IA--EEN------PGKLG----DGP-PDV-PLVLNIA---------------------QP
N-------P---PF-FDINGVSYISP----SV--PVLLQIL-SGAKQPQ----------D
LLPSEQ--------VFVVPR-NA---LIQVT-I------P-G------------------
-TG-S-------------H-------------PFH-LHGHAFDVVLPSN-SE--------
---TFNFV---------NPLRRDVYPIN---------G---------GNTTFR-------
-FLT------------DNPGAWFLH------------------CHID--WHLEAGLAVVF
AEAPEDNV-SGPAAQITPQ-----DWLDLCPEYDALTPE--
>ur|A0A9P5XAR8|25_518|1.5e-153|Macrolepiota_fuliginosa_MF-IS2
-------ELTINNAR--IAPDG--F--ER-----DAVLVN-------GAYPAPALLVQ--
K----------------NDRFLVPTHNRLVS-PTMRRSTSI---HWHGFFQ-ARTS-DMD
GP------A--FVNQ---C-------------------PIP-PNTTFVYD----------
-------F-ST-AG----------QTGNFWYHS--------------------HLSTQ-Y
--CDGL-------RG-------AIVVY-------D-P----N-DPLKH--L-----YDVD
D------------------EGT-IITL-----SDWY----------------HVLAPA-G
TNNFFE----SG-----I--VPV------------PDSGLINGKG---R-F----N----
---------G-----GP-L----VPFAVINVERGKR--YRFRVFATACRP----FF--TF
SIDNH-NI-------------T------------------FIEADGIEH---DPVV---V
QNVDVYTAQR---VSVILNANQ---------PV----NNYW-VRAPPTG----GS---PA
----NN----P-------N----F-----NPNLTLAILRY-----KGA----------R-
N-------VEPTT----V-N---V------------P---G--------HKLL-DQEMHP
IA--QEM------PGKLG----DGP-PDV-AITLNIA---------------------QP
N-------P---PF-FDINGISYISP----SI--PVLLQIL-SGAKQPQ----------D
LLPSEQ--------VFVVPR-NA---LIQVT-I------P-G------------------
-TG-A-------------H-------------PFH-LHGHAFDVVLPSN-DN--------
---VFNFV---------NPLRRDVYPIN---------G---------GNTTFR-------
-WMT------------DNPGAWFLH------------------CHID--WHLEAGLAVAF
AEAPEDNV-SGPAAQITPQ-----DWLDLCPMYDELEPE--
>ur|UPI001B86BA1D|35_544|9.2e-153|Suillus_fuscotomentosus
---GPTTQLTISNKV--ISPDG--F--HR-----SAIVVN-------GESPGHLITGQ--
K----------------GDMFNIEVVNQLSE-KSMLLLTGV---HWHGIDQ-YKTN-YYD
GA------S--GITQ---C-------------------PIT-PNHSFTYS----------
-------F-SA-QN----------QAGTFWYHS--------------------HHSVQ-Y
--CDGL-------RG-------PLIIY-------D-P----E-DPSAH--M-----YDVD
D------------------AST-VITL-----TDWY----------------HPVAHK-L
LH---------------T--IPA------------ANSTLINGLG---R-Y----A----
---------G-----GP-Q----SDLAVINVTRGKR--YRFRLIQMSCEA----NI--KF
SIDGH-NL-------------T------------------IIEADGELT---EPLV---V
DQLQILAGQR---YSVVLEANQ---------SV----DNYW-IRGIPNI-----------
-----N----Q-------T----Y-----NG---SAILRY-----HGA----------P-
K-------AEPTT----L-D---T------------P--ST--------KPLK-ETDLRA
LN--SSG---------------YGN-PDY-NIALEVSF--------------------KN
I-----TNK---FH-FYVNETEFKAP----EN--PVLSQIL-EGT-DPS----------Q
LHPKGS--------VHVLEA-NK---VVELT-M------I-MI------D----A-P---
-GG-P-------------H-------------PMH-LHGHPFDVVQSAG-NS--------
---TFNYV---------NPVRRDVVGVG-C----EN-GAGAECKDNEKQVVIR-------
-WVT------------DNSGPWSLHWYDINSIKLSRTVLTLNNSHID--FHIDEGFAVVM
AESPKDTR-AHVSP--VPK-----EWGRLCPIYEE------
>ur|A0A164S0B4|28_516|7.9e-152|Sistotremastrum
--------LDLNTGQ--VAPDG--Y--ER-----TAITIN-------GAFQAPVITAN--
K----------------NDRIEANVSDHITD-PAIYEATSI---HWHGMFQ-HRTA-TED
GT------G--FVTQ---C-------------------PLV-PGNYYNYN----------
-------F-ST-AG----------QTGTYWYHS--------------------HVSTQ-Y
--CDNL-------RG-------PLVVY-------D-P----E-DPYIG--L-----YDVD
D------------------VTT-IITV-----ADWY----------------HLPSLA-A
FTD--P----TI-----L--NPT------------PDSTLINGLG---R-Y----V----
---------G-----GP-S----TNLSVISVEFGKR--YRFRLINTACFP----YY--NI
SIDNH-KF-------------T------------------VIEADGVEH---LPLT---V
DSLTIFPGQR---YSIILDANQ---------TI----GNYW-FRAIPSP----AI---VN
----QT----L-------S----T-----DPGLNNAILRY-----VGA----------P-
A-------IEPNT----T-A---S------------N--ST--------DPLV-EADMIP
LV--NPG-----APGG------SGP-ADV-AYVLTIGL--------------------DV
S------------N-WTINGTSFYPP----SV--PVLLQIL-SGATTAQ----------D
ILPPGS--------IIPLPP-NK---TVEIS-F------P-D-------AN---D-I---
-NL-S-------------H-------------PFH-LHGHNFDVVKSAY-QT--------
---TPNYI---------NPPRRDVVAIY---------G---------GNVTFR-------
-FQT------------NNPGPWILH------------------CHID--WHLKSGLAIVM
AEDPAGEK-TGPNSVIVPP-----AWNNLCTAFN-------
>ur|A0A8H5GVM2|27_526|3.2e-151|Tricholomella_constricta
---------DIINAE--IAPDG--F--TR-----DAVTVN-------GIFPGPLVVAN--
K----------------GDRLQITTNNKLTS-PGMRRSTSI---HWHGFFQ-ARTS-GMD
GP------S--FVNQ---C-------------------PIA-PNMTFLYD----------
-------F-DT-AG----------QTGNFWYHS--------------------HLSTQ-Y
--CDGL-------RG-------AIPVY-------D-P----W-DPLRH--L-----YDVD
D------------------AST-IITL-----ADWY----------------HTLAPD-A
QNDFFK----TG-----S--VPI------------PDSSLVNGVG---R-Y----N----
---------G-----GP-L----VPFAVVNVVQGKR--YRFRVFALSCRP----FF--TF
SIDDH-TM-------------D------------------VMEFDGIEH---DPVP---A
QNFDIFAAQR---VSFVLHANQ---------TI----DNYW-IRAFPTG----GN---PA
----KN----P-------N----F-----NPSLSLAILRY-----KGA----------P-
A-------VEPTT----V-N---T------------P---G--------NKLI-EGDMHP
IA--EEE------PGKLG----SGP-ADV-AITLNIA---------------------QP
N-------P---PF-FDINGISYLSP----PL--PVLLQLL-SGARTPQ----------D
LLPSEQTALKTYGKVFILPP-NK---LVEIS-I------P-G------------------
-TG-F-------------H-------------PFH-LHGHAFDLVRTSN-SD--------
---VLNFV---------NPPRRDVAAVT---------G---------GNMTFR-------
-FFS------------DNPGAWFLH------------------CHID--WHLEVGLAVVF
GEAPAENV-EGPQAQITPQ-----DWLDLCPTYDALRPE--
>ur|A0A873P8U9|26_522|8.6e-151|Amylostereum_areolatum
-------DFDIKNTV--IAPDG--F--ER-----SAITVN-------DIFPGTLITAS--
K----------------GDDLEIVTKNTLND-PTMRRSTSI---HWHGLFQ-ARHS-VMD
GP------A--FVNQ---C-------------------PIA-PDHTFTYA----------
-------Y-PL-DE----------QTGTFWYHS--------------------HLSTQ-Y
--CDGL-------RG-------ALVIY-------D-P----N-DPLQD--L-----YDVD
D------------------ETT-IVTL-----ADWY----------------HTVAPD-A
QDAFFK----SG-----R--VPI------------PDSGLINGVG---R-Y----V----
---------G-----GP-E----VPYSVINVEQGKR--YRLRLISLSCRP----FF--TF
SVDGH-NL-------------T------------------VIELDGIEH---DPVE---V
QNADVYAAQR---VSVVLNANQ---------PV----DNYW-IRAPGTGGA--GG---AA
----GN----P-------N----L-----DPSLTKAVLRY-----KGA----------A-
E-------VEPTT----T-N---V------------P---G--------KKLD-DAEMHP
IA--EVG------PGGLS----DADGPVH-HITLNIA---------------------QP
N-------P---PF-FDINNISYISP----TV--PVLLQIL-SGAKKPE----------D
FFPSEQ--------VQVIPP-NT---IIEVQ-I------P-G------------------
-GG-A-------------H-------------PFH-LHGHTFDIVQTSN-SD--------
---VINYA---------NPPRRDVLPIN---------G---------GNTTFR-------
-FFS------------GNPGAWFLH------------------CHID--WHLEAGLAIVF
GERPEDNV-SGPQSQIVPQ-----SWDDLCPTYDALAPE--
>ur|A0A4S8MRC7|24_519|1.3e-149|Dendrothele_bispora__strain_CBS_962.96
------IDLPVFNTR--VSPDG--F--ER-----DAITAG-------GGVPGQAIIVN--
K----------------GDSVDIALHNQLDD-PSMRRSTAI---HWHGFFQ-ARTS-YAD
GP------A--FVNQ---C-------------------PIA-PGDTFHYV----------
-------F-DT-AG----------QTGSYWYHS--------------------HLSTQ-Y
--CDGL-------RG-------VFIVY-------D-P----D-DPQKD--L-----YDVD
D------------------EST-IITL-----ADWY----------------HDVAPD-A
QDDFLK----SG-----T--VPI------------PDSGLINGRG---R-F----V----
---------G-----GP-L----VPYAVVNVEKGKR--YRLRLVSIACRP----FF--TF
SIDNH-EF-------------T------------------AIELDGVGH---DPVV---A
QNVDVYAAQR---VSVVLNANQ---------PV----GNYW-IRAPPTG----GN---PN
----GN----P-------N----F-----DPQLTKAILRY-----AGA----------P-
E-------VEPTT----T-G---G------------P--TG--------HKLT-DAEMHP
IA--QEG------PGKLG----DGP-PDI-AFNLQIT---------------------QP
N-------P---PF-FDINGISYISP----PV--PVLLQIM-SGAAHPM----------D
FLPSSQ--------VLLIEA-NQ---TIEVS-I------P-G------------------
-GG-A-------------H-------------PFH-LHGHNFDIVRTSN-SD--------
---VTNYV---------NPARRDVVPVL---------G---------GNMTFR-------
-FKA------------DNPGAWFLH------------------CHID--WHLEVGLAVVF
AEAPAANR-AGPHAQITPD-----DWLALCPKYDDLDPD--
>ur|A0A8H5M3U4|127_628|2.3e-149|Tricholomella_constricta
-----VYNFDIINAK--IAPDG--F--TR-----DAVTVN-------GIYPGTAVVAN--
K----------------GDRLQIRTNNKLTS-PGMRRSTSI---HWHGFFQ-ARTS-GMD
GP------S--FVNQ---C-------------------PIA-PNSTFLYD----------
-------F-DT-AG----------QTGNFWYHS--------------------HLSTQ-Y
--CDGL-------RG-------AIPVY-------D-P----Q-DPLGH--L-----YDVD
D------------------AST-IITL-----SDWY----------------HEFAPE-V
QKQFIQ----SG-----A--FPI------------PDSCLINGAG---R-Y----N----
---------G-----GP-L----VPYSVVNVEQGKR--YRFRVFSLSCRP----FF--TF
SVDGH-NM-------------D------------------IMEFDGIEH---NPVP---A
QNFDIFAAQR---VSFILNANQ---------TV----GNYW-IRAFPTG----GD---PA
----GN----P-------N----Y-----NPDLTLAVLRY-----KGA----------P-
A-------VEPTT----V-N---T------------P---G--------HKLI-EGDMHP
I----EE------PGKLG----SGP-ADV-AITLNIG---------------------QP
N-------P---PF-FDINGISYLSP----PL--PVLLQLL-SGAKTPQ----------D
LIPSEQIALKTCGKVFILPP-NK---LIEIS-I------P-G------------------
-TG-F-------------H-------------PFH-LHGHAFDLVRPSN-AD--------
---ELNFV---------NPPRRDVAAVA---------G---------GNMTFR-------
-FFS------------DNPGAWFLH------------------CHID--WHLEVGLAVVF
GEAPAENV-EGPQAQITPQ-----DWLDLCPTYDALRPE--
>ur|A0A4Q2D5I6|32_482|4.7e-148|Candolleomyces_aberdarensis
---GAQATLVVSSAV--AAPDG--F--ER-----PVTVVN-------GFTPAPLIKAN--
M----------------GDLLQINVINNLTD-PSMFRGTSI---HWHGMYQ-HTTN-WAD
GA------A--GVNQ---C-------------------PIS-PGESFLYQ----------
-------F-ST-AG----------QAGTSWYHS--------------------H------
--------------------------Y-------H-P----N-DPAAG--M-----YDID
D------------------ENT-IITL-----SDWY----------------HLQSPS-I
-----------T-----G--VAA------------NDATLINGQG---R-Y----H----
---------G-----GP-Q----VDLAVLNVVQGKR--CRFRIISMSCDP----NY--IF
SIDGH-EL-------------M------------------IIEADGQNT---RPYT---V
DSIQILAGQR---YSVVLNANQ---------PV----DNYW-IRALPNS----GN---YD
----LA----T-------G----F-----AGGTNSAILRY-----FGA----------PM
T-------VDPTS----T-A---P------------A--NP--------VVFD-ETLLHP
LD--NSP-----VPGEPY----PGG-ADV-NINLALDF--------------------DM
E-------A---WR-FYINGVTFQPP----TI--PALLQIW-SGVQAVQ----------S
LLPEGS--------VCSLPP-NA---SIEIS-I------P-G-------G----V-I---
-SS-P-------------H-------------PFH-LHGHAFSVVKSAG-ID--------
--TPHNYV---------NPVRRDIVNTG-D----AP-K--------------R-------
-VSE------------LNLMPY---------------------SHID--WHSDLGLAIIL
AEDRS------------------------------------
>ur|A0A9P7UVX5|26_543|3.8e-147|Marasmius_oreades
-----TGDLHIVNTR--ISPDG--Y--ER-----SAVVAGK--SPHEATFPGPTIIGY--
R----------------GDTFRINVTNSLTD-PSMDLTTSI---HWHGIHQ-RHSN-WAD
GA------T--WVTQ---C-------------------PIV-PNESFVYE----------
-------F-TV-PD----------QAGTYWYHS--------------------HHRAQ-F
--CDGL-------RG-------ILVVY-------DRP-G--E-DPLRE--L-----YDVD
D------------------EST-IITI-----ADWY----------------HDPSPG-L
IE--------LA-----G--PKL------------SNSTLINGLG---R-W----S----
---------E-----NP-S----SSVSVVNVVYGKR--YRFRLVSISCDR----AY--TF
SIDEH-PL-------------T------------------IIEADGNPT---APHT---V
NTLMVYTAQR---YSFVLHANKGTK-----GKL----SSYW-IRANPND----G------
-----P----V-------G----F-----EGGINSAVLKY-----VAEDRNSSKLESDE-
T-------KEPTS----T-N---VTNIQ--------P--GS--------VGLQ-ESDLHY
LA--SSS----QVPGESY----TGG-ADF-VLNLTLGF--------------------IP
P-----------NT-FLINGHPMVFP----TT--PTLLQIL-SGARDPH----------E
LMPKEN--------IYVLPK-GK---VIEVN-M------F-G-------ND---T-I---
-GG-P-------------H-------------PMH-LHGHSFDVIKSED-HS--------
---EFNFW---------NPVRRDVVAVG-G----T------------NMTSIR-------
-FVT------------DNSGPWLLH------------------CHNQ--FHLIRGLGAVF
VVDSAGTE-AINP---VPV-----DWNELCPIWNTTSPS--
>ur|A0A9P7UQC7|26_525|1.6e-146|Marasmius_oreades
-------NLVIEDTI--LAPDG--F--SR-----HAIAPN-------GTFPGPTFKVQ--
K----------------GDSVDIAMKNAMTD-PTMRRSTSI---HWHGFFQ-ARTS-YAD
GP------S--FVNQ---C-------------------PIP-PGNTFHYA----------
-------F-DT-AG----------QTGNYWYHS--------------------HLSTQ-Y
--CDGL-------RG-------AFVVY-------D-P----N-DPLKH--L-----YDVD
D------------------DST-ILTL-----SDWY----------------HEVAPD-A
QDNFFK----SG-----T--VPI------------PDSGLINGKG---R-Y----I----
---------G-----GP-L----VPFAVINVQQGKR--YRFRVFALSCRP----FF--TL
SVDNH-NL-------------T------------------VMEFDGVEH---DPVT---V
QNVDVFAAQR---ISAILEANQ---------PV----NNYW-IRAPPTG----GA---AA
SA-GGN----P-------N----F-----DPTLTKAILRY-----RGA----------P-
N-------VEPTT----N-N---T------------P---G--------VKLD-DADMHP
IA--SEH------PGKLG----DGP-PDI-AFTLNIA---------------------QP
N-------P---PF-FDINGISYISP----TV--PVLLQIL-SGAGAPE----------D
FLPSEQ--------ILSITP-NA---TIEVS-I------P-G------------------
-TG-A-------------H-------------PFH-LHGHNFDIVRVTN-HN--------
---DTNFV---------NPPRRDVLPIN---------G---------GNTTFR-------
-FKA------------DNPGAWFLH------------------CHID--WHLEAGLAVVF
SESPALNRGNGPFSQITPQ-----DWEQLCPEYNALPPEEQ
>ur|A0A9P5XAJ5|24_517|9.5e-146|Macrolepiota_fuliginosa_MF-IS2
-------DFTVNNAR--IAPDG--F--ER-----DAVLIN-------GAYPAPLIQIN--
K----------------GDDVFIPTHNQLVD-PLMRRSTTI---HWHGFFQ-PRTS-DMD
GP------A--FVNQ---C-------------------PIP-PNTTFNYQ----------
-------F-GV-HN----------QSGNFWYHS--------------------HLSTQ-Y
--CDGL-------RG-------AFVVY-------D-P----D-DPLKH--L-----YDVD
D------------------EGT-VITL-----SDWY----------------HDLAPS-A
TNDFFS----TG-----V--VPI------------PDSGLINGVG---R-F----N----
---------G-----GP-E----VPFAVVNVEHGKR--YRLRVFATACRP----FF--TF
SIDNH-NI-------------T------------------FMEADGIEH---DPVT---V
QNVDVYTAQR---VSVILNATQ---------PV----NNYW-IRAPPTG----GA---PS
----GN----P-------N----F-----NPNLTLAILRY-----KGA----------P-
V-------ADPTT----V-N---V------------P---G--------HKLL-DQEMHP
IA--QEM------PGKLG----SGP-PDV-AITLNIA---------------------QP
N-------P---PF-FDINGISYISP----SI--PVLLQIL-SGAKQPQ----------D
LLPSEQ--------VFVVPR-NA---LIQVT-I------P-G------------------
-TG-A-------------H-------------PFH-LHGHAFDVVLPSN-DD--------
---TFNFV---------NPLRRDVYPIN---------G---------GNTTFR-------
-WMT------------DNPGAWFLH------------------CHID--WHLEAGLAVAF
AEAPEDNV-SGPAAQITPQ-----DWLDLCPMYDKLDPE--
>ur|A0A4S8LLT1|25_522|1.1e-144|Dendrothele_bispora__strain_CBS_962.96
-------DLTIENKV--VSPDG--F--ER-----SAVTAG-------GSFPGTPILIQ--
K----------------GDSVDIAVNNQLSD-PTMRRSTSI---HWHGFFQ-ARSS-YAD
GP------A--FVNQ---C-------------------PIA-PGNTFHYA----------
-------F-DT-AG----------QTGSYWYHS--------------------HLSTQ-Y
--CDGL-------RG-------VFIVY-------D-P----D-DPHKD--L-----YDVD
D------------------EST-IITL-----ADWY----------------HDPAPA-A
QDEFFE----TL-----S--VPT------------PDSSLINGRG---R-F----V----
---------G-----GD-E----VPYAVINVEQNKR--YRLRLVSISCRP----FH--TF
SIDGH-NF-------------T------------------AIELDGVSH---DPVI---A
QNVDVYAAQR---VSVVLKADQ---------PV----GNYW-IRAPPTG----GS---SK
----NN----P-------N----L-----DPSLTKAILRY-----AGA----------P-
D-------EEPTT----T-G---A------------A--TG--------HKLD-DAEMHP
IA--AEG------PGKLG----DGP-ADR-TYVLKIT---------------------QP
N-------Q---PF-FDINGISYVSP----PV--PVLLQIM-SGASEAT----------D
FLPSEQ--------VFLIEQ-DE---IVDIV-I------P-G------------------
-NG-S-------------H-------------PFH-LHGHNFDIIRTAT-QT--------
---TPNFV---------NPPRRDVVPII---------G------TDESNTTFR-------
-FKA------------DNPGAWFLH------------------CHID--WHLEAGLAIVF
AESPAENR-DGPHKQTTPD-----DWLNLCPEYNDLDPD--
>ur|A0A8H6TFS5|20_515|6.1e-143|Mycena_indigotica
-----VFDLSIVNTK--LAPDG--F--VR-----DTVVPN-------GTFPGPTFAVN--
K----------------GDSVVIHTHNKLTD-ALMRRSTSI---HWHGFFQ-ARTS-GMD
GP------S--FVNQ---C-------------------PIA-PGTTFDYV----------
-------F-DT-AG----------QTGNYWYHS--------------------HLSTQ-Y
--CDGL-------RG-------AFVVY-------D-P----N-DPLKS--L-----YDVD
D------------------AST-IITL-----AEWY----------------HVLAPA-G
QDSFFK----TG-----I--VPV------------QDSGLINGVG---R-F----N----
---------G-----GP-L----VPYAVITVKQGLR--YRFRVFSLSCRP----FM--TL
SFDNH-TF-------------D------------------VIELDGVEH---DPVP---F
QNADVYAAQR---ISVVLHANQ---------SV----DNYW-IRAPPTG----GS---SA
----NN----P-------N----F-----NSSLTLAILRY-----EGA----------P-
A-------VEPTT----V-N---V------------P---G--------PKMD-DGLMHP
IA--SER------PGKLG----SGP-PDF-AVTLNIA---------------------QP
N-------L---PF-FDINGISYQSP----SL--PALLQLL-SGASKPQ----------D
LIPSEN--------LILLPP-NS---IVDIS-I------P-G------------------
-TG-A-------------H-------------PFH-LHGHNFDVILQSN-AG--------
---TKNFV---------NPPRRDVTPIN---------G---------GNTTFR-------
-FFT------------DNPGAWFLH------------------CHID--WHLEAGLAVVF
GEAPSANR-AGPQSQIQTA-----QWKQLCPTYDALAPE--
>ur|A0A0C9YKW4|41_446|7.8e-142|Pisolithus_microcarpus_441
--LGPVSTVEVVNKV--IAPDG--F--PR-----STVLAG-------GTFPGPLIQAQ--
K----------------GDEFLVNVVNLLND-TSMNVTTSI---HWHGIFQ-HQSN-WAD
GT------A--FITQ---C-------------------PIQ-PNGSFLHK----------
-------F-TV-PD----------QAGTYWYHS--------------------HLSVQ-Y
--CDGL-------RG-------PLVIY-------D-P----D-DPLAD--M-----YDVD
D------------------EST-VIML-----SDWY----------------HLPSPQ-L
YN---------S-----I--PFT------------PDSTLINGLG---R-Y----P----
---------G-----GP-A----SPLAVVNVTQGQR--YRFRIIGASCDA----WF--NF
TIDGH-NM-------------T------------------IIEADGNEV---EPVV---V
DSLPVYAAQR---YSVVVTADQ---------PV----GNFW-IRAVSDF----P------
-----N----Q-------T----F-----AGGLNSAILRY-----SGA----------P-
I-------EDPTT----E-P---G------------P--YV--------LPFD-ESALHP
LF--ASG-----VPGIPG----VGN-ADV-NINIVTGL---------------------N
A-------E---GL-FTMNNYTFVNP----PL--PVLLQIL-SGAHSAS----------Q
LLPNGS--------IYPLPL-NK---TVELS-I------P-ATDLAPG-G----A-V---
-GG-P-------------H-------------PMH-LHG---------------------
------------------------------------------------------------
------------------------------------------------------------
-----------------------------------------
>ur|A0A8H6YSY1|138_524|1.6e-140|Mycena_sanguinolenta
------------------------------------------------------------
------------------------------------------------------------
------------------------------------------------------------
-------------------------PGTYWYHS--------------------HLSAQ-Y
--CDGL-------RG-------PLVIY-------D-P----N-DPQKY--L-----YDVD
D------------------EST-IITL-----SDWY----------------HNPSSQ-L
-----------P-----T--FPV------------FNSTLINGLG---R-Y----A----
---------G-----GP-L----SKLAVISVVEGKR--YRFRLISISCDP----NW--IF
SIEGH-QF-------------Q------------------IIEVDGVAH---QPLT---V
DSIQIFAGQR---YSFVLTANQ---------KV----DNYW-IKAAPQLP--GA------
-----N----Q-------G----F-----VNATNSAILRY-----AGA----------P-
V-------ADPTT----D-P---SAT---------SN--ST--------LPLV-ETALHP
LV--YTP-----VPGQPH----PGG-ADK-VLNLQITL--------------------NL
T------PN---FT-FAINNATFVPP----TA--PVLLQIL-SGVQSAQ----------D
LLPKGS--------VIELPP-NQ---VIEIS-I------P-G-------G----S-A---
-GA-P-------------H-------------NFH--------VIRSAG-NS--------
---TYNFV---------NPVIRDVVSTG-L----DP-T---------DLTTFR-------
-FVT------------DNAGPWFLH------------------CHID--WHLDIGLAVVL
AENIPQIA-EEKP----PA-----AWDSLCQLYNT------
>ur|A0A6A4IAW0|36_399|1.3e-138|Gymnopus_androsaceus_JB14
-----------------LAPDG--F--QR-----STVLAGF--SPSTASFP---------
--------------------------DLLTD-PTMVRSTSV---HWHGLFQ-KTTN-YAD
GP------A--FVSQ---C-------------------PIA-ANHSFLYN----------
-------F-QV-PD----------QAGTFWYHS--------------------HLA---Y
--CDGL-------RG-------PIVIY-------D-P----D-DPQAD--L-----YDVD
D------------------ETT-VLTI-----ADWF----------------HNTSTQ-L
IA--------AA-----A--PPN------------ADATLINGQG---R-F----A----
---------G-----GP-A----VPLAILNVQQGKR--YRFRMVSIACDA----NH--GF
SIDGH-NL-------------T------------------VIEVDGINH---EPAT---V
DFIQIFPGQR---YSFVLNADQ---------PV----DNYW-VRALANT----GV---G-
-----L----L-------G----I-----EGGLNAAILRY-----EGA----------P-
D-------ADPTT----T-N---Q------------T--DL--------VALT-ESMLHP
LV--DPA-----APGEPF----PGG-ADV-VLNMTLGF--------------------AN
P-----------AQ-FFINDVQYVPP----TV--PVLLQIL-SGAQTAQ----------D
LLPPGS--------VYTLPP-NS---TIEIN-F------Y-G-------G----------
------------------------------------------------------------
------------------------------------------------------------
------------------------------------------------------------
-----------------------------------------
>ur|A0A9P5XPR0|62_521|3.5e-137|Macrolepiota_fuliginosa_MF-IS2
---------------------------------------Q-------GTFPGPTINGW--
K----------------GDTFSINVRNQLRD-DQMLRETTI---HWHGIEQIRGTG-WAD
GV------A--FVTQ---C-------------------PII-PDDYFPYK----------
-------F-PV-PD----------QAGTFWYHS--------------------HYSTQ-Y
--CDGL-------RG-------PFIIR-------D-R----Q-DPYLS--D-----YDID
D------------------DST-VITL-----ADWY----------------RTYLEPSL
WL---------------R--LTK------------WDLTLVNGAV---K-----------
--------------------------PTITVKPGKR--YRFRLINISCDA----PY--MF
SIDDH-VL-------------T------------------VIEADGVLY---KKYV---V
TEIPILASQR---YSFILDTRSH--------KS----GTYK-INVDV-------------
----------P-------G----N-----TGPAGSAILQY-----EGA----------S-
S-------NEPIT----S-S---A------------L--AT--------ITLD-EALMVP
YY--PAP-----APGGPT----VDA-KDV--VNHDLVL--------------------NI
S-------S---EG-FVINNHRFRPP----SV--DVLLQIL-SHAKRPE----------D
LLPPGS--------VIPLPR-NA---NIQLK-FL----NA-G-------K----T-P---
-GA-P-------------H-------------PFH-LHGHTFSVVRSIL-HD--------
---DYNWQ---------NPPRRDTVSTS-R----F--NNQ---RQNLDEVTIR-------
-FKT------------DNPGPWILH------------------CHID--WHLEAGLALVF
AEDFDGVA-AWQKN--IPD-----KWYDDCNKY--------
>ur|A0A8H6SU30|28_355|1.1e-135|Mycena_indigotica
------------------------------------------------------------
------------------------------------------------------------
------------------------------------------------------------
------------------------------------------------------------
------------------------------------------------------------
------------------------------------------------------------
-------------------------------------STLINGLG---R-Y----A----
---------G-----GP-T----SQLAVISVTHGQR--YRFRLVSVSCDP----NF--IF
SIDGH-NM-------------T------------------VIEVDGVNH---APLV---V
DSIQIYAGQR---YSFVLNANQ---------NI----SNYW-IRTVANA----G------
-----T----A-------G----F-----DNGINSAILRY-----SGA----------P-
I-------EDPST----P-V---T------------T--SI--------IPLV-ETDLHP
SV--PSP-----VPGNPF----AGG-ADV-AMNLVIAL--------------------NF
T-------S---LK-FTINGAEFIPP----TA--PVLLQIL-SGAHTAQ----------E
LLPTGS--------VYPLPP-NS---VIEVS-I------P-G-------G----T-T---
-GA-P-------------H-------------PFH-LHGHNFWVVRSAG-SS--------
---DYNYN---------NPVVRDVVSTG-L----ST-T---------DNTTIR-------
-FQT------------DNAGPWFLH------------------CHID--FHLEIGLAIVF
AEDTNTIQ-HSVH----PA-----AWDQLCPTYDALTPD--
>ur|K9MEY0|2_409|1.8e-134|Leucoagaricus_gongylophorus
------------------------------------------------------------
-----------------------------------------------------------D
GA------A--GINQ---C-------------------PIA-PGDSFLYN----------
-------F-KV--D----------SAGTYWYHS--------------------HFGVQ-Y
--CDGV-------RG-------ALIVQ-------D-P----V-DPLRV--L-----Y---
D------------------KST-VIAL-----SDWY----------------HELAPS-I
-----------T-----G--ISS------------QDTTLINGRG---R-F----P----
---------G-----GP-N----AELSVVNVQQGKR--YRLRVISMSCDP----NF--IF
SIDGH-NL-------------T------------------IIETDSIAT---LPHS---V
DSFQVFAAQR---YSVVLHANQ---------PV----DNYW-IRALPNS----GN---RN
----IS----T-------T----F-----ENGVNSAILRY-----KGA----------C-
I-------DEPRS----A-Q---P------------E--TM--------KALR-ERDLHP
LT--DPF-----PPGDPT----PDG-ADV-TFNLSLSF--------------------DA
E-------A---FR-FSINNNSFVPP----TV--PVLLQIL-SGAHNAH----------D
LLPRGG--------VLTVER-DK---VIQVN-L------P-S-------G----V-I---
-GG-P-------------H-------------PFH-LHG----VLKSAD-A---------
---QFNLL---------NPIQRDVVALG-M----NE-G---------DFVAIR-------
-FRT------------DNPGPWILH------------------CFTL------IGFAIVF
AEAPEQTK-SALDK--VPK-----QWEELCPIWDSL-----
>ur|A0A0C2T8B5|4_358|7.6e-134|Amanita_muscaria__strain_Koide_BX008
------------------------------------------------------------
------------------------------------------------------------
------------------------------------------------------------
------------------------------------------------------------
--------------------------------------------------R-----YDID
N------------------EST-VITL-----ADWY----------------HTPAPS-A
-----------G-----L--VPT------------ADATLINGLG---R-Y----A----
---------N-----GP-S----SPLAVINVQPNKR--YRMRLVSISCDP----NY--IF
SIDNH-TM-------------T------------------VIEADGVST---NPVT---V
NAIQIFVGQR---YSFVLTTNQ---------PV----NNYW-IRANPNV----G------
-----T----T-------G----F-----ANGLNSAILRY-----AGA----------P-
L-------ADPTT----N-Q---S------------T--TT--------NLLA-ETSLSP
LL--NPG-----APGAPT----QGG-ADI-NLNFDILF--------------------NF
T-------D---LR-FFVNGATFIPA----TT-NPVLLQIL-SGARTAQ----------E
LLPPGS--------VYVLPR-NK---SVEVS-V------P-G-------G----S-P---
-GS-P-------------H-------------PIH-LHGQTFDVVRSAG-NS--------
---TYNYV---------NPVRRDVVSAG-I----A--G---------DNTTFR-------
-FST------------DNPGPWIMH------------------CHID--WHLNLGLAIVF
VTDVNTTS-SFDP----PE-----AWDQLCPAYNS------
>ur|A0A0W0EWH1|4_348|1.2e-132|Moniliophthora_roreri
-------------------PIG--F--TR-----GAVVAG-------GDTIGPRIVGN--
K----------------NNNLQINVVNNLDD-DTMLQSTSIMSLHWHGFFQ-QSTN-WAD
GM------A--FVNQ---C-------------------PIA-KGNSFLYD----------
-------F-TA-TD----------QAGTFWYHY--------------------HLSTQ-Y
--CDGL-------RG-------PIVIY-------D-P----D-DPHAS--L-----YDVD
D------------------EST-VITL-----ADQY----------------HMKAKE-I
-----------------T--FGT------------PGSTLINGLG---R-W----S----
---------Q-----GN-E----TDLSVITVTSGQR--YRVRLINTACDA----AY--TF
SIDNH-TM-------------T------------------VIEADAVNI---EPIE---V
DSLMIYAGQH---YSFVLNVDQ---------AV----RNYW-IRANANI----G------
-----T----M-------S----Y-----TSGINSAILRY-----DTA----------E-
E-------EEPDV----L-D---I------------T--ST--------NPLS-EADLVP
LE--NPG-----APGDPV----VGG-VDY-ALHLNFAF--------------------TS
T-----------AT-FTVNDATLVPP----TV--PVLLQIL-SGG---------------
------------------------------------------------------------
------------------------------------------------------------
------------------------------------------------------------
------------------------------------------------------------
-----------------------------------------
>ur|A0A0K6G327|26_522|3.2e-131|Ceratobasidiaceae
---------RIRNVQ--AAPDG--F--QR-----SVVSVN-------GLIPGTLITAN--
K----------------GDTLLINVTNELTD-ASMRRATTI---HWHGLFQ-SKTA-SED
GP------A--FVTQ---C-------------------PIS-QFNSYTYR----------
-------I-PL-GQ----------QTGTFWYHS--------------------HLSSQ-Y
--VDGL-------RG-------ALVIY-------D-P----Q-DPHRS--R-----YDVD
D------------------AST-VITL-----DDWY----------------HTPAPT-L
QTQFFD----TSNT-ALA--APV------------PDSGLINGRG---R-Y----L----
---------G-----GP-E----VPRTVINVQRGRR--YRFRVINTSAIG----SY--TF
SIENH-RM-------------T------------------IIEADGIPH---QPLI---V
DSFQIYAGQR---YSVVVEANQ---------TV----ANYW-IRSPMTV----AN---AA
----NN----A-------N----L-----DATNVFAVLHY-----QGA----------P-
N-------AEPTT----E-Q---GT-----------A--IG--------TPLV-EENLHA
LI--NPG-----APG--G----SNP-ADV-QVNLTIGR--TT----------------ID
G-------S---VA-FTFNGIQYKSP----SL--PTLLKILANNATTNA----------D
FGTDEH--------TLALPF-NK---TIELV-I------T-G------------------
-GV-D-------------H-------------PIH-LHGHVFDVVQSLG--G--------
---SINYV---------NPPRRDVVRVS---------S---------TGVILR-------
-FRT------------DNPGPWFVH------------------CHID--WHLEAGLAVVF
AEAPDQAR-TGPQRVVPAP-----GWDQLCPKYSAL-----
>ur|A0A5N5QJF3|24_521|1.5e-130|Ceratobasidium_theobromae
--------FVVNNVK--AAPDG--F--ER-----SVVAVN-------GLIPGTLIKAN--
K----------------GDTLRVNVTNQLTD-STMRRATTI---HWHGLFQ-SSTA-GED
GP------A--FVTQ---C-------------------PIS-QFNSYTYE----------
-------I-PL-HD----------QTGTFWYHS--------------------HLSSQ-Y
--VDGL-------RG-------GLIIY-------D-P----N-DPQKH--L-----YDVD
D------------------EST-VITL-----NDWY----------------HTPAPT-L
QEQFFS----TDNT-ALN--APV------------PDSALINGRG---R-Y----V----
---------G-----GP-E----VQRSVLKVTPGKR--YRFR---DDYYR----SYYEIV
PTNKH-LT-------------S------------------LQEADGIAH---EPLV---V
DSFDIYAGQR---YSVIVEANQ---------TV----ANYW-VRAPMTV----AA---AG
----TN----A-------N----L-----DASDVFAVLRY-----DGA----------P-
N-------AEPTT----E-Q---GT-----------A--LG-------VTPLV-EENLHA
LI--NPG-----APG--G----SAP-ADV-QVNLTIGR--ST----------------ID
G-------S---VA-FTFNGVQYKPP----SL--PTLLQILANNATTDA----------D
FGTSEH--------TLTLPF-NK---TIELV-I------T-G------------------
-GA-N-------------H-------------PIH-LHGHVFDVVQSLG--G--------
---SINYV---------NPPRRDVVRVS---------S---------TGVILR-------
-FRT------------DNPGPWFVH------------------CHID--WHLEAGLAVVF
AEAPSEIR-SGRQHVTTNP-----SWNQLCPKYQAL-----
>ur|A0A0C9W2L3|33_537|2.2e-129|Sphaerobolus_stellatus__strain_SS14
------------AKV--IAPDG--F--QR-----TAALIN-------GQYPGPLLKAN--
K----------------GDTVFVNLVNNLND-PTIRKSTSI---HWHGIFQ-PRNA-FND
GP------S--FVTQ---C-------------------PIA-PNHTYTYQ----------
-------L-VL-GQ----------QAGTFWYHS--------------------HLSTQ-Y
--VDGI-------RG-------PLVIY-------D-P----N-DPQKH--L-----YDVD
N------------------ENT-IITL-----TDWY----------------HPTALI-S
TNQFIN----EG----AS--EPV------------PDSGLINSAG---R-Y----S----
---------G-----GP-A----VTRTRINVSRGLK--YRFRIISVSAEG----TF--DF
AIDNH-RM-------------T------------------IIEADGIST---VPYT---V
DSVMVIPGQR---YSVVVNANQ---------TI----GNYW-IRATQTI----RG---AT
TQ-PSN----P-------N----F-----NGTDVYAVLHY-----AGA----------D-
N-------NEPTT----P-Q---PVTLP--------P--GG--------VAFQ-EFQMSP
LI--DPG-----APR--G----SSP-PDK-VFNFTFSP--GPN---------------SP
N-------A---AV-WIINGIQYQSP----TT--PTLLNIL---ANKNA----------T
FGPNEQ--------TFVLPY-NA---TVEVS-F------I-G------------------
-GA-G-------------H-------------AFH-LHGHTFDVIQSAS-GG--------
---PPNYI---------NPPRRDVVASG-S----APNG---------NPVRFR-------
-FLT------------NNPGPWFVH------------------CHID--WHLEAGLAAVF
AEDPAGIR-SGPQSVQPNP-----AWEQLCNIYNSLPASDQ
>ur|A0A8H6SJX3|22_526|2.2e-128|Mycena_indigotica
-------DINVHNSV--ESPDG--F--PR-----SSIVA--------GQFGGVPIVLN--
K----------------GDFVNINVTNTLTD-PTMRRSTSI---HWHGLFQ-DRTA-SED
GP------S--FVNQ---C-------------------PIA-PNNSYVYS----------
-------F-ST-GN----------QSGTYWYHS--------------------HLSTQ-Y
--ADGE-------RG-------TFVIY-------D-P----E-DPLRD--L-----YDVD
D------------------AGT-IITL-----ADWY----------------HTPAEQ-L
MNQFKQ----DD-----V--TPV------------PASGLFNGVG---R-F----I----
---------G-----GP-A----IPWAVVTVEQGKR--YRFRVIDISAFS----AY--TV
SVDQH-LM-------------S------------------IIEIDGIET---VPLT---V
TSFEIHAAQR---YSFVLNATQ---------PV----GNYW-FRAPMTV----AG-----
----SN----P-------I----L-----DKENVKGILRY-----VGA----------P-
V-------QDPTS----S-A---VVVHPLAKGGVANA--AP--------APLE-EYQLQT
LI--DPG-----APG--G----SAP-ADH-VIDLQFD---------------------EA
G-------K---GT-WEINGISYVPP----DL--PTLLKII-NGATVES----------D
FNVSEH--------TFVLKN-QE---VVELR-I------H-G-------A----D-H---
-GI-T-------------H-------------PFH-LHGHAFDIVQSAS--G--------
---PVNFV---------NPPRRDVIAVD---------Q---------GGVVIR-------
-FRA------------DNPGPWFLH------------------CHID--WHLEAGLAVVF
AESPPEER-EGPQSQIIKQ-----EWLDLCPAYDALPPE--
>ur|A0A4Y7SIP3|28_525|1.8e-127|Coprinellus_micaceus
---------NIVNGN--IAPDG--F--NR-----QGVLVN-------GIFPGTLIEAT--
P----------------DDTLHITVNNQLTN-PNMRRSTSI---HWHGLFQ-GRTA-SED
GP------A--MVTQ---C-------------------PIA-PGNSYTYD----------
-------I-PL-RG----------QSGTHWYHS--------------------HLSSQ-Y
--VDGV-------RG-------VIVVR-------D-P----N-DPHLS--L-----YDED
N------------------ANT-VITL-----GDWY----------------HGFAPA-V
AAPFLE----GGE----H--EPV------------PDSGTINGRG---R-Y----I----
---------G-----GP-S----VQRARVNVVQGKR--YRFRVVNLSAYA----GF--TF
SVEGH-SL-------------T------------------VIEIDGINH---VAKV---V
DGFDIFVGQR---YSVVLNANQ---------PV----NNYW-IRAPIEL----QH---DS
----DN----D-------N----F-----DPENVYAVLHY-----EGA----------P-
D-------AEPTT----R-A---DR-----------D--PD--------NVLK-EHELAP
LE--NPG-----APG--G----NAP-ADH-VIDLQYSR--S-----------------TN
G-------G---TK-WMFNGIQYLSP----TV--PTLLKII-NGATVDA----------D
FTIPEH--------TIVLAH-NE---IVEIH-L------H-G-------S----A-N---
-GH-V-------------H-------------PFH-LHGHAFDIIQGRD--G--------
---PPNYV---------NPPRRDVFGIK---------G---------GTGIIR-------
-FKA------------DNPGPWFLH------------------CHID--WHLEAGLAVVF
AEAPAEQR-AGPNAQIIKQ-----EWLDLCPIYDALPPE--
>ur|A0A8H8MPS2|28_515|5.2e-127|Ceratobasidium_sp._AG-Ba
--------LNIVNAR--ISPDG--F--SR-----TASLVN-------GKFPGTTIFAN--
K----------------GEIIRNTVINQLND-SSMRQSTTI---HWHGLFQ-RTTA-YED
GP------A--FVTQ---C-------------------PIS-PGYSYQYV----------
-------I-PT-FN----------QAGTHWYHS--------------------HLGSQ-Y
--VDGV-------RG-------AVVIY-------D-P----N-DPHKS--L-----YDVD
N------------------EST-IIQL-----SDWY----------------HKPAPA-L
TEEYFK----SG-----K--EPI------------PDAGLINGRG---R-Y----V----
---------G-----GP-A----VPWTVFNVEKGKR--YRYRVLNNNALG----FF--KF
EMDGH-PF-------------T------------------IIEADGVAH---QPVT---V
KSVIIHPGER---YSIIVHANQ---------TV----GNYW-VRAPLDT----RR---GG
------------------V----L--------DCKAILRY-----VGA----------P-
A-------VDPTT----S-Q---V---------------SG--------NTLN-VAQLRP
LE--NPG-----APG--G----SRR-ADV-IIDLKYGG--V-----------------SG
G-------R---TG-WQVNESQYKSP----SL--PTLLKILSNNATTNN----------D
FARSEN--------TIVLPH-NK---VIELI-L------H-G-------S----S-N---
-GF-E-------------H-------------PWH-LHGHAFDVVQTDG--G--------
---PVNYV---------NPPRKDVIAVG---------G---------GTVRIQ-------
-FKS------------DNPGPWFLH------------------CHVD--WHLEAGLAVVF
AEAPSEQR-ATIR---PSP-----GWSELCPRYAALPAS--
>ur|A0A9P5TYB8|25_401|2.8e-126|Rhodocollybia_butyracea
-------NLYIVNRD--IAPDG--F--QR-----STVLAGR--TPHDGSFPGPLITGR--
K----------------GDRFWINVTDLLTD-PTMDRSTSI---HWHGLFQ-NTTS-YAD
GV------A--FVSQ---C-------------------PIV-ANHSFLYD----------
-------F-GV-PD----------QAGTFCF------------------------SVQ-Y
--GDGL-------RG-------PIVIY-------D-S----A-DPNQH--L-----YDVD
D------------------EST-VITI-----ADWF----------------HPTSLQ-L
LA--------AL-----A--PPN------------ADATLINGKG---R-Y----A----
---------G-----GP-D----TPLAVIQVEHGKR--YRFRLIDMAFDA----FH--AF
SIDQH-DL-------------K------------------IIEVDGINT---EPHT---V
NFIQLYPAQR---YSFVLNADQ---------KI----DNYR-IRALSNT----GV---G-
-----A----L-------N----F-----TNGVNSAILRY-----RGA----------P-
H-------CDPTT----S-Q---A------------N--EV--------VALR-DGDLHP
LE--NPG-----APGQPY----PGG-ADL-ILNFTLTF--------------------ND
D-------N---VT-FFMNNVTFIPP----TV--PVLLQIL-SSAQHAQ----------D
LLPEGS--------VYTLPK----------------------------------------
------------------------------------------------------------
------------------------------------------------------------
------------------------------------------------------------
-----------------------------------------
>ur|A0A9P5P7W8|164_488|9e-126|Rhodocollybia_butyracea
------------------------------------------------------------
------------------------------------------------------------
------------------------------------------------------------
------------------------------------------------------------
------------------------------------------------------------
------------------------------------------------------------
-----------------------------------SDATLINGLG---R-S----A----
---------T-----GSLT----SPLAVISVVQGTR--YRFRLVSTSCSP----NF--VF
SIDRH-TF-------------S------------------VIEADSVET---EQVV---A
DSIQIFAAQR---YSFILNANQ---------TV----NNYW-IRANSSR----G------
-----P----A-------G----F-----ASGINSAILRY-----RGA----------A-
T-------EEPTT----T-D---T---------------AA--------NLLQ-ETSLHA
LV--DPG-----APGLPI----IDG-ADY-NLNLQLGF--------------------SA
G------------N-FLINGVQFIPP----SV--PVLLQII-SGTTNAA----------D
LLPTGS--------VYNLPL-NK---TIQIT-F------N-A-------SSI-AA-I---
-GA-P-------------H-------------PFH-LHGHNFDVIRSAN-ST--------
---EYNFA---------NPVRRDVVSTG-F----A--Q---------DNVTIR-------
-FNT------------NNAGPWFLH------------------CHIE--FHLEAGLAIVL
AEGANQIT-E-DP---TPA-----DWDELCPIYN-------
>ur|A0A9P7GPK4|13_363|5.4e-125|Sphagnurus_paluster
------------------------------------------------------------
------------------------------------------------------------
------------------------------------------------------------
-------------------------------------------------------STQ-Y
--CDGL-------RG-------AMIVY-------D-P----Q-DPYIN--L-----YDVD
D------------------GKL-IKYA--------Y----------------HRPALE-W
DE--------RS-----P--PPR------------SDATLINGKG---R-C----IG---
--------LG-----CP-A----TSLAVINVVKDKR--YRFRVIGLSCDP----SF--NF
SIDKH-TM-------------T------------------IIEADGEYT---APLV---V
DSIVIHAGQR---YSVIVTANQ---------PI----SNYW-IRANPDER---A------
-----F----P-------G----F-----DNGRNMAILRY-----SGA----------A-
A-------VEPTT----A-L---V------------A--ST--------RPMN-EVNLRA
LI--QPR-----PPGVPG----VGN-ADV-NINIAHVF--------------------NP
S-------T---FR-YEVNGAAFEHP----KM--PVLLQIL-SGAYTAQ----------E
LLPKGS--------VYPLPS-NK---VIEIS-M------P-G-------TG--PA-V---
-GG-P-------------H-------------PFH-LHGHTFYVVRSAD-ST--------
---NYNYV---------NPVRRDTVNTG-A----E--D---------SNTTIR-------
-FVT------------DNAGPWFLH------------------CHID--WHLEM------
-----------------------------------------
>ur|A0A9P7FRA0|2_343|3.6e-123|Sphagnurus_paluster
------------------------------------------------------------
------------------------------------------------------------
------------------------------------------------------------
------------------------------------------------------------
------------------------IIY-------D-P----Q-DPYIN--L-----YDID
D------------------ETT-IITL-----ADWY----------------HRPALE-W
DT--------VS-----I--PPR------------SEATLINGQG---R-C----IG---
--------LG-----CR-T----IPLSIINVVKNKR--YRFRVIGLSCDP----SF--NF
SIDKH-TM-------------T------------------IIEADGEYT---APLV---V
DSIVIHAGQR---YSVIVTANQ---------PI----SNYW-IRANPDER---A------
-----F----P-------G----F-----DNGRNMAILRY-----SGA----------A-
A-------VEPTT----A-L---V------------A--ST--------RPMN-EVNLRA
LI--QPT-----PPGVPG----VGN-ADV-NINIAHIF--------------------NF
T-------T---FR-YDVNGFPFEHP----KI--PVLLQIL-SGARTAQ----------E
LLPKGS--------VYPLPP-NK---VIEIS-I------P-G-------TG--PA-V---
-GG-P-------------H-------------PFH-LHGHTFYVVRSAD-ST--------
---NYNYV---------NPVRRDTVNTG-A----E--D---------SNATIR-------
-FVT------------DNAGPWFLH------------------CHID--WHLEM------
-----------------------------------------
>ur|A0A8H5F4E2|30_546|5.7e-122|Psilocybe_cf._subviscida
--------LKLQNNV--VAPDG--F--SR-----AGVIAN-------GVFPGTLIQAN--
K----------------DDTLHITVNDQLTD-PTMRRSVSI---HWHGLFQ-MRTA-SED
GP------A--FLNQ---C-------------------PIS-PGHSYTYDSKDHLLELAF
FISYNIAV-PL-NG----------QSGTFWYHS--------------------HFSSQ-Y
--VDGL-------RG-------ALVVY-------D-P----T-DPHLS--L-----YDVD
D------------------AST-VITL-----ADWY----------------HKAAPG-M
ETVFLA----GN-----D--EPV------------PDAGLINGIG---R-Y----N----
---------K-----GP-Q----VVRARVNVQSGKR--YRFRVINISAYA----SF--RF
SIEGH-PL-------------T------------------IIEVDGINH---VPHT---V
DGFDIYEAQR---YSVVLNANK---------PV----KNYW-IRGPMTL----QH---SS
----DN----K-------N----L-----DTRNVYAVLHY-----QGA----------P-
N-------AEPTT----Q-A---DV-----------G--VS--------NLLQ-EYQLAA
LE--NPG-----APG--G----SAP-ADR-SIDLNFSE--QV----------------TN
G-------R---LQ-WMINGISYESP----DL--PTLLNIIANNYTQES----------D
FTRPEH--------TFVLNQ-ND---VIELI-I------H-G-------S----S-H---
-GH-I-------------H-------------PFH-LHGHAFDIVQSMK--G--------
---PPNYV---------NPPRRDVVGVG---------G---------STVIIR-------
-FRA------------DNPGPWFLH------------------CHID--WHVEAGLAVVF
AEAPAAQR-SGPKSQIIKQ-----EWLDLCPIYKALPAD--
>ur|UPI000440A1BD|37_529|6.4e-121|Stereum_hirsutum__strain_FP-91666
-------TLNVVNAN--LAPDG--F--NR-----SMVTVN-------GTYPGPLITAN--
K----------------GDTLSVTVNNQLAD-PTMRLSTSI---DFDGIFW-NTANAFDA
GT------P--FVNT---C-------------------PIG-PNSSFTYE----------
-------V-PL-TD----------QAGSFWYHS--------------------QLSVQ-Y
--SDGL-------RG-------PLIVY-------D-P----D-DPMAD--L-----YDVD
D------------------EST-IIQL-----GDHW----------------HNSSVA-L
LEHYVA----TG-----I--VPV------------SDTGTVNGVG---R-Y----N----
---------G-----GP-E----VPWAVTTVTPGLS--HRLRIINQSMRN----VF--TF
SIDGH-NL-------------T------------------VIEVDGMAV---QPMT---V
DKLDLLAGQR---YSVILVADQ---------AV----DNYW-INAPYVG----GS---PA
----RN----L-------N----Q-----NSTLSRAILRY-----AGA----------N-
E-------TDPVT----P-M---TDGP---------A--DG--------VVLL-ESNLHP
LV--ATP-----PPT-----------PDL-NFTFNLDV--------------------VT
G-------K---AI-WNVNNVSYLPP----DT--PTLVKIL-AGANDSS----------A
FNATEN--------TFILPA-NK---TIQID-F------P-A-------N----E-D---
-DE-S-------------H-------------PFH-LHGNNFWVVKSNS-SE--------
--GVMNEV---------DPVIRDVVAVG-A----A--G-----------TTVR-------
-FRT------------DNPGPWFFH------------------CHIF--WHMQAGLATVM
ASGLDDIR-ANTL---PDD-----EWESLCPAYDAL-----
>ur|A0A9W8J637|12_398|1.5e-119|Candolleomyces_eurysporus
------------------------------------------------------------
----------------------------M-------------------------------
G----------------------------------------------LKA----------
-------F-ST-NG----------QAGSFWYHS--------------------HFGNQ-Y
--CDGV-------RG-------PIVIY-------D-K----D-DPHRR--L-----YDED
N------------------EDT-VITV-----TDWY----------------HILKVP-A
-----------G-----T--P--------------PASTLINGKG---R-S----L----
---------D-----SS-S--AGVALAVVNVQQGRR--YRFRLISLSCDA----NF--RF
SIDGH-KL-------------V------------------VIEADGEST---VPTD--PV
DAVQIFAGQR---YSFILNATQ---------PI----SNYW-IRANPDL----M------
-----P-------------------------------LRD-----QFQ------------
E-------VDPTT----P-L---P------------P--SL--------EFVR-ESDLHP
FS--NPK-----APGLPQ----ING-SDF-NKTFEVDF--------------------NG
T------------R-FLMNNVSWQAP----SA--PILLQIL-SG-KNAS----------E
LMPQGS--------IVPLKR-RQ---VVQLN-I------T-SI------N----T-L---
-AT-P-------------H-------------PFH-LHGHAFSVIKSAD-SD--------
---TFNFK---------NPVRRDVVSIG-G----V--G---------QFAVIR-------
-FVT------------DNPGPWIFH------------------CHIE--PHLSAGLAVVF
VEDFDHIL-PNNP---IPP-----SWKKLCAAYNAS-----
>ur|Q02081|28_487|7.3e-118|Thanatephorus_cucumeris
---------DIKNVN--VAPDG--F--QR-----PIVSVN-------GLVPGTLITAN--
K----------------GDTLRINVTNQLTD-PSMRRATTI---HWHGLFQ-ATTA-DED
GP------A--FVTQ---C-------------------PIA-QNLSYTYE----------
-------I-PL-HG----------QTGTMWYHA--------------------HLASQ-Y
--VDGL-------RG-------PLVIY-------D-P----N-DPHKS--R-----YDVD
D------------------AST-VVML-----EDWY----------------HTPAPV-L
EKQMFS----TNNT-ALL--SPV------------PDSGLINGKG---R-Y----V----
---------G-----GP-A----VPRSVINVKRGKR--YRLRVINASAIG----SF--TF
SIEGH-RL-------------T------------------VIEADGIPH---QPLP---V
DSFQIYAGQR---YSVIVEANQ---------TA----ANYW-IRAPMTV----AG---AG
----TN----A-------N----L-----DPTNVFAVLHY-----EGA----------P-
N-------AEPTT----E-Q---GS-----------A--IG--------TALV-EENLHA
LI--NPG-----APG--G----SAP-ADV-SLNLAIGR--ST----------------VD
G-------I---LR-FTFNNIKYEAP----SL--PTLLKILANNASNDA----------D
FTPNEH--------TIVLPH-NK---VIGAQ-H------H-R------------------
-GA-D-------------H-------------PIH-LHGHVFDIVKSLG--G--------
---TPNYV---------NPPRRDVVRVG---------G---------TGVVLR-------
-FKA------------DNPGPWFVH------------------CHIDCTWR---------
-----------------------------------------
>ur|V2X382|38_528|8.2e-117|Moniliophthora_roreri
-------TLDVVNAQ--LAPDG--F--TR-----STIVAN-------GTYPGPLIRAK--
K----------------GDLLQVTVNNQLED-PTMRRSTSL---DFDGIFV-STADSFNE
GT------P--FVTT---C-------------------PIG-PNASYTYQ----------
-------I-QL--T----------QTGTFWYHS--------------------QLSVQ-Y
--VDGL-------RG-------PLVIY-------D-D----E-DPHLD--L-----YDVD
D------------------ETT-IWQV-----GDWW----------------HNSTIP-L
LAGYVA----TG-----I--VPV------------SDSGTFNGAG---R-F----N----
---------G-----GP-E----VPFSVVNVEPGKR--YRFRIINESARN----VF--TI
SVDNH-DL-------------T------------------IIEADGVPT---TPMV---V
NELEVLAGQR---YSVVLEANQ---------PV----GNYW-VNAPFVG----GT---PS
----RN----L-------N----Q-----NATLSRAVLRY-----AGA----------A-
E-------EDPDT----P-M---TAGP---------E--NP--------NALV-EANLRP
LI--AEP-----APE-----------PDV-NITLNLVV--------------------TA
G-------K---AI-WNVNNVSYLPP----EV--PTLVKIL-DGANNAS----------D
FNVTEN--------TFILPA-NS---IIQVD-F------P-P-------N----D-D---
-DE-A-------------H-------------PFH-LHGNNFFVIKSNS-SD--------
---AVNTI---------DPIRRDVVAVG-A----A--G-----------TTLR-------
-FST------------ANPGPWFFH------------------CHIF--WHMQAGLATVM
ASGLDDIR-AQVH---PGA-----DWEALCPAYNAL-----
>ur|A0A8H4QN19|11_339|1.5e-115|Agrocybe_pediades
------------------------------------------------------------
------------------------------------------------------------
------------------------------------------------------------
------------------------------------------------------------
------------------------------------------------------------
-----------------------------------------------------TVAAR--
-----------A-----G--PPT------------PNGTLINGLG---H-F----S----
---------N-----GP-T---DAPLAIVNVKYNKR--YRFRLVSISCDP----NF--KF
SIDGH-NM-------------T------------------IIEVDTVNV---EPLT---A
DSIQIFAGQR---YSFVLNANQ---------PI----NNYW-IRAEPNL----G------
-----N----S-------S----F-----TGGLNSAILRY-----YGA----------P-
V-------QYPNT----T-R---I---------------VN--------NPML-ETNLHP
LE--NPG-----APGVPG----VGN-ADV-NLPMIIDL--------------------NR
T-------S---GL-FTVNNASFIPP----KV--PVLLQIM-SGAHLAQ----------D
LMPKES--------LYILQP-NQ---VVELT-I------P-G-------G----A-P---
-GS-P----------------------------------HVFDVVRSAG-SD--------
---VYNYD---------NPVRRDVVSSG-V----K--G---------DMTTIR-------
-FKT------------DNAGPWIMH------------------CHID--WHLELGLSVVF
VEDFVGIQ-QSSQ----PP-----AWDQLCPTFDAL-----
>ur|A0A9P3PCJ3|89_582|9.1e-115|Lyophyllum_shimeji
-----SVTLNVANAQ--LAPDG--F--ER-----SVVVAN-------GQYPGPLITAN--
K----------------GDTLQVTVRNRLTD-PTMRRSTSL---DFDGIFF-NTADSFQE
GT------P--FVAT---C-------------------PVA-PGADYTYT----------
-------V-PL-GS----------QTGTFWYHS--------------------QLSVQ-Y
--VDGL-------RG-------PLIVY-------D-P----Q-DPMRN--L-----YDVD
D------------------QTT-IWQV-----GDWW----------------HNATIG-L
LAHYVA----TG-----I--VPV------------SDSGTFNGVG---R-Y----Q----
---------G-----GP-E----VPFFVQHVQAGKR--YRFRIINQSARN----VF--TM
SVDSH-DL-------------T------------------IIEADGIAT---QPMV---V
NQLDLLAGQR---YSVILTANQ---------PV----GNYW-INAPFVG----GL---PS
----RN----L-------N----Q-----NATLSRAILRY-----AGA----------P-
N-------ADPPT----P-M---TLGP---------P--NP--------NALV-EASLRP
SA--PVT-----PPA-----------PDV-NITLNLVV--------------------TA
G-------K---AQ-WNVNNVSYIAP----QV--PTLLKIL-DGANDAN----------D
FNVTEN--------TFILPR-NK---VVQIE-F------P-P-------N----D-D---
-DE-A-------------H-------------PFH-LHGTNFWVIKSNS-SD--------
---VINTV---------NPIRRDVVAVG-A----A--G-----------TTLR-------
-FVT------------DQPGPWFFH------------------CHIF--WHLAAGLATVM
ATDPAGTR-AGVQ---PNA-----AWQRLCPAYDAL-----
>ur|A0A0D0DT24|1_357|3.1e-114|Paxillus_rubicundulus_Ve08.2h10
------------------------------------------------------------
------------------------------------------------------------
------------------------------------------------------------
------------------------------------------------------------
--------------------------------------------------M-----YDID
D------------------ENT-IITL-----SDWY----------------HPPSIQ-L
GA--------IF-----G--GVT------------ANSTLINGRG---R-Y----P----
---------G-----GP-L----QPLTVIDVTPGLR--YRFRVIGLSCSP----SF--NF
TIDGH-RM-------------T------------------IIEVDGNEV---LPVE---V
DSMPVLAGQR---YSVVVTANQ---------PV----ANYW-IRSLSSQ----G------
-----N----Q-------T----Y-----AGGQNSAILRY-----TGA----------P-
G-------EDPTS----A-P---G------------P--YE--------LSFD-ESALHP
LV--NPG-----APGVPE----IGH-ADV-NLNIVIGF--------------------KA
P-------P---GL-FLMNNVAWTNP----PM--PVLLQIL-SGALHPS----------D
LLPSGS--------VYELPQ-NK---VVEIS-F------P-NVG-----V----N-H---
-GG-P-------------H-------------PLH-LHGHTFDVVRVAG-SG--------
---TVNFV---------NPVRRDVVSLG-L----L--G---------DNVTIR-------
-FTT------------DNPGPWFLH------------------CHID--WHLNHGFAVVM
AEAPSEAA-TQQAAA-VPA-----DWAQLC-----------
>ur|A0A8H5CSY6|31_520|3.9e-113|Leucoagaricus_leucothites
--------IDVVNAN--LAPDG--F--NR-----STVVAN-------GQFPGPAILVN--
K----------------GETLRVTVNNKLTD-STMRRSTAF---NFDGIFF-RTANAYDE
AE------P--FVNS---C-------------------PIA-PEGTFTYE----------
-------I-PL-DD----------QTGTFWYHS--------------------ELSVQ-Y
--VDGL-------RG-------PLIIY-------D-P----E-DPHRS--L-----YDVD
D------------------KST-IVQL-----ADWW----------------QNSTLP-L
MEGYAA----TG-----I--VPV------------SDSGLVNGAG---R-F----N----
---------G-----GP-E----VPWSVINVVQGKR--YRLRVINASARN----VF--TI
SADSH-NL-------------T------------------VIEADGEAT---QPLT---V
QKIEIFAGQR---YSVILEANQ---------PV----GNYW-FNAPFVG----GS---PA
----RN----P-------N----Q-----NATLSRAIIRY-----EGA----------S-
E-------ADPTG----P-M---TLGP---------D--DG---------ALI-EADLVP
FT--PTP-----VSD-----------PDI-TITMDLEV--------------------VA
G-------K---AI-WNVNGVSYLPE----KV--PTLERVM-EGASQPS----------D
FNTTEN--------VFVLPA-NK---TVEIV-F------P-P-------T----D-D---
-DD-A-------------H-------------PLH-LHGNNFQVIKSMS-SP--------
---ANNTV---------NPIRRDVVAVG-G----S--G-----------TTIR-------
-FNT------------DNAGPWLFH------------------CHIF--WHKQAGLATIM
LVDPATVQ-STVK---PSK-----AWEALCPAYNAL-----
>ur|UPI001B8693D2|35_355|1.6e-112|Suillus_clintonianus
--LGPTTDLIISNKV--IAPDG--F--VR-----SATVAG-------GTSPGPIIAAQ--
K----------------GDKFAINVVNQLTD-DSAFKGTSI---HWHGISQ-NRTN-YVD
GV------A--FVTQ---C-------------------PIA-QNDSFLYS----------
-------F-DA-QG----------QAGTYWYHS--------------------HYSTQ-Q
--CDGL-------RG-------ALIIY-------D-P----E-DPLSY--L-----YDVD
D------------------ETT-VITL-----ADWN----------------HAVAPV-L
NH---------F-----V--TVT------------SNSTLINGLG---R-Y----A----
---------G-----GP-T---DTELAVVNVEYGKR--YRLRIIGMSCFP----NF--MF
SIDGH-DM-------------T------------------VIEVDGHLT---EPLL---V
DSIQVLAGQR---YSVVLNATQ---------PV----GNYW-LRALSST----T------
-----G----S-------T----F-----DDGQNMAILRY-----QGA----------P-
A-------TEPTT----N-Q---T------------T--ST--------LPLF-EGNLHA
LI--NPG-----APGVPG----YG------------------------------------
------------------------------------------------------------
------------------------------------------------------------
------------------------------------------------------------
------------------------------------------------------------
------------------------------------------------------------
-----------------------------------------
>ur|A0A0D0ATY1|26_525|2.2e-111|Collybiopsis_luxurians_FD-317_M1
-------TLDIINAP--GAPDG--F--NR-----TLVSAN-------GTYPGPLITAN--
K----------------GDTLVVTVNNKLDD-PNFRRSTAI---NFDGIFV-KTANAFNE
GS------P--FVTE---Y-------------------PIG-PNETYTYT----------
-------V-PLVDD----------QTGTFWYHS--------------------QLDVQ-Y
--VDGL-------RG-------ALIVY-------D-P----D-DPLAD--L-----YDVD
N------------------EDT-IWQV-----GDWW----------------HNSTLP-L
LAGYEA----TG-----I--VPV------------SDSGTFNGVG---R-Y----Q----
---------G-----GP-E----VPFHVVNVEAGKR--YRFRIINTSARN----VF--TV
SVDSH-NL-------------T------------------VIETDGSAT---APLT---I
NQLDLLAGQR---HSVVLEANQ---------PV----DNYW-INAPFVG----GD---PT
----RN----L-------N----Q-----NATLSRAILRY-----QGA----------P-
D-------ADPSA----P-M---SLGP---------AAGEL--------NALD-EADLRP
FV--ASP-----APE-----------PDV-NITLNLVV--------------------TA
G-------K---AQ-WNVNNVSFLAP----EV--PTLVKIL-DGANSSS----------D
FNVTEN--------TFILPA-NK---TVQII-F------P-P-------S----D-D---
-DE-E-------------H-------------PFH-LHGNNFWLVKSNS-SD--------
---VINTE---------NPIKRDVAGVG-A----A--G-----------TIVR-------
-FST------------ANPGPWFFH------------------CHIF--WHFHAGLATIM
ASGLDDIR-ADVH---PTP-----EWEALGPAYEALPPDEQ
>ur|A0A9P7JK08|18_400|7.3e-111|Suillus_subaureus
--LGSQTKLTVGNKV--IAPNG--F--ER-----SATLVN-------GVFPGPLISA---
---------------------------ELTD-TSMFTSTSV---HWHGIYQ-NGTS-YAN
GT------S--SVTQ---C-------------------PIA-QNHSYLHS----------
-------F-SA-QN----------QAGTFWYHS--------------------HYSIQ-Y
ASCDGL-------RG-------PLVIY-------D-P----D-DPRAY--M-----YDVD
D------------------AP--------------Y----------------HAEATI-L
RY---------I-----I--GNV------------TDSVLVDGLG---R-Y----A----
---------G-----GP-M----FDLAVISVEQGKR--YHLRLVSTSCDS----NF--QF
SIDGY-SL-------------T------------------VIEVDGQLT---EPLV---V
DQLQIYASQR---YSVVLVADQ---------RT----DNYW-IPNLPNT----A------
-----N----A-------S----F-----KGGTTSAILRY-----KDA----------S-
Q-------ADPTT----I-N---T------------T--ST--------NPLL-ETNLHA
LI--NPG-----APGIPE----YGA-ADI-NLNLQVSA--------------------V-
--------D---GN-FYINNVSLAAP----TV--PVLLQIL-SGAQDLT----------Q
LMPNES--------VIIFEA-NK---VVELT-L------S-T-------T----S-L---
-GG-P---------GLQDN-------------PFY-L-----------------------
------------------------------------------------------------
------------------------------------------------------------
-----------------------------------------
>ur|A0A9P6BZZ3|34_538|2.9e-110|Macrolepiota_fuliginosa_MF-IS2
-------TLDIVNVE--AAPDG--F--QR-----SIISAN-------GKYPGTLITAN--
K----------------GDTLVVTVNNKLTD-ATMRRSTSM---DFDGIFF-TTQNAFME
GT------P--FVTA---C-------------------PIA-PNASFVYT----------
-------L-PL-GE----------QAGTFWYHS--------------------QLSVQ-Y
--VDGL-------RG-------PLIIY-------D-P----E-DPHRN--L-----YDVD
N------------------EDT-IWQV-----GDWW----------------HNSTIP-L
LDGYVA----TG-----I--VPV------------SDSGTFNGAG---R-F----N----
---------G-----GP-E----VPFFVQNVQAGKR--YRFRIINQSARN----VF--TM
SVDNH-DL-------------T------------------VIAADGVET---VAHT---V
NEIQMFAGQR---YDVVLHANQ---------PV----GNYW-INAPFVG----GD---PT
----RN----L-------N----Q-----NGTLSRAILRY-----AGA----------R-
A-------VDPAG----P-M---TDGP---------A--NP--------NLLL-ESDLRP
LV--PEV-----VPP-----------ADM-NITLELVV--------------------TT
G-------K---AQ-WNVNGVSYLPP----TT--PTLVKIL-DGQTDQA----------A
FNQTEN--------TFLLPA-NQ---TVQII-F------P-P-------S----E-D---
-DE-A-------------HHKKIDQDVHRRATAFH-LHGNNFWLIKSNF-SD--------
---VINEV---------NPIRRDVAPVG-S----A--G-----------TIVR-------
-FRT------------DNPGPWFFH------------------CHIF--WHMQAGLATVM
VQDVDGIA-AGDR---PNQ-----AWETLCPAYDAL-----
>ur|A0A9P5XJC5|30_519|2e-109|Macrolepiota_fuliginosa_MF-IS2
--------VNVVNAQ--LAPDG--F--ER-----STIVAN-------GKFPGAAITAQ--
K----------------GQTLQVTVNNKLTD-ASMRRSTAL---NFDGIFF-NTANVYEE
GE------P--FINA---C-------------------PIA-PRSSYTYT----------
-------V-PL-GS----------QAGTFWYHS--------------------ELSVQ-Y
--VDGL-------RG-------PLIIY-------D-P----E-DPHRS--L-----YDVD
N------------------EST-IVQL-----SDWW----------------QNSTLP-L
MAGYEA----TG-----I--VPV------------SDSGLVNGAG---R-Y----N----
---------G-----GP-A----VPWSVINVVRGKR--YRLRIINESARN----VF--TV
SIDNH-DL-------------T------------------IIEADGELT---EAHT---V
QKFDMFAGQR---YSAVLTANQ---------PV----GNYW-FNAPFVG----GS---PD
----RN----P-------H----Q-----NATLSRAIIRY-----LGA----------P-
I-------ADPAA----P-M---TSGP---------A--DG---------ALI-EADLRP
LV--PTP-----VSE-----------PDV-TLNLDLQV--------------------VA
G-------K---AI-WNVNGVSFLPE----KA--PTLERVL-GGAIQPG----------D
FNATEN--------VFVLPA-NA---TVEVV-F------P-P-------T----D-D---
-DD-A-------------H-------------PLH-LHGMNFQVIKSMS-SP--------
---ASNTV---------NPIRRDTVAVG-G----S--G-----------TTIR-------
-FNT------------DKPGPWFFH------------------CHIY--WHKQAGLATVM
LADPATVQ-TAVH---PSK-----AWKALCPAYNAL-----
>ur|A0A0L6X222|29_509|1.8e-108|Termitomyces_sp._J132
-------TLDIANKD--LAPDG--Q--MR-----STVVAN-------GQYPGPAITAV--
K----------------GQTLRVTVNNKLTD-PTMRRSTTV---SFDGVFQ-TTQNAYNE
GS------A--FVTT---C-------------------PIA-PNASYIYE----------
-------V-SL-GD----------QTGTFWYHS--------------------ELSVQ-Y
--VDGL-------RG-------PLIVY-------D-P----Q-DPLAH--L-----YDVD
D------------------LST-IIQL-----GDWW----------------QTSSET-L
LAAYQG----DG-----V--VPI------------SDSGTVNGIG---R-F----Q----
---------G-----GP-E----VPFAVTQVVSGKR--YRLRIINESARN----VF--TV
SIDNH-PL-------------T------------------IIEADGVAT---VPHT---V
DLIEMLAGQR---YSVVITADQ---------PV----ANYW-LNAPFTG----GS---PA
----RN----L-------H----Q-----NATLSRSILRY-----KGA----------P-
I-------AEPTT----P-W---TAGP---------A--NG--------TSLV-EADLR-
------------APT-----------PDV-NITLDLTV--------------------VP
N-------A---AI-WNVNNVSYLPP----KV--PTLNQIL-AGADTQV----------D
FNVTEN--------TFVLPA-NK---TVQIS-F------P-P-------T----D-D---
-DD-A-------------H-------------PLH-LHGNNFWVIKSMS-ST--------
---DINTV---------NPIRRDVVGVG-G----S--G-----------TTIR-------
-FRT------------DNAGPWFFH------------------CHIF--WHKAAGLATVM
VADPEAIQ-KETK---PSK-----AWNALCP----------
>ur|A0A873P8T3|25_517|1.4e-106|Amylostereum_areolatum
---------DLVNVN--LAPDG--F--NR-----STVVAN-------GTYPGPLLSLN--
K----------------GDLINVQLNNRLTD-GTMRRSTTL---NFDGVRM-NSPQFFDE
GS------D--FVTQ---C-------------------PLG-PNASYTYT----------
-------VQPQ-AD----------VAGTFWYHS--------------------QLGVQ-Y
--VDGF-------RG-------PLVIY-------D-P----D-DPAAD--L-----YDVD
D------------------EST-IIQV-----GDWW----------------QNSTTP-L
LAGYEA----TG-----I--VPV------------SDSGTVNGVG---R-F----Q----
---------G-----GP-E----VPWPVINVEQGKR--YRFRVINQSARN----VF--TI
SFDNH-NM-------------T------------------VIEADGEAT---EPFV---T
DSIQLLAGQR---YSVVVEANQ---------TV----DNYW-FNAPFVG----GT---AS
----RN----L-------H----Q-----NATLTRAILRY-----AGA----------P-
D-------ADPTT----P-L---TLGP---------NN-GT--------GGII-EALLVP
LV--PDP-----VPV-----------PVM-NLTFNLAV--------------------VT
G-------Q---AV-WQIDNVSYLSP----DT--PTLVKVL-GGANSSD----------A
FNVTEN--------TFILPG-NA---TIQVD-F------P-P-------N----D-D---
-DE-A-------------H-------------PFH-LHGNNFWVIKSNS-SD--------
---VVNTV---------NPIKRDVVGVG-A----A--G-----------TTIR-------
-FNT------------NQPAAAFFH------------------CHIF--WHKQAGLASVM
LSDPDAVR-ASTH---PSG-----DWEDLCAAYDALP----
>ur|A0A4S8MM32|34_528|1.3e-105|Dendrothele_bispora__strain_CBS_962.96
--------LDIVNAD--LAPDG--F--TR-----STIVAN-------GTYPGPPILAT--
K----------------GQTLLVTANNQLTD-PSMRRSTTL---DFDGIFF-TGENLYNE
GS------P--FVTN---C-------------------PLG-PNTSYTYE----------
-------V-PL-GE----------QTGTFWYHS--------------------QLSVQ-Y
--LDGL-------RG-------PLIIY-------D-P----E-DPLAD--L-----YDVD
D------------------EST-IIQV-----GDWW----------------HNSSVP-L
LQQFND----TG-----I--IPV------------SDSGTINGVG---R-F----N----
---------G-----GP-E----VPFPVINVEPGKR--YRFRIINQSVRS----VF--TV
GFDSH-NM-------------T------------------VIAADGVAT---EPHV---V
ESIEMLAGQR---YDVVVTADQ---------PV----GNYW-FNAPYVG----GA---AS
----RN----P-------N----Q-----NATLNRAVVRY-----AGA----------E-
E-------AEPEG----P-F---TA-P---------A--TE--------GALL-ESDLRP
LV--PEV-----APV-----------PTH-NLSFSLVV--------------------TD
G-------K---AI-WHINGIQYIPP----KV--PTLVQVL-DGASNET----------D
FNENEN--------TFVFPP-GS---VVQVD-F------P-P-------S----D-D---
-DD-A-------------H-------------PFH-LHGMNFFVVKSNT-SE--------
---EINTV---------NPIRRDTVAAG-Q----A--G-----------TTIR-------
-FVL------------DQPGPFFFH------------------CHIF--WHMQAGLGSVM
LNDPEGTR-AVVQ---PTP-----EWEALCPAYNALPPDEQ
>ur|A0A8H6Z4H1|26_522|4.4e-104|Mycena_sanguinolenta
--------LEIINTD--LAPDG--F--TR-----STVSAN-------GTFPGPIIRAT--
K----------------GDTLRVTVNNQLTD-PTMRRSTTL---DFDGIFF-DSSNVYNE
GT------P--FVTT---C-------------------PFG-PNASYTYV----------
-------L-PL-GN----------QTGSYWYHS--------------------QLSLQ-Y
--ADGL-------RG-------ALIIY-------D-P----D-DPQAD--L-----YDVD
D------------------DST-IWFL-----GDWW----------------HNASIA-M
LESYQA----TQ-----I--IPV------------ADSGLFNGAG---R-F----N----
---------T-----GP-L----TEYAVSTVTSGTR--YRMRIINASARS----DF--TV
SVDNH-TM-------------T------------------VIGADGVAT---EPHT---V
TEMLIHAGQR---YDIVLTADQ---------PV----GNYW-INTILSG----GN---AA
----HN----L-------N----L-----NATLGRGILRY-----EGA----------P-
N-------AEPTT----P-M---TLGP---------A--DP--------IILN-EWELTP
LD--PVP-----VPP-----------FDV-ELSFVTSM--------------------TA
NASSPSGFN---SQ-WNINNVSYVSP----VV--PTLLKVL-GGATSAD----------D
FNVTEN--------TFVIPA-NK---VVQIN-F------V-P-------D----P-N---
-NE-L-------------H-------------PFH-LHGGNFWVIKSNG-SD--------
---IVNEV---------NPIRRDVAAAA-S----G--G-----------TILR-------
-FTT------------DHAGPWFFH------------------CHIF--FHMNAGLASVI
AQGLNETR-TDVH---PTE-----AWDNLCDAYYA------
>ur|A0A8H3BTY6|24_361|1.2e-101|Rhizoctonia_solani
-------DFIINNVN--AAPDG--F--ER-----SVVAVN-------GQVPGTLIKAN--
K----------------GDTLRLNVTNQLTD-SSMRRSTTI---HWHGLFQ-SGTA-AQD
GP------A--FVTQ---C-------------------PIS-QFNSYTYE----------
-------I-PL-HD----------QTGTFWYHS--------------------HLSSQ-Y
--VDGL-------RG-------PLVIY-------D-P----D-DPQKN--L-----YDVD
D------------------ETT-VITL-----NDWY----------------HTPAPT-L
QEQFFS----TSNT-ALN--APV------------PDSALINGKG---R-Y----V----
---------G-----GP-E----VERAVLKVQSGKR--YRFRVINTSAFG----SY--TF
SIEGH-SM-------------T------------------IIEADGIAH---EPLV---V
DSFDIYAGQR---YSIILEANQ---------TV----ANYW-VSAPMTV----AA---AG
----TN----P-------N----L-----DPTDVFAVLRY-----EGA----------P-
E-------AEPTT----E-K---ST-----------A--MG-------NAPLV-EENLHA
LI--NPG-----APG--G----SNP-ADV-VVNLAI------------------------
------------------------------------------------------------
------------------------------------------------------------
------------------------------------------------------------
------------------------------------------------------------
------------------------------------------------------------
-----------------------------------------
>ur|A0A8H2ZYT4|31_542|1.5e-100|Rhizoctonia_solani
--------LNIVNTQ--ISPDG--F--PR-----KASLVN-------GVFPGTVLFAN--
K----------------GDILRNTVVNQLTD-PSMRRSTTI---VGFGNFQ-TLLF-TNT
GD------S--IGTV---CSSRPLPMKTGPHLSLSAPLPLT-QHTNMSSH----------
-------F-ETKPG----------PIGK--YHS--------------------HLGSQ-Y
--VDGV-------RS-------AIVIY-------D-A----N-DPHKS--L-----YDVD
N------------------EST-VIQL-----SDWY----------------HTPAPA-L
GEEYFE----SG-----K--EPV------------PDSGLINGRG---R-Y----K----
---------G-----GP-A----APWSVFNVQKGKR--YRFRVVNNGALG----YY--TF
QIDGH-PL-------------K------------------IIEADGIAH---QPYT---V
NSLDIHPGER---YSIVVEANQ---------TV----GNYW-IRAPITA----RR---SS
----------N-------T----L-----DPELVKAVLRY-----EGA----------P-
T-------RDPTT----S-K---S---------------SG--------LKLD-QNLLKP
VE--NPG-----APG--G----SAP-ADV-VIDLKYGG--V-----------------SG
G-------E---TG-WQVNDSQYKPP----TL--PTLLRILSNNATTNS----------D
FARSEN--------TIVLPF-DK---VIELQ-I------H-G-------S----S-N---
-GF-L-------------H-------------PWH-LHGHAFDIVENGG-----------
---PVNYI---------NPPRKDVVPVG---------G---------GTARIR-------
-FKT------------DNPGPWFLH------------------CHID--WHLEAGLAVVF
AEAPNEQR-TGPLAIQPSP-----GWSELCPKYAALPPA--
>ur|A0A137QHV3|29_486|5.1e-99|Leucoagaricus_sp._SymC.cos
-------TLDIVNAN--LAPDG--F--TR-----STVVAN-------GQYPGPPILAT--
K----------------GQTLHITMNNKLTD-PTMRRSTSL---NLDGIFF-NSQNVFEE
AE------P--FVNA---C-------------------PVG-PASSFVYE----------
-------V-PL-GT----------QTGTFWYHS--------------------ELSVQ-Y
--VDGF-------RG-------PLIVY-------D-P----L-DPHRS--L-----YDVD
D------------------VNT-ILQI-----GDWW----------------QNSTLP-L
LDGYVA----TG-----V------------------------------------------
-----------------------VPWAVINVTKGKR--YRFRIINESARN----VF--TV
SIDNH-DM-------------T------------------VIAADGIPT---RPLT---V
KKMEVLAGQR---YDVVVNANQ---------AV----GNYW-FNAPFTG-----------
-----------------------E-----NATLSRAIFRY-----AGA----------R-
R-------VDPTT----P-M---TAGP---------S--DG---------ALV-EADLRP
LV--PTK-----VVN-----------PDV-TLTFDLVV--------------------TT
G-------K---AQ-WNINGVSYLSP----QT--PTLEKVI-DGATNPA----------D
FNVTEN--------TFILPA-GK---TVEIV-F------P-P-------T----D-D---
-DD-A-------------H-------------PFH-LHGMPMQVIKSMT-SN--------
---NTNTV---------NPISRDVVGVG-G----S--G-----------TTIR-------
-FKT------------ANTGPFMFH------------------CHIF--WHKFAGLASVQ
LVDPAGTR-KNVR---PNT-----AWEGLCP----------
>ur|A0A8H6Y0Y9|25_538|1.6e-96|Mycena_venus
------VDLPVTNAI--VAPDG--F--SR-----SAIQI--------GTFPGAHITAM--
K----------------GDTLHINVTNTLSD-PTMRRSTSI---HWHGLFQ-DRTA-SED
GP------A--FVNQ---C-------------------PIA-PGSFY-------------
------------RN----------QTGTYWFHS--------------------HLSTQ-Y
--ADGE-------RG-------TLIIYGIFSWPAD-P----D-DPQKD--L-----WDVD
D------------------AST-VITL-----ADWY----------------HTPAEQ-L
MAQFKA----DG-----H--EPV------------PASGLFNGVG---R-Y----N----
---------G-----GP-A----IPWSVINVVAGKR--YRLRVINISAFA----AY--TF
SIDGH-VF-------------D------------------VIETDGIAT---VPLT---V
NSFVIHAAQR---YSVVLIANQ---------KP----QNYW-IRTPMTL----AG-----
----SS----P-------L----L-----DKQNVKGILRY-----AGA----------P-
I-------ADPVT----S-A---HGGPVALKNG---G--SA--------GMLQ-EFQLAT
LI--NPG-----APG--G----SAP-ADH-VIDLNFD---------------------AA
G-------K---GI-WEINGIVYTPP----DL--PTLLKII-NGATVAS----------D
FNVSEH--------TFILTQ-NE---VVELR-I------H-G-------A----D-HVSF
CGA--F------LFFALNK-------------HWQ-FSGHAFDIVQSAS--G--------
---PPNFV---------NPPRRDVIGVD---------Q---------GGVIIR-------
-FRA------------DNPGPWFLHWQVLKTFVILSEPANRLYSHID--WHLEAGLAVVF
AEAPRRTA-PGSP---RPN----------------------
>ur|UPI0022FDE0A6|25_503|3e-94|Fimicolochytrium_jonesii
-------NLDIVNGN--VNLDG--T--TR-----GAVLVN-------GQFPGTVITGE--
I----------------NDDFELTVNNKLTD-ETMDLPTAI---HWHGFFQ-ARTA-HED
GP------S--HVNQ---A-------------------PIL-PGDSYTYR----------
-------F-KA-RD----------QAGTFWYHS--------------------HFHAQ-Y
--VDGC-------RS-------GIIIR-------D-P----N-DEHKG--L-----YDYD
L------------------DEH-LLQF-----SDWY----------------PQKSRV-S
MAALTA----SG-----S--EPT------------PSVILINGLG---G-K----Q----
---------G--------S-------YVVNVEKNKR--YRLRLLNSGAMV----PY--EI
AFDGH-EF-------------D------------------VIEVDSVNH---VPVR---A
SKLTIYPGQR---YSVVLKADK---------PV----GNYA-ITIKQLD----GP-----
------------------D----------APVTTTGILRY-----AGA----------P-
A-------VAPRG----L-V---F------------P--QR----RASAPALK-DDMLHP
TR--PDP-----ILSNPKIK------ADI-TIPIKFSK--TT----------------IG
G-------K---SV-WQINNSPFEAP----HD--NVLDAVLRHGATTQA----------D
FAKSSN--------IFVLDKPNA---VVDLV-F------S-G-------A----A-N---
-GF-N-------------H-------------PFH-LHGHAFSVLTAGA-----------
-----------------NPVMRDVQAIG---------G---------SSQTLR-------
-FVA------------DNPGVWFMH------------------CHID--WHLEQGLAVIF
VERPNDIR-SGPQSVAPSQ-----EWLD------------K
>ur|A0A8H5CML0|166_526|6.1e-91|Tetrapyrgos_nigripes
------------------------------------------------------------
-----------------------------------RQSTSI---HWHGFCQ-ARTS-YAD
GP------S--FINQ---C-------------------PIP-PGNVFHYA----------
-------F-DT-AG----------QTGHYGYHS--------------------HLSTQ-Y
--CDGL-------RG-------AFVVY-------D-P----H-DPLRH--L-----YDVD
D------------------DST-IITL-----ADWY----------------HDFAPD-A
QDRFFQ----TG-----T--VPI------------PDSGLIN------------------
------------------E----VPFSVINVVRGLR--YRLHVFPISCRP----FH--TF
SVDNH-KI-------------S------------------AMEFDGVEH---DSVT---V
DNFDIFAARH---VSTILHANQ---------PI----GNYW-IRAPPTG----GA---AA
GAPNGN----P-------G----F-----NPNLTLAIF---------A----------P-
N-------REPTT----N-N---TG-----------A--AG--------VKLN-DGDMRP
IA--SEG------PGQLG----SVP-ADV-AFNLVIS---------------------QP
K-------L---PF-FDINNISYISP----TV--PVLLQIL-SGAAQPQ----------D
VLPSKQ--------IFWIPP-NA---TIKIS-I------P-G------------------
-TG-A-------------H-------------PFH-LHGHNFDVIKVAN-SN--------
---VTNFV---------NPL----------------------------------------
------------------------------------------------------------
-----------------------------------------
>ur|A0A8H3E1U9|27_342|6.7e-89|Rhizoctonia_solani
--------LDIRNVR--VAPDG--F--ER-----SIVSAN-------GIVPGTFIHAN--
K----------------GDTLRINVTNSLTD-STMRRATTI---HWHGLFQ-NTTA-YQD
GP------A--FVTQ---C-------------------PIS-QNQSYTYE----------
-------I-PL-GE----------QTGTFWYHG--------------------HISSQ-Y
--VDGL-------RG-------ALVVY-------D-P----E-DPHSA--L-----YDVD
D------------------ENT-VIVL-----EDWY----------------HTPAPQ-L
ETTMFS----TDNV-DLM--TPV------------PDSGLINGRG---R-Y----V----
---------N-----GT-R----VDRTVINVQPNRR--YRFRVINTSAIT----SF--KF
AIEGH-RF-------------T------------------IIEADGIPH---EPLV---V
DNFDIYAGQR---YSIIVETNQ---------TV----ANYW-VAAPMDV----FG---SG
----TN----P-------N----L-----DTTNVFAVLRY-----EGA----------S-
D-------AEPTT----E-P---LV-----------P--FG--------TALV-EENLHA
V-----------------------------------------------------------
------------------------------------------------------------
------------------------------------------------------------
------------------------------------------------------------
------------------------------------------------------------
------------------------------------------------------------
-----------------------------------------
>ur|A0A4P9Y7P7|6_480|3.2e-86|Piptocephalis_cylindrospora
---------VISEII--AAPDG--Y--SR-----AIYAIN-------GQYPGPPIVVN--
K----------------GDKAIIQVTNELP------VPTSL---HVHGMFQ-RGTP-WHD
GV------T--GGTQ---C-------------------PIP-VYETFTYE----------
-------I-DT-SE----------QFGTTWYHS--------------------HTSSQ-Y
--ADGI-------LG-------PFIIQ-------S-P----D-DPNKD--L-----YD--
-------------------EEL-LVVL-----TDWY----------------HAPAHK-L
LKIYLTPES-NG-----N--SPT------------PDSALINGKN---R-F----NCFAL
-----------------------QAEGTFHFVPGRR--YRIRIINASNDS----AF--TF
SIDGH-RL-------------T------------------VIEADMTPM---RPYT---V
DRISVHVAQR---YSVIVEANA---------AV----DNYW-MRAELSD----KC---MF
---VHN----N------------L-----LDRMVLAEVRY-----KGS----------R-
K-------GEPTS----E-P---V------------D--QV--K-ETQCVDLD-YRHLSP
VE--PQK-----AEP-----------ATK-QYTMNFYF--NP----------------DE
N-----G-M---KR-GYVNNSTYIIEP---YN--PILNDIF-FGQR-------------D
FPDSAN--------VIFLEK-DE---VIELV-L------N-N-------F----W-----
-GR-E-------------H-------------PFH-LHGHDFQVLSWNT-SSQYDPVR--
SPEIYSME---------NPLRRDTSTIP-A-------R---------GYSVIR-------
-FRS------------NNPGLWAFH------------------CHID--WHMEDGLLVNF
VEQPDA-----------------------------------
>ur|A0A9N9BWH0|61_568|4.6e-85|Funneliformis_caledonium
-------NLTLSRKE--LKPDG--F--TR-----MVWTSN-------NQYPGPIIRAN--
K----------------GDRMIINVQNDLD------DGTTI---HWHGLFQ-QGTT-YYD
GV------A--GQTQ---C-------------------IIP-DNEVFVYN----------
-------F-TA-GN----------QTGTYWWHS--------------------HFLAQ-Y
--VDGL-------RG-------PLIIH-------D-P----N-DPFLK--D-----YD--
-------------------EEF-VMTL-----SDWY----------------HTPSVG-L
IAMMDTPGY-DA-----G--NPI------------PDSGLITGIG---R-Y----DCNNA
-------PPGSKC--EP-N----NPLAVYQVQQGKR--YRLRIINTSAEV----TF--TF
SIDEH-PL-------------N------------------VIECEGENL---KPVI---F
NKINIAVGQR---YSVIITADK---------EI----KNYW-IRAEIVH----EC---IK
---AYT----T-----ESK----L------NLNVTGILRY-----QGA----------P-
D-------ADPTT----L-D---W------------N--ED----TVKCRDID-HNLLKL
YE--PRP-----APEP----------VTD-SFTFHITF--GQ----------------NE
R-----N-V---FK-AFINNSSFVPDI---YD--PTVNNIM-AGGNMEAK---------D
LEPNQN--------AFLYDTENG---VVEII-I------L-N-------E----N-----
-NG-T-------------H-------------PFH-LHGHNFFILGHGE-GNVPD-----
-PSQYNLV---------DPAVRDTVTIL-E-------N---------SWTVIR-------
-FRI------------DNPGVWAFH------------------CHIE--WHVEMGMVGQL
IERPSVLK-TMP----IPP-----GVLELCPKTPA------
>ur|A0A1D1XQN9|66_574|1.4e-83|Anthurium_amnicola
--------LRLSRAE--LAPDG--F--SR-----VVWTSN-------GQYPGPLIRCN--
K----------------GDRLVIHVQNGLN------DFATI---HWHGIFQ-KGTT-FYD
GV------A--GQTQ---C-------------------LIP-NGSTFVYN----------
-------F-TV-GE----------QYGTYWWHS--------------------HYIAQ-Y
--VDGL-------RG-------PLIIH-------D-P----N-DPFLK--D-----YD--
-------------------EEF-VMTL-----SDWH----------------HTEAEK-L
VELRNSPNY-GG-----F--NPI------------PDAGLISGRG---R-Y----DCSKA
-------PPGSKC--TP-N----NPLAVYIVEKGKR--YRFRVINTSAEA----PF--TF
SIDNH-PL-------------R------------------AIEVEGENI---KPIT---L
NTINIAVGQR---YSLIVTADK---------EV----NNFW-IRATIIK----QC---IH
----NN----PLTINANSS----L------NYKVTGILRY-----KGA----------P-
D-------AEPTS----Q-D---W------------G--EK----VLSCRDVD-HNLLKL
YQ--PRS-----PPKT----------ATD-PFTFAITF--DT----------------NP
V-----DGI---EY-AYINGEPFHPDL---SE--PTANKIM-AGGDENAT---------S
LDKDQN--------AFIYDTENG---AVEIS-L------L-N-------N----N-----
-SA-T-------------H-------------PFH-LHGHNFYIMGNGD-GLKPD-----
-PTQFNLV---------DPAVRDTVTVL-G-------N---------SWTVIR-------
-FNI------------DNPGVWAFH------------------CHIE--WHVEMGMVGQL
IERPSLLK-SDQ----IPT-----QVKSICPV---------
>ur|A0A8H5I102|23_435|4.8e-83|Collybiopsis_confluens
------------------------------------------------------------
------------------------------------------------------------
------------------------------------------------------------
--------------------------GSPAFYS--------------------QLSVQ-Y
--VDGL-------RG-------PLVIY-------D-P----E-DPLQD--L-----YDVD
D------------------EST-IWQV-----GDWW----------------HNTSTS-M
LVTYVA----SG-----I--VPV------------SDTGTFNGIG---R-F----N----
---------G-----GP-E----VPFSVVNVVAGKR--YRFRIINESARN----VF--TM
SVDSH-NL-------------T------------------VIETDGTPT---TPQT---V
NSIDMLAGQR---YSVVLAANQ---------PV----DNYW-INAPYTG----GS---PA
----NN----L-------H----Q-----NATLSRGILRY-----QGA----------P-
A-------ADPAA----P-M---SLGP---------AAGEL--------NALV-EANLAP
LV--AEA-----APE-----------PDV-NITLNLVV--VGGDLYLSGLDLIYAIVKTA
G-------R---AQ-WNVNNVSYLPP----SV--PTLVKIL-DGADAAT----------D
FSVTEN--------TFILPA-NK---TIQII-F------P-P-------S----D-D---
-DE-A-------------H-------------PFH-LHGNNFWLVKSNT-TD--------
---VVNTV---------NPIRRDVAGVG-A----E--G-----------TILR-------
-FST------------TNPGPWFFH------------------CHIF--WHFQAGLATVM
ASGPEEVR-EKVH---PTT-----AWKELCPAYDV------
>ur|A0A9N9D9Q7|46_527|5.7e-82|Acaulospora_morrowiae
---------VLDKTL--LAPDG--Y--NR-----TVLTIN-------GQYPGPIIFAN--
I----------------GDKLVITVVNRLE------VPSSV---HWHGIDQ-VGTN-WYD
GV------P--GVTQ---C-------------------LIQ-PGVSFTYT----------
-------F-TL--F----------QSGTYWYHS--------------------HYRGQ-L
--LDGL-------RG-------PLVIF-------D-P----A-DPNKS--L-----YD--
-------------------QEY-AMTL-----GDWY----------------HFATDT--
------PQFSNA-----S--DPF------------PDSAEISGVG---Q-L----NCSIP
-----------SC--DS-S----QKYATYKVTKDKK--YRFRIINVSAMS----HF--RV
TIDNH-PL-------------T------------------IIAIDGMSV---KPYA---V
EILSINIGQR---YSVVVTANQ---------AA----GNYW-IRASISP-----C-----
----------S-------G----E-----PPKLVGGILSY-----DNV----------S-
V-------SNPTS----T-G---Y------------S--SQ----TDDCRDPD-DSVLQP
YP-LSPS-----VPQDKNI-------TQL-KLEINVTF--FN----------------DP
I-------H---PN-GTINNISFIPNY---SS--PSIKRVI-DNV--------------S
FVPNDN--------AYFYYKLNE---PVEIL-L------I-N-------A----E-----
-NR-S-------------H-------------PFH-LHGHTFWIVARGS-KDNIN-----
-SINYNFN---------NPPFRDTATID-P-------L---------SYLAIR-------
-YYA------------NNPGVWLIH------------------CHIQ--WHFEMGMVAQL
VEVPDVFK-TYT----IPQ-----NVLGLCN----------
>ur|A0A4P9Y7V3|87_592|3e-81|Piptocephalis_cylindrospora
---------VISEFP--ASPDG--Y--SR-----NIFGVN-------GQYPGPPIIVN--
K----------------GDKAVINVKNRLN------IPTSI---HAHGMHQ-RGTP-WFD
GV------T--GGTQ---C-------------------PIQ-ASKSFTYE----------
-------I-DT-AY----------QSGTTWYHS--------------------HTSSQ-Y
--VDGM-------LG-------PLIIR-------D-P----Q-DPNRH--L-----YD--
-------------------EEL-VVVL-----TDWY----------------HTPSAT-L
LKKLMSPES-NG-----N--TPT------------PDSGLINGKG---R-F----NCSVL
HTTNVTTPVDGAC--NG-K----APRETFRFVPGRR--YRIRVINASAAT----NF--HF
SIDGH-KM-------------K------------------VIETDMIPV---EPHT---I
DRLSLHVAQR---YSVVVEANA---------KV----DNYW-MRAEMAT----SC---YR
---VSN----P------------L-----LDPMVLAEVRY-----AGS----------A-
S-------GEPAS----L-S---A------------T--HP--SVNGECVDLD-FRSLSP
IV--PQE-----AKP-----------ATK-QIIFDMIF--NP----------------DD
Q-----G-I---TR-AYLNNITYDIHP---YS--PILQGAL-AGQT-------------I
FPRGEN--------TYLLEK-DE---EVELV-I------N-N-------P----L-----
-PG-A-------------H-------------PFH-LHGHDFQVLSWDN-ATQYDPVE--
SPKHYNLK---------NPIRRDTSTVP-G-------R---------GYTVLR-------
-FRA------------DNPGVWAFH------------------CHLE--WHVQQGLVANF
VEQPKAVT-ALM----APL-----SAQALC-----------
>ur|G8A560|112_489|8.6e-80|Flammulina_velutipes
--------LDIANDV--VAPDG--F--DR-----AGVIVN-------GIFPGTIIQAN--
K----------------DDVLHITANNLLTD-PTMRRSLTI---HWHGLFQ-MRTA-TED
GP------A--FVNQ---C-------------------PVA-PDHSYTYD----------
-------I-PL-NG----------QAGTYWYHS--------------------HLASQ-Y
--VDGL-------RG-------ALIVY-------G-M----A-GG---------------
----------------------------------------------------HRPSIG-L
TEQFLE----VK---SFH--EPI------------ADSGLINGKG---R-F----V----
---------G-----GP-Q----VDWSRINVVAGKR--YRFRIINMSGYG----EF--DF
AIDGH-DM-------------T------------------IIEVDGVSH---APLR---V
DSFKIYAAQR---YSFVVHANQ---------PV----DNYW-ISAPMEM----HH---SG
----DN----D-------N----L-----DGDNVFAVLHY-----EGA----------P-
D-------ADPTE----D-P---FVAF---------K--KG--------DELE-EHLLVP
LF--NPE-----APG--G----AGP-ADH-VIDLEFKE--EVNR--------------TT
G-------H---RI-WTINGLGYIPP----DL--PTLLNVIANNATGMG----------S
FGPNEN--------THVLNF-NE---TVELV-I---------------------------
------------------H-----------------------------------------
------------------------------------------------------------
------------------------------------------------------------
-----------------------------------------
>ur|A0A397US95|58_571|2.1e-79|Gigaspora_rosea
-------DFRLYKAT--LSPDG--V--PR-----TVYTVN-------GQFPGPIIQAN--
V----------------GDQIIMNITNQLG------EPTAI---HSHGIVQ-NGTN-WFD
GV------P--GITQ---C-------------------PIP-NGGNFIYN----------
-------Y-TV--D----------VPGTYWYHS--------------------HYIAQ-Y
--VDGV-------HG-------PLIVQ-------D-P----A-DPHLS--L-----YD--
-------------------YEY-VVTF-----QEWY----------------HNTTED-L
LHIKMSANH-TG-----D--SPI------------PDSVVMSGIG---Q-Y----NCSSA
NG-----FNGLSC--NS-S----VTPPTYVVQSGKR--YRFRIINTSADN----HF--YF
SIDNH-TM-------------L------------------LIEADGINI---KPVT---I
QKLPINIAQR---YSVIINASQ---------PV----GNYF-IRASATT----AC---QV
---LNN---VTINIDHLES----L------NWNATGILHY-----EGA----------N-
N-------SAPTS----Q-E---W------------P--DTS---EPTCDDVP-DASLVP
FV--ANP-----PPQN----------VSQ-QFTFNLTF--NG-------A--------NQ
S-----S-P---SI-FLVNNSSFSPNF---IS--PTIMQLS-SGVSTQ-----------S
LAANQN--------VYAYDNTTG---GVELI-F------I-N-------A----N-----
-GG-T-------------H-------------PFH-LHGHSFYIVGKGGNGTSPD-----
-PSTYNLV---------NPPLRDTATIS-S-------R---------GWMTIR-------
-YYA------------DNPGIWLLH------------------CHIE--WHVEMGMVVQL
VERYTEFR-QRT----IPS-----SVKNLCQSS--------
>ur|A0A397VY57|46_545|3.3e-78|Gigaspora
----------LYKAK--LSPDG--F--ER-----VVWTVN-------GTYPGPTLVVT--
K----------------GDRLVIHVINNLG------VSTSI---HFHGFFQ-RGTN-WYD
GV------P--GQTQ---C-------------------PIP-NNTTFIYN----------
-------F-TV-PD----------QSGTFWYHS--------------------HHLAQ-Y
--VDGV-------LG-------AIIVK-------D-P----D-DPYQN--D-----YD--
-------------------EEV-VILL-----SDWY----------------HNETFT-L
LNYYLSPAS-KG-----L--EPR------------PDNGLINGRN---I-Y----NCKWA
-------PVSYKC--ID-N----AGLSKFNFVPGKR--YRLRVINTSALL----SF--TF
SIDEH-AM-------------D------------------VIEVEGMMT---KRHT---I
HRLIINVAQR---YSVIVTADK---------LV----SNFW-MRADLQI----KC---YY
---AIG---IE-------H----L------NSYVKAIVHY-----EGA----------N-
H-------LDPTT----K-G---W------------A--ENL-NRLNNCIDLN-TSDLKP
FF--PEN-----VPAK----------SDQ-TIYLNVSF--EK----------------DA
S-----N-V---DR-GVVNGSTYAVDV---DN--PTINQILFKNQT-------------L
FQPNQN--------VIGHFNTSQ---VIDIV-V------Y-N-------G----V-----
-TG-E-------------H-------------PFH-LHGHTFWVLGSGPVGTKPD-----
-FSKLNIF---------DPIKRDTATIP-P-------E---------GWIVIR-------
-FEA------------NNPGIWAFH------------------CHIE--WHVEAGLVAQF
IELPHELR-KLK----PPA-----DWEQLC-----------
>ur|A0A9N9B8I1|66_567|1.6e-77|Acaulospora_morrowiae
----------------PLAIDG--Y--SR-----LVWAVN-------GQYPGPMIRAN--
K----------------GDTFNVTVINKFG------SPATI---HWHGIDQ-KGSN-WYD
GV------P--GTTQ---C-------------------PIP-NGVTFSYV----------
-------F-NL--T----------QSGTYWYHS--------------------HFVAQ-Y
--VDGL-------KG-------LIVIH-------D-P----E-DPYKK--E-----YD--
-------------------YEY-VLEM-----SDWY----------------HKPTGD-F
VPEFRSPSY-HG-----G--DPM------------PDSGQITGVG---Q-W----NCTIP
-----------AC--TP------TKFATYKVEKGKK--YRFRIINTSAMA----HF--TV
SIDNH-PL-------------K------------------IIEVEGTII---EPVV---V
NVLSINIAER---YSVIVEANQ---------PV----GNYW-IRANMSN----CS---LP
---GNG----PATINNETTV---F-----TNLDITGILRY-----EGA----------P-
D-------TLPTS----E-A---Y------------P--AN----VSNCHDQD-PTTLKP
IS-LSPS-----VP------------TGD-ATRILLVV--GV----------------QP
R-----P-V---LQ-ATINNSSIVMDF---SY--PSNKKVI-DGA--------------G
FITSDN--------AYPYDTPGG---AIEII-L------N-N-------T----E-R---
-TR-T-------------H-------------PFH-LHGHSFWVVYQGEVGS-WNQSL--
DSLKYNFD---------NPIYRDIVTLN-E-------A---------SLTAIR-------
-YYA------------DNPGVWLIH------------------CHIE--WHVEMGMVAQL
VELPSLFK-QST----IPN-----QVLELCEAYDSS-----
>ur|A0A6A6TP15|68_533|1.1e-76|Lophiostoma_macrostomum_CBS_122681
--------LEVTNTT--LAPDG--V--ER-----IVLAVN-------GTVPGPTIEAN--
W----------------GDTLVIHVTNSLTA-----NGTGI---HWHGVRQ-NWTV-QND
GV------P--SITQ---C-------------------PVA-PGESLTYT----------
-------W-KA--T----------QYGTSWYHS--------------------HYSLQ-A
--WEGV-------FG-------PIVIH-------G-P----A-TA-----N-----YDEE
LD---------------------TVMI-----TDWD----------------HQTADS-L
WTYAQVN----------G--PVP------------MDTGLINGMN---V-Y----N----
---------D--------T----GARYEAAVTSGKS--YLLRLVNTAIDT----HF--KF
SIDNH-TL-------------T------------------VIASDFVPI---VPFD---I
DVLDITMGQR---YDIIVTANQ---------DP----SDYW-IRAIPQA----SC-----
----------S-------N----SE----NADNIRAILRY-----DSS----------S-
T-------ATPTT----T-A---WA-----------A--NQ----NDSCVDVD-LSSLVP
YL--SQT-----VDS-------PTG-QDL-DVNVFVN---------------------SQ
N-------L---FR-WEIAPNSMQVSW---AD--PTLLQVY-EGNT-------------T
FEADDA--------VYELPDADV---WVYWV-V------E---------S----A-I---
-AV-P-------------H-------------PIH-LHGHDFYILASSGSATYDS-----
-SVTLNLD---------NPPRRDVANLP-A-------A---------GYLVIA-------
-FKT------------DNPGTWLMH------------------CHIG--WHTSEGLALQF
VERESEIA-AL------------------------------
>ur|A0A8E2FBF8|116_629|3.5e-76|Glonium_stellatum
-------NFTISEIQ--AAPDG--I--LR-----PLLVIN-------GQFPGPLVRVN--
R----------------GDRVLVNVTNQLS------NGTAL---HWHGLYQ-NGTN-WMD
GT------V--GVTQ---C-------------------PIP-PGTSFLYN----------
-------F-TV-ES----------QYGTYWYHS--------------------HYSSQ-Y
--TDGI-------VG-------PLIVH-------A-P----E-EATTRE-S-----YD--
-------------------FDQ-VILL-----QDWY----------------HDLSAA-L
MPGYLASGN-EN-----T--EPV------------PDNGLIQGTN---Y-F----NCSLY
AN-----DSGYTC--QE-N----STRAVFAVTQGKR--YRLRLINTGAFT----EF--DF
SIDNH-TL-------------S------------------VVEADSTLV---QPVA---V
TRLPIHVAQR---YSVIVYTNQ---------TS----TNYW-MRAQMIT----DC---FS
---DDN----P-------V----L------NPDVQALITY-----TNT----------T-
--------SEPTD----SVD---W------------S--TAL---DLVCKDLS-PSMLTP
AV--VEI-----APS-----------PNN-AFRIDVSF--QI----------------GA
Y-----A-L---DR-AYINSTTWTAA----KD--PTLNQAV-AGLKADNSTFNALGLSSA
FDKASQ-------FVISIPE-YQ---VVDLL-I------N-S-------L----D-----
-EG-A-------------H-------------PFH-LHGHQFWIMASGT-GD-FDWN---
SYARLNTT---------NPMRRDTLTID-A-------Y---------GWTLIR-------
-FRA------------DNPGLWALH------------------CHIS--WHMEAGLLMQF
QGRTDLMS-HWT----IPS-----DVLALC-----------
>ur|A0A3D8QFR0|82_581|3.6e-75|Coleophoma
--------LEITNTS-ALAPDG--T--PR-----QIMAIN-------GQYPGPTIIAD--
W----------------GDMIEVTLKNSLQN-----NGTGL---HWHGIRQ-YHTN-TED
GV------P--GITE---C-------------------PLA-PGDTKVYT----------
-------F-QA--T----------QFGTSWYHS--------------------HFSGQ-Y
--AEGV-------VG-------GLQIN-------G-P----A-TA-----N-----YDVD
LG---------------------TYTI-----SDWY----------------YQSTFQ-L
AYLLNNG---II-----G--VPS------------GSNGLINGSM---V-S----A----
---------------NG------GKYTTNTLTSGKR--YRLRLINTSVDN----HF--AV
SLDNH-PF-------------T------------------VITSDFVPI---KPYT---T
NWIFMGIGQR---YDVIITANQ---------TV----GSYW-FRAEVQS----GC-----
----------G-------S----ND----NNGNIKSIFTY-----AGA----------A-
A-------GDPTS----T-P---T------------TY-------TQRCTD---ETSLVP
FW--DSF-----IPSGPL--------VNF-TQNLDVAI--NI------------GATANG
S-------V---IT-WGINFNSLDVVW---EK--PILEYVK-NGTS-------------D
WPTSEN--------LIALPNAGE---WYYWI-I------Q-EVA-----G----S-PITV
-SI-P-------------H-------------PIH-LHGHDFYVLGTGT-GTYDQTV---
NAAGLDYN---------NPTRRDVAMLP-A-------G---------GWLAIA-------
-FQT------------DNPGAWVMH------------------CHIA--WHAGEGLAVQF
LESESSIP-SVNS---VSA-----AWEQTCANWDAYYPS--
>ur|A0A9N9B819|67_568|1.5e-74|Diversispora_eburnea
--------------K--LSPDG--V--ER-----KVWSVN-------GQYPGPLIHAN--
K----------------GDRLVVNVTNNLG------DPATI---HWHGIFQ-RKTN-WYD
GV------P--GQTQ---C-------------------PIP-SRVCFTYN----------
-------F-TL--E----------QGGTYWYHS--------------------HFLAQ-Y
--VDGL-------LG-------PLIVH-------D-K----E-DPYCH--S-----YD--
-------------------EEY-VVTL-----SDWY----------------HFPSAP-L
LVQRVAPHY-TG-----F--NPY------------PDSAIISGIG---Q-Y----NCSGA
-------PAGCYC--DR-N----VPPATYNVKKGKK--YRFRIINTSAYA----AF--TF
SIDCH-QL-------------R------------------VVEVDGNIV---KNVSDAVV
TVLPIHVAQR---YSVIVTANQ---------KV----DNYY-IRASIME----NC---LL
---PRT----PETINYNSS----I------NPNATGILHY-----HGA----------N-
N-------EKPTS----T-A---Y------------P--IT----FDPCQDLN-ADAIRP
YK--DCP-----PPKD----------VTD-HFLFNTTF--AR----------------ND
D-----D-V---GL-LGINDVSFVPIF---NN--PTNQRIM-LKEDYR-----------D
FDKNQN--------IYAYDTPDG---CVEII-L------L-N-------G----Q-----
-PA-N-------------H-------------PFH-LHGHAFWIMAQGP-GATLD-----
NITAYNFK---------NPVIRDTTMVF-A-------N---------SHLVIR-------
-YIA------------DNPGVWAFH------------------CHIE--WHVEMGLVAQL
IERPTEFS-NQT----LPD-----DVRALC-----------
>ur|A0A5C3KG72|285_596|8.9e-74|Coprinopsis_marcescibilis
------------------------------------------------------------
------------------------------------------------------------
--------A---------------------------------------------------
------------------------------------------------------------
-----------------------------------------N------------------
------------------------------------------------------------
------------------------------------------------------------
-----------------------------------------RLISLSCDP----NY--VF
SIDGH-DL-------------T------------------VIEADGQST---QPLQ---V
QNLTIFAGQR---YSFVLKADQ---------PP----GNYW-IRAVPNT----GV---SG
LL-NTS----G-------S----E-----GGGLNSAILRYIH---RDV----------Q-
P-------VDPTT----S-P---T------------P--NP--------TILQ-EENLRS
LQ--NNL-----PPPVIN----PGD-LDV--VTLDPRF--NL----------------NP
G-------S--DFN-FSINGITWESNV---EN--PILLQLL-NHVPPD-----------Q
LVNQGF--------IRRIKR-ND---IIEIR-L------P-A-------VP---N-S---
-GG-P-------------H-------------PFH-LHGHAFWVIKSAG-TN--------
---KTNFV---------NPVRRDVVNTG-IGN-DP--N---------DSVILR-------
-FRA------------DNPGPWFFH------------------CHIE--FHLLAGLAMVF
IEDSDNIP-KVVK---PPG--ASRASVTLTGTYT-------
>ur|A0A0C9VC95|29_361|2.3e-73|Sphaerobolus_stellatus__strain_SS14
----------LGAQN--LSPDG--F--QR-----TTAVVN-------GQFPGPFLKAN--
K----------------GDNIFVNAVNNLND-DNICKSISI---VL-------IST-SND
GP------S--FVTQ---C-------------------PIA-PNHTYAYQ----------
-------L-AL-GN----------QAGT--YHS--------------------HLSTQ-Y
--VDGI-------RG-------PMVIY-------D-P----E-DPHLS--L-----YDVD
N------------------DDT-VITL-----ADWY----------------HTPAMI-S
TNEWIV----QH-----LTSEPV------------PDSELINGIR---R-Y----S----
---------S-----GP-A----VKRARINVSKSTR--YRFRVASLSAEG----VF--TF
AIDNH-NM-------------T------------------NVEDDGIST---VPYT---V
DAIQIFPGQR---YSVVVNADK---------AV----DNYCTIRASQTV----LG---SP
TS-KDN----P-------R----F-----NGTDTYAVLHY-----DEA----------S-
N-------NEPTT----P-Q---PGLNLP-------A--RL--------SAFN-ESSLQP
LV--NPA-----PSG--G----SGP-ADV-SFNFIFG-----------------------
------------------------------------------------------------
------------------------------------------------------------
------------------------------------------------------------
------------------------------------------------------------
------------------------------------------------------------
-----------------------------------------
>ur|A0A9W8ZCM9|78_560|1.1e-72|Didymella_pomorum
--------LDITNMT--VAPDG--F--ER-----VALGVN-------NSIPGPTLEAN--
W----------------GDTMIVHVTNRLQN-----NGSTI---HWHGFRQ-NYTV-QQD
GV------P--SIIQ---C-------------------PDA-PGTTHTYT----------
-------L-RA--T----------QYGTSWYHS--------------------HYALQ-A
--WAGV-------FG-------AIVIH-------G-P----A-TA-----N-----YDVD
LE---------------------PIVI-----TDWS----------------HATVDA-L
YTHAQAI----------G--PPQ------------MDTALINGKG---T-Y----N----
---------G-----TG------GERYEVSFEAGKK--YRMRFVNAAVDS----YF--KL
SLDGH-KM-------------T------------------VIAMDFVPV---EPFE---I
DVLDFTMGQR---YDVIIEANQ---------EV----SNYW-FRAIPQA----AC-----
----------S-------N----NA----NANDIRGIVRY-----AGA----------P-
S-------GDPTT----S-A---WK-----------A--ND----KDACVDVE-NSLLKP
YF--KHS-----VVS-PE----LQN-PEL-AVSVAKD---------------------MH
N-------L---FK-WDIGLDSMHVIW---NN--PSLLQIA-QGNA-------------T
WESAEN--------VYHLPDANK---WVYWV-I------D---------T----K-L---
-PV-P-------------H-------------PIH-LHGHDFYILAQAASATYDD-----
-SVELNLD---------NPPRRDVATLP-A-------S---------GYLVIA-------
-FYT------------DNPGTWLMH------------------CHIG--WHVAEGLALQF
VERESEIP-ALID----TA-----ELESTCKAWE-------
>ur|A0A433PVH1|68_557|2.8e-72|Endogone_sp._FLAS-F59071
-----------SQIK--ASPDG--F--ER-----DILTVN-------GQFPGPTIEAE--
T----------------GDRIQVLVRNHLD------VETSI---HFHGMFQ-RGTP-WVD
GV------A--GQTQ---C-------------------PIP-SGGWFLYD----------
-------F-EV-PG----------QWGTFWWHS--------------------HYMVQ-Y
--GEGL-------SG-------ALIIR-------N-K----YLEPYRF--E-----VN--
-------------------AEY-NVLL-----TDWY----------------HNNSLT-L
LSYYLSPAS-NG-----N--EPI------------PQNGLINGHN---S-F----NCSKA
-------PAGSKC--TP-N----APKSVFAFKPGHK--YRLRLINTSTFS----AF--VF
SIDNH-NL-------------T------------------IVEADGTDL---QPVT---V
DRLAINVAQR---YSVIVEANQ---------PV----ASYW-MRAELET----SC---YP
---VEA----P-------D----L------EKVITAEIRY-----DGA----------P-
N-------PSDFS----R-S---V------------S--KFTDIENEECIDLS-IDMLEP
YW--AKD-----APGP----------VGS-QVYLNITF--QN----------------DS
H-----G-V---NR-GFLNNVTYVPVY---TK--PTLFNVW-SGER-------------D
YAPNQY--------LLEIDE-NQ---VVEI------------------------------
------------------------------------IHGHEFFVLGLGS-GV-YDPSNTT
ITNSLRFK---------NPLRRDTSTIP-P-------M---------GWTVIR-------
-FVA------------DNPGIWAFH------------------CHID--WHMEAGLAMQF
VELPRQIE-RLN----IPQ-----HVLHDCP----------
>ur|A0A074RJ90|55_571|1.1e-71|Rhizoctonia_solani_123E
------YDWTVATAN--GSPDG--Y--YR-----PMLVVN-------GQYPGPTIEAN--
D----------------GDTIIINVQNDMS------VGTTI---HWHGLFQ-NSTP-WMD
GP------A--GITQ---C-------------------PIP-AGSSFTYQ----------
-------F-TI-NG----------QYGTYWWHA--------------------HASTQ-L
--ADGI-------HG-------PLIIH-------S-P----D-DPLKRGVD-----YD--
-------------------EDQ-ILVV-----ADWY----------------HDTASV-I
TSALLTAAG-YHG--SIA--APS------------PNSALINGQG---I-W----DCDTY
G-------NSSTC--FT-Q----TPF-EIQVVPNKK--YRFRLINTAAHA----MF--WV
SLDGH-TF-------------N------------------VTEADDTGVYNEANSA---L
HRLKFHNGQR---YSVIVDTSV---------GS--VGESYW-LRAQMNT----AC---LT
---TLP----D-------D----F------ANTTYAIIRYVEEDGTSA----------S-
T-------TDPTT----S-D---W------------T--DVV-S-GAECTDID-TSSLTP
IV--AKD-----APT--T--------VVQ-RGMLQTGFAVSL----------------DS
N-----GNL---DTGFAVNSTEFVDLV---YQ--PVLHTIA-SGGT-------------V
NASNVA--------SVTYNT-VG---AVDLI-I------N-N-------L----D-----
-TAID-------------H-------------PYH-LHGMTFWIVAEGS-GSLSLEEA--
ESVNYNTT---------NPIRRDTHIIP-A-------G---------SWAVLR-------
-FIA------------DNPGVWFMH------------------CHID--WHLAEGFAAVI
VVQPDAVA-QMT----IPS-----A----------------
>ur|A0A1S8B5Z5|23_492|4.9e-71|Diplodia
-------DFNVTWVT--ANPDG-AY--RR-----STIGIN-------GQWPPPAIDVT--
K----------------GDRVIVNVNNQLET-----ESTSL---HFHGIYM-NGSN-HMD
GP------T--GVTQ---C-------------------EIP-PGSSFTYN----------
-------F-TV--D----------QPGTYWYHS--------------------HNRGQ-Y
--PDGL-------RG-------PFIVR-------D-P----D-SPFKD--D-----YD--
-------------------EEV-VLTF-----SDWY----------------HDRMPT-L
LKSFISVTNPTG-----A--EPV------------PNAALMND-----------------
-----------------------TQDLIFHMIPGKR--YMFRLLNIGAFA----AQ--YV
WFEGH-TM-------------S------------------VVEVDGIYT---EPAE---A
ERLYITAAQR---YSVIISAKN--------ETN----SNYA-FVGSMDE----DL---FD
---TVP----S-------T----------LNNNVTGWLVY-----DDR---------NA-
N-------LPPLQ----I-D-------------------DY--------DAFD-DFSLVP
QD--GLAL--------------YDH-VDH-SITLDMKM--DN-------L--------ED
G-------A---NY-AFFNDVTYVEP----KV--PTLYTVL-STGDNATDPV-------I
YGSNTN--------AFILDK-DV---VVEIV-L------N-N-------N----D-----
-PG-K-------------H-------------PFH-LHGHAFQAVVRSQ-EE--------
---AGSYV-GNE-TFPSKPMRRDTILVR-P-------N---------GNIVLR-------
-FKA------------DNPGVWLFH------------------CHIE--WHVASGLIATM
ISAPLDL----------------------------------
>ur|A0A8H4IXJ4|68_540|1.8e-70|Botryosphaeria_dothidea
---------DITNTT--VSPDG--I--ER-----IGLAVN-------GSIPGPTVEAN--
W----------------GDTVVIHVTNGMTS-----NGTGI---HWHGIRQ-NWTN-WMD
GV------P--SITQ---C-------------------PIA-PGESMTYT----------
-------W-RA--T----------QYGSSWYHS--------------------HFSLQ-A
--WVGV-------FG-------PIVIH-------G-P----S-TG-----N-----YDED
IG---------------------PVML-----SDWS----------------HQTADE-L
YTYAQTQ----------G--PPT------------LDNGLINGLN---V-Y----N----
---------N-----SG-T--ITGSRWETTVASGSS--YRMRLVNTAIDT----HY--KF
SIDNH-TL-------------T------------------VIAMDFVPI---TPYT---T
TMLDINMGQR---YDIVVTADQ---------EV----GDYW-IRAIPQL----SC-----
----------S-------S----NA----MTDNIRGILRY-----DST----------S-
T-------APPTT----T-A---Y---------------DY----TDECVDEP-YASLVP
AL--VQN-----PTSLVE----TDD-SDM-PVTVGV----------------------LN
S-------L---FK-WYISAKTMAVEW---AD--PTTLAVV-NGQT-------------D
WTDNDH--------VVVLDQVDE---WVYFV-I------E---------T----T-Q---
-GV-P-------------H-------------PFH-LHGHDFWILASGT-GSYSD-----
-SVTLNTA---------NPPRRDVATLP-A-------S---------GYVVIA-------
-FYT------------DNPGAWLMH------------------CHIG--WHTSEGLAMQF
LERQSEVS-SVIS---VTD----------------------
>ur|A0A178B684|30_499|1.7e-69|Pleosporales
----------IAWTY--ANPDG-QY--TR-----PVQGVN-------GKWPVPPIVAT--
K----------------GDRVVVNVKNSLGN-----ESTSL---HFHGLYQ-NGTT-HMD
GP------V--GVSQ---C-------------------AIV-PGGSFTYN----------
-------F-TV--D----------QPGTYWWHS--------------------HERGQ-Y
--PDGL-------RG-------PLIVH-------D-P----E-DPHKD--L-----YD--
-------------------EEI-VLTL-----SDWY----------------HDRMPE-L
IKGFLSIANPSG-----A--EPV------------PQAALMND-----------------
-----------------------TQNLAVKIQPGKT--YLFRLINMGAFA----AQ--YV
WFEGH-TM-------------R------------------VVEVDGVYT---EPTN---A
EMLYITAAQR---YSVLVTAKN--------DTS----SNFA-FVGSMDE----DL---FD
---DVP----A-------G----------LNPNVTGWLVY-----DES---------KP-
K-------PSPKE----V-Q-------------------AF--------EPFD-DFSLVP
YD--KESL--------------LDR-IDR-TVTLDVKM--DN-------L--------ND
G-------A---NY-AFFNDITYVGP----KV--PTLYSVL-STGANATNPV-------I
YGSNTN--------SFVLGT-NE---IVEVV-I------N-N-------N----D-----
-PG-K-------------H-------------PFH-LHGHAFQVVTRSE-AD--------
---AGLFVPGNAPTLPTTPMKRDTILVR-P-------N---------GHVVLR-------
-FRA------------DNPGVWLFH------------------CHIE--WHVVSGLTATF
VERPLDVQ---------------------------------
>ur|A0A8A3P5D2|62_544|7e-69|Monilinia_vaccinii-corymbosi
--------LVVQNTT--LSPDG--V--AR-----PTLNFN-------GTIPGPQITAD--
W----------------GDDIIVHVTNNLTS-----NGTSI---HWHGMRQ-LYNS-LND
GV------P--GVTQ---C-------------------PIP-PGDSLTYH----------
-------F-HA--D----------NYGSSWYHS--------------------HFILQ-Y
--ADGL-------FG-------PLVIN-------G-P----A-TA-----N-----YDED
LG---------------------ALFL-----NDWD----------------HVTIQS-L
WDLAKTS---PG-----P--PPP------------LLTGLMNGTN---T-Y----N----
---------------GG------GKKFSTTFKSGKK--YRIRVINTAVDG----VM--QF
SIDGH-SF-------------T------------------VIANDFVPL---VPYE---A
TSIQISIGQR---YDIIVTANA---------PV----GNYW-IRSGWVT----SC-----
----------A-------K----NK----NPDNMTGILRY-----EGS----------S-
TT------ADPTT----T-S---T------------V--EI----STSCLDEP-LEKLVP
YV--PLN-----ATA-----------SSV-IVT-------SL----------------TR
S-------D---NV-WKFNGTSLRLNW---TE--PTLLTIL-NGGS-------------I
WPASYN--------VIPIDSTTTNQGWTVLA-I------T---------G----S-P---
-GP-S-------------H-------------PIH-LHGHDFWVLAQGP-GAYSS-----
-SIVLNLV---------NPPRRDVMSLP-S-------D---------GHLVIA-------
-FPI------------DNPGSWLLH------------------CHIA--WHASEGLALQF
VESESSIL-STIG---TAG---VAKFQDTCAAWKA------
>ur|A0A4V4HDI3|210_521|5.6e-68|Dendrothele_bispora__strain_CBS_962.96
------------------------------------------------------------
------------------------------------------------------------
------------------------------------------------------------
------------------------------------------------------------
------------------------------------------------------------
------------------------------------------------------------
--------------------------------------------G---R-Y----E----
---------G-----GP-N----STLAVVKVEYGKR--YRFRLISMSCNP----SY--TF
SIDGH-MF-------------S------------------IIEVDGEYT---QPLL---V
DSLEVLPAQRDYACEPLLSTNS---------TS----SN---------------------
-----N----G-------N----F-----KHGMNSAILRY-----IGA----------T-
GTSTGVVGTEPEL----SIN---A------------S--SL--------KPMR-EGELHP
LY--NPQ-----APGEPR----IDG-TDV-DINLKLGF--------------------DN
T-----T-----KK-FTVNGQRIQAPISRSSV--PVLLQIL-NGKIPSA----------D
EI-GLP--------VYTVPA-NQ---TIQVS-F------E-YDE-----G----V-P---
-GG-P-------------R-------------PWH-LHGHRFSVVRSAG-SN--------
-SSEYNFE---------NPVRRDTVSTG-K----AV-G---------DMVTVR-------
-WRTD----------SESPGPWLFH-----------------SSRID--GSGDIGMGVVF
IEDSEGIA-E-------------------------------
>ur|A0A6A5ZNL9|79_549|2.8e-66|Lophiotrema_nucula
------YNLEITNTT--ANPDG-GG--SK-----PAMLIN-------KQFPGPVIQGN--
W----------------GDTFVINVKNSLQD-----NGTGI---HWHGVRQ-LNSC-QHD
GV------P--GITE---C-------------------PIA-PGKTRQYV----------
-------F-KA--T----------QFGTTWYHS--------------------HWSAQ-Y
--GEGV-------VG-------TLIIN-------G-P----A-SA-----N-----YDED
LG---------------------VLPL-----TDWY----------------YKPAFE-L
NEQAQHS---QT-----G--PPE------------PDNILVNGTH---V-N----K----
---------S-----GG------GKYYKMTVTKGKK--YRVRLINTSVDS----DF--HV
TFDNH-PF-------------T------------------VITADFVPI---KSWV---T
DKLTIAIGQR---YDVVINANQ---------TV----GNYW-FRVQPC------------
----------G-------N----NKIQEANLPNIGAILSY-----TGA----------A-
S-------GNPTS----T-G---V------------T--LP-----TDCNDEL-SKNLVP
FV--PNT-----VPSDIV--------PAD-ELDLNFF-----------------TVPADN
N-------L---FR-WTIDGSTQIVDW---NT--PTLEKAI-GGVT-------------D
FGNNSN--------IYSVPTKNN---WYLWH-I------S-NQA-----A----I-P---
--L-A-------------H-------------PIH-LHGHDFYIVGSGT-GTWDGTS---
N--GLTFN---------NPTRRDTATLP-A-------A---------GYLLIA-------
-FPA------------DNAGTWVMH------------------CHIA--WHASQGLSVQF
LEQQ-------------------------------------
>ur|A0A9P9QPG7|87_564|2e-64|Pleosporales
-------NLRIDNTT--CNPDG--A-GAR-----TCMLIN-------GRLPGPTIVAN--
W----------------GDTIRVTVRNNLQH-----NGTSI---HWHGFRM-LNTN-IQD
GT------N--GITE---C-------------------ALA-PGDVKTYQ----------
-------F-QA--T----------EYGTTWYHS--------------------HFSHQ-Y
--GDGV-------VG-------TVQIN-------G-P----A-TA-----N-----YDID
LG---------------------VMPM-----SDWY----------------YKTVFQ-A
AAIAFQNGQAGG-----G--PPQ------------PDNILINGTA---K-S----A----
---------S-----GT------GAYNKVVIQSGKR--YRLRLINTSVDT----NL--RV
NLDGH-PF-------------Q------------------VIATDFVPV---VPYN---T
TYLSIGIGQR---YDVVFTANQ---------TV----GNYW-FRADANN----VC-----
----------Q-------S----R-----VAKGGLAVFSY-----QGA----------S-
T-------ADPTS----A-A---P------------A--NP----PTACVDPV----TTP
KI--VKN-----VPSSTF--------AAQ-AKTLPVAF--G-------------PVAVQN
N-------L---IL-WTINGTSMVIDP---GN--PTIKIAA-TNQNA------------A
FPPSYN--------VVQVSSTSATQ-WTYWV-I------Q-QAA-----N----A-P---
-PI-A-------------H-------------PIH-LHGHDAYILGQGT-GQFSVAN---
NLNQLTFN---------NPPRRDVAQLQ-G-------G---------GWLVIA-------
-YPT------------DNPGAWLMH------------------CHIA--FHVGMGLSVQF
LERKQ------------------------------------
>ur|A0A8H7IPX4|68_508|1.6e-61|Lasiodiplodia
---------EVTNTT--VSPDG--I--ER-----IGLAVN-------GSIPGPTIEAN--
W----------------GDTVVVHVLNSMQN-----NGTGI---HWHGIRQ-NWTN-WMD
GV------P--SITQ---C-------------------PIA-PGESMTYT----------
-------W-RA--T----------QYGSSWYHS--------------------HFSLQ-A
--WNGV-------FG-------PIVIH-------G-P----A-SA-----N-----YDED
IG---------------------PVML-----SDWS----------------HQTADE-L
YTYAQTQ----------G--PPE------------LNNALINGLN---V-Y----N----
---------N-----SG-T--ITGSRWETTVTSGNS--YRLRLVNTAIDT----HF--KF
MIDNH-TL-------------T------------------VIAMDFVPI---EPYE---T
EYLDINMGQR---YDVIVSANQ---------DE----GDYW-IRAIPQT----AC-----
----------S-------A----ND----NVDNIRAILRY-----DSS----------S-
T-------ADPTT----T-A---Y------------S--NM----TNECVDEP-YASLVP
AL--AQN-----PTSLVE----TDS-SDM-PVTIGV----------------------LN
N-------L---FK-WYISAKTMAVEW---GN--PTTLSVY-GGKT-------------D
WTDNDH--------VVELATANE---WVYFV-I------E---------T----A-Q---
-GV-P-------------H-------------PFH-LHGHDFWVLAAGT-GTYSD-----
-AVTLNTA---------NPPRRDVATLP-A-------S---------GYVVIA-------
-FYT------------DNPGAW--------------------------------------
-----------------------------------------
>ur|A0A6A5SMP1|86_550|1.5e-59|Clathrospora_elynae
------YNLRIENTT--CSPDG--A-GSR-----VCMLIN-------GKYPGPTIVAD--
W----------------GDTIRVTVRNLLQS-----NGTSI---HWHGFRQ-LNSN-IQD
GV------N--GITE---C-------------------ALA-PGDTKTYQ----------
-------F-QA--T----------EYGTTWYHS--------------------HFSQQ-Y
--GDGV-------VG-------TVIVN-------G-P----A-TA-----N-----YDED
LG---------------------TMPM-----SDWY----------------YRTAFQ-A
GSIAFQNGQAGL-----G--PPV------------ADNILINGTA---K-N----A----
---------A-----GG------GALNKVTMTAGKR--YRLRLINTSVDN----NL--LV
NLDGH-PF-------------Q------------------VIATDFVPV---VPYN---T
THIQIGIGQR---YDVIITANQ---------TA----GNYW-FR----------------
----------------------------------RAIFTY-----AGQ----------T-
V-------ADPTT----T-A---A------------A--SP----FTACVDPV----TTP
KV--AKT-----VPSSTF--------AAQ-VKNLPVAF--G-------------PVVANG
N-------T---VL-WTINGTSLIIDP---GN--PTIKYVA-QNNN-------------T
FPQGYN--------VVQVPSTSAST-WTYWV-I------Q-QAA-----N----A-P---
-PI-A-------------H-------------PIH-LHGHDSYILGTGD-GQFNAAT---
NFASLRFT---------NPPRRDVTMLK-G-------G---------GWLVIA-------
-YPT------------DNPGAWLMH------------------CHIA--FHVGMGLSVQF
LERKQSI----------------------------------
>ur|A0A9P5QPL5|47_391|3.1e-57|Mortierella_sp._AM989
--------WTISQKT--IAPDG--L--ER-----PMLLVN-------GMFPGPLVEAN--
T----------------GDRIVVKVTNNMV------NGTAI---RWHGMFQ-NGTN-WMD
GT------V--GVTQ---C-------------------PIP-SGESFTYN----------
-------F-TV-SN----------QWGTYWWHA--------------------HAASQ-Y
--IDGI-------VG-------PLVIH-------S-P----D-EPHLG--K-----YD--
-------------------EDI-IMMI-----SDHY----------------HTDSGS-L
VSWFLAAES-EG-----V--EPV------------PDNGLINGRN---S-F----DCTGD
SQ--ALFPTGSKC--RS-N----APLSVFDFKSGLT--YRVRIINTGSFA----DF--HV
SIDNH-TL-------------S------------------IIEADGVDM---QPVD---V
QRIPIHVAQR---YSALVHADQ---------TV----GNYW-VRADMNT----NC---FN
---VDN----P-------A----L------NPNAKAIVHY-----EGA----------S-
S-------VQEAD----SKD---W------------E--SS--TWFPHCVDLT-SDMLKP
FL--VMD-----APA-----------ADI-QVNLDISF----------------------
------------------------------------------------------------
------------------------------------------------------------
------------------------------------------------------------
------------------------------------------------------------
------------------------------------------------------------
-----------------------------------------
>ur|Q2GUY9|27_384|8.4e-55|Chaetomium_globosum__strain_ATCC_6205_/_CBS_148.51_/_DSM_1962_/_NBRC_6347_/_NRRL_1970
-------DFNITWVT--ANPDG-MA--DR-----PTIGIN-------GQWPIPIIRVN--
K----------------GDRLVVNVFNSLGN-----QSTSL---HFHGLFM-SGAT-HMD
GP------V--SVTQ---C-------------------PIV-PGGRFTYN----------
-------F-TV--D----------QPGTYWYHS--------------------HIHGQ-Y
--PDGL-------RG-------PLIVH-------D-P----E-SPFAD--M-----YD--
-------------------EEV-VMTV-----SDWY----------------HDQMPA-L
LGPFMSKANPTG-----A--EPV------------PNSALLND-----------------
-----------------------TQDLAVPVQPGKT--YLFRMANIGAFA----GQ--YI
WFEGH-NM-------------T------------------ILEIDGVYT---HPAE---A
SMIYLATAQR---CSFLVTAKN--------NTS----GNFP-IVASMDT----DL---FD
---TLP----E-------D----------LNWNVTGWLVY-----DTA---------KP-
L-------PDPAV----L-S----------------D--PF--------EPFD-DMGLVP
WD--NQTI--------------LGE-PDQ-TISLDVIM--DN-------L--------SD
G-------A---NY-AFFNNITYVAP----KV--PTLYTVL-TAGEHAT-----------
------------------------------------------------------------
------------------------------------------------------------
-----------------NP-----------------------------------------
------------------------------------------------------------
-----------------------------------------
>ur|UPI001C9B8F6A|175_477|4.7e-52|Colletes_gigas
-----------------VLADG--V--ER-----GILAAN-------RMVPGPSIQVC--
Q----------------GDKVVVDVENHIEG-----MEVTI---HWHGIWQ-RGTQ-YYD
GA------P--FVTQ---C-------------------PIQ-EGSTFRYQ----------
-------W-MA--E----------NEGTHFWHA--------------------HTGLQ-K
--IDGL-------YG-------SIVIR-------Q-PPS--K-DPNSH--L-----YDYD
L------------------TTH-VILL-----SDWF----------------HENAAE-R
FPGRLA----VN-----T--GQA------------PESVLINGKG---Q-F----R----
-------DPNTGF--MT-N----TPLEVYTITPGRR--YRFRMINSFGSVC---PS--QI
TIEGH-SL-------------T------------------VVATDGEVV---QPVG---V
DTIISFSGER---YDFVINADQ---------PV----GAYW-IQVRALG----EC-----
------------------G----I-----PRAQQLAILRY-----ARG----------P-
Y-------QPTTT----A-P---T------------Y--D---------FGLPQGVVLNP
LD----------------------------------------------------------
------------------------------------------------------------
------------------------------------------------------------
------------------------------------------------------------
------------------------------------------------------------
------------------------------------------------------------
-----------------------------------------
>ur|UPI0023B79A54|174_477|1.9e-51|Nesoprosopis
-----------------VLADG--V--ER-----GILTVN-------RMVPGPSIQVC--
Q----------------GDKVVIDVENHIEG-----MEVTL---HWHGIWQ-RGTQ-YYD
GV------P--FVTQ---C-------------------PIQ-EGSTFRYQ----------
-------W-MA--S----------NEGTHFWHA--------------------HTGLQ-K
--IDGL-------YG-------SIVVR-------Q-PPS--K-DPNSH--L-----YDYD
L------------------TTH-VVLL-----SDWF----------------HEVAAE-R
FPGRLA----VN-----T--GQA------------PESVLINGKG---Q-F----R----
-------DPNTGF--MT-N----TPLEVFTITPGRR--YRFRMINSFGSVC---PT--QI
TIESH-TL-------------T------------------VIATDGEVV---QPVN---V
DTIISFSGER---YDFVLNADQ---------QV----GAYW-IQVRALG----EC-----
------------------G----I-----PRAQQLAIVRY-----ARG----------P-
Y-------QPATT----P-P---T------------Y--D---------FGLPQGVVLNP
LD--A-------------------------------------------------------
------------------------------------------------------------
------------------------------------------------------------
------------------------------------------------------------
------------------------------------------------------------
------------------------------------------------------------
-----------------------------------------
>ur|A0A195CST5|78_379|4.2e-50|Cyphomyrmex_costatus
-----------------VLADG--V--ER-----GILTAN-------RMIPGPSIQVC--
Q----------------GDKVVIDVENNIQG-----SEVTI---HWHGVWQ-RGSQ-YYD
GV------P--YVTQ---C-------------------PIQ-QGNTFRYQ----------
-------W-TA--G----------NEGTHFWHA--------------------HTGMQ-K
--IDGL-------YG-------SIVIR-------Q-PPN--R-DPNSN--L-----YDYD
L------------------TTH-VMLI-----SDWF----------------HEFAEE-R
FPGRLA----VN-----T--GQA------------PESVLINGKG---Q-F----R----
-------DPNTGF--MT-N----TPLEVFTITPGRR--YRFRMVNSYGSVC---PS--QI
TVEGH-TL-------------T------------------LIATDGIAV---RPVQ---V
NTIISFSGER---YDFVINADQ---------PI----GAYW-IQLRSLG----EC-----
------------------G----I-----PRAQQLAILRY-----ARG----------P-
Y-------QPSTT----P-P---T------------Y--D---------FGLPQGVVLNP
L-----------------------------------------------------------
------------------------------------------------------------
------------------------------------------------------------
------------------------------------------------------------
------------------------------------------------------------
------------------------------------------------------------
-----------------------------------------
>ur|UPI002546AD47|55_372|1.3e-49|Penicillium
-------DLVVTQQI--ITPDG--Y--ER-----LGTVFN-------GQYPGPTIDAD--
W----------------GDTLRITVRNNLTN-ND--NGTAV---HWHGLRL-FETN-WLD
GV------P--GVTQ---C-------------------PIR-PGEAQVYE----------
-------F-KP--T----------QYGTSWYHS--------------------HFSLQ-Y
--SNGL-------HG-------PIHIR-------G-P----T-SA-----N-----WDVD
LG---------------------PWTL-----TDWY----------------HDDAFT-L
NWISLAGQ---------L--APF------------PKSTLLNGKG---V-Y----ECDSG
G--------DSRC--TG-K----QDYFEQTFKTGTI--YKFGLINTATLL----TY--TF
WIDGH-NF-------------T------------------VIASDFVPI---EPYT---T
SKLNIGMGQR---YDIVIEANA---------EFT-NGSNFW-IHAEYCA----EA-----
------------------G----V-----IDNTKVGIIRY-----DAN----------N-
T-------ADPFT----P-A---P------------T--ND-----YECADIL-PSNLVP
VV--AKS-----------------------------------------------------
------------------------------------------------------------
--------------------------------V---------------------------
------------------------------------------------------------
------------------------------------------------------------
------------------------------------------------------------
-----------------------------------------
>ur|A0A9P5URY5|58_366|3.3e-49|Mortierella_sp._AM989
----------VTSTT--LAPDG--V--TR-----PVILVN-------EKYPGPKIEVN--
R----------------GDYITVVVENALD------VPTSF---HWHGLTM-KGDP-WYD
GV------P--GMNQ---C-------------------PIP-PGTNFTYA----------
-------F-GT-DN----------VVGTHWWHA--------------------HFENQ-Y
--IDGL-------VG-------AIIIR-------DLP----ETDPFLH--A-----YD--
-------------------EER-TVIL-----SDWY----------------HEPTGP-L
LAHYLSPDS-HG-----R--EPV------------PNSGLINGKG---S-F----NCSNV
Q------PAGRQC--S--E----SERAIIHVVSNRR--YRLRIINTSAAA----SF--LF
SIDNH-LM-------------Q------------------VIEADGTDL---NPVM---V
ESLPINTGQR---YSVIVTSNQ---------DV----QNYW-MRAEFGM----AC---LP
---NTT----T-------N----L------DPILLGEIRY-----QGA----------G-
K-------ATPTSIGRFV-P---K------------------------------------
------------------------------------------------------------
------------------------------------------------------------
------------------------------------------------------------
------------------------------------------------------------
------------------PLKE--------------------------------------
------------------------------------------------------------
-----------------------------------------
>ur|UPI0025A2DE6B|152_454|1.8e-48|Diorhabda
--------------C--VLADG--V--ER-----GILTVN-------RMLPGPSIQVC--
E----------------GDKVVIDVENHMEG-----MEVTI---HWHGIFQ-RGSQ-YYD
GV------P--FVTQ---C-------------------PIQ-QGNTFRYQ----------
-------W-IA--G----------NAGTHFWHA--------------------HTGLQ-K
--MDGL-------YG-------SIVVR-------Q-PPS--K-DPNSY--L-----YDYD
L------------------TTH-VMLL-----SDWM----------------HEDAAE-R
YPGRLA----VN-----T--GQD------------PESVLINGKG---Q-F----R----
-------DPNTGF--MT-N----TPLEVFTMTPGKK--YRFRMINSFASVC---PA--QL
TIQGH-DL-------------T------------------LIATDGEPV---QPVQ---V
NTIISFSGER---YDFVITANQ---------NP----TAYW-IQLRGLG----EC-----
------------------G----I-----RRVQQLGILRY-----ARG----------P-
Y-------QPTSA----P-P---T------------Y--D---------FGLPQGVVLNP
L-----------------------------------------------------------
------------------------------------------------------------
------------------------------------------------------------
------------------------------------------------------------
------------------------------------------------------------
------------------------------------------------------------
-----------------------------------------
>ur|UPI00255308D2|172_474|4.1e-48|Microplitis
-----------------VLADG--V--ER-----GILTAN-------RMIPGPSIQVC--
E----------------GDKVVVDVENHMQG-----MEATI---HWHGIWQ-RGSQ-YYD
GV------P--YVTQ---C-------------------PIQ-EGNTFRYQ----------
-------W-TA--G----------NAGTHFWHA--------------------HTGLQ-K
--IDGL-------YG-------SVIVR-------Q-PPS--K-DPNSN--L-----YDYD
L------------------TTH-VVLI-----SDWM----------------HEDAAE-R
FPGRLA----VN-----T--GQD------------PETVLINGKG---Q-F----R----
-------DPNTGF--MT-N----TPLEVFTITPGRR--YRFRLINSFGSVC---PA--QI
TFQGH-EL-------------T------------------LIATDGEPV---QPVQ---V
NTIISFSGER---YDFVINADQ---------PV----GAYW-IQLRGLG----EC-----
------------------G----I-----KRAQQLAVLRY-----ARG----------P-
Y-------QPSSS----P-P---T------------Y--D---------LGLPQGVVLNP
LD----------------------------------------------------------
------------------------------------------------------------
------------------------------------------------------------
------------------------------------------------------------
------------------------------------------------------------
------------------------------------------------------------
-----------------------------------------
>ur|A0A0S6XG64|207_566|9.1e-48|Fungal_sp.__strain_No.11243
------YQFAIASAT--IAPDG--V--QI-----PGLVVN-------GQFPGPLIEAN--
W----------------GDWISVTVTNELPD-----DGTSL---HWHGFLQ-KGTP-YYD
GT------P--SVQQ---C-------------------PIA-PSGTFTYT----------
-------F-RA--D----------LYGTSWYHS--------------------HYSAQ-Y
--SSGL-------LG-------PIVVH-------G-P----T-NV-----Q-----YDID
LG---------------------PVML-----NDWY----------------HADWHT-L
VEQTMTKASSHI-----P--PPI------------SNNNLINGKM---N-Y----PCLDA
-------PSNLRC--TP-N----AGLSKFKFTAGKK--HRLRLINSGAEA----VQ--KF
SIDGH-KM-------------T------------------VMANDFVQI---DPYV---T
DLITLGVGQR---TDIVVEADG--------NPN----STYW-MRANISL----PC-----
---SLN----D-------G----------ISPDAVAVVYY-----DNA----------T-
QN------AVPTS----V-S---T------------V--DP--SKYAYCGNDP-LSITVP
YM--PLTP----DPK-----------PPV-TQELNIVF--TV----------------NA
T-----G-Y---NV-WEVNGESF-------------------------------------
------------------------------------------------------------
------------------R-----------------------------------------
-------------------------------------G----------------------
------------------------------------------------------------
-----------------------------------------
>ur|UPI00286EF966|95_405|1.7e-47|Neocloeon_triangulifer
--------------C--VTADG--I--ER-----GIMTIN-------RKMPGPSIQVC--
Q----------------GDMVVVDFENRIPG-----AATAI---HWHGILQ-RGSA-FSD
GV------P--QLTQ---C-------------------PIP-EGTTFRYA----------
-------Y-EA--D----------EIGTYFWHS--------------------HDGLQ-K
--MDGL-------TG-------SIIVR-------S-L----K-DPSFQ--H-----YDWD
L------------------PSH-VIVL-----QDWL----------------HQYTAE-R
LPGPRR----FR-----R--GQR------------PDALLINGRG---R-F----I----
-------NPVTNS--SN-G----IPLSEFRVFPGFR--YRFRLIHAGCLVC---PL--VF
TVQKH-YL-------------T------------------AIATDGSPN---KPVV---V
DSLVILPGER---YDVVINANR---------PV----GIYW-ISLRAVG----EC-----
------------------E----N-----LNIYQEALLIY-----EGA----------S-
Y-------NSLLA----S-P---S------------P--GP--------AGLPEGVVLNP
LA--GAC-----KPG---------------------------------------------
------------------------------------------------------------
------------------------------------------------------------
------------------Q-------------P---------------------------
------------------------------------------------------------
------------------------------------------------------------
-----------------------------------------
>ur|A0AA38HT86|119_423|3.4e-47|Zophobas_morio
-C-----------QC--VLADG--V--ER-----GILTAN-------RMVPGPSIQVC--
E----------------GDKVVVDVDNRMEG-----MEVTI---HWHGVWQ-RGTQ-YYD
GV------P--FVTQ---C-------------------PIQ-QGNVFRYQ----------
-------W-VA--G----------NAGTHFWHA--------------------HTGLQ-K
--MDGL-------YG-------SIAIR-------Q-APS--R-DPNSN--L-----YDFD
L------------------TTH-VMLL-----SDWM----------------HEDAVE-R
FPGRLA----VN-----T--GQD------------PESLLINGKG---Q-F----R----
-------DPNTGF--QT-N----TPLEVFTITPGKR--YRFRMINSFASVC---PA--QL
TIQGH-DL-------------I------------------LIATDGEPV---HPVQ---V
NTIISFSGER---YDFVINANQ---------AP----GAYW-IQLRGLG----EC-----
------------------G----I-----RRVQQLAILRY-----ARG----------P-
Y-------QPSTA----A-P---T------------Y--D---------FGIPQGVVLNP
L-----------------------------------------------------------
------------------------------------------------------------
------------------------------------------------------------
------------------------------------------------------------
------------------------------------------------------------
------------------------------------------------------------
-----------------------------------------
>ur|UPI00193A73FF|117_419|9.7e-47|Styela_clava
-C---------------VAADG--I--PR-----PVITVN-------RTLPGPSIRVC--
H----------------NDTVRVQVVNNLDD-D---EGVVI---HWHGLHV-RDSP-HMD
GV------P--MITQ---C-------------------PIP-AKTSFTYE----------
-------F-RA--D----------PPGTHFWHS--------------------HAGLQ-T
--SDGL-------AG-------PIVVN-------R-PEQ--D-DPHRD--L-----YDVD
S------------------EEY-MIFA-----FDWL----------------HQLTLT-K
FLASHH----ST-----G--SNK------------GENVLINGKGISKE-F----V----
-------DATDNS--TY-F----TPREVFNVEQNKR--YRFRTISNSVIFS---PY--EI
TIDGH-EL-------------N------------------IIASDGADI---EPYL---V
TSLVINGGER---FDFVVNASQ---------NI----SNYW-IRIQGLA----DR-----
-----------------------------PEQALRAILRY-----QGA----------A-
I-------EDPVM----S-S---Y------------S------------TDTR-KLQLNP
L-----------------------------------------------------------
------------------------------------------------------------
------------------------------------------------------------
------------------------------------------------------------
------------------------------------------------------------
------------------------------------------------------------
-----------------------------------------
>ur|A0A1B6ETG8|195_497|2.1e-46|Cicadellidae
-----------------VLADG--V--ER-----GILTIN-------RMLPGPSIQVC--
E----------------GDKVVVDVHNMMEG-----LEVTI---HWHGIHQ-RGSQ-YYD
GV------P--FVTQ---C-------------------PVL-AGNTFRYQ----------
-------F-TA--A----------NAGTHFYHA--------------------HTGTQ-K
--LDGI-------YG-------SIVVR-------E-APS--Q-DPNSH--L-----YDYD
L------------------TTH-VMFL-----SDWM----------------HEDAME-R
FPGRLA----AN-----T--GQD------------PETLLINGKG---Q-F----Q----
-------DPNTGY--QT-N----TPLEIFTITPGRR--YRMRMINSLATVC---PA--QV
TIQGH-PL-------------V------------------LIASDGEPV---HPVV---I
NTIISFSGER---YDFVINADQ---------EV----GAYW-IQARGLG----EC-----
------------------G----N-----KRVQQLAILRY-----ARG----------P-
Y-------QPTSQ----P-P---T------------Y--D---------IGLPQGVVLNP
LD----------------------------------------------------------
------------------------------------------------------------
------------------------------------------------------------
------------------------------------------------------------
------------------------------------------------------------
------------------------------------------------------------
-----------------------------------------
>ur|UPI001B88A4CE|117_429|3.3e-46|Gigantopelta_aegis
-C---------------VATDG--V--HR-----AIVTIN-------RMLPGPAIHVC--
H----------------NDTIVVNVKNKMEG-A---EGTSI---HWHGIFQ-HDSQ-IMD
GV------S--MLTQ---C-------------------PIP-AFSSFQYR----------
-------F-KA--E----------NIGTHFWHA--------------------HSGAQ-R
--GDGV-------FG-------SLVVH-------E-PDS--T-NPHAA--L-----YQHD
L------------------PEH-VVVV-----HDWL----------------NELSIN-K
FAGHHH----AG-----F--DDE------------PESMLINGRGSHHK-F----V----
-------DPKTNT--TV-Y----TPRAVFKVTEGQN--YRFRVINPGIMEC---PI--QI
SIDNH-QL-------------N------------------MIASDGVPF---VPKV---V
DSFIIFAGER---FDFVLEANQ---------TV----GNYW-LRARGLN----DC-----
----------T-------G----------KKTNQAAILRY-----EGA----------D-
E-------TDPPG----T-V---D------------Y--ES--------ADRV-GILLNP
LN--QKS-----TP----------------------------------------------
------------------------------------------------------------
------------------------------------------------------------
------------------------------------------------------------
------------------------------------------------------------
------------------------------------------------------------
-----------------------------------------
>ur|A0A2N3MZZ7|84_384|5.4e-46|Lomentospora_prolificans
----------ITNETHWMGPDG--V--EK-----HVMLVN-------GQYPGPTIEAD--
W----------------GDYIVVNVHNMLED-----NGTSI---HWHGIRQ-IGES-DQD
GA------N--GVTE---C-------------------PIP-PGGSKTYS----------
-------F-HV--V----------QYGNSWYHS--------------------HFSGQ-Y
--GNGV-------FG-------AMVVN-------G-P----A-VE-----N-----YDID
LG---------------------PYVL-----NDYY----------------HDTADN-L
GRIAEKS----------G--PPD------------SQNIMFRGKN---V-H----H----
---------S-----DP-S---KGEYDRLKLTPGKT--HRLRLINTSVDN----SL--TV
SLVGH-TM-------------K------------------VIQADLVPI---EPTV---R
EHIFLAVGQR---YDVIIEANQ---------PV----DNYW-FNVTLESRN--NC-----
----------G-------R----S-----ENPYPAAIFSY-----EGA----------D-
EG------ALPTE----R-G---E------------PF-------AAGCEN---EVGLVP
------------------------------------------------------------
------------------------------------------------------------
------------------------------------------------------------
------------------------------------------------------------
------------------------------------------------------------
-------------------------------------------------W----------
-----------------------------------------
>ur|A0A6J0C4V6|185_486|1e-45|Tenthredinoidea
-----------------VLADG--V--ER-----GILTAN-------RMVPGPSIQVC--
E----------------NDKVVIDVENHLEG-----MEVTL---HWHGIWQ-KGSQ-YYD
GV------P--FVTQ---C-------------------PIQ-QGTTFRYQ----------
-------W-TA--D----------NAGTHFWHA--------------------HTGLQ-K
--MDGL-------YG-------SIVVR-------Q-PPN--K-EPNSN--L-----YDFD
L------------------TTH-VILI-----SDWM----------------HEDAAE-R
FPGRLA----VN-----T--GQD------------PETALINGKG---Q-F----R----
-------DPNTGF--MT-N----TPLEVFTITPGRR--YRFRMINSFGSVC---PA--QI
TFQGH-TL-------------T------------------LIATDGEPV---HPVN---V
NTVISFSGER---YDYVINADQ---------PP----GAYW-IQLRGLG----EC-----
------------------G----I-----KRVQQLAILRY-----ARG----------P-
H-------QPSSD----P-P---T------------Y--D---------VGLPQGVVLNP
L-----------------------------------------------------------
------------------------------------------------------------
------------------------------------------------------------
------------------------------------------------------------
------------------------------------------------------------
------------------------------------------------------------
-----------------------------------------
>ur|E9RH11|169_472|1.8e-45|Pentatomoidea
-----------------VLADG--V--ER-----GLLTIN-------RMLPGPSIQVC--
E----------------GDKVVIDVHNAMQG-----LELTI---HWHGIHQ-RGTQ-ISD
GV------P--FVTQ---C-------------------PIS-EGNTFRYQ----------
-------W-IA--G----------NAGTHFWHA--------------------HTGLQ-K
--MDGI-------YG-------SIAIR-------Q-APS--L-DPNSH--L-----YDYD
L------------------TTH-VMLL-----SDWM----------------HEDAME-R
FPGRLA----AN-----T--GQD------------PETLLINGKG---Q-F----T----
-------DPNTGY--RT-N----TPLEIFTITPGRR--YRFRMINSLATVC---PA--QL
TIQGH-PL-------------V------------------LIAADGEPV---HPVV---V
NTIISFSGER---YDFVITADQ---------PV----GAYW-IQARGLG----EC-----
------------------G----V-----NRVQQLAVLRY-----ARG----------P-
Y-------QPATQ----A-P---T------------Y--D---------VGLPQGVVLNP
LD--A-------------------------------------------------------
------------------------------------------------------------
------------------------------------------------------------
------------------------------------------------------------
------------------------------------------------------------
------------------------------------------------------------
-----------------------------------------
>ur|UPI0007719C11|180_481|1.1e-44|Hymenoptera
-----------------VLADG--V--ER-----GILTAN-------RMIPGPSIQVC--
E----------------GDKVVIDVENHMEG-----MEVTL---HWHGLWQ-RGSQ-YYD
GV------P--FVTQ---C-------------------PIQ-EGTTFRYQ----------
-------W-TA--G----------NAGTHFWHA--------------------HTGLQ-K
--MDGL-------YG-------SIVVR-------Q-PPA--K-DPNSN--L-----YDYD
L------------------TTH-VILI-----SDWM----------------HEDTAE-R
YPGRLA----VN-----T--GQD------------PETVLINGKG---Q-F----R----
-------DPNTGF--MT-N----TPLEVFTITPGRR--YRFRMINSFGSVC---PA--QI
TFQDH-TL-------------T------------------LIAADGEPV---HPVN---V
NTIISFSGER---YDFVINADQ---------PI----GAYW-IQLRGLG----EC-----
------------------G----I-----KRAQQLGILRY-----ARG----------P-
Y-------QPDSI----S-P---T------------Y--D---------LGLPQGVVLNP
L-----------------------------------------------------------
------------------------------------------------------------
------------------------------------------------------------
------------------------------------------------------------
------------------------------------------------------------
------------------------------------------------------------
-----------------------------------------
>ur|A0A9P0C6R8|187_487|9e-44|Bemisia_tabaci
-----------------VLADG--V--ER-----GILTVN-------RMIPGPSIQVC--
E----------------GDKVVVDVRNQMEG-----LEVTI---HWHGITQ-RGTQ-YSD
GV------P--MVTQ---C-------------------PIL-QGNTFRYQ----------
-------W-YA-------------NAGTHFWHA--------------------HTGVQ-K
--MDGI-------YG-------SIAVR-------Q-APS--E-DPNSH--L-----YDYD
L------------------TTH-VMLL-----SDWM----------------HEDALE-R
FPGRLA----AN-----T--GQD------------PETLLINGKG---Q-F----T----
-------DPMTGY--ST-N----TPLETFTITPGRR--YRFRMINSLASVC---PA--QL
TVQGH-PL-------------I------------------LIATDGEPV---HPVV---V
NTIISFSGER---YDFVINAEQ---------PV----GAYW-IQVRGLG----EC-----
------------------G----N-----KRVQQLAILRY-----ARG----------P-
Y-------QPTSR----A-P---T------------Y--D---------IGIPQGVVLNP
L-----------------------------------------------------------
------------------------------------------------------------
------------------------------------------------------------
------------------------------------------------------------
------------------------------------------------------------
------------------------------------------------------------
-----------------------------------------
>ur|A0A366REP0|110_416|3.4e-42|Fusarium_coffeatum
-------HLNVTNQD--INGDG--V--NN----PYGKVFN-------NRYPGPWIQAC--
W----------------GDIIKVTVHNNLAY-----NGTTI---HWHGLRQ-LESF-EMD
GV------N--GVTQ---C-------------------PIA-PGDSYTYT----------
-------F-RA--V----------QYGTSWYHS--------------------HYSLQ-Y
--ADGL-------AG-------PITIY-------G-P----S-SA-----P-----WDEG
RD---------------------PILI-----TDWS----------------HRSAFQ-S
WQRELVPN--SP-----T--RPM------------MNGVLINGVG---N-F----A----
---------G-----SF-P----RERFNMTVTKGKK--YILRVINTSVDT----TW--IF
SIDNH-NF-------------T------------------VMSTDFVPI---HPYE---V
DHIVLGIGQR---YHIVLEATPTNTTVLPASPD----GNYW-IRTVGAD----RC---KG
----FE----P-------G----N-----EPDERQGILRY-----NAS----------S-
T-------LVPTT-----------------------------------------------
------------------------------------------------------------
------------------------------------------------------------
--------------------------------F---------------------------
------------------R-------------PAY---------------ST--------
-----------------------------A------------------------------
-------------------------------------------CR---------------
-----------------------------------------
>ur|A0A8B8B151|72_371|1e-40|Crassostrea_virginica
-----------------ITADG--WENNR-----LVVVAN-------ETLPGPDIIVF--
E----------------GQTVVIHVKNSLLS-----DTVTI---HWHGLHQ-SETP-FMD
GV------P--FVSQ---C-------------------PIM-SGQTFTYK----------
-------F-KA--F----------PPGTFWYHS--------------------HVGAQ-R
--VDGL-------LG-------AFIIR-------K-Y----EQNP-----L---------
-------------------PEH-ILQI-----QDWN----------------HDYEAD-K
GYYLMK----NGIVRNRTKYIPSQSLDGSFFSLFEAQSGLINGKG---R-Y----Y----
------YNLEKGI--HN-G----APLEVYNVKQNSS--YRFRVIGVGALF----PF--RI
SIDYH-ML-------------T------------------VIETDGYPI---EPTV---A
ESFIINPGER---FDFVLEANK---------SI----GNYW-IRGKTLE----VT-----
----------P------------------RHTIAEAILRY-----ESA----------P-
E-------TEPES----T-Q---T------------------------------------
------------------------------------------------------------
------------------------------------------------------------
--------------------------------I---------------------------
------------------------------------------------------------
------------------------------------------------------------
------------------------------------------------------------
-----------------------------------------
