# Supplementary material for: Plant Biomass Depolymerization by Oxidoreductases: Structural Characteristics, Synergy Mechanism, and Evolutionary Adaptation
Source: J Agric Food Chem. 2026 Jun 25;74(26):20104–25. doi: 10.1021/acs.jafc.5c16214 (PMC13353379; doi:10.1021/acs.jafc.5c16214)
Supplement: Supplementary file 1 [file jf5c16214_si_001.zip › AA1_2.fasta]

>Input_seq_ATOM_A
ETHTFNWTTGWD-YR-N-VDGLKSR-PVITCNGQFPWPDITVNKGDRVQIYLTNGMN-N-
----TNTSMHFHGLFQNGT-----ASMDGVPFLTQCPIAPGSTML---YNFT------V-
-DYNVGTYWYHSHT--------DGQYEDGMKGLFIIKD--------DS--F-P---Y---
--DY---DEELSLSLSEWYHDLVTD-LT------------------KS-FMSVY-NP---
---TGAE-----P---------IPQ-NLIVNN----------------------T-MN-L
----TWEVQPDTTYLLRIVNVGGFVSQYFWIEDHEMTVVEIDGITT-EKNV-T-------
DMLYITVAQRYTVLVHTKNDT------D-K-NFAIMQKFDD--T-------ML------D
---VIPS-DLQL--NATSYMVY-NKTA-AL---PTQN---------Y-V--D----S-I-
D-N--F-LDDF-YLQ-----PYEKE--AIY---GEPDHV-ITVDVVMDNL---KNGVNYA
-FFNNITYTAPKVPTLMTV---LSS---GD--QA-----NNSEIYGSNTHTFILEKDEIV
EIVLNNQD-------TGTHPFHLHGHAFQTIQRDRTY--DDA-------LGEVPHSF-DP
-D--NH---P---AFPEYPMRRDTLYVRPQSNF--VIRFKADNPG---------------
--VWFFHCHIEWHLLQGLGLVLVEDPFGIQ----------DA---HSQ--Q-----LSEN
HLEVCQSCS----VAT--EGNAAANT-L----DLTDLTGENVQHA
>ur|A0A1G4J7R6|20_546|1.5e-282|Lachancea_dasiensis
ETHVYNWTTGWG-VQ-N-VDGGKDR-PVITCNGQWPWPDVRVKKGDRIELYLNNGFD-D-
----RNTTLHFHGMFQKNS-----SQMDGPPMVSQCPIGPGDTFL---YNFT------V-
-DGNVGTYWYHSHT--------KGQYQDGMRGAFVIED--------DD--F-P---Y---
--DY---DEDVVLQLGEWYHDVADV-LN------------------KD-FMSVY-NP---
---TGAE-----P---------IPQ-NLIMNN----------------------T-RN-M
----TWEVEPDTTYLLRIVNTGGFVSQYLWIEDHEMTVVEVDGVYT-EKNT-T-------
DMLYITTAQRYAVLIHTKNGT------S-K-NFAIMQKFDD--T-------ML------D
---LVPS-DLQL--NTTNYMVY-NKDV-AL---PEQN---------Y-V--D----E-L-
D----I-LDDF-YLV-----PHDKV--EAY---GDPDYQ-IVVNVTMDNL---RSGINYA
-FFNNLTYTEPKVPTLLTA---LSA---GD--DA-----VNAEVYGSNTHAYVLEKDEII
EIVLNNQD-------TGTHPFHLHGHVFQAMVRDQAY--DDA-------LGEVPHPY-LE
-D--DH---P---AFPEYPMMRDTLYVRPQSNF--VVRFKADNPG---------------
--VWFFHCHIEWHLTQGLAIVLIEDPLSIQ----------AS---HGQ--Q-----LTDN
HKNVCKNVG----IPT--KGNAAGNS-Q----DYMNLAGENVQE-
>ur|A0A1G4JZ05|21_547|3.8e-273|Lachancea_nothofagi_CBS_11611
ETRVYNWTTGWG-TY-N-VDGGMER-PVITCNGEYPWPDVRVKKGDRLEVYLNNGFD-D-
----RNTSLHFHGLFQNGT-----NQMDGPPMVVQCPLGPGDTFL---YNFT------V-
-DDNVGTYWYHSHS--------KGQYQDGMRAAFVIED--------DD--I-P---Y---
--DY---DEDVVLQIGEWYHEVADE-LN------------------EA-FMSLY-NP---
---TGAE-----P---------IPQ-NLIMNS----------------------T-RN-M
----TWEVKPDTTYLLRIANTGGFVSQYIWIEDHEMEVVEVDGIYT-EKNT-T-------
NMLYITTAQRYAVLIHTKNDT------S-K-NFAIMQKFDD--T-------ML------D
---LIPD-DLQL--NTTNYMVY-NSSA-PL---PEQN---------V-V--D----E-L-
D----F-LDDF-YLV-----PYSKQ--ELL---GDPDYQ-IVINVTMDNL---ASGINYA
-FFNNLTYTEPKVPALLTA---LSA---GE--DA-----VNAEVYGSNTHTYVLGKDEII
EIVLNNLD-------TGTHPFHLHGHAFQTLVRDIGY--DDA-------LGEVPHPY-DD
-N--DH---P---DFPEYPMIRDTLYVRPQSNF--VIRFKADNPG---------------
--VWMFHCHIEWHLTQGLALILVEDPLSIQ----------ES---QSQ--Q-----LTDN
HKNVCKGVG----IST--EGNAAGNS-T----DYLNLFGENVQE-
>ur|C5DCM7|20_547|4.7e-269|Lachancea
ETHVFNWTTGWG-NY-N-VDGGAER-PVITCNGEFPWPDVRVKKGDQVEVYLKNGFD-D-
----RNTSMHFHGLFQNGT-----NSMDGPPMVVQCPIGPGDTFL---YNFT------V-
-DDNVGTYWYHSHT--------AGQYQDGMRGAFVIED--------DD--F-P---Y---
--DY---DEDVILQLGEWYHDTTDV-LN------------------PK-FMSVY-NP---
---TGAE-----P---------IPQ-NLIMNN----------------------T-RN-M
----TWEVQPDTTYLLRVINTGGFVSQYFWIEDHEFDVVEVDGIYT-EKNT-T-------
DMIYITTAQRYTLLLHTKNDT------S-R-NYAIMTKFDD--T-------ML------D
---LLPK-DLQL--NSTNYLIY-NTSA-DK---PTES---------Y-V--D----E-L-
A----P-LDDF-YLV-----PYQKE--EAL---GDPDYR-VVVNVTMDNL---VSGINYA
-FFNNLTYTAPVVPTLFTV---LSA---DED-DV-----KNPEIYGSNINAFVLDKDEIV
EIVLNNED-------TGTHPFHLHGHAFQVMVRDVTY--DDA-------LGETPHAY-DE
-N--DH---P---DFPEYPMIRDTLYVRPQSNF--VIRFKANNPG---------------
--VWMFHCHIEWHLTQGLAIILIEDPESIK----------AT---QSQ--Q-----LSDN
HKSVCANVG----MAT--EGNAAGNT-D----DFFNLKGEPIQE-
>ur|A0A7G3ZL21|22_547|2.5e-265|Torulaspora
-THTFNWTTGWD-YR-N-VDGVRER-PVITCNGEFPWPDVRVTKGDRVQVYLTNGFN-N-
----SNTSLHFHGLFQRGN-----SQMDGVPGLTQCPIVPGSTML---YNFT------V-
-EDNSGAYWYHSHT--------DGQYEDGMRAAFIIDDGEN----NEN--Y-P---Y---
--KY---DEEVVLTIGEWYDRPVHE-LN------------------RL-FLNLN-NP---
---TGAE-----P---------IPQ-NLILND----------------------T-RN-L
----TWEVKPDTTYLLRLINVGGFVSQYFWIEDHELTVVEVDGVTV-EQNT-T-------
DMLYVTVAQRYTVLVHTKNDT------S-R-NYAIMQKFDD--T-------ML------D
---KIPT-YLEL--NATSTLSY-SADL-GA---ASEN---------Y-V--D----A-L-
E----P-LDDF-YLV-----PYNKQ--EVY---GDPDYV-ITVDVSMDNL---INGVKYA
-FFNNITYRAPKVPTLMTV---LSG---GD--NV-----TDPYIYGTNTNTFVLQKDDIV
ELVLNNFD-------NGTHPFHLHGHAFQTIVRDRAY--EDA-----------PRRY-DD
-S--DH---P---EFPEYPMIRDVVYVNRQSNF--VIRFKADNPG---------------
--VWFFHCHIEWHLLQGLAIVLVEDPLAIQ----------AT---ASQ--H-----LTDS
VQEVCRDAG----IAL--AGNAAGNT-V----DFFDLTGQNVQE-
>ur|A0A1X7RBJ0|20_551|3.7e-263|Kazachstania_saulgeensis
-TVEYHWTTGWG-YA-N-VDGVATR-PVITCNGEFPWPDIRVTKGDNVLIYLTNGFN-DT
---TTTTTLHMHGLFQKGT-----TQMDGPPMVNACPIQQGDTLL---YNFT------V-
-DSNVGMYWYHSHT--------EGQYEDGFRALFIVDDGPD----NEN--F-P---Y---
--EY---DEEVILSIGEWYGETVDV-LR------------------SK-FLSLY-NP---
---TGAE-----P---------IPQ-NLILNN----------------------T-RN-L
----TWEVQPDTTYLLRVGNFGGFVSQYFWIEDHEMTVVEVDGVYT-EQNT-T-------
DKLYITVGQRYSVLIHTKNET------D-K-NYAIMQKFDD--T-------ML------D
---TIPG-DLQL--NSTSYFTY-NSSA-SV---PEQD---------I-V--D----D-L-
E----Y-LDDF-YLI-----PYNKM--PLL---DDPDYV-ITLDVAMDNL---LDGKNYA
-FFNNITYTTPKVPTLMTV---LSS---GE--NA-----TDSTIYGSNTNTFVLQKDEII
EIVLNNKD-------TGVHPFHLHGHVFQTIIRDQTY--DAD-------LGEDPVSY-DP
-D--NH---A---AFPEYPMQRDTIFLRPQSNF--VIRFKADNPG---------------
--VWFFHCHIEWHLLQGLAIVLVEDPLSIQ----------AN---SSQ--A-----LTAN
MLDMCSNSN----ISS--KGNAAGNF-E----DFYDLTGENIQE-
>ur|A0A8J2T1G0|19_546|1.3e-256|Zygosaccharomyces_bailii__strain_CLIB_213_/_ATCC_58445_/_CBS_680_/_BCRC_21525_/_NBRC_1098_/_NCYC_1416_/_NRRL_Y-2227
-TRVYNWTTGWG-YA-N-PDGIKSR-PIITCNGQFPWPDVRVTKGDRVVINLTNGFN-N-
----TNTTLHVHGMFLKGE-----TQMDGPPFLSQCPIGPNDTFT---YNFT------V-
-PDNVGAYWYHSHT--------DAQYEDGMRGVFIIDDGEN----NEN--F-P---Y---
--EY---DEEMVLQIGEWYDRTVAE-LK------------------PA-FMNYD-NP---
---TGAE-----P---------IPQ-NLLINN----------------------T-RN-L
----TWNVEPDKTYLLRIINTGGFVSQYFWIEDHDLEVVEIDGVQT-EKMT-A-------
SMLYITVAQRYTVLLKTKSSS------D-K-NYAIMQKYDD--T-------ML------D
---VIPN-ALEL--NQTSYMMY-DSSK-TK---PNQS---------Y-V--D----S-L-
D-D--F-LDDF-YLV-----PYEKQ--ELF---PEPDHR-IELDVVMDNL---DDGINYA
-FFNNITYVAPKVPALMTA---LSA---GK--YA-----TNSYIYGTNTHTIILKANETV
ELVLNNQD-------TGTHPFHLHGHVFQTIVRAPAV--DDS---------DSPVAY-NA
-S--NH---T---SFPKYPMRRDTLYVRPQSNF--VIRFKADNPG---------------
--VWFFHCHIEWHLMQGLAIVLIEDPLTLQ----------KT---ASQ--Q-----LTEN
HKRVCKNVG----VAI--EGNAAGNT-T----DWFNLMGQNVQ--
>ur|A0A9P8T271|18_539|2.8e-246|Ogataea
ETHVFNWTTGWG-TA-N-PDGTLER-PVITCNGEFPWPNIRVNKGDRVEVYLTNGFN-N-
----TNTTLHFHGLFQHGS-----TQMDGPPLISQCPIAPGDTML---YNFT------V-
-PDQVGSFWYHSHT--------EGQYMDGMRGAFIIED--------PD--M-P---Y---
--DY---DEEVVIILSEWYHDLVDE-LT------------------PK-FMSLY-NP---
---TGAE-----P---------IPQ-NLLMNN----------------------T-RN-N
----TWIVEPNKTYYVRLINIGGFVSQYLYMEDHTFTVVAVDGVYV-EPNE-T-------
SMLYITVAQRYDVLITTKNDT------S-K-NYAFMQMFDD--T-------ML------D
---VIPD-DLVL--NATNYIVY-DENA-DL---PGQY---------M-V--D----S-I-
D-D--F-LDDF-FLV-----PLEKE--ELY---EDYDYQ-ITIDVVMNNL---YDGINYA
-FFNNISYHAPKVPTLGTV---LSA---GE--NA-----TNAYIYGTNTHTFVLQKDEIV
EIVLNNQD-------TGKHPFHLHGHVFQVVERGPTF--PDD----------APEPY-NE
-S--AP---Y---TPPEYPMRRDVLYVNPNSYF--VIRFKADNPG---------------
--VWFFHCHIEWHLTQGLALTLVEDPLGIQ----------AN-----E--T-----LTDN
WKQICENVN----VAY--TGNAAGND-K----DYFDLTGQNVQ--
>ur|K0KY94|21_554|4.8e-238|Wickerhamomyces_ciferrii__strain_ATCC_14091_/_BCRC_22168_/_CBS_111_/_JCM_3599_/_NBRC_0793_/_NRRL_Y-1031_F-60-10
-THTYNWTTGYD-DR-D-LDGSGEKTRIITCNGEFPWPNIEINKGDTVNIYLTNGFD-D-
---NKNTSMHFHGLFQHGS-----SQMDGPEMVTQCPIGPGQTFL---YNFT------V-
-PDQVGSYWYHSHT--------GGQYMDGMRGLFIIHD--------ED--Y-P---YKQ-
GEDY---DEELSLSFTEYYHSTTYE-LM------------------PK-FLSLY-NP---
---TGAE-----P---------IPQ-NFLMNN----------------------T-RN-L
----TWEVQPDTTYLLRLINIGGFTSYWFFIEDHEFDVIEVDGIPV-ERNT-T-------
DMLYITVAQRYTVLLKTKKDT------S-K-NFAIMQLVDT--G-------ML------D
---IQPD-DLIV--NATHTLSY-NKDN-EE---VDEA---------F-V--D----S-L-
E-DDAF-LDDF-YLT-----PINKT--ELY---GEPDIE-ISVDVVMDNL---KNGINYA
-FFNNLTYTAPKVPILVSV---LGA---GD--DA-----TNAAIYGSNTHSFVLDKDDIV
QIVVNNQD-------TGKHPFHLHGHAFQVVDRDHYSGPEDS---------DEPKAY-DE
-D--DH---A---EFPQYPMMRDTVYVRENSNM--VLRFKADNPG---------------
--VWFFHCHIEWHLEQGLALVLIEDPKGIQ----------ED---PNQ--Q-----LTES
HKAVCADLN----IAT--NANVANNT------VFTDLSGENVQQ-
>ur|G8JRZ4|22_554|1.7e-235|Eremothecium_cymbalariae__strain_CBS_270.75_/_DBVPG_7215_/_KCTC_17166_/_NRRL_Y-17582
ETHTFHWKTGIG-KR-N-LDGLKER-EVITCNGEFPWPDIRVKRGDRVEVFLTNGFS-E-
----WNTSLHFHGMFQNGT-----SQMDGPEMVTQCPIAPNDTML---YNFT------V-
-EHNKGTFWYHSHT--------PGHYQDGMKGLFIIEE--------DE--F-P---Y---
--EY---DKEVTIQLSEWYHELSAN-IM------------------PR-FLNLY-NP---
---TGAE-----P---------IPQ-SLLINN----------------------T-MN-L
----TWNVEPDTTYLLRIVNTGGFVSQYFWIEDHDLTVVEVDGVFV-EKNT-T-------
NMLYITTAQRYSVLLHTKSDT------S-K-NYAIMQCFDE--N-------ML------D
---ATPP-DLVL--NHTSYLTY-NADA-ET---PEEQ---------I-V--P----E-W-
D----Y-LDDF-YLT-----PIGEDKIEAF---GEPDND-IVVHVEMDNL---LNGVNYA
-FFNNITYTEPKVPTLMTV---LSA---GE--QA-----TNPVVYGSNTHTYVLGKDEVV
QIVLNNHD-------TGRHPFHLHGHTFQVVARGPPA--APQDGL----DNADPIEY-NA
-E-AGE---S---EIREYPMTRDTVYVNGKSYL--VLRFKANNPG---------------
--VWFFHCHIEWHMMQGLSLTLVEAPEEIQ----------KS---ESQ--Q-----LTET
AKNACINNG----ISP--VGNAAGNS-K----DFLDLAGQNVQQ-
>ur|A0A9P8PPX3|20_547|3.6e-232|Wickerhamomyces_mucosus
ETHVYNWTTGWG-TA-N-LDG-YER-PVITCNGEFPWPDIEINKGDRVELYLTNGFD-D-
----RNTSLHFHGIFQHGS-----AQMDGPEMIAQCPIGINQTFL---YNFT------V-
-PDQAGSYWYHSHT--------KAQYVDGMRGLFIIHD--------KD--Y-P---YQQ-
GVDY---DEEFSLSLTEWYHDITDD-LM------------------ES-FLSVY-NP---
---TGAE-----P---------IPQ-SFLLNN----------------------T-FQ-P
----NITVQPDTTYLIRLINIGGFTSYSFYIEDHEFDVIEVDGITV-ERNT-T-------
DMLYITVAQRYTILLKTKSDA------T-K-NYAVMQAVDQ--G-------ML------D
---VVPD-GLVV--NATSTLVY-DSSF-DS---PSQY---------F-V--D----S-W-
D-D--F-LDDF-YLV-----PINKI--ELY---DDPDIQ-ITVSVIMDNL---INGVNYA
-FFNNITFTPPKTPILVTA---LAA---GD--LA-----TNELVYGTNTHSFVLQKDDVV
EIVVNNED-------TGKHPFHLHGHVFQLVDRAASV--DDS---------DPFVHF-DE
-D--DH---P---EFPEYPMMRDTAYVREQSNM--VLRFKADNPG---------------
--VWFFHCHIEWHLEQGLALVLVEAPLELQ----------ED---ESQ--Q-----LTEN
HKSVCENVG----INV--DTNAAGNT------NFLNLTGENIQQ-
>ur|C5M9C4|17_542|2.5e-229|Candida_tropicalis__strain_ATCC_MYA-3404_/_T1
ETHTWWYQTGWV-DA-N-PDGTYER-KMIGWNGTWPLPTLRVKKGDRIQLYLINGFD-D-
----RNTTLHFHGLFQHGT-----NQMDGPEMITQCPIPPGETFL---YNFT------I-
-DDQVGTYWYHSHT--------SGQYGDGMRGVFIIED--------DD--F-P---Y---
--DY---DEEVVLSLSEHYHETSDE-LM------------------PG-FMSRF-NP---
---TGAE-----P---------IPQ-NFLFNE----------------------S-RN-V
----TWKVEPNKTYLLRIANVGRFVTQYLWMEDHEFTVVEVDGVYV-QPNT-T-------
NMLYITIAQRYGVLITTKNST------D-K-NYAFMNKVDD--T-------ML------D
---VVPG-DLQL--NGTNYIVY-NEDA-DM---PDEY---------F-V--D----S-I-
D-D--Y-LDDF-YLR-----PLSNT--TLF---DDADYT-ITVDVQMDNL---GDGINYA
-FFNNISFTTPKVPPLLTV---LSS---GN--ES-----SNELIYGTNTNSFVLQGGETV
DIVLNNLD-------TGHHPFHLHGHVFQLIERGASR--DDD---------QDPVAF-NA
-S--DH---A---EWPEYPMMRDTVYVNPQSYF--VIRFKADNPG---------------
--VWYFHCHIEWHLDQGLAIVLIEDPEGIQ----------NN---SSQ--Q-----LTDN
HKEICEKVG----VPW--KGNAAANS-E----NFLDLTGQNLQH-
>ur|A0A9W6WIG5|24_549|3.5e-228|Candida_boidinii
ETHEFNWIAEWN-TG-N-PDGTFER-PIITCNGEFPWPNIRVKKGDRVIVNITNGLG-N-
----EETSIHFHGLFQEDT-----NAMDGVPGVTQCNISPNDTMT---YNFT------V-
-PDQVGTFWYHSHT--------RGQYMDGMRGAFIIEE-DD----KED--Y-P---F---
--EF---DEEVTLTLSEWYHDLVID-MI------------------PD-FLSVY-NP---
---TGAE-----P---------IPQ-NLLFND----------------------T-TN-G
----TWLVEPNKTYLLRIINIGGFVSQYVYLEDHDMTVVEVDGIYV-QPNT-T-------
DMLYVTVAQRYSVLITTKNET------D-K-NFCFMQKFDD--D-------ML------D
---VIPD-DLLL--NRTNHIVY-NKDA-DM---PEQY---------Y-I--D----D-L-
D-A--Y-LDDF-YLE-----PVEEQ--DPL---PDPDHV-ITIDVSMDNL---NDGINYA
-FFNNITYVYPKVPTLGTV---LSS---GD--YT-----TNELIYGDNTAPHILQKDEIV
QIVLNNND-------TGKHPFHLHGHVFQIIERGPDY--GDE---------DAPVPY-DP
-E--KA---A---VPRANPARRDVLYVRPQSFI--VIRFQASNPG---------------
--IWFFHCHIEWHLIQGLAITLIEDPISIK----------ER-----Q--T-----LSDN
WKSVCDNTG----VSY--IGNAAGNS-D----DLLDLKGMNVQ--
>ur|A0A1D8PPE6|22_546|1.4e-225|Candida
ETHTWYFKTSWV-DA-N-PDGVFPR-KMIGFNDSWPLPTLRAKKGDRIQLYLINGFE-D-
----LNTTLHFHGLFQHGT-----NQMDGPEMVTQCPIPPGETYL---YNFT------I-
-DDQVGTYWYHSHT--------SGQYGDGMRGVFIIED--------DD--F-P---Y---
--DY---DEEIVLTLSEHYHDYSKD-LM------------------PG-FLSRF-NP---
---TGAE-----P---------IPS-NILFNE----------------------T-RN-N
----TWKVEPGKTYLLRIANTGRFVTQYLWMEDHEFTVVEVDGVYV-EKNT-T-------
DMLYITIAQRYGVLITTKNST------D-K-NYAFMNRVDD--T-------ML------D
---TIPK-DLQL--NGTNYIVY-NESA-PL---PDAY---------D-V--D----S-I-
D-D--Y-LDDF-YLK-----PLNKE--KLL---DDADYT-ITVDVQMDNL---GNGVNYA
-FFNNITYMTPKVPTLLNV---LSA---GD--AS-----TNELVYGSNTNSFVLQGGDVV
DIVLNNLD-------TGRHPFHLHGHVFQLIERHEEI--PDT---------EDPVSY-NV
-S--DH---A---EWPEYPMSRDTVYVKPQSYI--VMRFKADNPG---------------
--VWFFHCHIEWHLDQGLAIVLIEDPEAIQ----------KN---SSQ--H-----LTDN
HKQICEKVG----VSW--EGNAAANS-N----NYLDLKGENIQ--
>ur|A0A0V1Q6G3|20_544|3.9e-224|Debaryomyces
-THTWYFKTGWV-DA-N-PDGVQER-KVIGFNDTWPLPTLRVKKGDRINLYLINGFD-T-
----ANTSLHFHGMFQNGS-----SQMDGPEMVTQCPIPAGETML---YNFT------V-
-SDQVGTFWYHSHT--------KGQLGDGMRAPFIIED--------DE--Y-P---F---
--DF---DEEVVLSLSDWYHDSSDD-LI------------------KT-FLDRY-NP---
---TGAE-----P---------IPS-NLLFNE----------------------T-RN-N
----SWVVEPNKTYFVRIVNIGGFVTQYLWMEDHEFEVVEVDGIYV-EKNK-T-------
DMLYITVAQRYGVLIKTKNST------D-K-NYAMMSKFDD--T-------ML------D
---VIPD-ELQL--NSTNYIIY-NEDK-AK---PEEY---------K-V--D----S-I-
D-D--F-LDDF-YLT-----PLNKE--KLY---DDADQT-ITVDLTMDNL---GDGVNYA
-FFNNITYVKPKLPPLMTV---LSS---GE--YA-----TNELVYGTNTHTYVLQDNDVI
DIVLNNGD-------TGRHPFHLHGHVFQLIARGSAV--DDD---------DDPVTYADV
-E--DD---V---EFPEYPMMRDTVYVEPQSYM--VIRFKADNPG---------------
--VWFFHCHIEWHLIQGLALVLVEAPLQIQ----------DD---PRQ--E-----LQED
VKKHCEMLD----MPY--KGNAAGNS-K----DYLDLTGQNVQ--
>ur|A0A0H5CB54|20_551|8.3e-223|Cyberlindnera_jadinii__strain_ATCC_18201_/_CBS_1600_/_BCRC_20928_/_JCM_3617_/_NBRC_0987_/_NRRL_Y-1542
ETHVYNWTAAWG-TA-N-LDG-YER-PVITCNGEFPWPDVIVNKGDRIIVHLNNGFD-D-
----RNTSLHFHGLFQHGT-----NQMDGPEMVTQCPIPIGHSMT---YNFT------V-
-PDQHGSYWYHSHT--------GGQYMDGMRGVVIIED--------DE-GY-P---YKQ-
GIDY---NETATLTFMEWYHDTADV-LI------------------PD-FLNLY-NP---
---TGAE-----P---------IPN-NFLMNN----------------------T-KN-M
----TWEVEPDTTYLLRLVNTGGFVSYWFFIEGHNMTVVEVDGVPV-EKYE-T-------
DKIYITVAQRYTVLVTTKDDT------S-K-NYAIMQLVDD--S-------ML------D
---VIPD-GLVL--NSTYTMSY-SSDN-EK---VEEY---------Y-V--D----C-L-
D-DDCY-LDDF-DLV-----PYNKV--ELY---DEADHV-ITVSVIMDNL---KNGVNYA
-FFNNITYTAPKTPILLTA---LSA---GD--LA-----TNELVYGTNTHSIVLQKDDII
DIVLNNED-------TGKHPFHLHGHVFQLIDRGAAV--DDN---------DPFVHF-DA
-D--NH---T---AYPEYPMMRDTVYVRQQSNM--VLRFKADNPG---------------
--VWFFHCHIEWHLEQGLALVLVEAPEEIQ----------NN---STQ--Q-----LTQQ
HIDNCEANG----INV--KSNAAGNT-E----NFLDLTGQNVQQ-
>ur|Q759Z1|21_552|1.1e-221|Eremothecium
EEHVFHWKTGMG-KA-N-PDTLKER-PVITCNGEYPWPAVRVKQGDKVSVLLENGFE-K-
----WNTSLHFHGMFQNGT-----NQMDGPEMVTQCPIPPGGSMW---YNFT------V-
-EGNKGTFWYHSHT--------AGQFQDGMKGVFVIDE--------ANSTF-A---Y---
--NF---DKEMTLELSEWYHDVAVD-KI------------------PE-FLHLY-NP---
---TGAE-----P---------IPQ-NLIINN----------------------T-RN-L
----TWKVEPDTTYLLRLVNTGGFVSQYFWIEDHEMEVVEVDGVYV-EKNV-T-------
NMLYITSAQRYSVLVHTKNET------S-R-NFAIMQKMDD--T-------ML------D
---VMPD-DLQL--NATSYMIY-NDQL-PN---PEEH---------R-V--G----E-L-
E----F-LDDI-YLV-----PIDEHRVPML---EDATAK-IEVTVDMDNL---MDGRNYA
-FFNNITYTEPKVPTLMTV---LSA---GD--KA-----TNPLVYGTNTNAHVLEHNDIV
EIVINNKD-------TGRHPFHLHGHVFQVVARGPTA--ADQDDL----DAADPIEY-PG
-E-------D---EGREYPMTRDTVYVNGKSYV--VLRFKADNPG---------------
--VWFFHCHLEWHMIQGLSLTIIEAPLEIQ----------RT---ASQ--K-----LTDS
TIGACQAAH----VPH--IGNAAAHT-E----DLLDLSGQNVQQ-
>ur|A0A1E4SHK5|19_543|3.9e-221|Suhomyces_tanzawaensis_NRRL_Y-17324
ETHTWYFETGWV-DA-N-PDGVFEK-KMIGFNGSWPLPTLRVKKGDRINLYLINGFN-D-
----RNTTLHFHGMFQNGT-----GQMDGPEMVTQCPIPPGETYL---YNFT------V-
-ADQVGTFWYHSHT--------SGQYGDGMRGAFIIED--------DD--F-P---Y---
--DY---DEEVVLTLSEHYHKNSDE-LT------------------PA-FLSRY-NP---
---TGAE-----P---------IPQ-NILFNE----------------------T-RN-N
----TWKVEPNKTYLLRIVNVGRFVSQFLWMEDHEFEVVEIDGIYV-EKNT-T-------
DMIYITTAQRYTALVRTKSDT------S-K-NYAFMAAIDE--T-------ML------D
---VIPG-DLQL--NGTNYIVY-DDNN-DK---PEAV---------T-V--D----S-W-
E-D--I-LDDF-YLK-----PLSNT--TLF---DEPDLT-VTVDIAMDNL---GNGVNYA
-FFNNITYTRPVVPTLLTA---LSA---GE--FA-----TNELVYGTNTHSIVLQGGDVI
DLVLNNHD-------PGTHPFHLHGHTFQVIERGPAF--PDD----------EPTDW-NA
-T--DH---A---EYPEYPMERDTVYVRPSSYA--VLRFKADNPG---------------
--VWFFHCHIEWHLDQGLALMFIEDPMGIQ----------NN---PEQ--Q-----LTES
HKNACNKAG----VPL--EGNAVANT-N----NYLDLKGENVQH-
>ur|G8B5P9|19_547|1.7e-219|Candida
ETHEWWFKTGWV-DGLN-PDGVYNR-SMIGFNGSWPLPTLRVKKYDRVVLHLINGFD-T-
----ANTTLHFHGMFQAGS-----TQMDGPPFVTQCPIPHGEVYT---YNFS------V-
-DGQVGSYWYHSHT--------SGQYGDGMRGVFIIEE-PS----KDD--Y-P---Y---
--DY---DEEVVLTLNEHYHKTSDE-LM------------------PD-FLSRF-NP---
---TGAE-----P---------IID-NILFNE----------------------T-RN-A
----TWKVEPNKTYLLRIINTGRFISQYVWIEDHNMTVVEVDGVYT-EPKE-A-------
SMLYVTIAQRYTVLITTKNST------D-K-NYAFMNKADD--T-------ML------D
---TIPG-DLQL--NGTNYMMY-NDG--DK---PGQN---------Y-V--D----S-I-
D-D--F-LDDF-YLV-----PLDKQ--EIL---DDADYT-VTVQVQMDNL---GNGINYA
-FFNNISYTAPKVPTILSV---LSA---GE--HA-----TNELVYGSNTNTFVLEEDEVV
DIVLNNLD-------TGTHPFHLHGHVFQVLERGEAR--DDD---------EDPIAF-NA
-S--DH---A---EWPKYPMKRDTLYVRPQSYF--VIRFKADNPG---------------
--VWFFHCHIEWHLDQGLAVVFVENPNAIR----------NN---ETQ--Q-----ITDN
HKQICEKVG----VPW--EGNAAGNK-E----NVLDLKGENLQH-
>ur|A0A1A0HIW8|23_545|1.2e-218|Metschnikowia_bicuspidata_var._bicuspidata_NRRL_YB-4993
-VHTWYFETTWV-DA-N-PDGCFER-PVIGFNNSWPLPILRVNKGDRVNLYLTNGFT-D-
----RNTTLHFHGMFQNGT-----SQMDGPEMVTQCPIAPGDTML---YNFT------V-
-ADQVGTFWYHSHT--------TGQYGDGMRGVFVIDE-------TDD--Y-P---F---
--DF---DEEVVLSVGEWYHDDADT-LI------------------PE-FLNLY-NP---
---TGAE-----P---------IPK-NLLFND----------------------T-RN-N
----SWVVEPDTTYLMRIVNVGGFVSQYLYMEDHEFTVVAVDGIYV-QPNT-T-------
EMIYITAAQRYDVLITTKNDT------S-K-NYAFMSKFDE--T-------ML------D
---LIPD-DLLL--NSTNYIIY-DESL-DK---PDQY---------Y-V--D----S-I-
D-D--Y-LDDF-YLV-----PESGE--ELL---DDSDHL-VTLDVMMNNL---MDGVNYA
-FFNNITYTVPKVPILATA---ISA---GE--FA-----TNSYIYG-NVHPIVLAKDEIV
DIVINNED-------TGKHPFHLHGHVFQLIARGEGV--DDD---------QDPVAY-DP
-D--NH---D---PFPEYPMIRDTVYVNPQSYI--VLRFKADNPG---------------
--VWFFHCHIEWHLDQGLAVAFIEAPTELQ----------EK-----E--E-----FTEN
WKAVCDNSN----VPY--DGNAAANS-V----DFMDLTGANVQA-
>ur|A0A1E3QVU6|26_548|8.4e-218|Babjeviella_inositovora_NRRL_Y-12698
QTHEYWYEATWV-TV-N-PDGVKER-QAVGWNNTWPLPNIEVNKGDRLIVHLSNGLG-N-
----WNTSLHFHGLFQNGT-----NQMDGPEMITQCPIVPGGSMT---YNFT------I-
-PDQSGTYWYHSHT--------LGQFGDGFRGALIVHE--------DD--F-P---Y---
--EY---DEEVVLTVAEWYHDDFFT-LK------------------KS-FLNLY-NP---
---TGAE-----P---------IPQ-NLLWND----------------------T-RN-G
----TWKVEPGKTYLLRIVNVGAFVSQYLWMEDHEFTVIEVDGVYV-EKNV-T-------
DMIYITSAQRYSALVTMKNDT------S-R-NYAFMQAFDL--D-------ML------D
---VQPK-DLVV--NGTNWIVY-DEEA-EL---PGAY---------D-V--P----E-W-
E----F-LDDF-YLQ-----PVTKE--EIL---DEPDYR-ITVDVIMDNL---GNGVNYA
-FFNNITYASPKVPLLATV---MSS---GN--LS-----TNAAIYGSNTHAFVLEKDEVV
EIVLNNQD-------TGKHPFHLHGHTFQVIERGPDY--GEE---------PTPVSW-NE
-T--EE---Y---DAPEFPMRRDVLYVRAQSFF--RIRFKANNPG---------------
--VWFFHCHIEWHLAQGLALALIEDPAGIQ----------EK-----E--T-----LGEN
WLANCEAAG----VKT--IGNAAGNS-E----NFLDLTGENVQQ-
>ur|G8B5Q0|19_550|1.9e-215|Candida_parapsilosis
ETHTWYYTANWV-DGLN-PDGVKER-RMIGWNDTWPLPTLRVKKGDRVNLYLTNGFD-D-
----RNTSLHFHGMFQRGT-----NQMDGPEMVTQCPIPPGETML---YNFT------V-
-DEQVGSYWYHSHT--------SGQYGDGMRGVFIIEE-PS----KDD--Y-P---Y---
--DY---DEEVVLTLNEHYHEESED-LM------------------PK-FLSRF-NP---
---TGAE-----L---------IPQ-NILFNE----------------------T-RN-E
----TWKVEPNKTYLLRIINMGRFLSHYVWMEDHDMTIVEVDGVYV-EKNT-T-------
NLIYITVAQRYTVLVTTKNST------D-K-NYAFMHRLDP--D-------ML------D
---TQPS-DLEL--NGTNTIMY-NEKL-GK---AEPY---------D-LTQD----E-L-
D-D--Y-FDDF-FLV-----PLNKE--KLY---DDADYT-ITIQVQMDNL---GDGINYA
-FFNNITYTKPRVPTLLTV---LSA---GD--EA-----TNELIYGTNTNTFVLQKDDVV
DIVLNNLD-------TGKHPFHLHGHIFQLIERHEAI--DDD---------DDPVAY-NA
-S--DH---A---EWPEYPMMRDTVFLQPQSYM--VLRFKADNPG---------------
--VWFFHCHIEWHLDQGLAIQLIEDPMGIQ----------NN---STQ--Q-----ITDN
HKQICEKVG----VPW--EGNAAGNK-E----NVLDLKGENLQH-
>ur|A0A421JHP1|19_543|4.2e-214|Spathaspora_sp._JA1
ETHTWWFETGWV-TA-N-PDGVQER-EFIGFNGTWPLPTLRIKKGDTVNLHLINGLQ---
----ENTTLHFHGMFQRGT-----NQMDGPEMVTQCPISPGSSFL---YNFT------V-
-TEEAGTYWYHAHS--------AGQTGDGMRGVFIIED--------DD--F-P---Y---
--EY---DEEIVLTVADLYHKTSAD-LM------------------PK-FLSRF-NP---
---TGAE-----P---------IPQ-NFLFND----------------------T-MN-A
----TWNVEPNKTYFVRILNVGGFVSQYLWMEDHEFTVIEVDGVYV-EKAT-T-------
DMLYITVAQRYGVLITTKNQT------A-K-NFAFMTRVDI--D-------ML------D
---LIPD-DLQL--NTTNYIVY-NESA-PL---PAPY---------T-V--D----A-L-
E----Y-LDDF-NLR-----PLSNT--TLF---DDADYT-ITLDVVMDNL---ANGVNYA
-FFNNITYVHAKVPTLMTA---LSA---GE--LA-----TNAMVYGSNTNAFVLQPNDVV
DIVLNNLD-------TGKHPFHMHGHVFQLIERHEAI--DDN---------DPPVSY-NS
-S--NH---A---EWPEYPMMRDTIYLEPQSYL--VLRFKANNPG---------------
--IWMFHCHLEWHLDQGLAMLLVEDPMGIQ----------ND---PSQ--Q-----LNDN
SKRICEEAG----VSW--QGNAAGND-V----NFLDLTGENVQQA
>ur|G3B6S8|76_598|5.1e-212|Candida_tenuis__strain_ATCC_10573_/_BCRC_21748_/_CBS_615_/_JCM_9827_/_NBRC_10315_/_NRRL_Y-1498_/_VKM_Y-70
-THYWNYTANYV-DA-N-PDGVFTR-RALTLNGEWPPPVLRVGKGDRVVFNLTNGLE-D-
----QNTTMHFHGLFQPGS-----AQMDGPEMVTQCPIPPGAHFV---YNFT------V-
-GDQVGTFWYHSHT--------AGQLGDGLRGVFVIED--------DE--Y-P---F---
--DF---DEEITLTIADWYHKSSDE-LS------------------KS-FMSLY-NP---
---TGAE-----P---------IPQ-NFLVND----------------------T-TN-F
----TWNIEPNKTYFVRIVNVGAFVSQYLYMDDHEFEIVEVDGIYV-NPNT-T-------
DMLYITVAQRYGVLIRTKSNT------D-K-NYAFMSAVDQ--D-------LL------D
---KIPK-DLVL--NQTSVLVY-DENN-DT---PDQY---------Y-V--D----A-W-
D----F-FDDF-YLS-----PYNNE--TLY---EDPDLT-VTVDVVMANL---GNGVNYA
-FFNNISYVTPKVPTLLTL---LSA---GD--DA-----TNALIYGTNTHTYVLQKDDIV
DIVVNNQD-------TGKHPFHLHGHVFQVISRGEGV--PDT---------SSPVAF-DA
-D--SM---S---EFPEYPVLRDVVYVNPQSYM--VLRFKADHPG---------------
--VWFFHCHIEWHLRQGLALQFVEAPEDIL----------ND---SRQ--T-----LTDN
HKDVCDKVG----VSW--KGNAADND-K----DFTDLTNQNVQ--
>ur|A0A2H1A546|21_544|1.7e-207|Candida_auris
ETHTWYFKTGWV-KA-N-PDGNFER-DVIGFNGSWPLPTLRVKKGDRVNLYLTNGFD-D-
----RNTTLHFHGMFQNGS-----AQMDGPEMVTQCPIPPGETYL---YNFT------V-
-ADQVGTYWYHSHT--------AGQYGDGMRAPFIIEE-KN----KED--Y-P---F---
--DF---DEELVLPLGEWYHDPADV-LL------------------PK-FLNRY-NP---
---TGAE-----P---------IPQ-NLLFNE----------------------T-RN-N
----TWKVEPNTTYFVRIVNMGGFVSQYLYMEDHEFEIVEVDGVYV-EKNT-T-------
DLLYVTIAQRYGVLIKTKEKA------D-R-NYAFMNAFDD--T-------ML------D
---VIPK-DLIL--NGTNSIQY-TDDT-SM---PDEY---------F-I--D----S-F-
D-D--R-FDDF-YLV-----PKDGE--KLL---PDSDNQ-VVIDVKMDNL---GDGVNYA
-FFNNISYVAPKIPLLATA---MSA---GE--LA-----TNSYIYG-NTNAFVLKKGETV
DIVLNNQD-------DGTHPFHLHGHVFQLIERGPEF--GD------------PVSF-DY
-N--NH---S---EFPEVPMKRDTVYVNPNSYI--VMRFTADNPG---------------
--VWFFHCHIEWHLEQGLAIVLVEAPEEMQ----------KD---PSQ--Q-----LTEN
FKDVCSKGG----MNY--SGNAAGNS-V----DFMDLTGMNTQ--
>ur|A0A1D2VRY6|36_553|7.9e-206|Ascoidea_rubescens_DSM_1968
-------------NV-N-LDGKYER-QAIGCNDTYPWPTLEANKGDRIQLWLTNGLN-D-
----TNTTLHFHGIWQNHT-----NQMDGGDMISNCPIPPGGTFI---YNFT------L-
--EQSGLYWYHSHT--------AGQFADGFRAPFVIHD-KNTTSGEDE--F-P---Y---
--EY---DEEVILTISDWYHQDNVE-LT------------------KD-FLDLY-NP---
---TGAE-----P---------IPE-SLLINE----------------------G-MN-L
----TWKVEPNKTYLVRLVNTGAFVSQIFFIEDHQLEVVEVDGVYV-EKNI-T-------
DHIYVTSAQRYSFLLHTKNST------D-K-NFAIMQLCDQ--D-------ML------D
----VPG-NLNT--NETSYLIY-NEDA-DL---PTEA---------Y-I--Y----D-W-
E-D--F-LDDY-YLS-----PLSGS--ELL---EDPDYQ-IVVEVTMNNL---NDGKNYA
-FFNNLTYVAPKVPTLMTL---LSA---GE--LA-----TDAAIYGSNTNTFVLQHNEVI
ELVLNNAD-------AGKHPFHMHGHHFQLVQRGPDY--TDE---------TDPVPY-DE
-E--NA---D---EFRDVPLSRDTVFVRPNSYI--VLRFKADNPG---------------
--VWIFHCHIEWHMIQGLSLILVEAPLQVQ----------KD---EGQ--Q-----LTEN
HISICEAAG----VLP--SGNAAANT-E----DFFDLTNENVQ--
>ur|A0A0V1PQ65|19_540|8.3e-202|Debaryomyces_fabryi
EIHTWYFKTGWV-KA-N-PDGVYER-NVIGFNDTWPLPTLRVRKGDMVNLYLTNGFD-D-
----RNTSIHFHGLFQNGS-----SQMDGVEMVTQCPIPPGETML---YNFT------V-
-SDQTGTYWYHSHT--------SGQRIDGMRGAFIIED--------HD--C-R---Y---
--EY---DEEVVLTLSDWYHKNTTE-LL------------------SS-YLNPS-NS---
---MGAE-----P---------IPQ-NLLFND----------------------T-RN-N
----TWHVEPNKTYLVRIINLGGFVSQYLYMEDHEFDVVEIDGVGV-EKNT-T-------
DMLYITVGQRYGVLIKTKDNA------D-K-NFAFMSKLDD--S-------MLM-----G
---TIPK-DLEL--NSTNYIIY-DDDK-MK---PEQY---------I-V--N----E-L-
N----F-LNDF-YLK-----PLSKT--KLF---DCVDQT-ITLDVTMGLL---SNGINYA
-FFNNITYIQPKVPTLVTA---LSA---GE--LA-----SNSLVYGTNTNTFVLRKNDVI
DIVVNNYD-------EMSHPFHLHGHNFQLVARDKIP--ADE----------STVP----
-N--DH---P---GFPEYPMMRDTVNVEPSSYI--VIRFIADNPG---------------
--VWFFHCHVDWHLEQGLAMTFVEAPEELQ----------KN---PSQ--A-----LTEN
NKDICEKSN----VPT--KGNAAANF-N----NYLDLKGQNIQL-
>ur|A0A367XVP6|19_525|3.7e-198|Candida_viswanathii
ETHTWYYQTGWV-DA-N-PDGTYER-KMIGWNGTWPLPTLRVKKGDRVQLFLINGFD-D-
----RNTTLHFHGLFQHGT-----NQMDGPEMITQCPIPPGETYL---YNFT------I-
-DDQVGTYWYHSHT--------SGQYGDGMRGVFIIED--------DD--F-P---Y---
--DY---DEEVVLTLSEHYHQYSDD-MM------------------PD-FLSRF-NP---
---TGAE-----P---------IPQ-NFLFNE----------------------T-RN-A
----TWKVEPNKTYLLRIVNTGRFVTQYVWMEDHEFTVVEVDGIYV-QQNT-T-------
DMLYITIAQRYSVLVTTKNST------D-R-NYAFMNKVDD--T-------ML------D
---TVPD-DLQL--NGTNYIVY-NEDA-DM---SDQY---------Y-V--D----S-I-
D-D--Y-LDDF-YLK-----PLSKT--TLF---DDPDYT-ITVDVQMDNL---GDGINYA
-FFNNISFTTPKVPPLLTV---LSS---GN--EC-----TNELVYGTNTNSFVLQGGDTV
DIVLNNLD-------TGHHPFHLHGHVFQLIERGASR--DDD---------QDPIAF-NV
-S--DH---L---EWPEYPMMRDTVYVNPQSYI--VMRFVADNPG---------------
--VG----------------TSIATSNGIW----------------TK--Q-----LTDN
HKEICEKVG----VPW--EGNAAANT-D----NYLELKGENLQH-
>ur|A0A642ULL7|22_550|1.4e-194|Diutina_rugosa
ETHTWYFETGWV-DA-N-PDGCHER-KMVGFNGTWPLPTLRAKKGDTINFYLINGLT-D-
----KNTSVHFHGLFQNGT-----NQMDGPEMITQCPIPPGETML---YNFT------L-
--DQVGTYWYHSHT--------QGQYGDGMRGVFLIED-------DQE--P-P---F---
--EY---DEEVTLTVGEHYHDYSDE-LL------------------HK-FLNLY-NP---
---TGAE-----P---------IPQ-NSLFNE----------------------T-RN-A
----TWKVEPNKTYFLRIVNIGRFVSQYLKMEDHEFEIVEVDGVYV-EPQT-T-------
DFLYITAAQRYGVLVRTKDTT------D-K-NYKFCNYIDQ--D-------ML------D
---VIPD-DLVL--NSTNTIMY-NESA-GS---LHEE----EAL--I-I--D----D-W-
D-T--F-FDDF-TLK-----PLAGT--ELL---PDADMT-ITLDVKMDNL---GNGVNYA
-FFNDITYTKPKTPILMTA---LAA---GE--LA-----KDATVYGSNTHSFVLEGGDVV
DIVVNSMD-------PGKHPFHLHGHTFQLIARGESV--DDD---------AEPLKY-NA
-T--EHG--N---DLPETPMIRDTVFVNPNSYI--VMRFKADNPG---------------
--VWFFHCHIEWHLDQGLAVVLVEDPIAMQ----------NT---PSQ--Q-----LTED
SIRACQLNN----ISL--NANAAGNT------DFLDLTGENKQY-
>ur|A0A9P5G6B2|22_547|6.7e-190|Geotrichum_candidum
-TVTYDWNITWV-NA-N-PDGLKER-PVVGINGEWPMPTVEVDKGDRLVVNVHNALP-D-
----HNTSIHFHGMYQNGT-----NYMDGPPGIVQCPIVPGQDFT---YNFT------V-
--NQNGTYWYHSHV--------SGQYPDGYRAPFIVHD--------KD--A-Y---FAQ-
--DY---DEELTWALSDWYHEVMDT-LS------------------AD-FLNLY-NP---
---TGAE-----P---------VPQ-NLLFNN----------------------S-QN-N
----SVAIKPNTTYLIHIMNMGALPSIFLWIEDHDFEIVEVDGVYT-EPTT-A-------
EIIYITPAQRYSILLKTKDTT------D-K-NFGIVTVFDQ--T-------MF------D
---VIPD-DLQL--NQTNWLEY-NSSA-PH---DHVT----PDYD-T-S--E----D-I-
E----A-FDDF-NLI-----PHDRK--PLL---PEPDQE-IVLSFSMNNL---LSGKNYA
-FFENITYTAPKVPSLYTV---MSS---GD--LV-----ENPIIYGEYTHSFVLEHMNTI
QLVLNSED-------PGVHPFHMHGHEFQVIHRDVAY--DDD----------SPTPF-DP
-E--N--H-D---PFPEYPVRRDTVFVRPNSNI--VLRFTADNPG---------------
--VWIFHCHIEWHLEQGLAITLVEAPAQLQ----------KT-----Q--K-----IPQQ
HYDVCAAAG----VPT--AGNAAANT-E----NFLDLTGQNAQE-
>ur|A0A9P5HJ38|24_556|8.8e-186|Nectriaceae
-TVTYDFNVTWV-TA-N-PDGLQER-KVVGINGQWPLPTIDVDKGDRLVVNMNNKLG-D-
----KSASIHFHGMFQNGT-----NEMDGPSMVTQCPVPPGSSIT---YNFT------V-
--DQSGTYWYHCHT--------EYCYPDGYRGALLIHD--------DD--A-F---FAD-
--DY---DEEIVLSMTDWYHELVED-LE------------------AQ-FMSLY-NP---
---SGAE-----P---------VPG-SFLLND----------------------T-MN-S
----SISVKPDTTYLIRLINYGAFVGQYFYIEDHTFKIVEVDGVYT-EPKE-A-------
SMLYLSVAQRYAILLTTKNST------E-K-NYPIVTVADS--S-------LL------D
---TIPD-GLKL--NNTNWLEY-NKTA-SH---PQGI----VKAA-D-S--T----G-L-
N----P-SDDF-DLV-----PYDKQ--ELL---PEPDME-IDVTVYMKNL---MTGFNYA
-FLNNISYTAPKVPALYTV---LSA---GD--AA-----GNASIYGDFTHSVVLKHNDVV
QLVLNNAD-------SGSHPFHLHGHQFQVIDRQPPY--GPT--FYDYLNGD-PIPY-DP
-K--N--H-S---SFPKYPSRRDTIVLPPQGYL--VIRFVADNPG---------------
--VWIFHCHIDWHLSSGLAMLMIEAPEKIQ----------ER-----V--S-----IPDD
HYEVCKAAS----VPY--KGNAAANT-E----DFFDLCGQNEQP-
>ur|A0A6A6A0H1|23_539|4.1e-185|Dothidotthia_symphoricarpi_CBS_119687
-TVTYDFDVGWT-YA-N-PDGMQNR-PVMGINGQWPIPPIVATKGDQVIVNVKNSLG-N-
----ESTSLHFHGLYMNGT-----THMDGPIAVSQCAILPGSSFT---YNFT------V-
--DQPGTYWYHSHQ--------RAQYPDGLRGPLIVHD--------PE--D-P---YKD-
--KY---DEEIVLTFSDWYHDLMLP-LL------------------AG-FLNIA-NP---
---SGAE-----P---------VPQ-AALVND----------------------T-QN-L
----TVNIEPGKTYLFRMVNMGAFAAQYVWFEDHTMQVVEVDGIYT-EPMD-A-------
DMLYMTAAQRYSVLITAKNDT------S-S-NFAFVASMDE--D-------LF------D
---VVPD-GLNA--NATGWLVY-DDAK-DK---PAPK---------E-I--D----A-F-
E----P-FDDF-LLV-----PYDKE--EVL---DKVDHS-ITLDLKMDNL---NDGLNYA
-FFNDVTYVPPKVPTLYTV---LST---GQ--NA-----TDVAIYGDNTNAFILKENEVV
EIIVNNDD-------PGKHPFHLHGHAFQVVVRSDDD--TGF--Y-------------DP
-N--NVT------SLPTTPMRRDTILVRPNGHT--VLRFRSDNPG---------------
--VWLFHCHIEWHVASGLIATIIESPLSIQ----------SQ-----LSGK-----IPDD
HWNVCKEGN----VPT--QGNAAGNT-V----DLLDLTGEN----
>ur|A0A9P4V8Y9|24_539|1.2e-184|Polyplosphaeria_fusca
-TVTYDFDVGWV-HA-N-PDEAFNR-PTIGINGQWPIPPIVATKGDRIVVNVKNSLS-N-
----ESTSLHFHGLYQNGS-----THMDGPPSVTQCGIAPGSSFT---YNFT------V-
--DQPGTYWYHSHS--------RGQYPDGLRGPLIIHD--------PD--S-P---HKD-
--LY---DEEIVLTFSDWYHDLMDG-LL------------------AG-FISIA-NP---
---SGAE-----P---------VPN-AALVND----------------------T-QN-L
----TVSITPGKTYLFRMVNMGAFAAQYVWFEHHTMQIVEVDGIYT-EPTD-A-------
DMIYMTAAQRYSVLITAKNTS------D-A-NFAFVGSMDQ--D-------LF------D
---VIPD-GLNP--NVTGWLVY-DNGK-DK---PAPQ---------E-V--D----A-F-
E----P-FDDF-TLV-----PVDKE--EAY---SHVDHT-VQLDLKMDNL---NDGANYA
-FFNDVTYVAPKVPTLYTA---LST---GA--NA-----TDPAIYGSNTNQFVLGANEVV
EIVLNNND-------PGKHPFHLHGHAFQVVSRSDEE--AGS--Y-------------DA
-S--NAP------ELPATPMRRDTILVRPNGNV--VLRFRADNPG---------------
--IWLFHCHIEWHVASGLIATLIENPLGLQ----------DQ-----LAGK-----IPQN
HLDACKTSN----EPT--EGNAAGNT-V----DLLDLTGE-----
>ur|C7YPM0|24_540|3.8e-184|Fusarium_solani_species_complex
-TRKYDFDIGWV-RG-N-PDGAFER-PVIGINGKWPIPTIEVDIGDRVIINAHNNLG-N-
----QSTSLHFHGLYMNGT-----NHMDGPAGVVQCPITPGTTFT---YNFT------V-
--DQPGTYWYHSHT--------SAQYPDGLRAPFIVHD--------KE--F-P---FKD-
--DY---DEELIFTLSDWYHEEMQT-LI------------------PQ-FMSKS-NP---
---SGAE-----P---------VPQ-NALMNE----------------------T-MN-Y
----TLSVKPETTYLFRTINMGAFAGQYLWFEGHKMRIVEVDGIYT-EAAE-A-------
EMIYISAAQRVSFLLTTKKDT------S-K-NFPIVASMDT--T-------LF------D
---VLPD-DLNY--NSTGWLVY-DDSK-DK---PEAA---------T-V--D----T-L-
D----P-FDDM-TLV-----PYDKM--DLL---GEPDHE-VTLDVMMDNL---RDGKNYA
-FFNNITYTGAKVPTLYTV---LNA---GE--DA-----TNPAIYGSYTNSVVLKKNEIV
QLVVNNLD-------SGRHPFHLHGHAFQAVFRSEEE--AGI--W-------------AD
-T--KVAD-N---KLPNTPMRRDTLVIYPNGNI--VMRFKADNPG---------------
--VWLFHCHIEWHVISGLIATFVEDPLTLQ----------KT-----I--E-----IPKN
HLDACAAAN----MAT--EGNAAANT-A----DYLDLTGEN----
>ur|A0A0L1JBA3|21_537|8.4e-184|Aspergillus
ETLNYEWNITWV-SA-N-PDGLQER-LVIGINGQWPLPVLNFTLGDRVIAKVYNALG-N-
----ESTSIHWHGFFQNGT-----THMDGAPSITQCDIAPGSTFV---YNFT------V-
--NQTGTYWYHSHA--------RGQYPDGLRQALVIKG--------PD--E-P---YSD-
--QY---DEERVITLSEWYHDPMPT-LL------------------KQ-FISVT-NP---
---TGAE-----P---------VPK-SALMND----------------------T-QN-L
----TVAVEPGKTYLFRLVNVAAFASQYFWIEDHTMKIVEVDGVWT-EPAE-A-------
SMIYITAAQRYSFLVTMKNDT------S-K-NYAMVGSMDT--D-------LF------D
---ALPP-TLNY--NVTGWLVY-DDKA-EK---PGPA---------D-I--S----S-F-
D----P-YDDF-GLV-----PADGE--KLL---GDPDYT-VTLDLSMDNL---GDGANYA
-FFNGITYVMPKVPTLYTA---LST---GS--AA-----TNSTVYGYNTNAFILNKGDII
DLVLNNDD-------TGKHPFHLHGHNFQVVARSDED--VGH--Y-------------DA
-N--NHP------AFPSVPMRRDTIYVKPTGHF--VIRFRADNPG---------------
--VWIFHCHIEWHMDAGLAVVLIEAPLDLQ----------QT-----L--T-----IPDD
HWQACDASN----TLK--EGNAAGNT-K----DFYDLTGANT---
>ur|A0A9W9G8T6|22_552|3.3e-183|Penicillium_angulare
-THTFDWNVTWV-TA-N-PDGLADR-KVIGINNQWPLPLVDVNKGDRVVVNMHNGLG-D-
----KSTSIHWHGMYQEDT-----NDMDGPSMVTQCPVPPGSSYL---YNFT------V-
--NQNGTYWYHCHT--------DYCYPDGYRAPFIVHD--------NE--S-Y---FAD-
--SF---DDEMVFSMSDWYHELMED-IK------------------PE-FMSLY-NP---
---TGAE-----P---------IPG-SFLFNN----------------------S-IS-Q
----SYPVQAGKTYLIRLINISAFVGQYFWIEDHTMRVVEIDGVYV-DETE-A-------
DKLYLSVAQRYSVLVTMKNST------E-K-NYGMVMVADS--S-------LL------D
---TIPS-DLLL--NQTNWLEY-SSTA-AH---DNVT----MPVD-D-S--S----D-I-
Y----P-FDDI-TLV-----PYDRV--ELY---ENPTKT-LELTVIMENL---DNGEGYA
-LLNNISYTAPKVPTLYTV---QSA---GD--LA-----TDATVYGDYTHTVVLEKDEIV
EIILSNQD-------TGTHPFHLHGHNFQLLDRYPAW--GAD--FFDYDAGTTFATF-DA
-D--N--H-T---AFPTYPARRDTFVLPPGGYF--VIRFKADNPG---------------
--VWFFHCHIDWHLMQGLAMTFVEAPLEIQ----------EE-----L--S-----ITTN
QRDVCEAAG----VAW--EGNAAANT-E----DYTDLKGQN----
>ur|A0A9P4LV62|28_541|8.1e-183|Saccharata_proteae_CBS_121410
-TVTYDFNVTWL-YA-N-PDGLATR-PVIGINNEWPIPAISVVKGDRVIVNVNNQLG-N-
----ESTSLHFHGLFQNGT-----NHMDGPVQVTQCGISPGSSFT---YNFT------V-
--DQIGTYWYHSHN--------AGQYPDGLRGPFIVRD--------PD--S-P---FKD-
--DV---DEEITLTVSDWYHDRIPV-LM------------------KS-FISVT-NP---
---TGAE-----P---------VPK-SALMND----------------------S-AN-A
----TISMQAGKTYMIRMINMGAFAGQYVWFEGHTMRIVEVDGVYT-EPSE-A-------
EMIYISAAQRYSVLITAKNDT------S-Q-NYAFVGSMDE--D-------LF------D
---TVPA-SLNP--NVTGWLVY-DDSK-DM---PEAT---------E-L--D----A-F-
D----P-FDDF-SLT-----PYDGL--GLY---ENVDHQ-IVLDMKMDNL---GDGANYA
-FFNDVTYVAPKVPTLYTA---LST---GA--NA-----TDVSIYGGNTNAFVLNKGDLV
ELVLNNRD-------TGKHPFHLHGHEFQVVMRSDEN--VGD--F-------------AN
-Y--A--------TMPAKPMRRDTLIVRPQSNF--VVRFIADNPG---------------
--IWFFHCHIEWHIASGLVATMIEAPLALQ----------ES-----L--T-----IPED
HWAACAAAS----VPT--AGNAAGNT-V----DLYDLTGENK---
>ur|A0A2V1AUG1|2167_2708|1.2e-182|Candida__haemuloni
-THEYNFDASLI-KH-N-PDGVFER-EVIGINGQWPLPIIRVAKHDRVVIHLTNSMT-D-
----RNTSLHFHGLFMNNT-----NAMDGPENLTQCPIPPGHTFT---YDFT------V-
-DAQAGTYWYHSHS--------GSQYSDGLRAMFIIEE-ES----PDL--Y-P---F---
--KF---DEEVPLTICDWYHSESSD-IM------------------KQ-FLSRY-NP---
---TGAE-----P---------IPQ-NSLFND----------------------T-KN-V
----TWNVEPDTTYFLRIVNMGMFVSQYLYIEDHTFTIVEVDGVYV-EPVE-T-------
SSLYITVAQRYGVLVKTKKDV-----SN-K-AFRFVNVLDE--P-------ML------D
---LIPD-DLQM--ISTNYVQY-GHGDVEK---PDPLENGKGKFDEL-E--A----T-L-
D----P-YDDF-KLI-----PVRRD--PLY---AEHDLQ-IVLNFEMDNL---GDGVNYA
-FFNGITYTAPKVPTLFSV---LSA---GE--HA-----NNAAIYGSNTNTYVLQPGEIV
EIVLNNMD-------AGKHPFHLHGHVFQTVFRSEGT--DDD---------DNPEVY-DP
-S--NPDH-D---KHPEFPMLRDTVMVHPNGFV--KLRFKADNPG---------------
--VWFFHCHVDWHLEQGLAIVLVEDPQSIQ----------EN----QQ--D-----IPKS
HLEACSKLD----IPV--KGNAAGNY-GDTEASWLDLSGENVQ--
>ur|A0A5E8BL41|22_546|2.2e-182|Saprochaete_ingens
-THVYDWNVTWV-SA-N-PTGDKER-PVIGINGQWPLPALEVDKGDRLIVNLYNGLG-D-
----QNTSMHFHGMYQNGT-----NAMDGPNFVTQCPIPPGATFT---YNFT------V-
--DQNGTYWYHAHV--------AGQYPDGYRGSFIVHD--------KN--A-Y---FAN-
--DY---DEELTWTMSDWYNDVMDV-LR------------------PE-FLSLY-NP---
---SGAE-----P---------VPN-NIIFND----------------------S-QN-V
----SVSIKPNTTYLIHLMNTGALGSIFFWIEDHNFTVVEVDGVYT-EPTE-A-------
QYLYLTVAQRYAILLTTKEET------D-K-NYGIVLAFDP--G-------LF------D
---VIEP-YLQM--NQTNWLEY-NSSA-PH---EHVT----PDFE-S-T--D----D-I-
P----A-LDDF-DLI-----PADRI--PLY---PEPDLE-IVVDVTMNNL---NNGINYA
-FFNNITFTSPKVPSLYTV---MSA---PDE-YV-----MDSTIYGECAHPFVLTHMDVV
QIVINNVD-------PGTHPFHMHGHEFQVIVKSPAY--DDD----------SPTAY-DP
-D--N--H-D---PFPEFPMRRDTSFVRANGNS--VFRFVADNPG---------------
--VWIFHCHIEWHLEQGLALILVEAPDKLK----------EQ--------S-----IPDN
HYDVCKISG----SAY--VGNAAANS-T----DFMNLNGQNMQ--
>ur|A0A9P9AN10|27_542|3.2e-182|Thelonectria_olida
----YDFDIHWI-RA-N-PDGAFER-PVIGINGKWPIPTIEANIGDRIIINAHNNLG-N-
----QSTSLHFHGLYMNGS-----THMDGPAGVSQCPIAPGSSFT---YNFT------I-
--DQPGTYWYHSHT--------SAQYPDGLRGPLIVHD--------KD--F-P---YEK-
--KV---DEELVLTLSDWYHDEMQY-LI------------------PKFFMAKS-NP---
---SGAE-----P---------VPN-AALMNE----------------------T-MN-F
----TLSVKPETTYLFRVINMGAFAGQYLWFEDHTMRIVEVDGIYT-EEAE-A-------
EMIYLSAAQRVSFLLTTKKDT------S-K-NFPIAASMDT--T-------LF------D
---VLPG-DLNY--NSTGWLVY-DKSA-DL---PAAA---------T-V--D----A-L-
E----P-FDDM-TLV-----PYDKM--DLL---GEPDRV-VELDVMMDNL---RDGQNYA
-FFNNITYRGADVPTLYTA---LNA---GE--DA-----ENPVVYGTYTHSFVLKKDEIV
QLVVNNLD-------SGRHPFHLHGHAFQAIYRSEEE--AGI--W-------------ED
-A--GVTE-K---DLPKTPMRRDTLVIYPNGNI--VMRFKADNPG---------------
--VWLFHCHIEWHVVSGLIATFVENPLELQ----------KT-----I--S-----IPDN
HLEACKAAG----MAT--QGNAAGNT-E----DYLDLTGENI---
>ur|A0A6A5WFE1|23_542|6.9e-182|Amniculicola_lignicola_CBS_123094
-TVTYDFDVGWV-YA-N-PDGAANR-PTIGINGKWPIPPIVVTKGDQLVVNVKNSLG-N-
----ESTSLHFHGLYQNGT-----THMDGPVSVTQCNIAPGGSFK---YNFT------V-
--DQPGTYWYHSHV--------RGQYPDGLRGPFIVKD--------PD--S-P---HKD-
--LY---DEEIVLTFSDWYHDLMNG-LL------------------AS-FVNIA-NP---
---SGAE-----P---------VPN-SALVND----------------------T-QN-L
----GIKIEPGKTYLFRMINIGAFAAQYVWFEDHTMQIVEVDGIYT-EPKD-A-------
EMLYLTAAQRYSVLITAKNST------N-A-NFAFVGSMDQ--D-------LF------D
---VVPD-GLNA--NVTGWLVY-DDTK-DK---PAPK---------E-I--A----A-F-
E----P-FDDF-ELV-----PQDKE--GLY---DKVDQS-ITLDLKMDNL---GDGANYA
-FFNDVTYVHPKVPTLYTV---LST---GE--NA-----TNPIIYGSNTNQFMLSENQVV
EIVLNNND-------PGKHPFHLHGHAFQVVHRSEDE--VGA--Y-------------SA
-N--SSII-S---AFPKSPMRRDTILVRPNGNI--VLRFRSDNPG---------------
--VWLFHCHIEWHVASGLVATMIESPLSIQ----------KQ-----LFGK-----IPQD
HLDACTLSK----TPT--AGNAAGNT-Q----NLLDLSGENK---
>ur|A0A0L0MXA5|26_557|1.7e-181|Tolypocladium
-TVTYDFNATWV-TA-N-PDGLLER-KVVGINGQWPLPVIEVDKGDRLVVNLHNGLG-D-
----RGCSIHFHGMFQNGT-----NEMDGPSMVTQCPILPGSSMT---YNFT------V-
--NQNGTYWYHCHT--------DYCYPDGYRQALIVHD--------SD--A-Y---FAH-
--DY---DDEFVITVSDWYHELVMD-LS------------------TD-FMSLY-NP---
---TGAE-----P---------IPS-SFLLND----------------------T-MN-T
----SISVKPNSTYLLRLINHGAFVGQYFCIEDHSFQIVEIDGVYT-EPTE-A-------
DMLYISVAQRYAILLKTKDTI------D-K-NYAIVTVADS--T-------LL------D
---TIPS-DLQL--NNTNWLEY-NKNA-PH---PQAV----INVT-D-S--T----G-L-
D----P-YDDL-SLV-----PYDHM--PLL---PEPDME-INVTVYMKDL---MTGYNYA
-FLNNITYTAPKVPTLYTV---MSS---GD--LA-----DNPEIYGDFTHSVILNHNDVV
QLVLNNGD-------TGSHPFHLHGHQFQVIDRAPPY--GAG--FYDYLNGD-PVPY-DP
-N--N--H-T---AFPRTPARRDTFVLPPHGYF--VIRFVADNPG---------------
--VWVFHCHIDWHLSSGLAMVMIEAPKQIQ----------ER-----V--T-----IPQE
HYDVCRAGG----VPF--EGNAAAKT-E----NFLDLSGQRPQ--
>ur|UPI002547955B|26_556|2.5e-181|Penicillium_malachiteum
-TVTYDFNVTWV-MA-N-PDGLYER-KVVGINGQWPLPTIDVDQGDRLVVNMFNGLG-D-
----KSSSIHFHGMFQNGT-----NDMDGPSMVTQCPVAPGSSIT---YNFT------V-
--EQHGTYWYHCHT--------DYCYPDGYRAPLIVHD--------NS--S-Y---FND-
--MY---DEEFTISLSDWYHDLMED-I--------------------T-FISRT-NP---
---TGAE-----P---------LPQ-SFLFND----------------------T-TSAT
----NLSVEPGKTYLLRLVNIGAFVAQYFYIEDHSFQIVEIDGVYT-EATN-A-------
SILYIAVAQRYSVLVTMKNST------E-K-NYPIVTVADS--Q-------LL------D
---TIPS-DLKL--NSTNWLQY-NPSA-PH---PQAN----ITVA-S-C--T----D-L-
D----P-YDDM-NLV-----PYDRM--ALL---PDPDLT-IELTVYMEDL---DNGADYA
-LLNNISYTAPKVPTLYTV---LSA---GD--LA-----TNSLVYGEFTHSMILEHNQVV
EIILNNGD-------TGSHPFHLHGHQFQVINRAPGY--GAH--FYDYADGD-PVPY-DP
-S--N--H-T---AFPEYPARRDTFVLPPQGYF--VIRFVADNPG---------------
--VWIFHCHIDWHLMQGLAMVMIEAPLQIQ----------ER-----V--T-----IPEN
HYEVCKAAG----VEY--EGNAAGNT-Q----DYLDSTGQNTQ--
>ur|A0A9P7KTR4|24_540|4.9e-181|Fusarium
-TKKFDFDIGWV-RA-N-PDNAFER-PVIGINGKWPIPTIEVNIGDRVIIDAHNSLG-N-
----QSTSLHFHGLFMNGS-----TQMDGPAGVSQCPIVPGTTFT---YNFT------V-
--DQPGTYWYHSHT--------SAQYPDGLRAPFIVHD--------KD--F-P---YKN-
--KY---DEEVIFSLSDWYHDEMQT-LI------------------PK-FMGKS-NP---
---SGAE-----P---------VPN-NALMNE----------------------T-MN-F
----TMSVKPETTYLFRVVNIGAFAGQYLWFEGHKMQIVEVDGIYT-EEAE-A-------
EMIYLSAAQRVSFLLTTKKDV------S-K-NFPIVASMDT--T-------LF------D
---VLPK-DLNY--NSTGWLVY-DKKA-DK---PEAA---------T-V--E----T-L-
E----P-FDDM-TLV-----PYDKM--KIL---GKPDKE-VTLDVMMNNL---RDGSNYA
-FFNNITYTGAKVPTLYTA---LSA---GK--DA-----EDPAVYGTYTHSMVLKKNEIV
QIVVNNLD-------SGRHPFHLHGHAFQAVYRSEEE--AGV--W-------------AD
-S--NVTE-T---DLPKTPMRRDTLVIYPNGNM--VMRFKADNPG---------------
--VWLFHCHIEWHVVSGLIATFVEDPLTLQ----------ET-----I--E-----IPRN
HLDACAAAN----MPT--KGNAAANT-E----NFLDLTGEN----
>ur|A0A9W9RNN8|21_551|9.5e-181|Penicillium_cataractarum
-THTFDWNVTWV-TA-N-PDGLADR-KVIGINDQWPLPVLEVNKGDRVVVNMFNGLG-D-
----KKTSIHWHGMYQEGT-----NDMDGPSMVTQCPVAPGSSYT---YNFT------V-
--NQNGTYWYHCHT--------DYCYPDGYRAPFIVHD--------NS--S-Y---FYD-
--DY---DEEMTLTMSDWYHTLAED-IK------------------PE-FMSLY-NP---
---TGAE-----P---------IPD-SFLFNN----------------------S-IS-Q
----SYPVQAGKTYLIRLINISAFVGQYFWIEDHTMRIVEIDGVYV-DEAE-A-------
DRLYLSVAQRYAVLVTMKNST------E-K-NYGMVMVADS--S-------LL------D
---TIPS-DLLL--NQTNWLEY-NSGA-AH---NNVT----LEVS-D-S--S----E-I-
Y----P-FDDI-NLV-----PHDRV--ELY---KNPTKT-VEVTVIMENL---DNGDGYA
-LLNNITYTAPKVPTLYTV---KYA---GD--LA-----TDSTVYGEYTHSIVLEQDEVV
EVILSNQD-------TGTHPFHLHGHNFQLLDRYPPY--GAN--FYDYDAGTEFATF-DS
-S--N--H-T---AFPTYPARRDTFVLPPGGYY--VIRFVASNPG---------------
--VWLFHCHIDWHMMQGLAMTFVEDPLAIQ----------DQ-----F--S-----ISQN
QIDVCEAAS----MSW--KGNAAGNT-E----DYLDLKGQN----
>ur|A0A0D2CY30|24_548|1.6e-180|Cladophialophora_immunda
-TRVYNFTAGWM-TT-N-PDGLFNR-TTIGINGQWPLPRIEADVGDRIIVNLKNDLG-N-
----QSTSIHFHGLFMNGS-----NHMDGVASTTQCPVPPGATFT---YDFN------V-
--TQPGTYWYHSHV--------DGQYPDGFRGPLIIHD--------PQ--N-P---YAD-
--LY---EEELVLTLSDWYHEQMPP-LI------------------KK-FLSVT-NP---
---TGAE-----P---------VPQ-SALMND----------------------T-QN-L
----QIHVQPGKTYFLRIVNMAGFAAQYFWIEGHTFRIIEVDGVYH-EPTE-A-------
SMIYLTAAQRYGILLTTKNDT------S-A-NFAIVGSMDQ--D-------LF------D
---KIPK-DLNP--NVTSFLVY-DAEK-PM---PTPK---------L-V--D----S-F-
E----P-FDDM-KLR-----PTDGE--ELL---EDPDLV-VQLDLMMDNL---GDGVNYA
-FFNGITYVRPKVPSLYTA---LTT---GD--LA-----TDATVYGVNTHAYVLGHNEVV
EIVLNNQD-------PGKHPFHLHGHAFQAVVRGADD--SGD--Y-------------DP
-N--AVTN-G-SLVLPRVPMRRDTLLVRPNGHI--VMRFRSDNPG---------------
--VWLFHCHIEWHVDSGLVMTFVESPLLLQ----------QT-----L--SA---RIPDD
HLAACAALAP--PMPT--AGNAAANT-A----DLLDLTGANVS--
>ur|A0A6A5KCZ0|24_541|1.9e-180|Decorospora_gaudefroyi
-TVTYDFDVGWT-YA-N-PDGQRTR-PVMGINGQWPIPPIVATKGDQVIVNVKNSLG-N-
----ESTSLHFHGLYMNGT-----SHMDGVIAVTQCGIPPGSSFT---YNFT------V-
--DQPGTYWYHTHE--------RGQYPDGLRGPLIIHD--------PE--D-P---HQD-
--LY---DEEIVLTLSDWYHDLMHG-LL------------------AS-FMSVA-NP---
---SGAE-----P---------VPQ-AALFND----------------------T-QD-L
----AVRVEPGKTYLFRMVNMGAFAAQYVWFEEHTMRIVEVDGVYT-EPME-A-------
DMIYLTAAQRCSVLVTAKNDT------S-A-NFAFVGSMDQ--D-------LF------D
---AVPD-GLNP--NVTGWLVY-DDSK-EK---PAPK---------L-I--D----A-F-
E----P-FDDF-ELV-----PYDQE--ELL---DRVDHS-ITLDLKMDNL---ADGANYA
-FFNDITYVHPKVPTLYTV---LST---GP--NA-----TNPIIYGENTNAFVLAQNQVI
EIILNNDD-------PGKHPFHLHGHAFQVITRSPDD--AGF--Y-------------DP
-A--NTP------EPPSTPMRRDTILVRPNGHT--VLRFRSDNPG---------------
--VWLFHCHIEWHVASGLVATIVESPLAVQ----------AQ-----LMDS-----IPSD
HWDVCAAAG----VPT--QGNAAGNV-G----DLADLRGANV---
>ur|A0A2T3B519|25_557|2.2e-180|Amorphotheca_resinae_ATCC_22711
-TVTYDFNVTWV-TA-N-PDGLKER-KVVGINGQWPLPVIEVDKGDQLIVNMHNGLP-D-
----KNATIHFHGMYQNGT-----NEMDGPSMVTQCPVPPGADFT---YNFT------V-
--NQNGTYWYHCHT--------DYCYPDGYRQAFIVHD--------TE--S-Y---FYD-
--EY---EEEFTITLSDWYHELSEG-IA------------------PD-FLSVY-NP---
---TGAE-----P---------IPN-AFLFND----------------------T-LN-T
----KIPVKPNTTYLIRLINISAFVAQYFYIEGHTFRIVEIDGVYT-EPAE-A-------
DTLYIAVAQRYAVLLTTKNST------D-Q-NYAIVTVADS--Q-------LL------D
---TIPS-DLHL--NNTNWLEY-NANA-AF---DQAV----MTVN-D-S--S----S-L-
V----P-FDDI-TLV-----PYDHL--PLY---PDPDHQ-INVTVYMGNL---LNGYGYA
-FLDNISYTAPKVPTLFSV---LSS---GD--MA-----TNSEIYGDFTHSVVLDHNDVV
EIVLNNGD-------TGSHPFHLHGHNFQVINRAPSY--GAT--FYDYLNGD-PVPY-DP
-N--N--H-T---AFPSAPARRDTFVLPPQGYF--VIRFVADNPG---------------
--VWFFHCHIDWHLAQGLGMLMVEAPTQLQ----------ER-----S--R-----IPQQ
HYDVCAAAG----VPS--KGNAAGNF-N----NFLDLTGQNTQQ-
>ur|A0A9P9JAM2|24_542|2.7e-180|Dactylonectria_macrodidyma
-TVTYDFKIGWV-RA-N-PDGAFER-PVIGINGKWPIPTIEASIGDQVIVHAHNNLG-N-
----QSTSLHFHGLYMNGT-----NHMDGPAGVTQCPIAPGSSFT---YNFT------I-
--SQPGTYWYHSHT--------SAQYPDGLRGPLIIHD--------KD--F-P---YKE-
--KV---DEELVLTLSDWYHDEMQY-LI-----------------NTQ-FMVKS-NP---
---SGAE-----P---------VPK-NALMNE----------------------T-TN-H
----TISIKPDTTYLFRVINIGAFAGQYLWFEGHTMRIVEVDGIYT-KEAE-A-------
EMIYISAAQRVSFLLTTKKST------S-E-NFPIVASMDT--T-------LF------D
---VLPD-DLNY--NATGWLVY-DDSK-DL---PQAA---------T-V--D----A-L-
D----P-FDDM-MLV-----PYDKM--ELL---GEPDRI-VELDVTMDNL---RDGQNYA
-WFNNITYVGADVPTLYTV---LSA---GD--EA-----TNPAVYGTYTHSFVLKKDEIV
QLVVNNLD-------SGRHPFHLHGHAFQAVYRSEEE--AGL--W-------------ED
-A--GVSE-S---DLPATPMRRDTLVIYPNGNI--VMRFKADNPG---------------
--VWLFHCHIEWHVVSGLIATFVENPLELQ----------KM-----L--T-----IPEN
HLEVCKAAN----MST--TGNAAGNT-E----DYLDLTGENV---
>ur|A0A395NJ04|18_547|4.1e-180|Trichoderma
-TVTYDFNVTWV-TA-N-PDGLAER-KVVGINGQWPLPLIEVDKGDQLVVNMYNGLG-D-
----RPCSIHWHGMFQNNT-----NYMDGASMVTQCPVPPGSSMT---YNFT------V-
--NQNGTYWYHCHT--------DYCYPDGYRQALIVHD--------EH--A-P---F---
--KF---DEEFTITMSDWYHEMVED-LS------------------TD-FMSVY-NP---
---TGAE-----P---------IPS-AFLFND----------------------T-LN-S
----SLPVEPNKTYLLRLVNIGAFVGQYFYIEGHDFKIVEIDGVYT-EPTV-A-------
DTLYIAVAQRYAILVTTKNET------D-T-NYAIVTVADS--S-------LL------D
---TIPQ-DLRL--NNTNWLEY-NKDA-DH---PQAT----INVT-D-S--T----E-L-
V----P-FDDI-TLV-----PTDKM--ELL---PEPDME-INVTVIMNNL---NTGFSYA
-FLNNISYTKPKVPSLYTA---MSA---GD--LV-----ANNEIYGDFTHPMVLNHNDVV
QIVLNNAD-------GGSHPFHLHGHNFQVIDRAPSY--GPN--FYDYLNGD-PVPY-DP
-S--N--H-T---AFPKIPARRDVFVLPPQGYF--VIRFVADNPG---------------
--VWIFHCHIDWHLASGLAMILIEAPQQMQ----------ER-----M--Q-----IPQE
HLDVCQAAG----ISS--KGNAAADT-T----DFLDLKGQVVQ--
>ur|A0A1E4RJH7|20_558|8.4e-180|Hyphopichia_burtonii_NRRL_Y-1933
-THEYHFEATYV-NA-S-PDGIKER-RVVGINNEWPIPTIRVTKGDRVVIHYTNGLQ-D-
----RNSSLHFHGLFQHHT-----NSMDGPEYVTQCPIAPGQGFL---YNFT------V-
-EDQAGTYWYHSHS--------GTQYGDGLRGLFIIEE-KE----KSD--Y-P---F---
--EF---DEEVSLSVSDWYHSEGPE-LM------------------KK-FLSRY-NP---
---TGAE-----P---------VPQ-NSLFND----------------------T-RN-V
----TWDVKPDTTYFVRVVNMGLFVSQYLKLEGHTFTIVEVDGVYV-EPQE-T-------
DSLYLSVAQRVGILLHTKSTA------N-E-NYRFLNILDE--D-------ML------D
---LLPE-DLQL--VSTNWVRY-NDYK-PL---PEVFPIGYHHYEKL-I--E----S-L-
K----P-FDDF-KLN-----PFDKE--EAL---PEPDHK-VELNFVMDNL---GDGVNYA
-FFNDISYVAPKVPTLLTV---LSS---GD--LA-----TNERIYGSNTNSFVLQHNDII
EIVLNNMD-------DGKHPFHLHGHTFQVLFRSEGD--DDE-----------PEVY-DP
-E--NPDH-N---KFAKHPVVRDTVMVNPNGFI--VLRFKANNPG---------------
--VWLFHCHVDWHLEQGLSVTFIEAPLEIQ----------NS----EL--P-----LPKS
HFDACEALN----MSS--KGNAAGNY-GELHQEWLDLTGEPLQY-
>ur|A0A6G1KTR4|25_541|9.5e-180|Pleomassaria_siparia_CBS_279.74
----YDFDVSWV-YA-N-PDGLANR-PVMGINGKWPVPPIVVTKGDQVVVNLKNSLG-N-
----ESTSLHFHGLYQNGT-----NHMDGPVGVTQCTVPPGNSFT---YNFT------V-
--DQPGTYWYHSHN--------KGQYPDGLRGPFIVND--------PE--S-P---HKN-
--LY---DEEIVLTFSDWYHDFMNE-LL------------------AG-FISIS-NP---
---SGAE-----P---------VPD-SSLVNE----------------------T-RD-L
----SVKIEPGKTYLFRIINMGAFAAQYVWFEDHSMSIVEVDGIYT-EPTD-A-------
DMLYIAAAQRYSVLITAKNST------D-A-NFAFVGSMDQ--D-------LF------D
---VVPD-GLNP--NVTGWLVY-DDNM-DL---PEPK---------E-I--A----E-F-
E----P-FDDF-TLV-----PDDQE--GIY---DHVDHS-VELTMKMDNL---DDGANYA
-FFNDVTYVSPKVPTLYTV---LST---GP--NA-----TNPAIYGSNTNQIVLAAGEVV
EIILNNDD-------PGKHPFHLHGHAFQVVYRSDEE--AGA--Y-------------DA
-S--VTPS-S---SFPSTPMRRDTLLVHPNGNI--VIRFRADNPG---------------
--VWLFHCHIEWHVASGLVATVIEDPLGLQ----------KQ-----LNGN-----IPAD
HLANCAAGS----VPT--AGNAAGNT-E----DLLDLSGENT---
>ur|A0A178DKE1|23_538|1.7e-179|Pyrenochaeta_sp._DS3sAY3a
-TVTYDFDLGWT-YA-N-PDGQANR-PVQGINGQWPIPPIVANKGDRVIVNVKNSLG-N-
----ESSSLHFHGLYQNGT-----THMDGPIGVTQCAILPGGSFT---YNFT------V-
--DQPGTYWYHSHE--------RGQYPDGLRGPLIVHD--------SE--D-P---HKD-
--LY---DEEIILTFSDWYHDLMPG-LL------------------SG-FLSIA-NP---
---SGAE-----P---------VPQ-AALVND----------------------T-QN-L
----NVKIEPGKTYLVRMINMGAFAAQYVWFEDHTMRVVEVDGIYT-EPMD-A-------
EMIYMTAAQRYSVLITAKNDT------S-S-NFAFVGSMDQ--D-------LF------D
---VVPD-GLNP--NVTGWLVY-DDSK-DK---PASK---------D-V--E----A-F-
E----P-FDDF-LLV-----PYDKE--PLH---DKVDYS-VTLDLKMDNL---NDGANYA
-FFNDITYVGPKVPALYTV---LST---GS--NA-----TDPAIYGSHTNSFVLGHNEVI
EIVLNNDD-------PGKHPFHLHGHAFQLVTRSDDD--TGF--Y-------------DP
-N--DTP------TPPPSPMRRDTVLVRPNGHI--VLRFKSDNPG---------------
--VWLFHCHIEWHVASGLIATFVEAPLDLQ----------TQ-----LDGK-----IPQD
HLKQCQDGN----VPT--AGNAAGNT-I----DYTDLKGE-----
>ur|A0A642UF69|15_534|2.4e-179|Diutina_rugosa
-THTYNFNVSWV-DA-D-PDGQGTR-LMIGVNGQFPPPPIRVKPRDRVIIDVHNGLG-N-
----KNTSLHFHGLFMHGQ-----NSMDGPEMVTQCPIVPGQNFT---YNFT------V-
-DDQTGLYWYHSHS--------GSQYADGLRGLFIIED--------ED--Y-G---F---
--DF---DEEMVLSLSEHYPKSSGA-IM------------------QE-FLSRY-NP---
---TGAE-----P---------IPR-NSLFNE----------------------T-KN-V
----TWHVQPDTTYLLRIVNMGLFTSQHFVIEDHQLTIVEIDGVKV-EPYT-V-------
DSLYITVAQRYSVLVTTKKST------K-K-NFRMLNVIDM--P-------ML------D
---VIPR-DLQI--ISTNYVVY-DDKA-SL---PAPAVNTKTSFDEY-V--E----R-Y-
P----Y-FDDS-VLV-----TRSRR--ELL---GDPDYR-INLNFTMDHL---GDGVVYA
-FFNNETYVTPKVPTLYSV---VSS---GK--YA-----GDSLVYGTNTNTFILQKDEVV
EIVLNNMD-------PGKHPFHMHGHIFQLIARSEEG--EED----------DPIIY-DP
-E--NSN--V---TFPEYPMMRDTVEVQPNGYM--VLRFTADNPG---------------
--VWFFHCHVDWHLEQGLAITLVESPFDIQ----------RQ--------D-----IPGD
HFAACEAAN----VSY--YGNAANHS-G----DT-----------
>ur|A0A7G5JB69|19_534|5.5e-179|Aspergillus
ETHVFDWNITWV-TA-N-PDGMQPR-PVIGINNEWPLPLLNFTKGDRIIANVRNQLG-N-
----ESTSVHFHGFFQNGT-----NEMDGPPGVTQCNIPPNETMV---YNFT------L-
--DQSGTYWYHSHT--------KGQYPDGWRQALVIHD--------EE--D-P---YIG-
--KY---YEERVITLSDWYHDEMPG-LL------------------KE-FINVA-NP---
---TGAE-----P---------VPK-SALMND----------------------T-QN-L
----TVPVEPGKTYLFRVVNIGAFASQYFWIEDHDMQIVEVDGVWT-EPAT-A-------
SMIYIASAQRYSVLVTMKNET------N-A-NYAMVGSMDT--D-------LF------D
---TLPS-DLNY--NSTGWLVY-DSSV-EK---PAAK---------S-V--S----E-F-
D----F-YDDF-ELV-----PYDGL--ERY---GDADIT-VTLDLTMDNL---GDGANYA
-FFNGISYVAPKVPILYST---LTT---GS--AA-----TDAAIYGTDTNAFVLNKGDIV
DIVLNNDD-------TGKHPFHLHGHNFQVIWRSGDY--EGH--F-------------NP
-D--NV-------TFSSVPVRRDTLIAKPMGNF--VVRFKADNPG---------------
--IWLFHCHIEWHMDAGLAAVMVEAPLYLQ----------EN-----L--T-----IPQN
HYDVCSASG----TPT--EGNAAGNT-E----DFYDLTGENK---
>ur|A0A9P9IRS9|23_542|8.4e-179|Dendryphion_nanum
-TLTYNFDIGWV-YA-N-PAGLQNR-PVIGINGQWPIPTINATKGDRIIVNAKNSLG-N-
----ESTSLHFHGLYQNGT-----THMDGPVAVTQCDIPPGSTFT---YNFT------V-
--DQPGTYWYHSHS--------RGQYPDGLRGPLIIHD--------PS--S-P---HKD-
--LY---SSEIVLTFSDWYNSLMNP-LL------------------SS-FLSIS-NP---
---SGAE-----P---------VPD-SSLVNE----------------------Q-RD-L
----QLKVEPGKTYLVRMINMGAFAAQYVWFEGHTMRIVEVDGIYT-EPKE-A-------
DMVYLTAAQRVSVLITAKNET------D-A-NFAFVGSMDQ--D-------LF------D
---VIPD-GLNP--NVTGWLVY-NESK-EK---PKPK---------D-L--A----E-F-
D----P-FDDF-DLV-----PQDKE--PIL---ARVDQS-ITLDLKMDNL---NDGANYA
-FFNDKTYVHPKVPTLYTV---LST---GA--NA-----TNPLIYGSNTNQFILSENQVV
EIILNNLD-------PGKHPFHLHGHAFQLVHRSADE--AGA--Y-------------DE
-K--TIDK-G---KFPQTPMKRDTILVRPNGNL--VLRFQANNPG---------------
--VWLFHCHIEWHVVSGLVATIIESPLSIQ----------AQ-----LAGK-----IPEN
HLDNCRKSS----TPT--SGNAAGNT-K----NLLDLTGENI---
>ur|A0A0C3HIH4|25_557|1.3e-178|Oidiodendron_maius__strain_Zn
-TVTYDFNVTWV-TG-N-PDGMTER-KVVGINGQWPLPIIEVDKGDQLIVNMHNGLG-D-
----KSATIHFHGMYQNGT-----NEMDGPSMVTQCPIPPGADFT---YNFT------V-
--NQNGTYWYHCHT--------DFCYPDGYRQALIVHD--------DN--A-Y---FHD-
--EY---DEEFVVTVSDWYHELVEG-IA------------------PD-FLSVY-NP---
---TGAE-----P---------IPD-AFLFND----------------------T-LN-S
----SLPVKPNTTYLIRIINIGAFVAQYFYIDGHNFTIVEIDGVYT-EPTE-A-------
DILYIGIAQRYSILVTTKNST------D-Q-NYAIVTVADS--V-------LL------D
---TIPP-TLQL--NNTNWLEY-NASA-PH---LQAN----ITVD-Q-A--S----D-L-
N----P-FDDF-TLV-----PYDNM--PLL---PDPDYE-ITVAVNMEVM---GNGFGYA
-LLDNISYTAPKVPTLYSV---LSS---GN--LS-----TNSEIYGEFTHPFILEHNDVV
QIVLNNND-------GGSHPFHLHGHNFQVIQRAPSY--GPT--FYDYADGD-PVPY-DP
-S--N--H-T---AFPATPARRDVFVLPPQGYF--VIRFVADNPG---------------
--VWFFHCHIDWHLSQGLGMLLIEAPTQMQ----------ER-----M--S-----IPQQ
HLDVCQAAS----VLT--TGNAAGNT-E----NFLDLAGQNSQQ-
>ur|A0A8S9B6A5|26_558|1.5e-178|Helotiales_sp._DMI_Dod_QoI
-TVTYDFNVTWV-TA-N-PDGLMDR-KVVGVNGQWPLPTIEVDKGDQLVVNMHNGLG-D-
----KNATIHFHGMYQNGT-----NEMDGPSMVTQCPIPPGYDFT---YNFT------V-
--NQNGTYWYHCHT--------DYCYPDGYRQALIVHD--------TD--A-Y---FND-
--EY---EEEFVVTLSDWYHELVEG-IA------------------PD-FLSVY-NP---
---SGAE-----P---------IPQ-AFLFND----------------------T-FN-T
----SLPVKPNTTYLIRLINVGAFVSQYFYIEDHNFTIVEIDGVYT-EPTE-A-------
DILYLAIAQRYSILLTTKNST------D-T-NYAIVTVADS--V-------LL------D
---GIPS-DLKL--NNTNWLQY-NADA-PL---PQAN----ITVD-V-A--S----D-L-
N----P-FDDF-TLI-----PYDQM--PLL---PEPDFE-LEVTINMLNL---DNGFGYA
-LLDNISYTTPKVPTLFSV---LSS---GD--LS-----TNSEIYGEFTHPIILDHNQIV
QVVLNNAD-------SGTHPFHLHGHNFQVINREPSY--GPT--FYDYTTGD-PIPY-DP
-Q--N--H-T---AFPAIPARRDTFVVPAQGFV--VFRFVADNPG---------------
--VWFLHCHIDWHLSQGLGLLFIEAPTQIQ----------ER-----L--S-----IPQQ
HYDVCQAAG----VPH--TGNAAANT-E----DFLDLKGQNVQP-
>ur|A0A6A6FS54|20_541|2.9e-178|Cercospora_zeae-maydis_SCOH1-5
ETRIFDWNITWV-TR-N-PDGLHSR-PVIGINNEWPLPALNVTKGDRVIVNMNNQLG-N-
----QSTSIHFHGLFQNGT-----NQMDGPVGVTQCDVPPGSSFT---YNFT------I-
--QQPGTYWYHSHS--------RGQYPDGLRGQFVVHD--------PE--S-P---YRG-
--QY---DEEVALSVSDWYHDQMPG-LL------------------DG-FISVA-NP---
---TGAE-----P---------VPK-SALMND----------------------T-QN-L
----TIPVEPNKTYFFRLTNVGAFASQYFWIEGHNMKIIEVDGVWT-EPAD-A-------
EMIYITAAQRYGFLVTAKNET------S-AGNFPIVASMDT--D-------LF------D
---TVPP-GLPT--NVTSWLVY-DESK-SK---PEPA---------L-L--D----S-W-
D----AQFDDI-TLV-----PQDQV--EIL---DKVDYS-FHLDLSMNNL---GNGANYA
-FFNGITYVRPKVPTLYTA---LST---GE--FA-----NNVTVYGRDTNAYILNKNDVI
EIILNNDD-------TGKHPFHLHGHNFQVLWRSPDD--FGN--F-------------DP
-N--NHT------EYPARPMRRDTFWVRPQGNF--VIRFRADNPG---------------
--IWLFHCHLEWHLATGLVATMVEAPLTLQ----------ET-----L--T-----VPQN
HYDACSAAVP--PVPF--AGNAAGNT-K----DALDLTGQNLS--
>ur|UPI0025490709|26_557|3.4e-178|Penicillium_odoratum
-TVTYDFNVTWV-MA-N-PDGLFDR-KVVGINGQWPLPPIEVDKGDRLIVNMYNGLG-D-
----KDTSIHWHGMFQNET-----NGMDGPSMVTQCPIPPGSSFT---YNFT------I-
--NQHGTYWYHCHT--------DSCYPDGYRQSLVVHD--------NS--S-Y---FND-
--MY---DEEYTITMSDWYHKLMED-IM------------------PS-FITVE-NP---
---TGAE-----P---------LPQ-SFLFND----------------------T-LN-S
----NLPVKAGKTYLLRLINISAFVAQYFYIEDHTFKIVEIDGVYT-EPTE-A-------
STLYIAVAQRYSILVTMKNST------E-K-NYPIVTVADS--Q-------LL------D
---TIPS-NLQL--NYTNWLEY-NASA-AH---PQAD----ITVS-S-C--T----D-L-
V----P-YDDS-TLV-----PYDKM--ALL---PDPDLI-INLTVSMQDL---GNGADYA
-FFNNISYTKPKVPTLYTV---LSA---GD--QA-----TDATVYGDYTHAMILEHNQVV
EVVVNNGD-------TGSHPFHLHGHTFQVINRAPGY--GAH--FYDYLNGD-PVAY-DP
-S--N--H-T---AFPKYPPRRDTLVLPPQGYF--VIRFVADNPG---------------
--VWIFHCHIDWHLMQGLAMLMIEAPSLIQ----------ER-----V--T-----IPEE
HYEVCKAAG----VEY--EGNAAGNT-E----DYLDLKGQNKQ--
>ur|A0A2T2PBF9|26_542|5.9e-178|Corynespora_cassiicola_Philippines
-TVTYDFNVTWL-YA-N-PSRLQNR-PVIGINNAWPIPTITVTKGDRVIVNVNNQLG-N-
----ESTSLHFHGIYMNET-----THMDGAIGVSQCGIPPGGQFT---YNFT------V-
--DQPGTYWYHSHQ--------KGQYPDGLRGAFIVQD--------PD--D-P---FKD-
--QY---DSEIVLTFSDWYNDLMSE-LL------------------KG-FLSIA-NP---
---SGAE-----P---------VPE-SSLVNE----------------------T-RD-L
----SVQVEPGKTYLVRMVNVGAFAAQYVWFEGHQMRVVEVDGIYT-EPMD-A-------
GVLYITAAQRYSVLITTRNDT------D-A-NFAFVASMDE--D-------LF------D
---TVPD-GLNP--NVTGWLVY-DDAK-EK---PAPK---------D-I--D----A-F-
D----P-FDDF-NLV-----PQDGE--ELY---DHVDHT-VELNLKMDNL---NDGANYA
-FFNDVTYVGPKVPTLYTA---LST---GA--NA-----TNPAIYGSNTNQFVLQAGDVV
EIVLNNDD-------PGKHPFHLHGHAFQVTSRSPEE--AGP--Y-------------SA
-S--TAP------APPKSPMRRDTVLVRPNGNF--ALRFRADNPG---------------
--IWLFHCHIEWHVASGLVATMIESPLQLQ----------GQ-----LAGR-----IPQD
HLRACDMAG----VPT--AGNAAGNT-R----DLLDLTGEN----
>ur|UPI00254123E2|27_557|7e-178|Penicillium
--VHFDWNVTWV-TA-N-PDGLYDR-KVVGINGQWPLPVVEVNKGDRLVVNMYNGLG-D-
----KSASIHWHGMFQNGT-----NNMDGPSMVTQCPILPGSSYT---YNFT------V-
--NQNGTYWYHCHT--------NYCYPDGYRQALIVHD--------ND--A-Y---FNE-
--MY---DEEFTVTMSDWYHELIED-IG------------------PS-FINLA-NP---
---TGAE-----P---------IPN-AFLFND----------------------T-LN-T
----SISVQPDKTYMIRLINIGAFVGQYFYIEDHSFRIVEIDGVYV-EPQE-A-------
DILYIAVAQRYSILVTTKSTA------D-K-NFPIVTVADS--A-------LL------D
---TIPP-TLQL--NNTNWLEY-DASA-AH---PQAV----MKVG-V-A--T----D-L-
N----P-FDDT-TLV-----PWDHE--PLL---PDPDIT-IDVTVLMQDL---GNGAGYA
-FLNNISYTKPKVPTLYSV---LSS---GN--LS-----TNSEIYGEFTHPYILGHNQVV
EIILNNGD-------SGTHPFHLHGHNFQVIERAPAY--GPN--FYSYLDGD-PVPY-DP
-S--N--H-T---AFPKYPARRDTLVLPPQGHF--VIRFVADNPG---------------
--VWFFHCHIDWHLSQGLGMTLIEAPQQIQ----------ER-----V--S-----IPED
QYAACRAGG----VQY--EGNAAGNT-E----DLLDLQGQNRQ--
>ur|UPI001E8E13A1|26_556|1e-177|Talaromyces_proteolyticus
---THDFNVTWV-TA-N-PDGLADR-KVVGINGQWPLPVIEVDKGDRLVVNMHNAL--D-
----RSASIHFHGMFQNGT-----NGMDGASMVTQCPVPPGSDFT---YNFT------I-
--NQSGTYWYHCHT--------DYCYPDGYRQALVVHD--------DE--S-P---FHN-
--DY---DEEMTITVSDWYHEMTED-IA------------------PK-FLSVY-NP---
---KGAE-----P---------IPD-AFLFND----------------------T-MN-S
----NLVVKPNTTYLLRLINIGAFVAQYFYIEDHTFKIVEIDGVYT-EPAE-A-------
DTLYIAVAQRYAILLTTKNTT------D-K-NYPIVTVADS--V-------LL------D
---NIPS-DLQL--NQTNWLQY-NAEA-DH---PQAN----ITVD-V-A--S----D-L-
V----P-FDDI-TLV-----PTDGT--PLL---PEPDME-IQVDVQMMNL---DNGDGYA
-FLNNISYTMPKVPSLYTV---FSA---GE--LA-----TNQAVYGEFTHPMVLEHNQVV
QIVLNNND-------TGSHPFHLHGHNFQLLDRQPPY--GPN--FYDYADGD-PVPY-DP
-N--N--H-T---AFPATPARRDVFVLPPQGYF--VIRFVADNPG---------------
--VWIFHCHIDWHLSQGLAMILIEAPTQIQGA--------DR-----S--N-----TPQQ
HFDVCKAAG----IPY--EGNAAANT-E----DYQDLTGQNEQ--
>ur|A0A0D2FE40|25_554|1.1e-177|Fonsecaea
-TVTYDFNVSWV-MA-N-PDGLAER-KVIGINGQWPLPVIEVDKGDQLVVNMYNGLG-D-
----KNTSIHFHGMFQKDT-----SNMDGPSMVTQCPIPPGYSFT---YNFT------V-
--NQNGTYWYHCHT--------DFCYPDGYRQALIVHD--------KD--A-F---FNE-
--DY---EEEFTITLSDWYHDFVED-I--------------------R-FLSLY-NP---
---TGAE-----P---------VPK-SFLFND----------------------T-QN-S
----SIPVKPNTTYLLRLINIGAFVSQFFYIEDHTFKIIEIDGVYT-EPTE-A-------
DTLYIAVAQRYSILLTTKNTT------D-K-NYPIVTVADS--D-------LL------D
---VIEP-DLQL--NNTNWLQY-NADA-AH---PQAV----MKVD-A-S--S----E-L-
V----P-FDDI-TLI-----PYDHM--ELL---PEPDFE-ISVTVIMDNL---RNGFGYA
-FLNDITFTPPKVPTLYTV---MSS---GG--MA-----TSQEIYGEFTHPMVLKHNDVV
QLVLNNND-------GGTHPFHLHGHNFQVIERAPPY--GEH--FNDYADGD-PVPY-DP
-S--N--H-S---EFPAFPARRDVFVLPPQGHY--VIRFVADNPG---------------
--VWLFHCHIDWHLAQGLAMVLIEAPLEIQ----------KT-----H--H-----IPQQ
HYDVCRAGG----IPI--QGNAAADD-E----DLLDLDGQNAQ--
>ur|A0A5J5EE56|31_549|2.4e-177|Sphaerosporella_brunnea
-TVTYNWNITWV-RA-N-PDGLFER-DVIGVNGAWPCPQIEVEKGDRVVVNMYNGLG-N-
----QPTSLHFHGLFQNGT-----NVMDGPTAVTQCPVPPGMSLT---YNFT------I-
--DQPGTYWYHSHH--------KGQYPDGLRGPLLVHD--------SA--S-P---IKD-
--MY---SEELVLTLSDWYHQQVPT-LL------------------KK-FISYT-NP---
---TGAE-----P---------VPQ-AALFND----------------------S-QN-T
----TLAVQPGKTYLVRIINMAAFASQYVWFEDHSMKVVEVDGVYT-EPYE-T-------
NMIYLTTAQRYSVLITMKNET------T-S-NYAFMGSMDE--E-------LF------D
---TVPS-SLNP--NVTGWLVY-DASA-PK---PAAK---------D-V--S----E-F-
A----P-LDDF-LLT-----PIDGE--KLF---PEADHV-VTLDVMMDNL---GDGANYA
-FLNDITYVRPKVPTLYTT---LST---GE--AA-----TNPAIYGVNTHAIILNHLEVV
EIVLNNQD-------KGKHPFHLHGHNFQVVHRSAVD--AGL--Y-------------DA
-S--DPSN-P---TMPAVPMRRDVIQAPPNGNV--VVRFRADNPG---------------
--IWLYHCHLEWHLASGLAAIMVEAPLQLQ----------AN-----T--T-----IPDD
HKAACDAQG----MPY--AGNAAGNT-V----DLLDLQGANVS--
>ur|A0A8J5QBU1|20_550|3.8e-177|Candida__subhashii
-THEFNWDISWV-DS-N-PDGLHPR-RMIGINNQWPLPTIRVSKHDRVIIHITNNLG-D-
----RNTSLHFHGLFMKGY-----AAHDGPEFVTQCPIPPGATFT---HDFN------V-
-GEQTGTFWYHSHT--------GSQYGDGLRGIFIIED---------D--Y-G---V---
--EY---DEEVVLSIGDHYHLESLE-IM------------------KS-FKSRF-NP---
---TGAE-----P---------IPQ-SSLFNE----------------------T-RN-V
----TWEVQPDKTYFLRLVNMGLFVSHYVYIEDHSFTILEVDGIKV-EPYT-V-------
ESLYISVAQRYVVLVHTKAKS----QAK-P-NYRFVNIFDQ--E-------ML------D
---FIPV-GLEL--VSTNWVVY-DKSE-PL---LKPL--PPYDYDKA-V--D----R-L-
T----K-FNDF-HLR-----PVGDI--KLL---PEPDIT-IQVNFSMEVL---GDGVTYA
-LFNGKTYTPPKVPTLYSV---LSS---GE--QA-----TNQLVYGTNTNSFIIQGNEVV
DIVLNNHD-------PGKHPFHLHGHAFQVISRFNT---DDE---------ENPISF-DP
-N--NKTM-T---NYPKYPLIRDTAQVEPNGFI--VLRFQSNNPG---------------
--VWFFHCHLDWHLEQGLAILLIEDPMELQ----------KS----QS--K-----IPQN
HIDVCNAAG----VPY--KGNAAGNA-E----DFLDLTGENLQ--
>ur|A0A395HZ32|24_553|4.9e-177|Aspergillus_homomorphus__strain_CBS_101889
----YNFNVTWV-TA-N-PDGLAER-KVVGINGQWPLPVIEVDKGDQLIVHTYNGLG-D-
----KSTSIHWHGMFQNGT-----NEMDGPSMVTQCPIAPGSSFT---YNFT------V-
--NQNGTYWYHCHT--------DYCYPDGYRQALIVHD--------NT--S-Y---FAN-
--DY---DEELLVTISDWYHELAED-IK------------------PE-FMSLY-NP---
---TGAE-----P---------IPN-SWLFND----------------------T-QG-L
----SLSVKPNTTYLLRLVNIAAFTAQYFYIEDHTFKIVEIDGVYT-EPTE-A-------
DMLYIAVAQRYSVLLTTKDTA------D-K-NYPIVTVVDS--T-------LL------D
---TITP-DLQL--NNTNWLEY-NTSA-SH---PQAT----MTVD-E-S--S----D-L-
N----P-FDDA-TLV-----PYDHM--PLL---EDPTVT-VNVAVVMDNL---NNGKGYA
-FLNDISYTAPKVPILYTV---MSA---GE--QA-----TDPTVYGDYTHTVVLNHNDIV
EIILNNND-------TGSHPFHLHGHNFQVIDRYPPY--GPD--FFEFADAGVPQPY-DP
-S--N--H-S---AFPAYPPRRDVVVLPPEGYV--ILRFRADNPG---------------
--VWIFHCHIDWHLMQGLAMIFVEAPLMIQ----------EE-----L--T-----IPED
HYAACRASG----MEY--EGNAAGNT-E----DYLDLKGQNKQ--
>ur|A0A9P9J3F9|23_541|5.4e-177|Dactylonectria
DTHTYDFDIGWV-RA-N-PDGEFER-PVIGINGQWPIPVINVTVGDRIVINAHNSLG-N-
----QSTSLHFHGLYQNGT-----NHMDGAAGVVQCGIAPDTTFT---YNFT------V-
--EQPGTYWYHSHS--------HGQYPDGLRGPLIIND--------PD--F-P---YQD-
--EV---DEELVLTLSDWYHDEMQY-LI------------------DNLFMVKS-NP---
---SGAE-----P---------VPN-NAIMND----------------------T-IN-F
----KLPVKPKTTYRINVINMGAFAGQYLWIEGHTMRIVEVDGIYT-EVAD-A-------
EMIYLSAAQRVSFLLTTRSDT------S-K-NFPIVTNMDT--T-------LF------D
---ILPD-DLNY--NRTGWLVY-DDSK-TF---PNAS---------F-V--D----E-L-
D----A-FDDM-TLT-----PYDRM--ELL---PEPDRI-VQMDVMMDNL---HDGMNYA
-FFNNITYTAPMVPTLYTA---LNA---GE--DA-----TNPAIYGSYTHSTVLKKGEIV
QIVLNNLD-------TGRHPFHLHGNAFQVVYRSEED--AGT--F-------------ED
-L--NIKE-S---GLSQIPMRRDTIVVWPTGNI--VLRFKADNPG---------------
--VWLFHCHIEWHIVSGLIATFVEAPLELQ----------DI-----I--S-----LPSN
HLEVCQADN----AST--EGNAAGNK-E----DYLDLTGEN----
>ur|A5DJA9|52_585|8.8e-177|Meyerozyma_guilliermondii__strain_ATCC_6260_/_CBS_566_/_DSM_6381_/_JCM_1539_/_NBRC_10279_/_NRRL_Y-324
-THVYNFNITYV-TK-N-PDGLHER-RVIGINNEWPIPTIRVKPHDRVVINVDNQL--D-
----RNTSLHFHGLFQEKQ-----NFMDGAEQVTQCPIPPGHKFV---YNFT------I-
-GDQSGTYWYHSHS--------GAQYSDGLRGFFIIED--------DT--L-P-------
--SH---DEEVSISVSDWYHNEASV-IM------------------GK-FLNKY-NP---
---TGAE-----P---------IPQ-NALVND----------------------T-KN-M
----TWTVQPDKTYLVRFVNMGMFVSQYIYLEGHKMTIVEVDGVRV-KPQE-V-------
DSLYITVAQRYTVLLHTKDTK--------E-NFRFVNIIDQ--E-------ML------D
---VLPE-DLEV--ISTNYLVY-DKSS-KL---PERLTNGPDKFEAA-I--G----K-L-
N----P-FDDF-YLK-----PLSKT--PLL---DDYDYQ-IELNFTMNNL---GDGVNYA
-FFNNITYVLPKVPTLMSV---LSA---GK--FA-----NNAGIYGSNTHTYVLQKDEVV
EIVLNNMD-------PGKHPFHLHGHIFQLISRSPEG--EDD---------DNPLVY-DE
-T--NPEH-N---NFPNHPMMRDTVMVNPNGFI--VLRFKADNPG---------------
--VWFFHCHVDWHLEQGLAITLVESPMDIL----------AQ----NS--S-----IPQS
HWDACKLSN----TIS--YGNAAGNF-GPDESDWLNLSGELVQ--
>ur|A0A7C8MD97|23_538|1e-176|Massariosphaeria_phaeospora
-TVTYDFDVSWV-HA-N-PDGLQTR-PVMGINGKWPIPPIVATKGDRIIVNVKNSLG-N-
----ESTSLHFHGLYQNGT-----THMDGPVMVTQCPIPVGSSFT---YNFT------V-
--DQPGTYWYHSHN--------KGQYPDGLRGPLIIHD--------PD--S-P---HKD-
--LY---DEEIVLTFSDWYHGLMSD-LL------------------AG-FVSIA-NP---
---SGAE-----P---------VPE-SSLVNE----------------------T-RD-L
----PISIEPGKTYLFRMINMGAFAAQYVWFEGHTMRIVEVDGIYT-EPTD-A-------
EMIYMTAAQRYSVLITAKNST------D-A-NFAFVGSMDQ--D-------LF------D
---VVPD-GLNP--NVTGWLVY-DSTK-DN---PAPK---------E-I--E----A-F-
E----P-FDDF-DLV-----PQDKE--ELY---EHVDQT-VELNMKMDNL---NDGANYA
-FFNDVTYVRPKVPTLYTV---LST---GS--NA-----TNPVIYGSNTNQILLKANEVV
EIVLNNDD-------PGKHPFHLHGHAFQVVSRSEEE--AGA--Y-------------DV
-S--AAA------DLPSTPMRRDTVLVRPNGNI--VLRFKADNPG---------------
--IWLFHCHIEWHVASGLIATMIESPLDIQ----------RQ-----LAGN-----IPTD
HWDNCRAAN----VPT--EGNAAGNT-V----DLLDLTGE-----
>ur|A0A2P7YY54|19_560|1.4e-176|Candida/Metschnikowiaceae
-THEYNFDVALI-KH-N-PDGVYER-EVIGINGQWPLPIIRVAKNDRVKIHLTNSMT-D-
----RNTSLHFHGLFMTDN-----NAMDGPEWVTQCPIPPGHSFT---YDFN------V-
-GDQVGTYWYHSHS--------GSQYSDGLRGMFIIEE-EK----VED--Y-P---F---
--SF---DEEVPLSITDYYHAESKD-IM------------------SK-FLSRY-NP---
---TGAE-----P---------IPQ-NSLFND----------------------T-RN-V
----TWNVETDKTYFLRIVNMGMFVSQYFYIEDHTFTIVEVDGVYV-EPVE-T-------
ESLYITVAQRYGVLVKTKKDI-----KD-K-AFRIVNAFDE--P-------ML------D
---LVPD-DLQV--ISTNYLQY-GHGDVKK---PEPLANGKGKFDKL-E--A----S-L-
N----P-FDDF-DLI-----PLLRK--KIY---PDHDVQ-IVLNFTMDNL---GDGVNYA
-LFNGVTYTAPKVPTLFSV---LSA---GE--FA-----NNVAIYGSNTNTHVLQPGEIV
EIVLNNMD-------DGKHPFHLHGHVFQTIFRSEGT--EDA---------DNPEVY-DP
-S--NDDY-N---KHPEYPMQRDTVMVNSNGFV--KLRFKADNPG---------------
--VWFFHCHVDWHLEQGLAIVLVEDPEKIQ----------QK----QS--E-----IPPS
HREACEKLG----IPV--KGNAAGRF-GETEASWLDLTGENLQ--
>ur|A0A8H7ZHB0|21_555|2.3e-176|Candida_metapsilosis
-THTFDWDIGYV-KA-N-PDGMHER-RMIGINNQWPNPTIRVKQHDRVILNLYNGLP-D-
----RNASLHFHGLMQRGF-----NGQDGPEMVTQCPVAPGSKIT---YDFN------V-
-GEQTGTYWYHSHS--------GSQYGDGLRGMIIIDY-AD----KKD--E-P---Y---
--TY---DEDVSLSVNDHYHLESPQ-II------------------KQ-FLSRF-NP---
---TGAE-----P---------IPQ-NSLFNE----------------------T-RN-G
----TWHVEPDKTYLLRIVNMGLFVSQYLKIEDHKFIVVEIDGVAV-EPYE-V-------
DSLYITVGQRYAVLVKTKSQS------D-K-NYRFINALDM--E-------ML------D
---VIPE-DLQL--VSTNYLVY-DANA-PN---PQHY--PYYDFEKF-T--D----S-L-
D----G-FNDF-DLK-----PLSKE--KLL---PEPDIT-IQVNFSMEVL---GDGVTYA
-LFNDKSYVPPKVPLLYTV---LSS---GE--LS-----TNPQIYGSNTNTFVLQGNETV
ELILNNHD-------PGKHAFHLHGHNFQVISRSPGT--DDE---------DHPVEF-NP
-H--NDSM-I---DYPEYPMIRDTVEVNSNGYF--VLRFKADNPG---------------
--VWFFHCHVDWHLEQGLALVLVEAPEEIQ----------AH----HK--H-----ISAN
HVEVCKNVS----VPI--QGNAAANM------DFLDLTGQNLQQA
>ur|A0A2V5HAR2|19_553|3.6e-176|Aspergillus
-TVTYDFNLTWV-NA-N-PDGLTER-KVIGVNGQWPLPVIEVDKGDRLVVNMYNGLE-T-
----HNSSIHFHGLYQNGT-----TSMDGPSMLNQCPVVPGASIT---YNFT------V-
--EQNGTYWYHCHT--------DWCYPDGYRQALIVHD--------NT--P-P---FG--
---Y---DEEYTITMSDWYHKLTED-IR------------------PE-FLSLY-NP---
---TGAE-----P---------IPQ-AFLVND----------------------T-MN-S
----KFPVQAGKTYMLRLINIGAFVAQYFYIEDHTMRIVEIDGIYV-DETE-A-------
EVLYIAVGQRYSVLVTMMNST------E-K-NYPMVTIADS--V-------LL------D
---TVPS-DLVL--NQTNWLEY-NTQA-EY---AAAT----LNID-V-S--S----E-L-
E----A-FDDM-TLT-----PSDRA--ALL---PEPDIQ-VKLTVLMDNL---NNGKGYA
-FLNDISYTSPKVPTLYTL---MSA---GD--LA-----TNATVYGEYTHPVVLDHNAVV
EILLENQD-------TGSHPFHLHGHAFQLVTRYPAY--GAD--FYDYSAGTAFATY-NS
-S--N--T-TLTDSFPAYPARRDTLVLPPGGYF--VIRFVADNPG---------------
--VWFFHCHIDWHLAQGLAMTFVEAPAVVQ----------ER-----L--T-----IPAD
HWEVCRAAG----VPD--EGNAAANT-V----DYLDLTGQNAQP-
>ur|A0A1V6TYV4|26_555|4.1e-176|Penicillium
-TITYDWNVTWV-NA-N-PDGLADR-KVIGINGQWPLPVVEVDKGDRLVVNMYNGLG-D-
----KDTSIHWHGMFQNGT-----NGMDGASMVTQCPVPPGQSFT---YNFT------I-
--NQNGTYWYHCHT--------NNCYPDGYRQALIVHD--------KD--A-Y---YND-
--MY---DKEYTLTMSDWYHELVED-I--------------------K-WITLT-NP---
---TGAE-----P---------VPQ-AFLMND----------------------T-TS-T
----SLPVDAGKTYLLHLINVGAFVAQYIYIEDHSFKVVEIDGVYT-EPTE-A-------
SILYIAVAQRYTILVETKNST------D-K-NYPIVMVADS--E-------LL------D
---TIPS-DLQL--NSTSWLEY-NKDA-DY---PQAV----MKVD-Q-S--S----S-L-
S----P-IDDT-SLV-----PYDHM--ELL---PDPDIT-IDVTVIMQDL---ADGAGYA
-FFNNISYTKPKVPSLYSV---LSS---GN--YS-----TNDEIYGEYTHPTVLQKNQVV
EIILNNGD-------TGSHPFHLHGHNFQVIDRAPAY--GEH--FYDYLNGD-PVAY-DP
-S--N--H-E---AFPQYPIRRDTIILPPQGYV--VLRFVADNPG---------------
--VWIFHCHIDWHLSQGLAMILVEAPEQIQ----------EQ-----E--K-----VSSQ
AYDSCRAGG----MAY--EGNAAANT-E----DWLDLTGQNKQ--
>ur|A0A2J6QS96|25_556|4.8e-176|Hyaloscypha_variabilis__strain_UAMH_11265_/_GT02V1_/_F
-TVTYDFNVTWV-TA-N-PDGLMER-KVIGVNNQWPLPVIEVEKGDQLVVNMHNGLG-D-
----KNASIHFHGMYQNGT-----NEMDGPIMVTQCPIPPGADFV---YNFT------V-
--NQNGTYWYHCHA--------DYCYPDGYRQALIVHD--------TE--S-Y---FYD-
--QY---EEEFTVTVSDWYHELVEG-IA------------------PD-FLSVY-NP---
---TGAE-----P---------IPQ-AFLFND----------------------T-LN-T
----NLVVKPNTTYLIRLINIGAFVAQYFYIEDHTFTIVEIDGIYT-EPTE-A-------
DTLYIAIAQRYAILLTTKNTT------D-K-NYPIVTVADS--A-------LL------D
---TIPS-DLRL--NLTNWLEY-NADA-DH---PQAV----MTVD-D-A--T----D-L-
V----P-YDDF-TLT-----PYDKM--PLL---PEPDYT-LELSVNMEIL---GNGEGYA
-LLNNISYTAAKVPTIFSV---MSS---GS--LA-----TNELVYGEFTHPIVLEHNDVV
QVILNNND-------GGSHPFHLHGHAFQVIDRTPSY--GAS--FYSYVDGD-PVPY-NA
-S--N--H-T---AFPAYPARRDTFVLPPQGHF--VIRFVADNPG---------------
--VWMFHCHIDWHLSQGLGMLFIEAPTQMQ----------ER-----L--N-----IPQN
HYDVCKTGG----IPS--EGNAAANT-M----DYLDLKGQNTQ--
>ur|A0A179IC08|23_536|5.7e-176|Akanthomyces
---THDFNITWV-TA-N-PDGAFPR-PVIGINNQWPIPRLEVDIGDRLVLNVNNQLG-N-
----QSTSLHFHGLFMNGS-----SLMDGPTGVTQCPIPPGSTFT---YNFT------V-
--DQPGTYWYHSHT--------NAQYPDGLRGPLIVND--------KD--F-P---YKD-
--QV---DEERVLTLSDWYHDQMQD-MI------------------PK-FLYKG-NP---
---TGAE-----P---------VPN-AALMNE----------------------T-QN-L
----TLPVQPGKTYMFRVINIGAFAGQYLWIEGHTMQIVEVDGVYT-KTAP-A-------
ETIYISAAQRVSFLLTTKNDT------S-A-NFPIVASMDT--T-------LF------D
---TLPD-DLNY--NSTGWLSY-DDSK-PK---PEPK---------I-V--D----D-F-
N----A-FDDM-TLE-----PYDGM--KLL---PEPQKT-VELDVMMDNL---GDGANYA
-FFNNITYKAPKVPTLYSV---LSS---GD--QA-----TNPTVYGEFTHPFVLEKDEIV
QIVVNNLD-------TGRHPFHLHGHHFQAIHRSAEE--AGT--L-------------AT
-E--NLTE-S---QFSQVPMRRDTLVVWPNGNI--VLRFKANNPG---------------
--VWLFHCHIEWHVVSGLMATFVEAPLELQ----------KQ-----F--T-----IPQN
HLDNCAAAG----MAT--QGNAAANT-K----DLLDLTGE-----
>ur|A0A9W4XIC1|15_541|7.4e-176|Candida_verbasci
-SHIFNWNVSYV-NV-N-PDGLQER-LMIGINNEWPLPTIKIKTNDQVIIHLHNSL--D-
----TNTSLHFHGLFMKGQ-----NGQDGPEYITQCPIAPGVNFT---YNFN------V-
-GNQSGTYWYHSHS--------GSQYGDGFRGLFIIED--------DT--Y-D---F---
--DY---DEEVTLSVGDHYHLQSTE-IM------------------KS-FLSRY-NP---
---TGAE-----P---------IPQ-NGLFNE----------------------T-RN-V
----TWEIKPDTTYMLRIVNMGLFVSQYLYIEDHNFVVVEVDGVKV-EPYE-V-------
DHLYMTVAQRYVVLLKTKSNM------D-K-NYRFVNILDQ--D-------ML------D
---FLPE-DLQI--VSTNYLIY-NKEE-SL---PKHL---PYDKFSL-I--E----Q-F-
P----T-FDDS-KFK-----PLNKM--ILL---PDPDYT-ILLNFSMEVL---GDGVTYA
-LFNGKAFTPPKVPSLYTV---LSS---GE--LA-----TNEIIYGSNTNSFILQNDEVV
EIILNNHD-------PGKHPFHLHGHNFQVLSRGSSE--DDE----------NPIDF-DP
-N--NSSH-T---TYPEYPLIRDTVEVDSNGFM--VIRFQANNPG---------------
--VWFFHCHVDWHLEQGLAITLIENPEEIQ----------KT----QS--K-----IDDS
HLNACKEIH----MGY--EGNAAGNM------EFLNLEGENVQ--
>ur|A0A1G4M7P6|21_548|1e-175|Lachancea_fermentati
-THEYNFTTGWV-QA-N-PDGMHEK-QMIGFNGEWPIPDIHVNTGDRVIIRLTNGFE-D-
----LPTSLHFHGLFQNISK-GNSNHMDGPQMVTQCPIQPGDTFV---YNFT------V-
-PDQVGTYWYHSHS--------GSQYTDGMRAAFIIHD--------KD--E-P---F---
--KY---DEELVLQVSDLYHKPYYE-VT------------------DE-FLSRY-NP---
---TGAE-----P---------IPQ-NILFNN----------------------T-VN-A
----SIAFEPNKAYLLRLLNVGNFVSQYIYMEDHDFTIVEVDGVYV-KPNV-T-------
NLLYLSVGQRVSVLVHSKKND------G-K-NYALMQAMDV--T-------ML------D
---VVPA-ELQL--NRTIQVFY-NPSV-EK---ATQY---------Y-L--N----D-F-
S-S--C-TNDF-YLT-----PYDEQ--ELY---DDYDYQ-IKLDVRMDNL---GDGVNYA
-FFNNISYVAPRVPTLVTA---VTA---PEA-LV-----KNPFIYGDNVNAFVLEYGEVI
EVVVNNYD-------DGRHPFHLHGHNFQIIQKSPSF--AELENGDP----GEPVPY-NE
-S--SPL--N---TFPEEPMRRDTVVMEGNGHI--VLRFKANNPG---------------
--IWMFHCHVDWHLEQGLAAVFIEAPLELR----------KT-----E--A-----LTDN
FKQVCSSGN----IPL--KGNAAGHA-D----DWYNME-------
>ur|A0A010QX07|22_539|1.6e-175|Colletotrichum_acutatum_species_complex
-TVTYDFNIGWV-TA-N-PDGAFNR-PTIGINGQWPIPRIDANVGDNIIINAHNQLG-N-
----QSTSLHFHGLYMNGT-----THMDGPAQVSQCAILPGSSFT---YNFT------I-
--NQPGTYWYHSHT--------QSQYPDGLRQVFVIHD--------PS--S-P---FKG-
--QY---DEEVVVSLSDWYHDQMAD-LI------------------PP-FMSKG-NP---
---TGAE-----P---------VPQ-AALMND----------------------T-QN-L
----KVPVQPGKTYLFRLVNVAAFAGQYVWIEGHNMSIVEVDGVYT-EPAE-A-------
SMIYISAAQRYSFLVTTRNDT------S-S-NFAIVGSMDT--S-------LF------D
---TLPD-DLNY--NVTGWLVY-DNSK-PT---DPAA---------M-L--D----T-F-
T----P-FDDM-TLV-----PYDKQ--PLL---PEPSQT-VELDVIMDNL---GDGANYA
-FFNNITYKAPKVPTLYTV---LSA---GD--AA-----TNAEVYGTYTHPFVLERNEVV
QIVVNNLD-------PGRHPFHLHGHDFQALYRAAED--GGT--F-------------AD
-A--NVTE-A---DFPATPMRRDTLVVWPNGNI--VLRFRANNPG---------------
--VWLFHCHIEWHVTSGLMATFVEAPLDLQ----------KN-----L--T-----IPQN
HLDVCTAGS----VPT--TGNAAANT-K----DYLDLSGQNT---
>ur|G9N8P7|18_546|2.1e-175|Trichoderma
-TVTYDFNVTWV-TA-N-PDGLAER-KVVGINGQWPLPLIEVDKGDQLVVNMFNGLG-D-
----RPCSIHWHGMFQNNT-----NYMDGASMITQCPVPPGQSMT---YNFT------V-
--NQNGTYWYHCHT--------DYCYPDGYRQALIVHD--------EH--A-P---F---
--KF---DEEFTITMSDWYHEMVDGILS------------------AE-FMSVY-NP---
---TGAE-----P---------IPS-SFLFND----------------------T-MN-S
----SLPVEPNKTYLIRLVNIGAFVGQYFYIEDHNFQIVEIDGVYT-EPTE-A-------
DTLYIAVAQRYAILLTTKNET------D-K-NYAIVTVADS--S-------LL------D
---GIPD-DLRL--NNTNWLEY-NKDA-DH---PQAT----INVT-D-S--T----E-L-
V----P-FDDI-TLV-----PSDRM--ELL---PEPDME-INVTVIMDNL---NTGFSYA
-FLNNISFTKPKVPSLYTA---MSS---GD--LV-----TNNEIYGEFTHPMVLNHNDVV
QIVVNNAD-------GGSHPFHLHGHNFQVIDRAPSY--GPT--FYDYLNGD-PVPY-DP
-S--N--H-T---AFPKIPARRDTFVLPPQGYV--VMRFVADNPG---------------
--VWIFHCHIDWHLASGLAMILIEAPQQMQ----------ER-----M--K-----IPQD
HLDVCQAAG----ISS--KGNAAADT-T----NFLDLQDQA----
>ur|A0A8K0J0J8|25_540|2.9e-175|Claviceps_africana
----HDFNVTWV-RA-N-PDGAFER-PVIGINGQWPIPTIQCHVGDRIVINLNNQLG-N-
----QSTSLHFHGLFQNGT-----NQMDGPSGVTQCPVPPGGSIT---YNFT------V-
--DQPGTYWYHSHN--------DGQYPDGLRGPVVVHD--------PQ--F-P---YAK-
--EM---DEEVVLTLSDWYHDEIRN-LI------------------PQ-FLSKT-NP---
---TGAE-----P---------VPN-AALIND----------------------T-QN-V
----TVSVQPSKTYLFRVINIGAFAGQYLWFEGHKMRIVEVDGVYT-KAAE-A-------
DMIYISAAQRVSFLLTTKNDT------K-A-NFPFVASMDT--T-------LF------D
---ALPA-DLNY--NSTGWLSY-DKSK-TH---PDPA---------L-V--N----E-L-
N----P-FDDM-TLE-----AYDGM--ELL---PEPDHN-VELNVIMDNL---GDGVNYA
-FFNNITYRSPKVPTLYSV---LSA---GD--KA-----VDPTVYGDYTHPFVLKKNEIV
QIVVNNLD-------SGRHPFHLHGHNFQAIYRSNES--AGT--W-------------ED
GG--GAAG-K---TFPKVPMRRDTMVLYPTGNM--VIRFKADNPG---------------
--VWLFHCHIEWHVVSGLMATFVEAPTELQ----------KS-----L--T-----IPAD
HLAACRAGD----VPT--VGNAAGNT-K----DLLDLSGQNA---
>ur|K1WY35|25_542|3.4e-175|Marssonina_brunnea_f._sp._multigermtubi__strain_MB_m1
--VTYDFNITWV-IA-N-PDGVFPR-ATIGINNQWPIPVITATKGDQIIVNVNNQLG-N-
----QSTSLHFHGLFQNGT-----AAMDGPSYVTQCPIQPGSSFT---YNFT------A-
--QQSGTYWYHSHT--------RGQYPDGLRGALIIHD--------PE--F-P---YQD-
--RV---DEEIVLSVSDWYHEQMAT-LT------------------PK-FLNKA-NP---
---TGAE-----P---------VPQ-NALLND----------------------T-TN-L
----RVSVQPGKTYLFHVVNIGAFAGQYLWFEGHNVTIVEVDGVFT-DPVE-T-------
SMIYISAAQRYSFLLTTKNET------G-S-NFAFVGSMDT--D-------LF------D
---QLPD-DLNW--NSTGWLVY-DDTK-PM---PTPA---------V-V--D----APF-
D----F-YDDF-ALV-----PFDKK--PLL---PDADQT-ITLDVIMDNL---GDGRPYA
-FFNNITWVRPKVPTLYTV---MST---GE--SA-----ADPQVYGEFSHSFVLNRHQII
DIVVNNLD-------SGKHPFHLHGHNFQAIARSEDE--AGS--F-------------DP
-T--NATQ-T---KFPAIPMRRDTFVLRPEGHI--VLRFEADNPG---------------
--VWLFHCHIEWHVDQGLIATMIEAPLDIQ----------KS-----Q--T-----IPQD
HFDACAVGK----IPT--VGNAAGNT-E----DFFNLKGANT---
>ur|A0A0G2GT15|25_534|5.1e-175|Phaeomoniella_chlamydospora
--RTYDFNIGWL-NR-N-PDGMVER-PVIGINGQWPIPRIDVDVGDRVVIHAHNNLG-N-
----ESTSLHFHGIYQNGS-----TEMDGPIQVSQCEIPPGSSFL---YNFT------I-
--NQTGTYWYHSHS--------KAQYPDGLRGPLIVHD--------PS--D-P---YEG-
--KY---DEELVVTLSDWYHDQMPG-LL------------------KW-FISVA-NP---
---TGAE-----P---------VPK-SNLMND----------------------T-QN-L
----TIQVEPNKTYKIRLINIGAFAGQYFWIQGHDFDIIEVDGITT-ERQK-A-------
SQIYLSASQRYTILLTTKNET------T-S-NYAIMASMDE--D-------LF------D
---TVPS-SLNP--NVTSYLVY-DSSA-SL---PRPY---------D-T--E----A-F-
D----P-YDDF-YLV-----PYDRQ--ELL---TDPDQR-IVLALSMNDL---GNGANYA
-WFNNITYVQPTVPTLYSV---LTS---GE--LA-----TDATIYGSYTNTFVLERGQII
EIVVNNHD-------TGKHPFHLHGHAFQAVARGVDE--SGD--Y-------------DA
-E--N----T---TLSAIPMRRDTFMVQPDGYI--VMRFRADNPG---------------
--VWIFHCHLEWHLSSGLLATMVEAPLAIQ----------EQ-----IT-T-----LPQS
HIDACQAAS----IPM--VGNAAGHG-S----NLSSI--------
>ur|A0A2S7NZJ6|23_542|7.1e-175|Rutstroemia_sp._NJR-2017a_BBW
-TVTYDFNVTWV-IV-N-PDSLADR-KVIGVNNTWPLPFIEVDKGDRLVVNMYNGLG-D-
----RDASIHFHGMFQNGT-----NEMDGPSYVTQCPIPPGSSFT---YNFT------V-
--EQNGTYWYHCHT--------NNCYPDGYRQALIVHD--------AD--A-Y---FTD-
--LY---DEEFTITLSDRYHELVED-IS------------------PD-FLSLY-NP---
---TGAE-----P---------VPK-SFLFND----------------------T-MN-T
----TIDVQPGTTYLMRIINTGAFAAQYFYIQDHTFEIVEIDGVYT-ERAE-A-------
SVLYVAVAQRYSILLTTKNST------D-A-NYAIVTCADQ--V-------LF------D
---TISP-SLQL--NNTNWLSY-NPSA-AF---NKPE----ITLD-I-I--N----S-L-
P----A-FADF-TLV-----PYDHN--PLL---SSPSHQ-ITLEVIMQNL---ADGKGYA
-SFNNITYTKPKVPTLYTV---LSS---GD--LA-----STAQIYGEYTNPFVLKHNDVV
EVVINNAD-------TGSHPFHLHGHD-----------------FYEYSDSESGVTY-DA
-D--N--H-T---AFPVYPARRDVLVIPPQGYF--VIRFVADNPG---------------
--VWLFHCHIDWHLSQGLAAVFIEAPEHIQ----------ER-----I--T-----VPAD
HYAVCAAAG----VAT--EGNAAGNT-E----DYTDLTGQNVQ--
>ur|A0AA39L3G0|31_557|1.1e-174|Sarocladium_strictum
---EYHFNVSWV-NA-N-PDGLFER-KVVGINGQWPLPVIEVDKGDQLVVHMQNSLE-D-
----KAASIHFHGMFQNGT-----NEMDGPAMVTQCPVLPGQTFT---YNFT------V-
--NQNGTYWYHCHT--------DGCYPDGYRQALIVHD--------KD--A-Y---FAP-
--EV---EEEFTLTLSDWYHDMIED-LL------------------EG-FMSVY-NP---
---TGAE-----P---------IPN-SFLLND----------------------T-QH-T
----SLPVKPNTTYMLRLINIGAFVGQYFYIEDHSFKIVEVDGVYT-EPTE-A-------
SMIYISAAQRYSILVTTKNQT------A-Q-NFAMVTVADS--S-------LL------D
---TIPS-SLRL--NNTNWLEY-NHSA-PH---DEAV----VTAT-D-S--T----A-L-
T----P-FDDL-ALV-----PYDNM--PLL---PEPDHE-IVVTVKMQNL---DTGDNYA
-FLNDITYTRPKVPTLYTV---LSS---GN--ES-----NNADIYGQNTHSVVLQHNQVV
QLVLNNAD-------TGSHPFHLHGHNFQVITRAPAY--GPD--FFSYLNGD-PVPY-NS
-T--N--H-T---AFPHSPMRRDTAVLPPQGYY--VIRFVADNPG---------------
--VWFFHCHIDWHLSSGLGMLMIEAPTQMQ----------ER-----M--T-----IPQD
HYDACKAAG----IPY--EGNAAGHAGE----RILDLSG------
>ur|G9MMF0|25_538|1.3e-174|Trichoderma
----YDFNITWV-TA-N-PDGAFAR-PVIGINNQWPIPRIEANVGDRVVVNVNNQLG-N-
----QSTSLHFHGLFMNGT-----THMDGPVGVSQCDIPPGHSFK---YDFT------I-
--NQPGTYWYHSHH--------NAQYPDGLRGPLIIHD--------PK--F-P---YQK-
--EV---DHELVLTLSDWYHDQMAT-LL------------------PA-FLTKT-NP---
---TGAE-----P---------VPK-AALMNE----------------------T-QN-L
----SVPVLPNKTYLFRVINIGAFAGQYLWIEGHTMRIVEVDGIYT-EAAE-A-------
DMVYISAAQRVSFLLTTKNDT------S-A-NFPIVSSMDT--T-------LF------D
---TLPD-DLNY--NVTGWLEY-DAKA-TL---PEPV---------L-I--D----E-L-
N----P-FDDM-ELV-----PYDKM--ELL---PEPDQV-VELDVIMDNL---RDGKNYA
-FFNNITYTKPKVPSLYTA---MSA---GN--LA-----DNAAVYGEFTHPFVLKKDEIV
QIVVNNLD-------SGRHPFHLHGHAFQAIHRSEEE--AGT--F-------------ED
-E--NLSE-S---DYPSVPMRRDTLVIWPNGNI--VMRFKADNPG---------------
--VWLFHCHIEWHVASGLLATFVEAPLEIQ----------KQ-----F--T-----IPDD
HLAVCDASG----SPT--KGNAAANT-V----DFLDLTGEN----
>ur|A0A4V3UPF1|26_558|1.5e-174|Aspergillus_tanneri
-TVTYDFNITWV-TA-N-PDGLHDR-KIVGVNGNWPLPIIQVDKGDQLVVNAFNGLG-D-
----KDTSIHFHGMFQNGT-----NNMDGPSMVTQCPIPPGSSFT---YNFT------V-
--NQNGTYWYHCHT--------DACYPDGYRQALIVHD--------KD--A-Y---YKD-
--MY---DEEFTLTMSDWYHQLVED-I--------------------P-FITVT-NP---
---TGAE-----P---------VPD-SFLVND----------------------T-QN-S
----SIAVQPGKTYLMHLINMGAFVGMFFYIEDHSFKIIEIDGVYT-EPKE-A-------
DMLYLSVAQRYAILVTTKNST------T-K-NYPIVTIADS--S-------LL------D
---VISP-DLQL--NYTNWLEY-NASA-AH---PQAV----MPVD-D-S--S----D-L-
V----P-FDDI-TLV-----PWDHQ--SLL---PDPDMV-IDLTVVMDNL---ANGAGYA
-FFNNISYTRPKVPTLYSV---LSS---GD--LA-----TNPEVYGEFTHPMILSHNQVV
EIVLNNGD-------TGSHPFHLHGHNFQLLTRYPAW--GAGKEFYSYAEADAPITY-NS
-S--N--H-S---AFPTYPARRDTFVVPPQGYF--VVRFVADNPG---------------
--VWIFHCHIDWHLTQGLAMLMIEAPQQIQ----------ER-----M--S-----IPED
HWAACHAAD----VPY--KGNAAGNT-E----DLLDLKGQNKQ--
>ur|A0A0U4YYA0|21_534|1.9e-174|Aspergillus_calidoustus
-THNLEWNMTWV-TA-N-PDGLQPR-PVIGINNEWPLPLLNFTKGDRVIANVRNQLG-N-
----QSTSVHFHGFFQNGT-----NEMDGPPDLTQCAIPPNETMV---YNFT------I-
--DQSGTYWYHSHT--------KGQYPDGWRQALVIHD--------ED--D-P---YNG-
--KY---DKELVISLSDWYHDQMPG-LL------------------RQ-FISVS-NP---
---TGAE-----P---------VPK-SALMND----------------------T-QN-L
----TIPVEPGKTYLLRLANIGAFASQYFWIEDHEMQIVEVDGVWT-EPAN-A-------
SMIYIASAQRYSVLVTMKNES------T-A-NYAMVGSMDT--D-------LF------D
---TLPD-TLNY--NVTGWLVY-DESA-ER---PAAK---------D-V--A----E-F-
D----Y-YDDY-TLV-----PYDKI--EAY---PDADMT-ITLDLTMDNL---GDGANYA
-FFNGISYVAPKVPVLYSV---LTT---GS--AA-----TDAAIYGTDTNAFVFDKGDVI
DIVLNNDD-------TGKHPFHLHGHNFQVLWRSGDD--EGH--Y-------------NL
-E--NA-------TFAPIPVRRDTLIAPPSGNF--LVRFVADNPG---------------
--VWFFHCHIEWHMDAGLAAVMVEAPTYLQ----------EH-----L--A-----IPQN
HYDVCAASG----TLT--AGNAAGNT-E----DFYDLTGEN----
>ur|A0A2T5LXK2|21_538|2.7e-174|Aspergillus
-TVTYDFNITWV-TA-N-PDGIKER-PVIGINGQWPLPVINVTRGDRVVANVYNALG-N-
----ETTSLHWHGMFQNGT-----THMDGAPGVNQCGIAPGSSFV---YNFTQ-----V-
--DQAGIYWYHSHR--------RGQYPDGLRQALIVTD--------PE--N-P---YLG-
--QY---DEERVITLSDWYHDEMPG-LL------------------EE-FISVT-NP---
---TGAE-----P---------VPK-SALMND----------------------T-QN-L
----TVSVEPGKTYLLRLVNVGAFASQYFWMEGHTMRIVEVDGVWT-NASE-A-------
NMIYVTAAERYSVLVTMKNES------S-Q-NYAMVGSMDT--D-------LF------D
---AVPQ-TLNY--NVTGWLVY-NNLA-EK---PAAA---------P-I--D----T-F-
N----P-FDDM-ELY-----PFDGL--SLY---DEANHT-ITMDLSMSNL---GDGANYA
-FFNGITYVQPKVPTLYSV---MST---GL--AA-----TEPVIYGPNTNAFILRKGDIV
DVVLNNDD-------SGKHPFHLHGHNFQVISRSAAD--AGH--F-------------NT
-R--DHP------AYRSTPMRRDTVFVYGHGNF--VIRFIADNPG---------------
--VWLFHCHLEWHMASGLAATMIEAPLSLQ----------KT-----L--V-----IPES
HYQVCNATG----TFT--AGNAAGNT-K----DLFDLTGANMS--
>ur|A0A8K0TR68|17_533|3.1e-174|Plectosphaerella_cucumerina
-TVTYDFKIGWV-TA-N-PDKAFDR-PVIGINGEWPIPRIEANIGDNVIVNVQNDLG-N-
----QSTSLHFHGLFMNGT-----THMDGPAQVTQCQIPPGVSFT---YNFT------I-
--DQPGTYWYHSHT--------HSQYPDGLRGPLIIHD--------PD--S-P---YKD-
--SY---DEEMVLTLSDWYHDQMTT-LI------------------PQ-FMAKS-NP---
---TGAE-----P---------VPQ-AALMNE----------------------T-QD-L
----SIAVQPGRTYLVRVVNMAAFAAQYLWIEGHNISIVEVDGVYT-EPAE-A-------
SMIYLSAAQRCSFLLTTRNDT------T-E-NFAIVGSMDT--D-------LF------D
---QLPD-DLNW--NVTGWLVY-DEEK-PL---PTPA---------V-V--G----V-F-
E----P-FDDM-TLV-----PQDGQ--ERL---PEPDHV-VELSVIMDNL---GDGANYA
-FFNNISYKAPKVPTLYTA---LTA---GD--LA-----TNAEVYGTYTHPFVLEKDEIV
EIVLNNLD-------PGRHPFHLHGHHFQALHRSEPE--GGT--V-------------AD
-S--GVTE-K---DFPRVPMRRDTLVVWPNGNI--IMRFKANNPG---------------
--IWLFHCHIEWHVTSGLMATFVEAPLELQ----------KS-----L--V-----LPQD
HLDACSAGN----IPT--QGNAAANT-K----DLLDLSGQN----
>ur|A0A1G4AU58|23_539|3.5e-174|Colletotrichum_orchidophilum
--VSYDFNVGWV-TA-N-PDGAFNR-STIGINGQWPIPRIDANVGDNVLINVHNQLG-N-
----QSTSLHFHGLYMNGT-----THMDGPAQVSQCAIPPGSSFT---YNFT------I-
--NQPGTYWYHSHT--------QSQYPDGLRQVFVIHD--------PS--S-P---FKD-
--KY---DEEIVVSLSDWYHDQMAD-LI------------------PP-FLSKG-NP---
---TGAE-----P---------VPQ-AALMND----------------------T-QN-L
----TVPVQPGKTYLFRLVNVAAFAGQYVWIEGHNISIVEVDGIYT-EPAE-A-------
SMIYISAAQRYSFLLTTRNDT------S-S-NFAIVGSMDT--T-------LF------D
---TVPD-DLNY--NVTGWLVY-DGSK-PT---DPPA---------I-L--D----T-F-
N----P-FDDM-TLV-----PYDKQ--PIL---PPPSQT-VELDVIMDNL---GDGANYA
-FFNNITYKSPKVPTLYTV---LSA---GN--AA-----TNAEVYGTYTHSFVLERDEVV
QIVVNNLD-------TGRHPFHLHGHDFQALYRAAED--GGT--F-------------AD
-A--NVTE-A---DFPATPMRRDTLVVWPNGNI--VLRFRANNPG---------------
--VWLFHCHIEWHVSSGLLATFVEAPLDLQ----------KD-----L--K-----IPQS
HLDVCAAGN----VPT--VGNAAANT-K----DFLDLSGQNT---
>ur|A2R5T8|23_552|4.6e-174|Aspergillus
----YDFNVTWV-TA-N-PDGLADR-QVVGINGQWPLPIIEVDKGDQLVVNMYNGLE-N-
----KSASIHFHGMYQNGT-----NEMDGPSMVTQCPVPPGSSIT---YNFT------V-
--NQNGTYWYHCHT--------DYCYPDGYRQALIVHD--------NS--S-W---FAN-
--EY---EEEFTVTLSDWYHELAMD-IK------------------PE-FMSLY-NP---
---TGAE-----P---------IPN-SWLFND----------------------T-MN-T
----TIAVKPNTTYLLRLANIAAFTAQYFYIEDHPLTIVEIDGVYT-EPTT-A-------
DILYIAVAQRYSVLFTTKATT------D-K-NYPIVTVVDS--T-------LL------D
---TITP-DLQL--NNTNWLQY-DSSA-AY---PQAN----ITVA-E-S--D----D-L-
V----P-FDDG-TLV-----PYDLV--PLL---ETPDLT-VNVAVIMENL---DTGMGYA
-FLNNISYTAPKVPTLYTV---LSA---GT--LA-----TDPTVYGDYTHTQVLPHNAIV
EIILNNQD-------TGSHPFHLHGHVFQVVARYPAM--GPD--FLSLADATDPIAF-DP
-A--N--H-T---SFPTYPPRGDTVVVPPMGYV--VLRFRADNPG---------------
--VWLFHCHIDWHLMQGLAMTFVEAPLLIQ----------NR-----L--S-----IPAD
HKAACEAAG----VPW--EGNAAGNV-E----DYLDLKGQNKQ--
>ur|UPI0025481765|25_557|5.9e-174|Penicillium
-TVTLDFNVSWV-NV-N-PDGLHER-KVVGVNGQWPLPVIEVDKGDRLVVNMYNGLG-D-
----KDTTIHWHGMFQNGT-----NNMDGPSMVTQCPVPPGSSIT---YNFT------I-
--PQNGTYWYHCHT--------DACYPDGYRQALIVHD--------NQ--S-Y---FND-
--MY---DEEYTVTMSDWYHELVED-I--------------------P-FIRVE-NP---
---TGAE-----P---------VPD-SFLFND----------------------T-VSAT
----NIPVEAGKTYLLRLINIGAFVAQYFYIEDHTFRIVEIDGVYV-DEQE-A-------
DILYIAVAQRYSILVTMKNST------D-K-NYPIVTVADS--E-------LL------D
---TISP-TLKL--NQTNWLEY-NSSA-AH---PQAV----MTVD-T-A--S----D-L-
V----P-YDDF-KLV-----PHDRM--ALL---PDPDMT-IEVDVIMANL---DNGAGYA
-FFNNISYTKPKVPTLYSV---LTS---GD--FS-----TNAEVYGEYTHPFILEHNAVI
EVILNNQD-------TGSHPFHLHGHNFQVVSRTPSY--GAS--FYDFAEGD-PVAY-NA
-T--ENPS-S---SFPKYPARRDTFVAPPQGNF--VIRFVADNPG---------------
--VWFFHCHIDWHLQQGLAMSFIEAPEELQ----------KQ-----M--S-----LTDN
EINICKTAD----VSY--EGNAAANT-V----NLLDLTGQNKQ--
>ur|W9XSB8|30_559|7.3e-174|Capronia_coronata_CBS_617.96
-TVTYDFNVTWV-TA-N-PDGMTER-KIIGVNGQWPLPVIEVDKGDRLIVNMYNGLG-D-
----KNATIHFHGMFQNTT-----SNMDGPSMVTQCPIPPGQNFT---YDFT------V-
--NQNGTYWYHCHT--------DFCYPDGYRQALIVHD--------KD--A-Y---FND-
--EY---EEEFTVTLSDWYHEFVED-I--------------------Q-FLSLY-NP---
---TGAE-----P---------IPD-SFLFND----------------------T-QR-S
----SLPVKPNTTYLIRLINIGAFVAQYFYIEDHTFRIVEIDGVYV-DAAE-A-------
DTLYIAVAQRYSILVTTKNST------D-K-NYPIVTVADS--D-------LL------D
---VIPT-HLQL--NNTNWLEY-NADR-PH---PDAV----MHVD-L-S--D----E-L-
V----P-FDDI-TLV-----PHDRM--ELL---PEPDFE-INVTVSMNNL---DNGFGYA
-FLNDISYTAPKVPTIYTV---MSA---GE--LA-----TNSEIYGEFTHPMVLEHNDVV
QLVLNNGD-------SGSHPFHLHGHNFQVIDRAPPF--GPH--FNDYLSGD-PVPF-NP
-S--N--H-S---AFPAFPARRDVFVLPPQGYF--VIRFVADNPG---------------
--VWLFHCHIDWHLSQGLAMVLIEAPLKIQ----------ET-----T--H-----IPQQ
HYDVCQAGG----IAY--KGNAAADT-Q----DFTDLDGQNKQ--
>ur|A0A173G988|26_540|8.7e-174|Hypocrella_siamensis
-----DFNVTWV-RA-N-PDNAFER-PVIGINGQWPIPTIHCNIGDRLVVNVNNQLG-N-
----QSTSLHFHGLFQNGT-----NHMDGPSGVTQCAIPPGNSLT---YNFT------V-
--DQPGTYWYHSHN--------DGQYPDGLRGPVIVHD--------PA--F-P---YQT-
--QF---DEEIVLTLSDWYHDEIQN-LI------------------PK-FMSKT-NP---
---TGAE-----P---------VPN-AALMND----------------------T-QN-V
----TISVQPGKTYHFRVINMGAFAGQYLWFEGHKMRIVEVDGVYT-KAAE-A-------
DMVYISAAQRVSFLLTTKTDA------N-A-NFAFVASMDT--T-------LF------D
---TLPP-DLNY--NATGWLSY-DSTK-AY---PDPA---------L-I--D----A-F-
N----F-FDDM-TLE-----AYDGM--PLL---PEPDHT-VELDVIMSDL---GDGANYA
-FFNNITYTLPKVPTLYSL---LSA---GD--KV-----TDPTVYGDYTHPFVLKKGEIV
QIVVNNLD-------TGRHPFHLHGHNFQAIYRSNES--AGT--W-------------AD
GG--GATG-K---TFPQVPMRRDTMVLYPEGNM--VLRFRADNPG---------------
--VWLFHCHIEWHVVSGLMATFVEAPAELQ----------KS-----L--S-----IPPD
HLAACKAAN----VPV--EGNAAGNT-Q----NLLDLTGQNA---
>ur|A0A9W9IRZ0|19_533|1.1e-173|Penicillium_capsulatum
-TLTYNWNITWV-TA-N-PDGQQLR-PVIGVNGEWPPPALNFTRGDRVIANVYNALG-N-
----ESTSVHWHGLFQNGT-----NHMDGPPAVTQCEIAPGSNFT---YNFT------V-
--DQSGTYWYHSHT--------MGQFPDGFRQILSISD--------AK--D-P---YLG-
--KY---DEERTLTLSDWYHDQMPS-LL------------------KG-FISVT-NP---
---TGAE-----P---------VPK-AALMND----------------------T-QN-L
----TMSVQPGKTYMFRMVNIGAFASQYFWIEGHTMKIVEVDGVWT-EPAE-A-------
DMIYIASAQRYSFLVTMKNDT------S-R-NYPMVGSMDT--D-------LF------D
---TIPS-TLNT--NVTSWLVY-DNKA-DN---PDAT---------E-V--D----E-F-
K----P-FDDF-KLV-----PVDGL--EQY---SPADHT-ITLNVKMDNL---GDGANYA
-FFNDISYVMPKVPTLYSA---LTT---GS--AA-----ADPIVYGTDTNPFVLEKGEIV
DIILNNDD-------AGKHPFHLHGHNFQVLARADEN--SGH--H-------------DP
-S--NHT------GFPAIPMRRDTVVVYPSSNF--VLRFRADNPG---------------
--VWLFHCHIEWHMDSGLAATMIEAPLDLQ----------KR-----L--F-----IPAD
HFKACDVSG----MMH--SGNAAGNT-K----DVYDLSGAN----
>ur|A0A1L0G322|20_560|1.6e-173|Candida__intermedia
-THEFHFNTSLI-DA-N-PDGTYQR-KVIGINGQWPLPIIRVAKNDRVIIHLTNTMN-D-
----RNASLHFHGLFMKNQ-----NSMDGPEHVTQCPIAPGTTFI---YDFV------V-
--EQTGTYWYHLHL--------GSQYSDGLRGMFIVEE-ED----ITD--Y-P---F---
--TF---DEQVPLSVSDWYHKDSLK-IM------------------KL-FKSRY-NP---
---TGAE-----P---------IPQ-NSLFNE----------------------T-KN-V
----TWTVQSDTTYYLRIVNMGMFVSQYLYIEGHSFTIVEIDGVYV-EPVE-T-------
DTLYIAVAQRYGVLLKTKKDP-----KD-P-VFRFVNVLDQ--P-------ML------D
---VLPD-DLQV--ISTNYVQY-GDTDAEK---PVPLKNGKGLFDKL-V--E----T-L-
V----P-VDDF-TLR-----PLDKQ--PLL---DDHDYQ-IVLNFTMENL---GDGVNYA
-LFNGITYTAPKVPTLYTV---LSS---GD--LA-----TNPAIYGSNTNTFVLLHGEVV
EIVLNNMD-------PGLHPFHLHGHTFQVISRSEGT--EDE---------SNPQIY-DE
-K--NPDH-T---KFPEHPMVRDTVMVNANGFI--VLRFKAENPG---------------
--VWFFHCHVDWHLEQGLAITLVEAPLEIQ----------RD----QK--P-----VDVS
HLAVCAANS----IPT--KGNAAGRA-GVSDADWLDLTGENLQ--
>ur|W3X2A6|25_541|1.7e-173|Pestalotiopsis_fici__strain_W106-1_/_CGMCC3.15140
ETHVFNWNITWV-LA-N-PDGAAWR-PVIGINNQWPIPVLNLTKGDQIVANVYNGLG-N-
----ETTSIHWHGMFQNGT-----VYMDGAPMVTQCEIPIGGSVT---YNFT------L-
--NQSGSYWYHSHT--------RGQYPEGFRQALIIRD--------PE--N-P---YLG-
--QY---DEERIITVSDWYHDQFRD-LL------------------KG-FIYYQ-NP---
---TGAE-----P---------VPD-AALIND----------------------T-ST-F
----TMDVEAGKTYLVHFINVGAFASQYLWFEGHTMKIVEVDGVWT-EPAE-A-------
DMIYISAAQRYTVLITMKNDT------S-A-NYPFVASMDT--D-------LF------D
---TIPD-GLDW--NATGYLVY-DSSA-EN---PVAA---------D-V--D----S-F-
D----Y-YDDF-NLV-----PYDGE--ELF---PDADYT-VTLDLTMDNL---GDGANYA
-FFNDITYTAPKVPTLMTA---LSA---GD--DA-----TDPTVYGYYTNPFVLNYQETI
DIVLNNDD-------TGKHPFHLHGHTFQVIYRSDDD--AGH--W-------------DA
-D--TMS------DFPSVPMRRDTVIVPPSGNF--VIRFKADNPG---------------
--VWFFHCHIQWHMDSGLAVTFVEAPLEIQ----------QR-----I--T-----VPQD
FLDNCAADG----VAT--VGNAAGNT-E----DYLDLSGQNE---
>ur|F9X2C7|19_535|2.5e-173|Zymoseptoria
-TQTFDWNITWV-NR-N-PDGQFER-PVIGINNEWPIPVLNFTKGDRVVINMHNGLG-N-
----QSTSLHFHGLFQNGT-----TEMDGPVGVTQCDVPPGSDFV---YNFT------I-
--EQPGTYWYHSHS--------RAQYPDGLRGQFFVHD--------PE--N-P---YAG-
--QY---DEEISITISDWYHDQLPG-LV------------------DH-FISFE-NP---
---TGAE-----P---------VPN-SALMND----------------------T-QN-L
----TVPIEPGKTYFFRMTNVGAFASQYFWIEGHNMTIIQVDGVYT-EPAE-A-------
EMIYLTASQRYGFLVTAKNDT------G-A-NFAMVNSMDT--D-------LF------D
---SFSP-DLNT--NATGWLVY-DQSK-PL---PEPT---------K-L--E----N-W-
D----AQYDDF-DLV-----PQDGM--ELL---DKVDYS-FNLDLSMINL---GDGANYA
-AFNDISYVRPKVPTLYSA---LTT---GV--DA-----ANGTVYGTDTNPFVLNKMDVI
EIVLNNDD-------PGKHPFHLHGHDFQVIQRAPEE--DGF--Y-------------QP
-N--NHS------VFPSKPMRRDTVWVRPNSNF--VIRFRADNPG---------------
--IWLFHCHIEWHLASGLIATMIEAPLDIQ----------KT-----I--T-----VPQN
HYDVCAAAS----TPI--AGNAAANT-K----DFLDLTGQNM---
>ur|A0A1Y2V2S8|26_544|4e-173|unclassified_Hypoxylon
-TVTYNFNIGWV-TS-N-PDGAYDR-PTIGINGEWPIPRIEVDVGDTVVIHATNQLG-N-
----QSTSLHFHGLYQNGT-----THMDGPSQVSQCAIAPGSSFT---YNFT------V-
--NQSGTYWYHSHT--------NGQYPDGLRGPFIVHD--------PD--S-P---FLN-
--TYYTQENERILTVSDWYHDQIAD-LL------------------PA-FISKT-NP---
---TGAE-----P---------VPN-AALWND----------------------T-QN-L
----KVPVQPNTTYLFRVINVGAFAGQYIWFEGHNMTIVEVDGVYH-QPAV-A-------
DMIYLSAAQRCSFLVTTKNET------S-S-NYAFVASMDT--S-------LF------D
---TLPD-DLNY--NVTGWLVY-DDAE-PL---PDPA---------L-V--D----E-L-
N----N-FDDM-TLL-----PYDNQ--TLL---REPDTT-VELDVIMDNL---GDGANYA
-FFNNITYKSPKVPTLYTA---LSA---GD--QA-----MNPTVYGDYTHSFVLERGQIV
QIIVNNLD-------TGRHPFHLHGHNFQAIYRSAED--AGT--F-------------ED
-N--NPQE-S---DFSPLPMRRDTFVLYPTGFI--VLRFRADNPG---------------
--VWLFHCHIEWHVSSGLIATFVEAPLDLQ----------NS-----L--S-----IPQD
HLDACAAAD----IPT--AGNAAGNT-A----NFLDLTGE-----
>ur|A0AA38RLM5|24_539|6.3e-173|Pleurostoma_richardsiae
-TVTYDFNISWV-TA-N-PDGAFAR-PTIGINGQWPLPQMTANIGDRIIVNAVNSLG-N-
----QSTSLHFHGLFQNGT-----TQMDGAAQVSQCDIPPGASFT---YNFT------I-
--DQPGTYWYHSHS--------AGQYPDGLRAPLIVHD--------PD--M-P---FAD-
--MY---DEELVLTVSDWYHDEMPG-LL------------------SF-FISKR-NP---
---TGAE-----P---------VPN-AALFNE----------------------T-QN-L
----TIAVEPGKTYLFRMINLGAFAGQYIWFEGHNMSIVEVDGVYT-QPAT-A-------
EMIYMSAAQRCSFLITMRNDT------S-A-NFPIVASMDT--T-------LF------D
---TLPD-DLNW--NVTSWLLY-DESK-PL---PEAA---------F-V--D----E-L-
D----P-FDDV-TLL-----PYDNQ--TLL---PEPDHS-ITLDVIMDNL---GDGANYA
-FFNNITYKSPVVPSLYTA---LTS---GD--LA-----TNPEVYGTYTHSFVLEKDEVF
QIVVNNLD-------TGKHPFHLHGHNFQTIIRSDDD--AGT--F-------------ED
-S--NTTA-A---DYSAMPMRRDTIVLNPSGFM--VLRFRADNPG---------------
--IWVFHCHIEWHMSSGLIATMVEAPLELQ----------KT-----I--T-----IPQD
HLDACSAAG----VPV--TGNAAGNT-E----DFLDLSGE-----
>ur|A0A0U1LKQ7|25_557|7e-173|Talaromyces_sect._Islandici
-TVTYDFNVTWV-TA-N-PDGLAER-KVVGINGQWPLPVIEVDKGDQLVVNMHNAL--D-
----RSATIHFHGMYQNGT-----NGMDGASMITQCPVPPGSDFT---YNFT------V-
--NQNGTYWYHCHT--------DFCYPDGYRQALIVHN--------PE--S-P---FAN-
--DY---DEEMTITMSDWYHDMTED-IS------------------PQ-FLSVY-NP---
---TGAE-----P---------IPN-AFLFND----------------------T-LD-S
----SLPVKPNTTYLLRLINIGAFVAQYFYIEDHTFRIVEIDGVYT-EPVE-A-------
DTLYIAVAQRYSILVTTKNTT------D-K-NYPIVTVADS--V-------LL------D
---TIPS-DLKL--NQTNWLEY-NADA-DH---PQAK----MTVE-V-A--S----D-L-
V----P-FDDI-TLV-----PTDRM--PLL---PDPDMD-IQVTVQMLNL---DNGNGYA
-FLDNISFTSPKVPSLYTV---FSA---GE--MA-----TNQAVYGEFTHPMVLEHNQVV
QIVLNNND-------TGSHPFHLHGHNFQLVDRQPPY--GAH--FYDYADGD-PVPY-DP
-N--N--H-T---DFPATPARRDTFVAPPQGYF--VIRFVADNPG---------------
--VWIFHCHIDWHLSQGLAMIMIEAPTQIQGA--------NQ-----N--A-----VTQQ
HYDVCTAAD----IPY--KGNAAANT-E----DYLDLSGQNKQ--
>ur|A0A9P9QSQ5|26_544|9.6e-173|Leotiomycetes_sp._MPI-SDFR-AT-0126
-TVTYDFNITWV-TA-N-PDGIFAR-PVIGINNAWPLPVMTATLGDQVVVNVNNQLG-N-
----QSTSLHFHGLFQNGT-----NAMDGPSFVTQCPIPAGSSFT---YNFT------V-
CANQSGTYWYHSHN--------LGQYPDGLRAPFIIHD--------PE--F-P---YED-
--QV---DEEIVLSVSDWYHEQMAT-LK------------------PK-FLNKA-NP---
---TGAE-----P---------VPQ-NALLND----------------------T-QN-L
----TVSIQPGKTYLFHVVNIGAFAGQYLWFEGHNMTIVEVDGVFT-DPAE-A-------
SMIYISAAQRYSFLLTTKNDT------S-T-NYAFVGSMDT--D-------LF------D
---TLPE-DLNW--NATGWLVY-DDSK-PL---PEPA---------A-V--D----S-L-
D----P-FDDF-TLV-----PVDKQ--PLL---RDADQT-ITFDVIMDNL---GDGRPYA
-FFNNITWVKPKVPTLYTV---MST---GE--AA-----TNPLVYGEFSHSFVLDRHQVV
EIVVNNLD-------SGKHPFHLHGHNFQTIVRSDDG--AGS--F-------------DA
-S--NSSQ-T---NYPAIPMRRDTVVLHPEGHM--VLRFEANNPG---------------
--VWLFHCHIEWHMDQGLVATMVEAPLDIQ----------KS-----Q--S-----IPRN
HFDACTAGK----IPY--AGNAATNT-E----DFLDLKGAN----
>ur|A0A1Q8RN04|30_542|1e-172|Colletotrichum_chlorophyti
---ELDWNIGWV-LS-N-PDGAFDK-PTIGVNGQWPLPLIEATKGDRLVLNVHNHLG-N-
----ASTSLHFHGLFQNGT-----NHMDGAVGITQCAIPPGKSFT---YDFK------F-
--DQVGTYWYHAHN--------DGQYPEGLRGPLVIRD--------PE--G-P---YQG-
--KY---DEELVITLSDWYHQPTKT-LV------------------NQ-LVNVE-NP---
---TGAE-----P---------VPN-SALMND----------------------T-QN-L
----KVKVQPGKTYLIRLVNIGAFASQYVWFEGHQLRVVEVDGVWT-EAAE-A-------
DQLYIAPAQRYSVLLTTKKHA------S-E-NFAIVGAMDE--E-------LF------D
---VIPD-GLNS--NVTGWLVY-DDQK-PL---PDPA---------P-V--D----D-F-
D----P-FDDF-ELV-----PFDKQ--ELY---EKADYS-FSFDVKMDNL---GDGANYA
-FFNDKTYVAPKVPSLYTA---LTV---GAK-NA-----VNPLVYGTNTISHVLKHNEVV
EIVLNNED-------DGKHPFHLHGHQFQVVHRSDED--AGA--F-------------SN
-D--S--G-V---SFPRYPMRRDTLLVEGNGNF--VIRFKANNPG---------------
--VWLFHCHIEWHMSQGLVATIVEAPEALQ----------DL--------K-----IPQA
HLDVCHAAG----VPT--KGNAAGNT-K----NVLDLTGEN----
>ur|UPI002547E083|26_555|1.3e-172|Penicillium_macrosclerotiorum
-TVTYDFNVTWV-TA-N-PDGLYDR-KVVGINNQWPLPVIEVDKGDQLVVKMHNGLG-D-
----KSTSIHFHGMFQNGT-----NDMDGPSMVTQCPVPPGSSIT---YNFT------V-
--NQNGTYWYHCHT--------DYCYPDGYRQALIVHD--------NS--S-Y---FHD-
--MY---DEEYTVTMSDWYHELVED-I--------------------T-FIDKS-NP---
---TGAE-----P---------VPQ-AFLFND----------------------T-LN-S
----NLPVEAGKTYMLRLINIGAFVAQYFYIEDHTFKIVEIDGVYT-EPTE-A-------
SILYIAVAQRYSILVTMKNST------V-K-NYPIVTVADS--Q-------LL------D
---TIPS-DLQL--NNTNWLEY-NSSA-AH---PQAV----MTVD-D-A--S----D-L-
D----P-YDDM-KLV-----PYDRT--ELL---PDADLT-IDVTVYMEDL---GNGAGYA
-FLNNISYTKPKVPTLYSV---LSS---GD--LA-----TNSLVYGEYTHPMVLGHNQVV
DIVLNNGD-------TGSHPFHLHGHNFQLLTRSPSY--GAH--FYDYLDGD-PVAY-DP
-N--N--H-T---AFHKYPARRDTFVLPPQGYF--VIRFVADNPG---------------
--VWFFHCHIDWHLSQGLAMTLVEAPLQLQ----------ER-----L--E-----VPSD
HYDACKAAG----VAY--EGNAAGNT-E----DYLDLTGQNKQ--
>ur|E3QRA4|25_539|1.5e-172|Colletotrichum
----HDFNIGWV-TA-N-PDGAFDR-PTIGINGQWPIPRIDVNVGDTVLINVHNGLG-N-
----QSTSLHFHGLFMNGS-----THMDGPAQVSQCAIPPGSSFT---YNFT------I-
--NQPGTYWYHSHT--------KSQYPDGLRAPLIVHD--------PK--S-P---FIG-
--KY---DEEVVVSLSDWYHNQMAD-LI------------------PG-FMSKG-NP---
---TGAE-----P---------VPQ-AALMND----------------------T-QN-L
----TVAVQPGKTYLFRLVNMAAFAGQYVWIEGHNISIVEVDGVYT-EPAE-A-------
SMIYVSAAQRYSFLVKTRNDT------T-S-NFAIVGSMDT--S-------LF------D
---TIPA-GLNY--NVTGWLVY-DTSK-PL---SPPA---------T-V--D----T-F-
A----P-FDDM-TLT-----PHDRQ--PLL---PEPSRT-VELDVIMDNL---GDGANYA
-FFNNITYKAPKVPTLYTA---LSA---GS--AA-----TNPEVYGTYTHSFVLERGDVV
QVVVNNLD-------SGRHPFHLHGHEFQALYRAPEG--GGT--F-------------AS
-A--NVTE-A---GFPAMPMRRDTLVVWPNGNI--VLRFRANNPG---------------
--VWLFHCHIEWHVTSGLLATFVEAPLDLQ----------KT-----L--S-----IPQN
HLDVCAAAN----VPT--AGNAAGNT-K----DFLDLSGQNT---
>ur|A0A072P8W3|23_545|2e-172|Exophiala_aquamarina_CBS_119918
ETRTYDFSIGWV-IR-N-PDGQKDR-PVIGINGEWPIPKIEVNIGDRLVVNVKNDLG-N-
----QSTSLHWHGMYQNGT-----NHMDGVAQGTQCQIAPGASFT---YNFT------I-
--NQPGTYWYHSHV--------GGQYPDGLRGPLIVHD--------PK--N-P---YED-
--QF---DEELILTLSDWYHEQMPP-LI------------------AK-FLSVT-NP---
---TGAE-----P---------VPQ-SALMND----------------------T-QG-L
----QILIQPGKTYFLRIVNMAAFAAQYFWIDGHTFRIIEVDGVYH-EPAE-A-------
SLLYITAAQRYGVLLTTRTET------D-V-NFAIMGSMDQ--D-------LF------D
---QIPD-GLNP--NVTSYLVY-DDSL-PM---PEAA---------E-I--A----E-F-
E----P-FDDM-ELV-----PTDGE--ELL---PDPDLV-VQLDVLMDNL---GDGANYA
-FFSGITYVAPKVPSLYTA---LSA---GE--FA-----TNASVYGTNTNSFVLDHHSVV
EIVLNNQD-------PGKHPFHLHGHAFQTILRGEEE--SGD--F-------------DP
-E--SVAN-G-SVVYPTTPMRRDVILVRPNGHI--VMRFRADNPG---------------
--VWVFHCHIEWHVDSGLIMTFVEAPLVLQ----------ET-----L--T-----IPED
HFAACAAVSP--PVPT--IGNAAANT-E----DYLDLTGQNM---
>ur|A0A7C8IKD0|26_542|3.3e-172|Xylaria_multiplex
-TVTYDFNISWV-TA-N-PDGAFER-PTIGINGQWPIPRIEANVGDNVIVHATNQLG-N-
----QTTSLHFHGLFMNGT-----AHMDGPSQVSQCSIPPGSSFT---YNFT------I-
--NQPGTYWYHSHT--------GGQYPDGLRGPLIVHD--------PE--S-P---FLG-
--QY---DEERILTVSDWYHEQMAI-LL------------------PA-FNSKG-NP---
---TGAE-----P---------VPQ-AALFNE----------------------T-QN-L
----KVAVEPGKTYLFRMINIGAFAGQYIWFEGHNMTIVEVDGVYH-QGAE-A-------
EMIYLSAAQRCSFLLTTKNET------T-A-NYAFVASMDT--T-------LF------D
---TLPA-DLNY--NVTGWLAY-DDAQ-PF---PEPA---------L-V--D----E-L-
D----P-FDDI-TLL-----PYDNQ--TLF---GEPDKT-ISLDVIMDNL---RDGANYA
-FFNNITYKAPKVPSLYTA---LSA---GD--LA-----TDPTVYGGYTNAFVLERGEIV
QIVVNNLD-------TGRHPFHLHGHHFQALYRSAEE--AGT--F-------------ED
-S--NVTE-A---DFPATPMRRDTFVLYPDGNI--VLRFRADNPG---------------
--VWLFHCHIEWHVTSGLIATMVEAPLALQ----------QS-----L--T-----IPQN
HLDACAAQG----IST--RGNAAGNA-V----DYTDLSGQN----
>ur|A0A6C1E783|21_556|5.2e-172|Saccharomyces
-THTLNYTASWV-KA-N-PDGLHEK-KMIGFNGEWPLPDIHVEKGDRVQVYLTNGFD-D-
---GTATSLHFHGLFQNTSL-GNQLQMDGPSMVTQCPIVPGQTYL---YNFT------V-
-PEQVGTFWYHAHM--------GAQYGDGMRGAFIIHD--------PE--E-P---F---
--QY---DHEKIVILADHYHENYNV-VT------------------EE-FLSRY-NP---
---TGAE-----P---------VPQ-NILFNN----------------------T-MN-V
----TLDFTPGETYLFRFLNVGLFVSQYIILEDHEMTVVEVDGIYV-KPNV-T-------
DSIYLSAGQRMSVLIKAKDKM-----PT-R-NYAMMQLMDE--T-------ML------D
---VVPP-ELQL--NQTIQMTY-GHAL-PQ---AAAL---------N-I--E--DCD-L-
D-R--A-TNDF-YLE-----PLVER--DLL---SHYDHQ-IVMDVRMINL---DDGVKYA
-FFNNITYVTPKIPTLTTL---LTS---GK--LA-----SDSRIYGDNINAQFLKHNDII
EVVLNNYD-------SGRHPFHLHGHNFQIVQKSPGF--HIDENYDESEQDKMTVPY-NE
-S--APL--Q---PFPERPMVRDTVVLEPSGHV--VLRFRADNPG---------------
--VWYFHCHVDWHLQQGLASIFIEAPTILQ----------ER-----E--T-----LNEN
YLDICQAAG----IPV--AGNAAGHS-N----DWFDLDG------
>ur|A0A9P9EQT9|22_535|5.6e-172|Dactylonectria
--VSYDFNIGWV-RA-N-PDGAFER-PTIGINGKWPVETIEANVGDTILINAYNGLG-N-
----QSTALHFHGLFMNGT-----NHMDGPAQVTQCPIQPGDSFL---YNFT------I-
--TQPGTYWYHSHF--------EGQYPDGLRGPLIIHD--------PE--S-P---FKG-
--QY---DEEIVVTLSDWYHDEMRV-LI------------------PD-FLRKG-NP---
---TGAE-----P---------VPQ-AALMND----------------------T-QN-L
----KVSVKQDKTYLVRLINIGGFAGQYFWIEGHNMSIVEVDGVYT-KPAE-A-------
EMIYLSAAQRCSFLLTTKAGD------E-A-NFPIVASMDT--T-------LF------D
---VMPE-DLDW--NVTGWLVY-DEAR-AL---PKAA---------L-V--D----E-Y-
T----P-YDDV-NLV-----PFDEM--EIL---PEPSRV-IELNVVMDNL---RDGANYA
-FFNNITYQAPKVPSLYTA---LTS---GD--DA-----TNPYIYGSYTNSFVLKKGEIV
QIVLNNLD-------SGRHPFHLHGHDFQTIYRSADE--EGL--Y-------------PG
-S--GI-------EFAQVPMRRDTIVVYPEGYV--VLRFKADNPG---------------
--VWLFHCHIEWHVTSGLIATFIEDPLTLQ----------DT-----I--H-----LPKN
HLDACASGN----VPS--KGNAAGNS-D----DFLDLAGENA---
>ur|Q75CZ4|27_547|8.3e-172|Eremothecium
-VHRFNFTTGWV-TA-R-PDG-VAK-QVIGFNGQWPLPDIHVDKGDRVELYLTNGFA-D-
----VGTTLHFHGLFHNSSE-GNLAAMDGPDMVTQCGIPPGQTYL---YNFS------V-
-PTQVGTYWYHSHT--------GAQYADGMRGAFVVHD--------PD--A-P---F---
--EY---DEEMTLMVGDIYHKPYTQ-LV------------------HE-FLSRY-NP---
---TGAE-----P---------VPQ-NLLFNN----------------------T-VD-G
----SLYFKPNKTYLLRIINGAFFVSQYLYLEGHEFTIVETDGVYV-QPNA-T-------
NLLYLASGQRVSVLVHTKETT------D-R-NFAFMQLFDE--D-------ML------D
---DIPS-SLQL--NRTNHVIY-DDSK-PR---ANPY---------F-L--P----D-Y-
N-N--P-AEEF-YLT-----PLHGK--PLY---EHYDRQ-VVLDLHMDNL---ADGVNYA
-FFNNITYTTPKVPTLTTA---LTA---GE--FA-----SNPLIYG-NVNPFVLRYGEIV
EIVINNYD-------DGKHPFHLHGHNFQLVQKSPAS--ISE--------DGETVRY-NE
-S--APV--M---PYPEFPATRDTVVLEPNGHI--VLRFRADNPG---------------
--VWIFHCHVNWHMEQGLAAVFIEAPHELQ----------AG-----D--P-----LSDN
YRQVCAASN----IPN--AGNAGGNS-A----NWLDLS-------
>ur|A0A0A1TA48|26_540|1.2e-171|Torrubiella__hemipterigena
----HDFNITWV-RA-N-PDGMFER-PVIGINGKWPIPTINVTLGDRVVINVNNQLG-N-
----QSTSLHFHGLFMNGT-----NQMDGPSGATQCPIPVGSSFT---YNFT------V-
--EQPGTYWYHSHT--------NAQYPDGLRAPFIVND--------PK--S-P---YNG-
--KY---DHEQVLTLSDWYHDEMQD-MI------------------PV-FMSKV-NP---
---SGAE-----P---------VPD-SSLINE----------------------Q-RD-L
----QLSVEPGKTYLFRTINIGAFASQYLWIEGHKMQVVEVDGVYT-EAAE-T-------
DMIFIAAAQRVSFLVTTKNTT------D-A-NFPIVAAMDT--T-------LF------D
---QTDP-DADY--NVTGWFTY-DKTK-DL---PKPT---------L-L--D----E-F-
K----P-LDDM-TLV-----PFDHQ--ERL---PEPDRI-VELDVIMKNQ---KNGANYA
-FFSNITYTMPKVPTLYTV---MSA---GD--LA-----TNPEVYGTYTHPFVLKKGEIV
QIVVNNLD-------SGRHPFHLHGHHFQAVYRSEEE--AGT--F-------------AD
-L--NVTE-D---SLSKTPMRRDTMVVWPQGNI--VLRFRADNPG---------------
--VWLFHCHIEWHVVSGLLATFIESPLDIQ----------KQ-----A--A-----ISKD
HLAACEAGG----IPT--KGNAAANS-A----NFLDLTGENT---
>ur|A0A9W6Z359|22_551|1.3e-171|Ambrosiozyma_monospora
-THTFVYNATWT-LA-N-PDGTKER-PVISFNGSWPLPVININKGDSIELTLINGLGGD-
----ATTSLHFHGLFQEGS-----NHMDGPVGVTQCPIPPGQSFT---YNFT------V-
--NQVGTYWYHSHS--------GSQYSDGLRGMLIVHD--------EE--V-E---SNY-
--EW---DHEIPLTLSDWYHAPSSE-LV------------------KM-QLTRY-NP---
---TGAE-----P---------IPQ-NSLFND----------------------T-KN-V
----TVEVDYEKTYLFRIVNMGVMVSQYFFVEDHDLTVIEVDGVYT-QPKK-T-------
SMVYLSVGQRMSVLLTTKAKK----DVN-K-NFCIVQSFDD--S-------ML------D
---VIPP-ELQV--TSINYLSY-DKSF-PK---PEPS----KKFY-D-I--D----S-Y-
E----P-LDDF-ELK-----PISNK--TAL---ADPDHR-IEVALHMDNL---GDGVNYA
-FFNNHTYVAPKVPTLLSV---LSA---PKD-LV-----SNQIIYGSNTNTYVLQSGDTI
EIVINNED-------DNKHPFHLHGHQFQIIARSDAY--------------DEPHHY-NP
-D--KA---D---EIPEIPSMRDTVIVEGNGYV--VLRFVADNPG---------------
--VWFFHCHLDFHLEQGLAITLVEAPDVLQ----------SQL--SRG--S-----LPAD
FLSSCKGSH----MPV--EGNAAGNH-H----DWLDLVGENLQ--
>ur|A0A8J5DXQ0|47_582|1.8e-171|Yarrowia_sp._B02
--KYFNWTADWT-IQ-N-PDGVNPR-RVISINGEWPLPVINVTKGDRVVIDLYNELG-T-
----QNVSLHFHGLYQRGQ-----NANDGPVWITQCPQTYHDQHTFMRYNFT------V-
--EQSGAYWYHSHV--------DGQYPDGLRQAFLIHD--------PE--D-P---YQH-
--DF---DEHLSFTLSDWYHEEIPD-LM------------------VD-FMSKY-NP---
---GGDE-----P---------VPS-NLLFND----------------------T-QN-V
----SIPVVPNKTYKLTIINVGAFVSQYIQFEDHQVQVIEVDGVAT-EKSEPT-------
DLLYITTAQRYTVLLKTKDSA------K-R-NFAISTAMDS--T-------ML------D
---SVPP-GLNL--VQTNYLEY-NKNA-PKQ--PVKD--WYVQGA-N-YNDD----E-F-
K-KT-R-FDDM-ALI-----PLDRE--PLL---PDADHT-IVLDMSMNNL---DDGINYA
-FFNNITYTHPKVPVLYTV---LSS---PNG-LE-----TNRAIYGSDSNVFLLKHNEVV
DVVLNNQD-------DGEHPFHLHGRNFQVPYRSPAY--DDD----------NQTSF-DP
-A--L--K-K---DFAPIPMRRDTVYVRPNGNF--VLRYRANNPG---------------
--VWFFHCHIEWHMSQGLALVMVEAPAEIK----------KQ-----Q--T-----VPEN
HLEVCKVGG----IPF--EGNAAANS-R----NWLDLSNQNLQ--
>ur|A0A8K0Q232|23_535|2.9e-171|Ilyonectria
---SYDFNIEWV-RA-N-PDGAFER-PTIGINGKWPIETIEANVGDTILINAHNGLG-N-
----QTTSLHFHGLFMNGT-----NHMDGPSMVTQCPIQPGDSFL---YNFT------I-
--TQPGTYWYHSHA--------EGQYPDGLRGPLVIHD--------PE--S-P---FTG-
--KY---DEEIVMTLSDWYHDEMRV-LI------------------PQ-FLRKG-NP---
---TGAE-----P---------VPQ-AALMND----------------------T-QN-L
----KVPVEQEKTYLVRLINIGGFAGQYFWIEGHNMTIVEVDGVYT-KPTV-A-------
EMIYLSAAQRCSFLLTTKGSD------A-A-NFPIVASMDT--T-------LF------D
---VMPD-DLDW--NVTGWLVY-DEAK-DL---PKPA---------L-V--N----E-F-
A----P-FDDV-NLV-----PYDEM--EIL---PEPNRI-IELDVVMDNL---HDGANYA
-FFNNITYKAPKVPALYTA---LTS---GD--KA-----TNPHIYGSYTNSFVLEKGDVV
QIVLNNLD-------SGRHPFHLHGHDFQAIYRSAEE--DGT--W-------------PG
-S--GV-------EYPQVPMRRDTIVVYPNGFV--VLRFKADNPG---------------
--VWLFHCHIEWHVTSGLIATFIEDPLTLQ----------AT-----I--E-----LPKN
HLDVCLSGD----VPS--KGNAAGNS-D----DFFDLSGENA---
>ur|R7YKH0|26_539|3.2e-171|Coniosporium_apollinis__strain_CBS_100218
-TVTYDFDVSWV-HA-N-PDGAFVR-PVIGINGQWPIPTITATKGDRVIVNVKNSLG-N-
----ETTSLHFHGLFQNGT-----THMDGPASVTQCGIPPGSSFT---YDFM------V-
--EQPGTYWYHSHT--------RGQYPDGLRGPLIIHD--------PD--S-P---YKD-
--QY---DEEIILTFEDWYHDMMNN-LL------------------AK-FISVS-NP---
---TGAE-----P---------VPQ-SALWNS----------------------T-QN-I
----SIPVQPGKTYMFRMVNMAAFSAPYVWFEGHTMRVVEVDGIYT-EPAE-A-------
NMLYMTAAQRYSVLITMNNDT------S-S-NFAFVASMDQ--D-------LF------D
---QVPE-GLNS--NVTGWLVY-DNTK-EL---PTPA---------F-V--D----E-F-
D----P-FDDY-TLV-----PQDGM--SLL---DEVDYS-ITFDMKMDNL---GDGANYA
-FFNDITYVRPKVPTLYTA---LTT---GS--SA-----TNPAVYGVNTNSFVLNKNDVV
EIILNNDD-------PGKHPFHLHGHEFQVAFRSDEE--AGA--Y-------------VN
-N--V--------TMPQVPMRRDTVLVRPNGNI--VLRFRANNPG---------------
--IWLFHCHIEWHVASGLVATMVEAPLDLQ----------QN-----L--K-----IPED
HYQACRDGN----IPI--EGNAAGNT-V----DLLDLRGANV---
>ur|A0AA43TV39|19_529|4.5e-171|Ramalina_farinacea
--VTYDFNITWV-NE-N-PDNAFER-PVIGINGQWPLPIMTATVGDRVVVNVQNHLG-N-
----QSTSLHFHGLYMNGS-----TEMDGPVAATQCPIAPESKFT---YDFN------I-
--TQPGTYWYHSHD--------SGQYPDGIRAPLIIHD--------PD--S-P---YKD-
--QY---DEELVLSISDWYHDQMAD-LI------------------KQ-FISVT-NP---
---TGAE-----P---------VPD-AALFND----------------------T-QN-L
----TTPVQPGKTYMFRIVNIGAFAGQYFWMEGHTMRIVEVDGIYT-EPAE-A-------
DMIYLTAAQRYSVLVTTKDDA------S-T-NFAYVASMDE--D-------LF------D
---TIPD-SLNP--NVTGWLVY-DSSV-PN---PAPA---------L-L--D----S-F-
D----P-FDDF-NLV-----PTDKE--PLW---DRVDYS-FNLDVAMNNL---GDGANYA
-FFNDITYIRPKVPTLYTA---LSS---GP--TA-----FNSTIYSPDTNAFILQKNQVV
EIILNNND-------PGKHPFHLHGHSFQAIVRSEEE--AGN--Y-------------VG
-N--E--------TFPAIPMRRDTFMVRPNGNF--VIRFRADNPG---------------
--IWLFHCHIEWHIASGLVATMIEAPDVLQ----------QT-----I--S-----IPRD
HIDSCIAEK----LPT--EGNAAGNT-V----DLFDLSGA-----
>ur|A0A369H859|24_537|5.4e-171|Ophiocordyceps_camponoti-saundersi__nom._inval.
---SYDFNITWV-RA-N-PDGAHER-PVIGINGQWPIPRIEANVGDNVVVRVRNQLG-N-
----QTTSLHFHGLFMKGT-----PHMDGPDAVSQCPIPPGAEFT---YNFT------I-
--DQPGTYWYHSHT--------HAQYPDGLRGPLIIHD--------DK--S-P---HRN-
--DV---DEELVLTLSDWYHDEMQT-LI------------------PR-FLSKN-NP---
---TGAE-----P---------VPN-AALINE----------------------T-QN-L
----EVKVQPRRKYLLRIVNVGAFAAQYFWIEGHTMTIVEVDGVYT-KRAD-T-------
DMIYLSAAQRVSVIVETKAEA------S-A-NFPIVASMDT--E-------LF------D
---VLPD-DLNY--NSTGWFVY-DESK-PK---PDPE---------I-LY-G----N-W-
T----A-YDDM-NLE-----PWDQM--ELL---PEPNRE-IELEVKMDNL---IDGANYA
-FFNDITYAAPKVPSLYTA---LSA---GD--HA-----SNPAVYGEYTHAFVLEKGDVV
QVVVNNND-------PGRHPFHLHGHNFQALYRGEAK--NGS--F-------------VK
-E--EAG------KIEKPPMRRDTLVVWPESHI--VLRFRANNPG---------------
--VWLFHCHIEWHVVSGLVATFVEDPSGLN----------G------L--S-----IPED
HLSACRQAG----IAT--EGNAAGNM-A----QLLDLTGQNE---
>ur|A0A0D1YEJ0|25_545|7.7e-171|Exophiala_spinifera
------FNVTWV-MA-N-PDGLYER-KVVGINNTWPLPPIEVDKGDRLVVHTHNGLG-D-
----KDTSIHFHGMFQNGT-----TDMDGASMVSQCPIPPGSSFT---YNFT------I-
--NQNGTYWYHCHV--------DYCYPDGYRQALIVHD--------QD--A-Y---FYH-
--DY---AEEFVVTLSDWYHDLVED-IR---------------------FKSLF-NP---
---TGAE-----P---------IPD-SFLFND----------------------T-HN-S
----SLAVQPNTTYLLRIINIGAFVGQYFYIEGHTLRIVEVDGVYV-DAAE-A-------
DRLYIAVAQRYSVLVTTKPTT------D-K-NYAIVTVADQ--T-------LL------D
---TIPE-HLRL--NNTNWLEY-NSSA-PH---EEAV----VTLD-V-V--D----S-I-
P----A-FDDF-TLV-----PNDRE--MLL---GEPDQR-IELAVVMAEL---ENGLPYA
-LLNNVTYTPPKVPVLYTV---LSA---GE--QA-----LDNQVYGN-TNAFVLGHNEVI
EVVLNNND-------TGSHPFHLHGHNFQIINREPPF--AT---FYNYSSLADPVPF-DQ
-N--N--H-S---AFPTYPVRRDVILLPPQGHL--VFRFVANNPG---------------
--VWFFHCHIDWHLAQGLASVFIEAPLQIQ----------ER-----V--H-----VPED
HYAACRAAD----VPF--TGNAAGNT-E----DFLDLKGA-----
>ur|A0A1Q2YJH5|1_454|1e-170|Pichia_membranifaciens
------------------------------------------------------------
--------------------------MDGVPGLTQCEIPPGETFT---YNFT------V-
-PDQVGSFWYHSHS--------KGQYMDGMRGAFIIHD--------PE--N-P---YAD-
--QY---DEEIIVNLSEWYHDNITT-LT------------------KS-FLNVF-NP---
---TGAE-----P---------IPQ-TLLMNG----------------------F-MN-G
----TIDVKPDTTYLIRLINVGGFVSQYFNIEDHNLTVIAVDGIYV-EPNE-T-------
ETIYITVAQRYDLLLKTKSDT------S-R-NYAVTQLTDM--D-------ML------D
----IPT-IITA--NVTNNLQY-DASN-GW---PEDV---------D-V--D------F-
E-D--F-LDDF-WLT-----PLDDF--EVY---DDYDHR-ITLDVVMDNL---NDGVNYA
-FFNNITYTTPKVPALGTV---LSA---PNDTVS-----LQQAIYGSNTHSFVLQKDEIV
EIVLNNND-------TGKHPFHLHGHAFQVVERGPDY--GDE---------PEPISY-NE
-S--AP---Y---TPREKPLVRDVLYARPQSYF--VIRFKADNPG---------------
--VWFFHCHIEWHLLQGLAVTLIEDPAGIR----------AN----ET--A-----LPED
WKDSCNACG-----GY--VGNAANNS-V----DFFNLAGENVQ--
>ur|A0A1B5L265|24_540|1.8e-170|Ustilaginoidea_virens
---NYDFNVTWV-RA-N-PDNAFER-PVIGINGKWPIPTIQCSVGDRLVIKLNNQLG-N-
----QSTSLHFHGLFQNGT-----NQMDGPSGVTQCSVPPGLSIT---YNFT------V-
--SQPGTYWYHSHN--------DGQYPDGLRGPVIVHD--------PE--F-P---YRK-
--EV---DEEFVLTLSDWYHDQIQH-LI------------------PR-FMSKT-NP---
---TGAE-----P---------VPN-AALMND----------------------T-QN-V
----TVPVQPGKTYHFRVINMGAFAGQYLWFEGHKMRIVEVDGVYT-KAAE-A-------
DMVYISAAQRVGFLLTTKNDT------N-A-NFPFVASMDT--T-------LF------D
---KLPA-DLNY--NSTGWLSY-DKSK-EN---PAPA---------P-V--Y----D-L-
T----P-FDDV-TLE-----AYDGM--ELL---PEPDHN-VQLDVIMNNL---GNGANYA
-FFNNITYTFPKVPTLYSV---LSS---GN--MA-----TDPAVYGEYTHPFVLKKNEIV
QIVVNNLD-------TGRHPFHLHGHNFQAIYRSNES--AGT--W-------------ED
GG--GASG-K---TFPKVPMRRDTMVLYPTGNM--VLRFKADNPG---------------
--VWLFHCHIEWHVISGLMATFVEAPLELQ----------KT-----L--S-----IPPD
HLAACKAQS----VAT--QGNAAGNT-E----NLADLSGQNT---
>ur|A0A8J2XAZ4|21_554|2.4e-170|Zygosaccharomyces_bailii__strain_CLIB_213_/_ATCC_58445_/_CBS_680_/_BCRC_21525_/_NBRC_1098_/_NCYC_1416_/_NRRL_Y-2227
-THTFNFTAGWV-TA-N-PDGLNEK-RMIGFNGEWPVPDIHVNKGDRVEVYLTNGID-E-
---GIDTSLHFHGLFHNTSV-GNQNQMDGPTMVTQCPILFGQTYL---YNFT------V-
-DGQVGTYWYHAHS--------GAQYGDGMRGAFIIHD--------EN--E-P---F---
--HY---DKEMVIQLSDLYRQPYYE-VN------------------AA-FLSRY-NP---
---TGAE-----P---------IPQ-NMLFNN----------------------T-LN-A
----TLDFKPGETYLLRFINSGLFVSHYIALESHELTIVEVDGIYV-KPNV-T-------
QLLYVATGQRVSVLVKAKETD-----PG-R-NFALMQIIDE--S-------ML------D
---VTPP-ELVL--NWTHQIAY-SRNY-PK---PKPI---------D-V--G----N-L-
D-D--A-AEEF-YLS-----PLDGR--ELY---DDYDLQ-IVLDVRMKNL---GDGVKYA
-FFNNVTYVEPKVPTLTTV---LTS---GK--LS-----TDPRIYGDNINAYVLGKNEIV
EIVLNNYD-------PGKHPFHLHGHNFQVVQKSPGF--HEDENYPEEDQDKMTVPY-NE
-S--APL--M---DFPQHPVVRDTVQLEANGHV--VLRFKANNPG---------------
--VWFFHCHVDWHLTQGLAAVFVEDPETLQ----------AR-----E--E-----LGDN
YKQICSSCG----IKN--KGNAAGHS-N----DWFNLDG------
>ur|A0A8A3PHT0|27_543|3.8e-170|Monilinia_vaccinii-corymbosi
--ITYDFNITWV-RA-N-PDGAYER-PTIGINGQWPLPIMRASVGDQVIIHVDNQLG-N-
----QTTSLHFHGLFMNGT-----NHMDGPAQVTQCDISSGSQFV---YHFT------V-
--NQPGTYWYHSHS--------KGQYPDGLRAPFIITD--------PD--F-P---YAD-
--EV---DEEVILSVSDWYHGEMQV-LI------------------PK-FLGVA-NP---
---TGAE-----P---------VPQ-AVLFND----------------------T-QN-L
----TVAVQPGKTYLFRMVNIGAFAGQYIWFEGHNITIVEVDGVYT-EKAE-A-------
ESIYIAAAQRYSFLLTTKNDT------S-A-NFAFVTSMDT--S-------LF------D
---ALPE-DLNW--NGTGWLVY-DDSK-AL---PNPA---------L-V--D----E-Y-
K----D-FDDF-DLV-----PYDRM--ALL---PEPDQT-ISLDVNMDVL---GNGKPYA
-FFNNITYVSPKVPTLYTV---MSA---GD--AA-----TNAVVYGEFTHSFVLGYEQTI
EIVVNNLD-------SGKHPFHLHGHNFQVIQRSDDE--AGP--F-------------NS
-T--NTTE-T---SYPSIPMRRDTVVLRPSGNL--VLRFQSNNPG---------------
--VWLFHCHIEWHVDQGLIATMIEAPLEIQ----------KS-----L--T-----IPES
HIAACKDHG----VPY--IGNAAGNT-E----NYLDLKGENV---
>ur|A0AA39YG80|26_544|5e-170|Cercophora_newfieldiana
-TITYDFDISWV-TA-N-PDGLANR-PTIGINGQWPIPRIEADVGDRIIVNVVNSLG-N-
----QSTSLHFHGLFMNGS-----THMDGPSQTTQCPIPPGGRFT---YNFT------I-
--EQPGTYWYHSHT--------HGQYPDGLRGPLIVRD--------PE--N-P---FKE-
--MY---DEELVLTVSDWYHDQMPG-LL------------------SF-FMSKA-NP---
---TGAE-----P---------VPN-SALLNE----------------------T-QD-L
----KIAVQAGKTYLFRMINIGAFAGQYVWFEGHNMTILEVDGVYT-QPAV-A-------
SMIYLSAAQRCSFLITAKENS------S-T-NFPIVASMDT--D-------LF------D
---KLPD-DLNW--NVTGWLEY-DSKA-PY---PTPK---------V-L--D----QPF-
E----P-FDDM-KLA-----SWDTQ--ALL---GEPDQV-VTLNVIMDNL---GDGANYA
-FFNNITYTSPKVPTLYTA---LTA---GE--LA-----SEAAVYGEYTHSFVLERGQVV
ELVVNNLD-------SGKHPFHLHGHNFQAVWRSEEE--AGT--F-------------GD
-S--NVTS-E---EFTKIPMRRDTIVLFPEGNI--VLRFKADNPG---------------
--VWLFHCHIEWHVQSGLMATFVEAPLDLQ----------KT-----L--Q-----IPDD
HYAACKASG----IPT--EGNAAANT-V----NLLDLSGQNT---
>ur|A0A094BWB3|28_540|6.5e-170|unclassified_Pseudogymnoascus
---TYDFNVTWV-RA-N-PDGQFER-ATIGINNAWPLPTIEADVGDTVIVNVENGLG-N-
----ATTSLHFHGLFMNGT-----TEMDGAIEVTQCGIVPGATFK---YNFT------I-
--DQPGTYWYHSHF--------RGQYPDGIRAPLIIND--------PK--S-P---FKD-
--MY---DEEVVLSVSDWYHDQMTD-LI------------------PK-FLNKA-NP---
---TGAE-----P---------VPD-SALFND----------------------T-QD-V
----QVNIEPGKTYLFRMVNIGAFAGQRVWFEGHTMKIVEVDGIYT-DPYE-A-------
DMIYLTAAQRYSFLVTAKNET------K-T-NYAFVGSMDT--D-------LF------D
---SFPD-TLNY--NVTGWLVY-DKNK-DL---PEPK---------L-I--D----E-F-
T----D-IDDF-DLV-----PHDKQ--PLL---GEADQT-ITLDVMMDNL---NDGANYA
-FFNNITYAPAKVPTLYTA---LTS---GT--TA-----TNPAIYGEYTHSFVLSHNHII
DIIINNND-------PGKHPFHLHGHAFQAIHRSAEE--AGP--Y-------------DP
-A--AHT------SFPSTPMRRDTLMVRPNGNM--VLRFRADNPG---------------
--VWLFHCHIEWHVDSGLIATMVEAPLEMQ----------KT-----I--S-----VPED
HFKACEMAG----TAT--KGNAAGNT-E----DLLDLTGEN----
>ur|A0A9P5HMY4|23_535|7.3e-170|Cylindrodendrum_hubeiense
---AYDFNIEWV-RA-N-PDGAFER-PTIGINGKWPIETIEANVGDTILINAHNGLG-N-
----QTTSLHFHGLFMNGT-----NHMDGPSMVTQCPIQPGDSFL---YNFT------I-
--TQPGTYWYHSHS--------EGQYPDGLRGPLVIHD--------PE--S-P---FKG-
--QY---DEELVVTLSDWYHDEMRV-LI------------------PE-FLRKG-NP---
---TGAE-----P---------VPQ-AALMND----------------------T-QN-L
----KVPVELEKTYLVRLINIGGFAGQYFWIEGHNMSIVEVDGVYT-KPAE-A-------
EMVYLSAAQRVSFLLTTKGSN------Q-A-NFPIVASMDT--T-------LF------D
---VMPD-DLDW--NVTGWLVY-DEAK-DL---PKPA---------F-V--D----E-Y-
A----P-YDDV-ELV-----PYDEM--EIL---PEPNRI-VELNVVMDNL---HDGANYA
-FFNNITYKAPKVPALYTA---LTS---GD--KA-----TNPYVYGSYTNSFVLEKGDIV
QIVLNNLD-------SGRHPFHLHGHDFQVIYRSADE--AGL--F-------------PG
-P--GV-------EYPKIPMRRDTVVVYPEGYV--VLRFKADNPG---------------
--VWLFHCHIEWHVTSGLIATFIEDPLTLQ----------ST-----I--E-----LPKN
HLDACLSGD----IPS--KGNAAGNS-K----DFLDLRGENA---
>ur|U1HP59|24_543|9.3e-170|Endocarpon_pusillum
-TRVYNFTAEWV-RA-N-PDGLFER-AVIGINGQWPIPRIEAIVGDRLIVNLNNNLG-N-
----QSTSIHFHGLFMNGT-----THMDGVVGTTQCGVPPGGSFT---YNFT------V-
--NQAGSYWYHSHL--------DGQYPDGFRGPLIVQD--------PE--S-P---YTN-
--QY---DEELVITLSDWYHDEMPG-LI------------------KR-FLSVT-NP---
---TGAE-----P---------VPN-AALMND----------------------T-QN-L
----QIQVQPGKTYLMRFINMAAFAAQYLWIEGHTFRIVEVDGVWT-EEAE-A-------
DLIYVSAAQRYSVLLTAKNDT------S-T-NFAINGAMDA--D-------LF------D
---KFPE-GLNP--NVTSFLVY-DPSA-PL---PTPS---------L-V--D----E-Y-
N----E-FDDH-LLV-----PYDRE--PLL---ENPDYS-FKLDVKMDNL---GDGVNYA
-FMNDITYVRPKVPSLFTV---LTT---GA--EA-----SNPAIYGINTNTFVLEQNQVI
EIILNNHD-------PGKHPFHLHGHNFQCVARGEEN--SND--Y-------------NP
-E--NV-------TLPEIPMKRDTWVVRPNGHI--VMRFRADNPG---------------
--VWLFHCHIEWHVDSGLTVTFVEAPLELQ----------SS-----L--S-----IPAN
HYAACNAANAYPKFQT--QGNAAGRT-T----DLLNLEGAHVS--
>ur|W6Q8S4|28_555|1.5e-169|Penicillium
-----DFNVTWV-NA-N-PDGLYER-KVVGINGQWPLPVIEVDKGDRLIVNMYNGLE-D-
----KETSIHWHGMFQNDT-----NNMDGPAMVTQCPVAPGASIT---YDFT------I-
--NQNGTYWYHCHT--------DACYPDGYRQALIVHD--------DE--A-Y---FND-
--MY---DHEVTVTMSDWYHELVED-I--------------------P-FIRVQ-NP---
---TGAE-----P---------VPD-AFLFND----------------------T-LN-T
----NIPVEAGKTYLMRLINIGAFVAQYFYIEDHTFRIVEIDGVYV-DAQE-A-------
DTLYIAVAQRYSILVTMKNST------D-K-NYPIVTVADS--I-------LL------D
---TISP-SLQL--NQTNWLEY-NSNA-AH---PQAV----MKVD-I-A--S----D-L-
V----P-YDDV-KLV-----PHDRM--ELL---PEPDMI-IEVAVIMDNL---NNGAGYA
-FFNNISYTRPKVPTLYSV---LTS---GD--YA-----TNPQVYGEFTHPFILPHNAVI
EVVLNNQD-------GGSHPFHLHGHNFQLVSRTPSY--GPS--FNDYADGD-PLPY-NA
-T--DTPS-S---TFPKYPARRDTFVAPPQGNF--VIRFVADNPG---------------
--VWLFHCHIDWHMSQGLAMSFIEAPKQIQ----------ER-----M--S-----LTES
EINLCKAAN----LSY--EGNAAANT-E----DLLDLTGQNKQ--
>ur|UPI001445BC9F|26_544|1.7e-169|Daldinia
-TVTYNFRIGWV-TS-N-PDGAFDR-PTIGINDQWPIPPIVADVGDNVVVNVLNLLG-N-
----QSTSLHFHGLFMNGT-----THMDGPSQVSQCSIAPGSSFT---YNFT------I-
--NQPGTYWYHSHT--------NGQYPDGLRGPLIVHD--------PK--S-P---FLD-
--TYYKQENERVLTVSDWYHDQITD-LL------------------PG-FISKG-NP---
---TGAE-----P---------VPQ-AALFND----------------------T-QN-L
----KVPVQPGTTYLFRVVNMGAFAGQYIWFEGHNMTIIEVDGVYH-QPAE-A-------
DMIYLSAAQRCSFLVTTKNDT------T-T-NYAFVASMDT--T-------LF------D
---TLPD-DLNY--NVTGWLVY-DEAK-PL---PEPA---------L-V--D----E-L-
N----N-FDDM-TLL-----PYDNQ--TLF---VKPDKE-IQLDVIMDNL---GDGANYA
-FFNNITYKAPKVPTLYTA---LSA---GE--LA-----TNPTVYGSFTHSFVLEKGDIV
QIVVNNLD-------TGRHPFHLHGHHFQAVYRSEED--AGT--F-------------ED
-S--GVTE-A---DFAATPMRRDTLVLFPTGYI--VLRFRADNPG---------------
--VWLFHCHIEWHVASGLIATFVEAPLDLQ----------KT-----I--T-----IPKD
HLNACAAEN----VPT--AGNAAGNT-A----NFLDLTGE-----
>ur|A0A1E1MID1|28_541|3.8e-169|Rhynchosporium
---VYDFDITWV-TA-N-PDGVFAR-PVIGINNAWPLPVMRATRGDQVIVNVNNQLG-N-
----QSTSLHFHGLFQNGT-----NAMDGPSFVTQCPIPAGSSFT---YNFT------A-
--AQSGTYWYHSHN--------MGQYPDGLRAPFIISD--------PE--F-P---YKD-
--KV---DEEIVLSVSDWYHEQMAT-LK------------------PK-FLNKA-NP---
---TGAE-----P---------VPQ-NALLND----------------------T-QN-L
----TISIQPGKTYLFHVVNIGAFAGQYLWFEGHNMTIVEVDGVFT-DPAE-A-------
SMIYLSAAQRYSFLLTTKNDT------S-T-NYAFMGSMDT--D-------LF------D
---TLPD-DLNW--NSTGWLVY-DDTR-PK---PDPT---------P-V--D----A-L-
D----A-FDDF-TLV-----PFDKQ--PLL---PAADQT-LTFDVIMDNL---GDGRPYA
-FFNNITWVKPKVPTLYTV---MST---GE--AA-----VNSMVYGEFSHSFVLDRHQII
DIVVNNYD-------SGKHPFHLHGHNFQTLARSADE--AGV--F-------------DA
-T--NSSQ-T---NYPAIPMRRDTVVLHPEGYM--VLRFQANNPG---------------
--VWLFHCHIEWHMSQGLIATMVEAPLDVQ----------KS-----Q--T-----IPQN
HFDACKAGE----MAY--AGNAAGNT-E----DFLNLKGA-----
>ur|A0A7U0M9U2|20_533|5.5e-169|Morchella
-TVTYDFNITWT-TA-N-PDGKFER-KVIGINGKWPIPTIEVDKGDRVIVNMYNGLG-D-
----QKTSLHWHGLFMNGT-----SYMDGPVGVTQCAVAPGQSIV---YDFV------V-
--DQPGTYWYHSHL--------KGQYPDGLRGAFIVND--------PD--D-P---HKD-
--LY---DSEIVLTFSDWYHQQMPS-LI------------------KR-FLSVA-NP---
---TGAE-----P---------VPQ-SALINE----------------------T-QN-L
----TVSVEPGKTYLFRLINIGAFAAHYVWFEGHTMQVVEVDGVYT-KPMD-A-------
QMLYLTAAQRVAVLVTMGNDT------S-S-NFPFMGSMDE--D-------LF------D
---QVPE-GLQS--NVTGWLVY-DSRN-EN---PPAK---------E-I--S----E-F-
D----P-FDDF-LLE-----PVDEE--PLL---ENPATS-ITLDVVMDNL---GDGANYA
-FFSGITYVAPKVPTLYTV---LSS---GN--LS-----TNPVIYGYNTNSHILRHNDVI
EIVINNLD-------PGKHPFHLHGHNFQVIYRSPDD--AGA--Y-------------DP
-T--ATH------DNPAIPMRRDVVLVNPNGNL--VLRFRADNPG---------------
--VWFFHCHLEWHIVSGLATTFVEAPPQLQ----------SQ-----V--------VPQD
HLDICTAQG----LST--EGNAAGNK-V----DFLDLTGEN----
>ur|A0A2K3QPP0|26_541|7.7e-169|Tolypocladium_capitatum
------FNVSWV-RA-N-PDGACER-PVIGINGQWPIPTIEADVGDRIVIRVSNQLG-N-
----QSTSLHFHGLFMNGT-----NHMDGPSGVTQCEIPPGSSFT---YDFT------V-
--NQPGTYWYHSHT--------NAQYPDGLRAPLVVHD--------KD--F-P---YRA-
--VV---DYERVLTLSDWYHDEMQV-LI------------------PG-FMSKT-NP---
---KGAE-----P---------VPD-AALIND----------------------T-QN-A
----TVPVEPGKTYLFRVINMGAFAGQYFWVEGHKMRVVEVDGVYT-KPAE-A-------
DMVYIAAAQRLSFLLTTKNDT------G-A-NFPIVASMDT--T-------LF------D
---KVPA-SLNY--NSTGWLTY-DSSK-PK---PDAA---------L-V--Y----D-F-
D----GVLDDM-TLV-----PHDGM--ELL---PEPDRT-VELDVIMANL---GDGANYA
-FFNNITYVAPKVPSLYSA---LSA---GN--LA-----TNPAIYGEYSHPFVLKKGEVV
QIVVNNLD-------TGRHPFHLHGHNFQAIHRSKAA--AGT--Y-------------QD
-E--GGNGNQ---TFAKAPMRRDTLVVWPTGNI--VLRFRADNPG---------------
--IWLFHCHIEWHVISGLMATFIEAPAELQ----------KR-----LT-T-----IPED
HLAACKQGG----VPT--AGNAAGNT-L----DLLDLSGQNT---
>ur|A0A421JK31|3_509|9.4e-169|Spathaspora_sp._JA1
-----------------------------GINNVWPPPTVRVQANDRVVIHLTNLLG-E-
----FNTSLHFHGLFVKGY-----NAHDGPEMVTQCPIAPGSTFI---HDFN------V-
-GDQTGTFWYHSHT--------GSQYGDGFRGMFIIED--------PK-GF-P---Y---
--DF---DEEVVLKIGDHYHSETKD-IL------------------KG-FKSRF-NP---
---TGAE-----P---------VPQ-NLLFNE----------------------T-RN-V
----TWKIEPEKTYLVRIANMGLFPSQYMYIEDHSLTVVEIDGILV-EPFE-V-------
DSLYITVAQRYVVLLKTKKST------K-K-NYRIINVLDR--D-------ML------D
---YVPV-DLQL--VATNWLIY-NEYI-DK---PNPL--PPFDFDSI-V--G----S-L-
P----E-FNDD-LFK-----PKSKQ--PIL---PDADVV-IQVNFTMDVL---GDGITYA
-LFNGKTYTPPKVPTLYTA---LSS---GN--LS-----YHQAIYGSNSNTFVIHGDEVI
DIVLNNHD-------AGKHPFHLHGHAFQLLARFGS---DDE---------ENPIDF-DP
-N--NSTM-T---DYPDFPMVRDTVLVEPNGFI--VIRFKADNPG---------------
--IWFFHCHLDWHLEQGLALVLVEAPDLLQ----------ST----QS--E-----IPQN
HIDVCNAVG----IPY--KGNAAGNN-E----DFLDLNGENVQ--
>ur|A0A1L9P496|26_556|1.2e-168|Aspergillus_versicolor_CBS_583.65
-TVTYDFNVTWV-TA-D-PDGLQPR-KVVGINGEWPLPVIEVDKGDRIVANVYNGLG-D-
----KDTSIHWHGMFQNDT-----NNMDGASMVTQCPIPPGASFT---YNFT------V-
--NQNGTYWYHCHT--------NACYPDGYRQALIVHD--------KD--A-Y---FDD-
--MY---DEEFTLTMSDWYHELVED-I--------------------T-FISVT-NP---
---TGAE-----P---------VPN-AFLVND----------------------T-QG-T
----SLSVEPGKTYMIRLINMGAFVGMYFYIEGHNFTIVEMDGTYT-DPTE-A-------
DLLYISVAQRYSILVTTKNST------E-K-NYPMVTIADS--S-------LL------D
---TIEP-DLQL--NHTNWLEY-NPSA-DH---PQAV----MPVD-D-S--S----D-L-
I----P-YDDA-TLV-----PHDRT--PLL---EDPDIV-IEITATMDNL---ADGAGYS
-FFNNISYTRPKVPTLYSV---LSS---GD--LA-----TNPAVYGEYTHPTVLGHNQVV
EIVLNNGD-------TGSHPFHLHGHNFQVLTRYPSY--ADG--FFTYEESDDPVSY-DP
-S--N--H-S---KFPAYPARRDTLVVPPQGYF--VVRFRADNPG---------------
--IWFFHCHIDWHLMQGLALTIIEAPLEIQ----------QR-----T--T-----IPDD
HWAACTAGN----TLD--KGNAAGNT-Q----NLLDLSNQNKQ--
>ur|A0A9P6HUV4|25_541|1.7e-168|Colletotrichum_karsti
--VSYDFSIGWV-IA-A-PDGVFQR-PVIGINGQWPIPRIDANVGDTVLINVHNDLG-N-
----QSTSLHFHGLYMNGT-----THMDGPAQVSQCAIPPGSSFT---YNFT------I-
--NQPGTYWYHSHT--------QSQYPDGLRGPLVIHD--------PD--S-P---FNG-
--KY---DEEIVVTLSDWYHDQMAN-LI------------------PP-FMSKG-NP---
---TGAE-----P---------VPQ-AALMND----------------------T-QN-L
----KIPVQPGKTYLVRMINVAAFAGQYVWIEGHNFTIVEVDGVYT-EPTD-A-------
SMIYISAAQRYSFLVRTLNNT------G-S-NFAIVGSMDT--T-------LF------D
---TVPQ-DLNY--NVTGWLVY-DDSK-PM---NPPA---------T-L--D----T-F-
A----P-FDDM-TLV-----PFDKQ--PLL---SMPSKT-VELDVIMDNL---GDGANYA
-FFNDITYKAPKVPTLYTV---MSA---GS--AA-----TDPTVYGTYTHSFVLERNEVV
QIVVNNLD-------SGRHPFHLHGHNFQALYRAPEE--GGT--F-------------AN
-S--NVSE-S---DFPKTPMRRDTLVLYPNGNI--VLRFKADNPG---------------
--VWLFHCHIEWHVTSGLMATFVEAPLDLQ----------KS-----L--T-----IPQN
HKDVCDAGK----VPT--IGNAAANT-Q----NYLDLAGENT---
>ur|A0A4Z1KUF9|27_543|3e-168|Sclerotiniaceae
--VTYDFNITWV-RA-N-PDGAYER-PTIGINGQWPLPIMRANVGDQVVVNVDNQLG-N-
----QTTTLHFHGLFMNGS-----TYMDGPAQVSQCGIPSGSQFV---YNFT------V-
--NQPGTYWYHSHD--------RGQYPDGLRAPFIVTD--------PN--F-P---YAG-
--EV---DEEFVLSVSDWYHEEMQV-WI------------------PK-FIGVE-NP---
---TGAE-----P---------VPQ-AVLLND----------------------T-QN-L
----TLSVQPGKTYLFRMVNIGAFAGQYIWFEGHNITIVEVDGVYT-EKAE-A-------
ESIYIAAAQRCSFLLTTKNDT------S-T-NFAFVTSMDT--S-------LF------D
---VVPD-DLNW--NGTGWLVY-DNTK-AL---PDAA---------F-V--D----E-Y-
N----D-FDDF-NLV-----PYDHM--TLL---PEPDQV-ISLDVVMDVL---GNGKPYA
-FFNNITYVSPKVPTLYSV---MST---GD--DA-----ANAAVYGEFTHSFVLNHQQTI
EIVVNNLD-------SGKHPFHLHGHNFQVIQRSDED--AGT--F-------------DS
-T--NTTE-T---SYPAVPMRRDTVVLRPSGYL--VLRFQSDNPG---------------
--VWLFHCHIEWHVDQGLIATMIEAPLELQ----------KS-----L--T-----IPQD
HIAACQAHG----VPY--TGNAAGNT-E----DYLDLQGANV---
>ur|A0A2J6QJX1|29_544|4.4e-168|Hyaloscypha_hepaticicola
----YDFNITWV-RA-N-PDGLYER-PTIGINGQWPLPIMTANINDTVVVNVINQLG-N-
----QSTTLHFHGLFQNGT-----AEMDGAGLVGQCGIPPGSQFT---YNFT------V-
--NQAGTYWYHSHY--------KGQYPDGLRAPFIVSD--------PN--Y-P---YKG-
--QF---DEEIVLSVSDWYHQEVQV-LI------------------PQ-FMNKD-NP---
---TGAE-----P---------VPQ-SALLND----------------------R-QN-L
----TIAVKPGKTYLFHVVNVGAFAGQYIWFEGHNMTIVEVDGVYT-EKAE-A-------
EMIYLTTAQRCSFMITTKNET------S-T-NYAFVGSMDT--T-------LF------D
---KIPK-GLNW--NVTGWLVY-DSAQ-PM---PAPA---------L-V--D----Q-F-
N----D-FDDF-ALI-----PYDQK--PLL---PEPDQT-ITMDVVMNVL---GDGKQYA
-FISNITYVSPKVPTLYTV---MTT---GE--DA-----TNPTVYGEYSNSFILGHNQII
EIVINNRD-------TGKHPFHLHGHNFQTIARSEFN--AGD--F-------------SL
-G--NSTE-N---SYPAIPMRRDTILVNPGGYV--VFRFAADNPG---------------
--VWLFHCHIEWHMDQGLIATMVEAPLEIQ----------KS-----I--T-----IPQN
HLDACKAGN----TLY--EGNAAGNT-V----NFLDLTGEPVP--
>ur|A0A8H3FTR9|29_525|6.3e-168|Heterodermia_speciosa
-TVTYNFDVGWV-VA-N-PDGAFER-PTIGINGQWPIPAITANVGDRVVVNVKNNLQ-N-
----QTTSLHFHGIYQNGT-----ANMDGATGVSQCPIPPGATFT---YDFK------V-
--NQPGTYWYHSHE--------GGQYPDGLRGPLIIHD--------PD--S-P---YKG-
--KY---DEEIVLTLSDWYHDQMPG-LL------------------NF-FISYA-NP---
---TGAE-----P---------VPN-AALMND----------------------T-QN-L
----TVSVEPGKTYMFRIVNMAAFAAQYLWFEEHTMRIVEVDGIYT-EEAD-A-------
DMIYLTAAQRYSVLITTKNDT------S-K-NYAFVGSMDQ--D-------LF------D
---TVPD-GLNP--NVTGWLQY-DKDA-EL---PEPA---------T-V--D----E-F-
D----P-FDDF-TLV-----PTDGE--ELY---DKVDYS--------------------A
-FFNDITYIRPKVPTVFTA---LSS---GT--SA-----TNPEIYGSNTNAFILEKNQVV
EIVLNNYD-------PGKHPFHLHGHAFQTVVRSADE--AGA--Y-------------VY
-N--E--------TFPQVPMRRDTVMVRPNGNM--VLRFRADNPG---------------
--IWLFHCHIEWHIASGLVATMVEAPEELQ----------KS-----L--K-----IPQD
HLDACARQE----IAT--AGNAAGNT-E----DFTDLKGEN----
>ur|A0A8S9BRQ7|31_545|1.1e-167|Helotiales_sp._DMI_Dod_QoI
----YDFNVTWV-TS-N-PDGAFER-TTIGINGAWPLPVMRANVGDQVTVNVNNQLG-N-
----QTTTLHFHGLFMNGT-----TEMDGPAQVSQCGIPPGSSFT---YNFT------V-
--NQPGTYWYHSHD--------KGQYPDGLRGPFIITD--------PN--S-P---YKD-
--QV---DEEIVVSLSDWYHDQMAV-WI------------------PK-FINKA-NP---
---TGAE-----P---------VPQ-AALMND----------------------T-QN-L
----TVPVQPGKTYMFRVVNIGAFAGQYLWFEGHNMTIIEVDGVYT-DPAE-A-------
EFIYLGAAQRYSFLVTTKNET------S-A-NYAIVSSMDT--S-------LF------D
---TIPD-TLNW--NVTGWLVY-DDAK-DL---PTPA---------L-V--A----E-F-
N----D-LDDF-TLT-----PYDKM--ALL---PEPDQT-ITLDVIMDNL---GNGQPYA
-FFDNITYVSQKVPTLYTV---MST---GK--NA-----TNPAVYGEFSHPFVLSHNQII
EIVVNNLD-------TGKHPFHLHGHNFQAIARSDED--AGT--F-------------DS
-T--NTTQ-T---SYPEIPMRRDTLVLRPSGYI--VLRFQADNPG---------------
--VWLFHCHIEWHVDQGLIATMVEAPLELQ----------QT-----L--T-----IPQN
HIDACKAGN----VPF--AGNAAGNT-V----DIFDLAGANV---
>ur|A0A2D3URK7|21_536|1.4e-167|Ramularia_collo-cygni
---TFDWNITWV-TR-N-PDGQYER-PVIGINNEWPVPLLNITKGENVVINMHNQLG-N-
----QSTSLHFHGLFQNGT-----NEMDGPVGVTQCDVPPGSSFV---YNFT------L-
--EQPGTYWYHSHS--------RAQYPDGLRGQLLVHD--------PE--N-P---YAG-
--QY---DEEVALTISDWYHAEMPG-LM------------------DH-FISVE-NP---
---TGAE-----P---------VPN-AALMND----------------------T-QN-L
----TVAVEPGKTYFFRLANVGAFSSQYFWIEGHSLTIIQVDGVYT-EPAE-A-------
EMIYVTAAQRYGFLVTARNDS------S-A-NFAMVNSMDT--D-------LF------D
---AFDP-KQNF--NATGWLMY-DDAK-PK---PEAK---------L-R--E----S-W-
D----AQYDDF-DLK-----PYDKL--EIF---DHVDYS-FNLDLSMINL---GDGANYA
-AFNDITYVRPKVPTLYTA---LST---GV--HA-----NNATVYGRDTNSFVLQKNDII
EVVLNNDD-------PGKHPFHLHGHDFQVVYRSPEE--WGF--Y-------------DP
-K--NHS------NFPSXPMRRDVVWVRPNGNF--VIRFRADNPG---------------
--IWLFHCHIEWHLASGLISTFVEAPLEIQ----------KT-----I--S-----IPAN
HYDVCVAGA----TPT--AGNAAGNT-Q----DVLNLDGQNLS--
>ur|A0A4U6X3Q0|31_546|1.9e-167|Colletotrichum_destructivum_species_complex
---ELDWNIGWV-LA-N-PDGAFDK-PTIAVNGHWPLPLIEADKGDRLVLTVHNHLG-N-
----ASTSLHFHGMFQNGT-----NHMDGAVGITQCAIPPGNSFT---YDFK------F-
--DQVGTYWYHAHN--------DGQYPEGLRGPLVIHD--------PE--G-P---YEG-
--KY---DEELVITLSDWYHRPTRS-LI------------------KE-LISVE-NP---
---TGAE-----P---------VPD-SALMND----------------------T-QN-L
----HVNVRPGTTYLVRMVNVGAFASHYVWFEGHPLRVVEVDGVWT-DEAA-A-------
DTLYIAPAQRYSFLLTTRDDA------E-AGNFAIVAAMDE--D-------LF------D
---VVPD-GLNP--NVTGWLVY-DDRK-PL---PVPA---------A-V--D----D-F-
D----P-FDDF-ALV-----PVDKE--EIY---DRVDHS-ISFNVKMDNL---GDGANYA
-FFNDQTYVLPKVPSLYTA---LTV---GPA-HA-----ADPRAYGTHTIPHVLRRNDVV
EIVLNNED-------DGKHPFHLHGHQFQVIHRSEED--AGA--F-------------AN
-G--TGSG-L---AFPRHPMRRDTLLVEGNGNF--VIRFRADNPG---------------
--VWLFHCHIEWHMDQGLIATIVEAPEALQ----------GR--------A-----VPEG
HLDVCRAAA----VPT--EGNAAGNT-K----DPLDLRGEN----
>ur|A0A8J8W5D2|26_556|4.1e-167|Penicillium
-TVTYDFNVTWV-NA-N-PDGLHER-QVVGINGQWPLPVIEVDKGDQLVVNMYNGLG-S-
----HSTSIHFHGMFQNST-----NNMDGPSMVTQCPVVPGASIT---YNFT------V-
--NQNGTYWYHCHT--------DYCYPDGYRQALIVHD--------KD--S-Y---FND-
--MY---DEEYTLTMSDWYHEMVRD-I--------------------R-FIDKT-NP---
---TGAE-----P---------IPD-AFLFND----------------------T-QGGV
----NLPMKPGKTYLLRLANVGAFVAQYFYIEDHTFQIVEIDGVYT-EPKE-A-------
DMLYISVAQRYAILVTAKNST------E-K-NYPMVTVADS--V-------LL------D
---TIPS-NLQL--NHTNWLEY-NKTA-EH---PQAV----MPAE-V-A--S----D-L-
D----P-VDDM-TLI-----PHDRE--ELL---PEADMV-LNLTVAMVNF---DDGAGYA
-VINDISYTKPKVPTLYTV---MSS---GD--LA-----TNAEVYGDFTHSMVLGHNQVV
EIILNNMD-------GGSHPFHLHGHNFQLVDRAPSY--GSH--FYDYQDSD-PVFY-DP
-N--N--H-T---EFPKYPARRDTFVLPPHGYF--VVRFVADNPG---------------
--VWLFHCHIDWHLEQGLGMTFVEAPRQIQ----------ER-----T--T-----IPQN
HYDVCKAAG----VEW--TGNAAGNT-Q----NYLDLSGQNKQ--
>ur|A0AA39ZXB0|28_542|6.6e-167|Lasiosphaeris_hirsuta
---TYDFNISWV-TA-N-PDGMADR-PTIGINGQWPIPTIRADVGDELVVKVFNGLG-N-
----QSTSLHFHGLFMNGT-----THMDGPSQTTQCPIPPGSSFI---YRFK------V-
--QQPGTYWYHSHT--------HGQYPDGLRGPLIIND--------PE--T-P---FKD-
--LY---DEELVLTVSDWYHDEMPG-LL------------------SF-FISKA-NP---
---TGAE-----P---------VPK-SALLNE----------------------T-QN-L
----SVPLESGKTYLFRMANIGAFAGQYIWFEGHNMTIVEVDGVYT-HPAE-A-------
TMIYLAAAQRCSFLITARNET------S---NFPIVASMDT--D-------LF------D
---VLPE-DLNY--NVTGWLVY-DLKE-PL---PDPA---------E-I--Y----E-F-
D----P-FDDM-TLV-----PWDNQ--TLL---GEPDQT-ISLDVIMDNL---GDGANYA
-FFNNITFVAPKVPTLYTA---LTS---GE--TA-----TNPTVYGEYTHPFVLDKGQIV
EIIVNNID-------PGKHPFHLHGHNFQAVWRSEDE--AGT--F-------------QD
-S--NVTA-D---SFPAIPMRRDTIVLRPDGNI--VLRFKADNPG---------------
--IWLFHCHIEWHVQSGLMATFVEAPLALQ----------AE-----L--E-----VPPD
HYAACAAGG----VPT--EGNAAGAT-K----DLLDLSGQNV---
>ur|A0A6A6PCX7|26_542|1.2e-166|Lineolata_rhizophorae
-TVTYDFNVEWV-TS-N-PDGQFER-RTIGINGQWPIPAMVANVGDRVIVNVHNGLG-D-
----WTTGLHFHGLFQNGT-----NQMDGAMGVTQCAIPPGGDFT---YNFT------I-
--QQPGTYWYHSHV--------KGQYPDGLRGPLIIHD--------PD--S-P---IAN-
--MY---DEEVVMTLSDWYHDEMRP-LM------------------AD-FMSVT-NP---
---TGAE-----P---------VPQ-AALMNE----------------------T-QN-A
----TFAVQPGRTYMFRIINMGAFAAQYVWFVGHTMRIVEVDGVYT-EPAE-A-------
NMIYLTAAQRYSVLVTMKNDT------S-A-NFPIVGSMDE--D-------LF------D
---AIPD-GLNS--NVTSWLVY-DDSK-PL---PAAE---------F-V--D----E-F-
D----P-YDDY-ELV-----PIDAM--PLL---DQVDYS-FNLDVKMDNL---GDGANYA
-FFNEHTYVHPKVPSLYTA---LST---GS--EA-----NNPAIYGANSNAFVLQKGEVI
EIVMNNED-------PGKHPFHIHGHHMQLVHRSEDE--AGL--Y-------------ED
-M--NVTQ-A---DFPATPMRRDTVLVRPNGNI--VLRFRADNPG---------------
--VWFFHCHIEWHVVSGLVATMVEAPTELQ----------ST-----L--D-----IPED
HWAACRAQG----IPT--AGNAAGNT-E----DLLDLSGAE----
>ur|A0A4P9Z9M9|34_573|1.4e-166|Metschnikowia_bicuspidata
QTHTFDFRAALT-RA-N-PDGEYER-DVIGINGQWPLPTIRVRLGDQVRINFTNAMS-D-
----RNVSLHFHGLFMNSS-----NSMDGPEGVTQCPIPPGSSFL---YDFV------V-
--RQTGTYWYHSHL--------GSQYSDGLRGVFVVEE-QA----RSD--Y-P---F---
--SF---DEDLVLTVGDHYHMQSSD-IM------------------AK-FKLRF-NP---
---SGAE-----P---------IPQ-NSLFNE----------------------S-RL-V
----VWHVQPDTTYFLRVVNMGMFVSQYVYIEDHELVIVQIDGVYV-EPVV-V-------
DSLYVAVAQRYDVLVRTKKNP-----AT-R-SFRFVNVIDK--R-------ML------D
---LVPT-DLKI--ISTNYINY-PSAS-DK---PAPLANEKCAFENL-V--A----S-L-
H----P-ANDF-LFT-----TMDKT--PLY---SDPDYR-IVLNFTMEQL---SDGVTYA
-FFNNLSYTPPKVPTLYTV---FSS---GE--LA-----SNPVIYGSNTNTFILQHGEVV
EIVVNNMD-------PGNHSFHLHGHTFQLVSRSEGT--DDE---------DAPQIY-DP
-T--NPEH-T---QFPAHPMMRDTVVVNENGFM--VLRFKADNPG---------------
--VWFFHCHVDWHLEQGLAITLVEAPHELQ----------SQ----QK--V-----GHPS
HLDACRAAK----VHI--EGNAAARS-GTRE-EWLDLTGENVQ--
>ur|A0A059JJC0|25_544|2.9e-166|Arthrodermataceae
--ITYDFNITWV-SR-N-PDGQFDR-PTIGINGQWPLPEIRSQVGDRVVITVNNQLG-N-
----QSTSLHFHGLFMNGT-----GEMDGAVGVNQCRIPPGGSFI---YNFT------T-
--EQPGTYWYHSHG--------HGQYPDGLRGPLIIDD--------PE--S-P---HAG-
--KW---DEEIVLTLSDWYHEQMPT-LI------------------KH-FISFA-NP---
---TGAE-----P---------VPQ-SALMAD----------------------T-QN-L
----TIAVKPNTTYFIRTINMAALAAHYLWIEGHSMRVIEVDGVWT-EEHE-T-------
DMLYLSAAQRYGVLVTTKSET------T-D-NFAIVGSMDT--D-------LF------D
---KIPP-ELNP--NVTSWLVY-DDKK-PL---PEPK---------T-I--D----E-F-
D----P-LDDF-LLK-----PSDSI--ALF---DHVDHS-ITLDLKMDNL---GDGANYA
-WFNNITYVSPKVPTLYTA---LDA---PRD-VA-----MNPVIYGENTNPFVLEHNEVV
EIILNNND-------PGKHPFHLHGHNFQLVYRSEEE--KGP--Y-------------TA
-E--QMS------DLPPVPMRRDTVLANPNGNI--VLRFRADNPG---------------
--AWLFHCHIEWHMDSGLVATIVEAPLALQ----------DQHKAGIQ--A-----IPAG
HIDVCQSTQ----TPY--RGNAGGNT-T----DFLDVSNMN----
>ur|A0A1Q8RYH0|26_540|5.4e-166|Colletotrichum_chlorophyti
----HDFNIGWV-TA-N-PDGAFDR-PTIGINGQWPIPRIDANVGDTVLINVHNQLG-N-
----QSTSLHFHGLFMNNA-----THMDGPTQVSQCAIPPGSSFT---YNFT------I-
--NQPGTYWYHSHT--------QSQYPDGLRGPLVIHD--------PD--S-P---FKN-
--RH---DDEIVLTLSDWYHGQMAD-LI------------------PQ-FLSKG-NP---
---TGAE-----P---------VPQ-AALMND----------------------T-QN-L
----KVPVQPGKTYLIRMINMAAFAGMYVWIEGHNASIVEVDGVYT-EPAE-A-------
SMLYLSAAQRCSFLVTTRNDT------A-S-NFAITASMDT--S-------LF------D
---TLPS-DLNY--NVTGWLVY-DESK-PL---NPAA---------T-L--E----T-F-
S----P-FDDM-TLI-----PYDKR--PLL---PAPSKT-VELDVIMDNL---ADGANYA
-FFNNITYKAPKVPTLYTA---LSA---GD--AA-----TDPSVYGTYTHSFVLDRGEVV
QIVVNNLD-------AGRHPFHLHGHEFQALHRSSED--GGP--F-------------DA
-S--NLTD-A---DFPQTPMRRDTIVVWPNGNI--VLRFKADNPG---------------
--VWLFHCHIQWHTQSGLIATFVEAPLDIQ----------KT-----L--T-----LPKD
HTDVCAAAG----VPI--AGNAAANT-R----DFRDLSGENA---
>ur|A0A9W9KHK9|28_557|8e-166|Penicillium_angulare
---THDFNVTWV-MA-N-PDGMYER-KVVGINGQWPLPKIEVDKGDRLVVNMYNGLG-D-
----KSATIHWHGMFQNTT-----NDMDGPAMVTQCPIPPGSSFT---YNFT------I-
--NQSGTYWYHCHT--------DYCYPDGYRQALIVHD--------NE--T-Y---FND-
--QY---DEEFTVTLTDWYHELVED-IA------------------PH-FITYK-NP---
---TGAE-----P---------VPN-SFLFND----------------------T-LN-S
----NLPVKPGKTYLIRLINIGAFVAQYFYIEDHDFKIVEIDGVYT-EPTN-A-------
STLYIATAQRYAVLVTMKNST------D-K-NYPIVTVADS--Q-------LL------D
---TISP-DLQL--NQTNWLEY-NASA-PH---PQAD----ITVA-S-C--T----D-L-
D----P-YDDA-KLV-----PYDRM--PLL---PDPDLS-IDVTVYMENL---DDGAGYA
-LLNNISYTMPKVPLLYTA---FSA---GD--LA-----TNAEVYGDYTHATVLEHNQVV
EIVLNNAD-------TGSHPFHLHGHQFQVINRSPGY--GEH--FYDYADGD-PVPY-DS
-S--D--H-A---PFPDFPARRDTLVLPPQGYF--VIRFVADNPG---------------
--VWLFHCHIDWHLSQGLAMAFIEAPQQIQ----------ER-----T--T-----IPQQ
AYDVCEAAG----VPY--KGNAAGNT-E----NFLDLTGQNKQ--
>ur|E3Q7G1|30_542|3.7e-165|Colletotrichum_graminicola_species_complex
---ELDWSIGWV-LA-N-PDGAFDK-PTIGVNGHWPLPLIEADKGDRLLLTVHNHLG-N-
----ASTSLHFHGLFQNGT-----NHMDGAAGITQCAIPPGNSFT---YDFE------F-
--DQVGTYWYHAHN--------DGQYPEGLRGPLVIHD--------PE--G-P---YEG-
--KY---DEELVITVSDWYHQSTRS-LI------------------KK-MINVE-NP---
---TGAE-----P---------VPN-SALMND----------------------T-QG-L
----KVNVQPGKTYLVRMVNIGAFASHYVWFEGHSLRVVEVDGVWT-HEAD-A-------
DMLYIAPAQRYSVLLTTKEDA------S-R-NFAIVAAMDE--D-------LF------D
---IIPD-GLNA--NVTGWLVY-DDQK-SL---PEPA---------A-V--G----D-F-
D----P-LDDF-GLV-----PFDEM--DLF---DKVDYS-FSLNVKMDNL---ADGANYA
-FFNDKTYVLPKVPSLYTA---LTV---GAE-HA-----ADPRVYGAHSIPYVLRHNDVV
EIVLNNED-------DGKHPFHLHGHQFQVVHRSDED--AGH--F-------------AN
-G--T--A-V---ALPRRPMRRDTLLVEGNGNF--VIRFKADNPG---------------
--VWLFHCHIEWHMDQGLIATIVEAPEALQ----------GR--------K-----IPEG
HLDVCRAAG----VPT--RGNAAGNT-K----NVLDLTGEN----
>ur|A0A132B863|31_545|6.9e-165|Mollisia_scopiformis
----YDFNITWV-TS-N-PDGAFDR-TTIGINGAWPLPIMRATVGDQVIVNVNNQLG-N-
----QTTTLHFHGLFMNGT-----TEMDGPAQVSQCGIPPGSSFT---YNFT------V-
--NQPGTYWYHSHD--------KGQYPDGLRAPLIITD--------PD--S-P---YAD-
--QV---DEEIVVSLSDWYHDQMAV-WI------------------PK-FINKA-NP---
---TGAE-----P---------VPQ-AALMND----------------------T-QN-L
----TVPVQPGKTYMFRVVNIGAFAGQYLWIEGHNMTIVEVDGVYT-DPAE-A-------
EMIYLGAAQRYSFLVTTRNES------S-M-NYAIVSSMDT--S-------LF------D
---TIPD-GLNW--NVTGWLVY-DESN-DL---PTPA---------L-V--E----D-F-
N----D-FDDF-FLT-----PYDKM--ALL---AEPDQT-ISLDVIMDNL---GNGKPYA
-FFDNITYVSQKVPTLYTV---MST---GE--NA-----TNPAVYGEFSHPFVLAHNQVV
ELVVNNLD-------TGKHPFHLHGHNFQAIARSVED--AGT--F-------------DA
-T--NATQ-T---DYPATPMRRDTFVLRPSGYI--VLRFQADNPG---------------
--VWLFHCHIEWHVDQGLMVTMVEAPLQLQ----------QS-----L--T-----IPQD
HIDACQVGG----VPY--LGNAAGNT-V----DVLDLTGANV---
>ur|A0A420J281|48_560|1.1e-164|Golovinomyces_cichoracearum
----YDFNITWV-RT-N-PDGLFER-PTIGINNEWPPPIMTATLGDRVVVNVENHLG-N-
----QTTALHFHGIYHNGT-----THMDGAAQVTQCGIAPGAKFT---YNFT------V-
--NQSGTYWYHSHT--------KGQYPDGLRAPFIITD--------PD--S-P---YNS-
-------HEELILSVSDWYHEEMTT-II------------------PK-FLSRT-NP---
---SGAE-----P---------VPQ-SALLND----------------------T-QK-L
----KVAVQPNKTYIVHLVNMGAFAGQHFWFEDHKMTIVEVDGVAT-DPVE-T-------
EKLYLSAAQRYSFLLTTKDVK------T-K-NYAFVASMDT--E-------LF------D
---NMPK-DLNV--QSVGFLIY-DDTK-PI---PKPT---------K-V--E----S-L-
D----Y-FDDF-NLV-----PLDKL--PLL---PTPDQT-ITLDVDMKNL---GNGRSYA
-FFNNITYITPKVPTLYTV---LST---GV--SA-----LDSRVYGEFSHSFVLEKMKTI
EIVVNNLD-------SGKHPFHLHGHNFQTIARSGDK--GGK--F-------------NS
-R--ISQD-T---KYPLIPMRRDTVLVPPEGYI--VLRFRTDNPG---------------
--VWLFHCHIEWHIEQGLIATFIEAPMDIQ----------KE-----L--K-----IPQD
HYNACKTMN----IPI--SGNAAANT-L----DFFDLEGANT---
>ur|S3C9X6|26_552|1.3e-164|Ophiostoma_piceae__strain_UAMH_11346
------FRVGWV-RA-N-PDGKFER-PAIGVNGAWPVPQITATVGDRLILNVHNDLG-N-
----ASTSLHFHGFFQNGT-----NHRDGAVGVTQCPIPPGESFT---YDID------F-
--VQAGTYWYHSHN--------HGQYMDGLRGAIVVHD--------PA--G-P---YEG-
--EY---EDEIVLSVSDWYHGTISE-ML------------------PA-FINVE-NP---
---TGAE-----P---------VPQ-AALLND----------------------T-QN-L
----QVLVQPGKTYLVRLVNIGGFASHYVWFEGHTMLIVEVDGVWT-EPAE-A-------
SMVYITPAQRYSFLITTKNDT------S-A-NFAIVASMDE--E-------LF------D
---VIPD-NQNS--NVTGWLVY-DDAK-LL---PAAA---------L-V--G----N-FD
D----A-HDDF-ELV-----PIDAQ--PLL---DTVDHS-FSLDVKMDNL---GDGANYA
-FFNNKTYMMPKVPSLYTA---LTV---GSG-NN-----TSPIVYGSHTNTHVLRHNDVI
ELVLNNYD-------DGRHPFHLHGHNFQVVRRSDED--AGP--YVQAIDEEFASAT-ED
-N--D--D-D---DLPAVPMRRDTVFVEGNGHF--VIRFRADNPG---------------
--VWLFHCHIEWHMDQGLVTTFIEAPAELL----------AAP---RQ--T-----IPEN
HLAVCRAAG----MPI--AGNAAGNT-E----DVFNLKGENA---
>ur|A0A0L0NJ69|26_541|1.7e-164|Tolypocladium_ophioglossoides__strain_CBS_100239
------FNISWV-RA-N-PDAAFER-PVIGINGQWPIPTIEADIGDRIVINVNNQLG-N-
----QSTSLHFHGLFMNGT-----NHMDGPAGVTQCEIPPGSSFT---YNFT------I-
--NQPGTYWYHSHT--------HAQYPDGLRAPLIVHD--------KD--A-P---YKA-
--DV---DHERVLTLSDWYHDEMQD-LI------------------PA-FMSKT-NP---
---KGAE-----P---------VPD-AALIND----------------------T-QN-V
----TISVEPGKTYLFRVINIGAFPGQYLWVEGHKMRVVEVDGVYT-KAAD-A-------
DMVYIAAAQRLSFLLTTRNDT------A-A-NFPIVASMDT--T-------LF------D
---KVPA-GLNY--NSTGWLTY-DDSK-PK---PDAA---------L-V--S----D-F-
D----GVFDDM-TLV-----PDDGM--ELL---PEPDQT-VELDVIMSNL---GDGANYA
-FFNNITYVTPKVPTLYSA---LSA---GD--LV-----ANPAIYGEYSHPFVLNKGEVV
QIVVNNLD-------TGRHPFHLHGHNFQAIHRSEKA--AGT--Y-------------EG
-E--GGDANQ---TFAKAPMRRDTLVIWPTGNI--VLRFRADNPG---------------
--IWLFHCHIEWHVVSGLMATFIEAPAELQ----------KQ-----LT-T-----IPED
HLAACKKGD----VPT--AGNAAGNT-I----NFLDLSGQNE---
>ur|UPI00219FD7F0|29_543|3.5e-164|Hypoxylon_trugodes
----YDFAISWI-RA-N-PDGSHSR-PTIGINGKFPPPPIFADVGDNVIVVARNELG-N-
----QSTSLHFHGLYMNGT-----THMDGPSQVSQCSIPPGSKMT---YNFT------I-
--NQSGTYWYHSHT--------DGQYPDGLRGAFIIHD--------PK--F-P---FQN-
--YSGYDNDEYILTISDWYHDQMAD-LL------------------PT-FINKG-NP---
---TGAE-----P---------VPN-SVLWND----------------------T-YS-L
----NVIVRRDTTYLFRVMNIGAFAGQYIWFEGHNMTIIEVDGVYT-QPTE-V-------
EMIYLSAAQRCSFFIKTKDND------D-A-NFPFVASMDT--S-------LF------D
---TMPD-DLNW--NATAWLTY-NLQK-PF---NDAA---------F-L--D----E-L-
N----N-FDDI-TLV-----PYDNQ--TLL---KEPTKN-IELNVIMDNL---GDGANYA
-FFDNITYKAPKVPSLYTA---LSA---GD--LA-----TNPTVYGSYTHSFVLEKDEVV
QIVVNNLD-------TGRHPFHLHGHNFQALYRSEDL--AGT--F-------------ED
-A--NLTE-A---DYPEIPMRRDTFVLFDTGFI--VLRFRADNPG---------------
--IWLFHCHIEWHVSSGLIATMVEAPLELQ----------KT-----I--T-----IPED
HLKVCANAH----IAT--SGNAAANM------NFLDLTGE-----
>ur|A0A3N4LWW8|20_535|6.1e-164|Terfezia_boudieri_ATCC_MYA-4762
-TVTYDWNITWT-SA-N-PDGQFDR-RTIGINGKWPIPAIEVDKGDRIIINMHNGLG-D-
----EDTSLHFHGLFQNGT-----THMDGPIQTTQCPVGPGQSMV---YDFK------V-
--DQPGTYWYHSHN--------KGQYPDGLRGPFIVHD--------KD--D-P---HKD-
--LY---DEEIVLTLSDWYHENMPK-LI------------------SE-FLSYT-NP---
---SGAE-----P---------VPQ-AALMND----------------------S-QN-I
----TIAVQPGKTYLVRIINIAAFAAQYLWFEDHDFKVVEVDGVYT-EPLD-A-------
KLLYISAAQRVSILLTTKNDT------T-R-NYAFVGSMDE--D-------LF------D
---EVPE-GLNQ--NVTGWLMY-NNDA-PK---PEPL---------P-I--D----D-F-
N----P-IDDF-LLV-----PTDGG--RLL---PDPDYS-ITLNVTMDNL---SDGANYA
-FFNGITFVRPKVPTLYTA---LTT---RE--FA-----TNPVVYGVNTHGYVLNHMDII
EIVVNNND-------PGKHPFHLHGHHFQVTHRSSDD--AGN--Y-------------DP
-R--SAS------TPPVIPMRRDVILAPPNGNV--VLRFRADNAG---------------
--IWLFHCHLEWHLVSGLAATFIEAPLQLQ----------KT-----I--T-----IPED
HLAACKRLG----IPT--SGNAAGNT-K----NFLDLTGANT---
>ur|A0A9P7AVN7|29_540|9.3e-164|Hyphodiscus_hymeniophilus
----YDFNITWV-LA-N-PDGAFTR-PTIGINNAWPLPIMTATKGDNVIVNVDNQLG-N-
----QTTTLHFHGLFMNGT-----TEMDGPSQVSQCPIPPGSKFT---YNFT------L-
--TQSGSYWYHSHD--------TGQYPDGLRAPFIISD--------PD--F-P---Y---
--KF---DEELVLSVSDWYHDQMQT-LI------------------PQ-FINRA-NP---
---TGAE-----P---------VPQ-AALFND----------------------T-QN-L
----TVAVEPGKTYLFHVVNIGAFAGQYIWFEGHNLTIVEVDGVFT-DQAE-A-------
EMIYVGAAQRCSFMITTKNET------T-A-NYAFVSSMDT--S-------LF------D
---TIPD-TLNW--NVTGWLVY-DEAN-AN---PVPE---------L-L--D----E-F-
N----D-FDDF-TLV-----PFDKM--ALL---PEPDQV-ITLDVIMDNL---GNGKPYA
-FFNNITYTRPKVPTLYSV---LTT---GA--DS-----VNSLVYGEFSHSFVLDHLQTI
EIVVNNHD-------SGKHPFHLHGHNFQAIARSEEE--AGD--F-------------DA
-R--NATQ-T---DYPLTPMRRDTFVLYPDGHI--VLRFQADNPG---------------
--VWLFHCHIEWHVDQGLIATMIEAPLELQ----------KS-----L--T-----IPED
HFDACKAGG----VPF--TGNAAANT-V----NYLDLKGAN----
>ur|W7HUK1|21_538|3.1e-163|Drechslerella_stenobrocha_248
-TVTYDFNVTYT-EA-N-PDGQFSR-RVIGINGKWPIPTIDVEKGDRLVVNLFNGLP-D-
----ADTSLHFHGLFQNGT-----AHMDGPAKVTQCALGPGQRMT---YNFT------I-
--NQPGTYWYHSHV--------KGQYPDGIRGPLIVRD--------PK--G-P---YAG-
--KY---DEEVIIALSDWYHDENPV-LF------------------SK-FLSVG-NP---
---TGAE-----P---------VPN-SALMNE----------------------T-QE-M
----PFNVLPGKTYLVRMVNMAAFAAQYFWIEGHTMRIIEVDGEYT-EEAE-A-------
DMIYFTAAQRYSFLLTTRNDT------S-E-NFAIVGSMDQ--D-------LF------D
---VVPD-GLNP--NVTGHLIY-DASK-PL---PEPS---------F-V--D----E-F-
E----P-FDDF-GLT-----PLDGE--DLW---EDPTYS-FSLEVMMDNL---GDGANYA
-FFNGFTYVAPKVPTLYTA---LKS---GN--LS-----LTPEIYGRDTIPHVFKHHDVV
ELIVNNND-------PGKHPFHLHGHTFQLAYRSDVD--AGL--Y-------------DA
-S--DSS--V---TFAQKPMRRDTVLINPGGNM--VLRFRADNPG---------------
--VWLFHCHIEWHIQSGLIATFIEAPDVLQ----------ST-----L--K-----IPQD
HLDVCNGQN----LPA--AGNAAGNT-Q----DYLDLRGQNLS--
>ur|A0A2C5ZKB4|26_546|5.4e-163|Ophiocordyceps_australis
---SYDFNVTWL-RA-N-PDGAFER-PVIGINGQWPIPRIEANVGDQVVVKVQNQLR-N-
----QTTTLHFHGLFMNGT-----SHMDGPAGVTQCPIPPGASFT---YNFT------I-
--NQPGTYWYHSHT--------HAQYPDGLRGPLIIHD--------PE--A-P---YRA-
--EV---DEERVLTLSDWYHDEMQT-LI------------------PR-FMSKN-NP---
---TGAE-----P---------VPQ-SALMNE----------------------T-QN-L
----TVAVEPRRTYLFRVINIGAFAGQYLWVEGHKMRIVEVDGVYT-KPAE-A-------
EMIYLSAAQRVSFLLTTRSDR------D-A-NFPIVASMDT--T-------LF------D
GFQDIKD-TFNW--NVTGWLVY-DAAK-EK---PEPA---------L-I--S--EEQ-L-
A----P-FDDM-TLE-----PQDNM--ELL---PDPDRI-VELNVAMDNL---GDGANYA
-FFNNISYAEPRVPSLYTA---LSA---GE--LA-----SNAAVYGEYTHPFVLNRGDVV
QIIINNLD-------PGRHPFHLHGHNFQAIYRSDEE--AGT--F-------------ED
-E--GGDQ-A--RSYPRIPMRRDTLVINPNGNM--VLRYRADNPG---------------
--VWLFHCHIEWHVVSGLIATFVEAPLDLQ----------RQ-----L--S-----IPDS
HLDVCRQAS----VPT--VGNAAANT-A----DLLNLHGQN----
>ur|UPI002917DA50|21_539|1.6e-162|Phialemonium_atrogriseum
-TVTYNFNVSWV-TA-N-PDGLFER-KVVGINGQWPLPVIEVDKGDRLVVNMYNGLG-D-
----KDASIHFHGMFQNGT-----NEMDGANMVTQCPIPPGSSFT---YDFT------V-
--NQNGTYWYHCHT--------DYCYPDGYRQALIVHD--------SH--A-P---F---
--EF---DDEFTITLSDWYHDMLED-LS------------------HG-FMSVY-NP---
---TGAE-----P---------IPD-SFLFND----------------------T-LN-T
----KIPVQPNSTYLLRLINHGAFVAQYFYIEGHTFEIVEVDGVYT-EPAE-A-------
EILYIAIAQRYSVLLKTKNTT------D-A-NFAIVTVADT--Q-------LL------D
---TITP-NLQL--NNTNWLEY-DSHA-DY---PQAS----INVS-Q-A--S----D-L-
N----P-FDDI-TLV-----PYDRM--PLL---PEPDYR-INVTVYMNNL---ITGYNYA
-FLNDITYTPPKVPSVYTA---LSS---GN--LS-----ANPAIYGEYTQPMVLRHNDVV
EVILNNGD-------SGSHPFHLHGHNFQLITRAPPY--GPH--FYDYLNGD-PVGY-DP
-N--N--H-T---AFPAIP-----------GYY--VIRFVADNPG---------------
--VWLFHCHIDWHMSSGLAMIMVEAPELMP----------ER-----M--S-----IPED
HYDACRKAG----VAY--EGNAAGNA-E----DFLDLSRQNVQ--
>ur|G1XJ20|20_537|5e-162|Orbiliaceae
-TVTYDFNVTYT-TA-N-PDGQFER-RVIGINGKWPIPTIEIEKGDRLVVNLVNGLP-D-
----VETSLHWHGLFQNGT-----NAMDGPGKVTQCALAPGQKMT---YNFT------I-
--NQPGTYWYHSHI--------KGQYPDGIRAPLIVRD--------PK--G-P---YAK-
--KY---DEEVVISLSDWYHDENPP-LL------------------AK-FLSVG-NP---
---TGAE-----P---------VPN-SALMNE----------------------T-QG-M
----PFHVKPGRTYMVRLVNMAAFAAQYFWIEGHTMRIIEVDGEYT-EEAE-A-------
EMIYLTAAQRLSFLLTTKNET------T-K-NYAIVGSMDE--D-------LF------D
---QIPD-GLNS--NVTGHLIY-SAAR-PL---PEPA---------F-V--D----A-F-
E----P-FDDF-TLV-----PFDGE--DLW---EEPTYT-FALEVMMDNL---GDGANYA
-FFNGITYVPPKVPTLYTA---LNA---GN--LS-----LTPEIYGRDTNPIVFKHHDVV
ELIINNND-------PGKHPFHLHGHTFQLAYRSDVD--AGF--F-------------NA
-S--DES--I---EFAKKPMRRDTVLVNPGGNV--VLRFRADNPG---------------
--VWLFHCHIEWHIESGLIATFIEAPDVLQ----------KT-----Q--T-----IPED
HLAICKAQN----LPV--VGNAAANA-E----DYLDLTGQNLS--
>ur|A0A2C6A3P1|24_542|6.7e-162|Cordyceps_sp._RAO-2017
----HEFNITWV-RA-N-PDGAFER-SVIGINGKWPIPRIDANVNDRIVIKVNNQLG-N-
----QTTSLHFHGLFQNGT-----AHMDGPTGVTQCPIPAGASFT---YDFT------I-
--SQPGTYWYHSHT--------HAQYPDGLRGPLVIHD--------PD--F-P---FKD-
--QV---DEELVLTLSDWYHDEMRT-LI------------------PK-FLTKN-NP---
---TGAE-----P---------VPN-AALMNE----------------------T-QN-L
----TVPVQPGKTYLFRIINISAFAAHFFWIEGHTMRIVEVDGVYT-KPAE-A-------
ERIYLAAAQRVSILVETKPNT------A-A-NFPIVSTMDI--A-------LF------D
---KLPP-ELNY--VVNGWLVY-DEAK-EK---PEPT---------K-V--D-EEEE-L-
E----A-FDDM-TLE-----PFDEM--ELL---PEPDQV-VQLDVSMVNL---GDGANYA
-FFNNITYAEPKVPSLYSA---LSA---GD--LA-----TNPAVYGEYTQPFVLKRGEVV
QIVLNNLD-------PGRHPFHLHGHNFQAIHRSAEE--GGT--F-------------AD
-T--SPAD-V---KFPQVPMRRDTLVVWPNGNI--VLRFRADNPG---------------
--VWLFHCHIEWHVVSGLIATFVEAPADLQ----------RQ----GL--A-----IPQD
HLDVCGLGR----IPT--AGNAAGNT-L----DLLDLSGQNA---
>ur|A0A8S8ZQ01|22_524|1.3e-160|Sordaria
---AYDFNVSWV-TA-N-PDGLVER-QVIGINGQWPPPRIDAQVGDRLVVNLLNSLG-D-
----EDTSLHFHGLFMNGS-----THMDGASMVSQCPIPRGASFT---YDFT------I-
--DQPGTYWYHSHT--------QGQYPDGFRGPFIIHD--------PK--T-P---F---
--QY---DEELVLTVSDWYHERMSA-LQ------------------PR-FMSKY-NP---
---TGAE-----P---------VPN-SALMND----------------------T-QD-L
----TIPMIPERTYLFRMANIGAFAGQYIWIEDHNMTVVEMDGVYV-HPTE-T-------
IMVYLSAAQRCSFLLKAKKET------S-R-NFPIIASMDT--T-------LF------D
---TIPP-SLNP--NVTSYLLY-NKTA-PM---PSPS---------P-L--K----S-F-
T----P-LDDT-HLR-----PRDNL--DIL---PLPDQT-ITLNISMSNL---ASGANYA
-FFNNITYVSPLVPTLYTV---LSSPNTSE--IT-----NNPSIYGTYTHPYILPHNSIN
QLVLNNLD-------TGRHPFHLHGHNFQILHRSGAD--EGP--W-------------SR
-S--ANNS-A---YNHKAPMRRDTLVVEPNGNA--VLRFKADNPG---------------
--VWLFHCHIEWHMISGLAVTFVEAPEVLQ----------QS-----L--Q-----IPED
HFSACKRQD----GKG--SGNGN----------------------
>ur|G0WDT8|28_568|4.9e-160|Naumovozyma_dairenensis__strain_ATCC_10597_/_BCRC_20456_/_CBS_421_/_NBRC_0211_/_NRRL_Y-12639
-TRQFNFTASWI-TA-K-PDGIHEK-KMIGFNGKWPPPDIHVNKGDRIELYLTNGFQ-DN
---HTVTSLHFHGMFQNSTFDDNQNLMDGPSMVTQCPIVPGQTYL---YNFT------T-
-GDQIGTYWYHAHH--------SAQYGDGMRAALIIHD--------DDIQQ-P---F---
--QY---DKEFVIGISDLYWKPYDQ-VT------------------DK-FLSRY-NP---
---TGAE-----P---------IPD-LFLFNN----------------------T-VN-E
----TLHFETNKTYLLRFINMGLFVSQYISLEDHQFTIVEVDGMYV-KPNI-T-------
DVLYLAAAQRMSVLVKSKETD-----PG-K-NFALMQIVDQ--T-------ML------D
---AIPP-NLPL--NMTNQVAY-GDDY-SK---PHSI---------I-P--Q----D-F-
E-KL-A-TNDF-YLE-----PYYDNHYQVF---KDYDQQ-IVLDVRMRNL---GDGIKYA
-FFNNISFVDPKIPILTTI---LTS---GK--LA-----DDPRIYGENVNPFFFKKNQII
EVVLNNYD-------TGRHPFHLHGHNFQIVQKSNGF--HIDEQFPEELQDEMTVPY-NE
-S--NPL--M---PIPEIPMIRDTVVLEPNGHV--VLRFKADNPG---------------
--VWYFHCHVDWHLQQGLAAVFIEDPFALQ----------RQ-----N--S-----LTDN
YKDICSAAN----IAN--EGNAAGNY-E----DWFDLDG------
>ur|A0A9P4WIQ3|25_539|8e-160|Didymella_heteroderae
------FNVTWV-NR-N-PDDRHNR-PVMGINGQWPIPALHVTKGERLAVTVRNQLG-N-
----ETTSLHWHGLYQNGT-----AHMDGPPGITQCEIPHNDYIV---YDFK------V-
--DQPGTYWFHSHT--------RGQYPDGLRAPLIVHD--------PE--N-P---FED-
--DF---DEEIVLSFSDWYHDLMRP-LL------------------KS-FISVT-NP---
---TGAE-----P---------VPK-SALIND----------------------S-QN-V
----TVAVQPGRTYLLRMVNMAAFAGMYVWFQGCSMRVVEVDGIYT-EPAE-A-------
SMLYFTAGQRYAVLLTIDSDS------A-T-NIPFVASMDE--E-------LF------D
---AIPD-SLNS--NVTGWLVI-DSTQ-EL---PPPS---------E-V--D----A-F-
D----P-LDDF-ILK-----PLDRL--AAL---DRVDRT-VTLDLKMDNL---GDGANYA
-FFNNSTYVEPWVPTLYTV---MSS---GS--YA-----NNPVIYGSHTNSFVLTGNETV
EIILNNND-------DGKHPFHLHGHAFQVVARSDED--AGS--Y-------------TT
-N--TGT--A---QMPAVPMRRDTVLVQPNGHA--VLRFRSDNPG---------------
--VWVFHCHIEWHVASGLIATFIEAPLQIQ----------SS-----LSDA-----IPQG
HFDLCKRNH----PPIRTSGNAAGND-N----DFLDLTGEP----
>ur|W9Y488|21_547|4.1e-159|Capronia_epimyces_CBS_606.96
-TRVYNFTVGWV-LA-N-PDGQLDR-PTIGINGQWPLPRIEATVGDRVIVNVKNDLG-N-
----QSTSLHFHGLYMNGT-----THMDGVGGVTQCPIPPGSSFQ---YDFN------I-
--TQAGTYWYHSHV--------SSQYPDGLRGPLVIHD--------PE--S-P---YAD-
--LY---DEELVLTLSDWYHASMSD-LV------------------KK-FMSVT-NP---
---TGAE-----PGKFTWFQYTDPF-SALMND----------------------T-QN-L
----KISIKPGRTYFLRIINMAAFAAQYFWIEGHTFRIIEVDGIYH-EPAE-A-------
SMLYLTAGQRYGVLLTTLNET------D-S-NYAIVGSMDQ--D-------LF------D
---QIPP-GLNP--NVTSFLVY-DESK-PV---PTPK---------E-I--E----S-F-
E----P-FDDM-HLV-----PTDGE--EPY---EDPDLV-VQLDVVMDNL---GDGANYA
-FFSGITYVQPKVPSLYTA---LTT---GD--LA-----ADPTVYGVNTQPHVLGHNDII
EIVLNNRD-------DGKHPFHLHGHAFQAVVRSNES--AGD--Y-------------DS
-A--LVLN-G-TVQLPRQPMKRDTLLVRPNGHA--VMRFRSDNPG---------------
--VWLFHCHIEWHVESGLIMTFVESPLTLQ----------RT-----I--S-----IPAD
HLSACTATDP--AWPT--AGNAAGRT-E----SLLDLS-------
>ur|A0AA37PD35|30_540|1e-158|Colletotrichum_spaethianum
----HDFNIGWV-TA-N-PDGAFDR-PAIGINGQWPIPRIDANVGDTVLINVHNDLG-N-
----QSTSLHFHGLYMNGT-----THMDGPAQVSQCAIPPGSSFT---YNFT------V-
--SSS----YKDEM--------GEEWSQG---ALIIHD--------PS--S-P---FKD-
--QY---DEEVVVSLSDWYHDQMAN-LI------------------PG-FINKG-NP---
---TGAE-----P---------VPQ-AALMND----------------------T-QN-L
----TVSVQPGKTYLFRMVNMAAFAGQYVWIEGHNISIVEVDGVYT-EPAE-A-------
SMIYISAAQRYSFLVKTRNDT------T-S-NFAIVGSMDTEQT-------LF------D
---TLPA-DLNY--NVTGWLVY-DASK-PL---SPPA---------T-L--D----T-F-
D----P-FDDM-TLT-----PYDKQ--PLL---PEPSRT-VELDVIMDNL---GDGANYA
-FFNNITYKAPKVPTLYTA---LSA---GDA-AA-----TSPEVYGDYTHSFVLERGDVV
QIVVNNLD-------SGRHPFHLHGHDFQALYRAPEE--GGT--F-------------AD
-A--NVTE-A---DFPAMPMRRDTLVVWPNGNI--VLRFRANNPG---------------
--VWLFHCHIEWHVTSGLLATFVEAPLDLQ----------KT-----L--S-----IPQS
HLDVCAAAN----VPT--TGNAAGNT-K----DFLDLSGQNA---
>ur|A0A1X7QZE4|19_560|4.8e-158|Kazachstania
ETHTFNFTTSYK-NV-TIPGTNRVK-QVIAFNDEWPLPEIHINKGDRVQIYLTNGFE-G-
-IHRALTSLHVHGIFHNTSY-GNRLQMDGPSMITQCPIPPGQTYL---YNFT------V-
-DNQVGTYWYHAHQ--------GAQYGDGFRGAFIVHD--------PE--I-P---F---
--EF---DEEMVFTITDLYYEPYYD-IE------------------KQ-FLSRY-NP---
---MGNE-----P---------IPN-QFLFNE----------------------K-SW-G
----EMKFEVDKTYLIRFINVGLFVSQYLTLEDHSFEIVEVDGVYV-KSNV-T-------
DVLYLAAGQRISVLVHSKKSK-----PN-K-NYALMQIADD--T-------ML------D
---TIPE-TLNL--QITNQVIY-DYDL-DD---AEPL---------KNL--T--QET-L-
D-KR-A-SNDF-YLT-----TLHET--PLY---EKYDNQ-IVLDVRMDTL---GDGVKYA
-FFNNITYVPPRIPVLTTV---LTA---GK--LV-----TNPAIYGDNINAFILEKDSIV
EIVLNNYD-------TGRHPFHFHGHNFQVVQKSPGF--HVGENFDPSLQDKMTVPY-NE
-S--SPL--M---EYPDFPMIRDTVILEPNGHT--VIRFKANNPG---------------
--VWFFHCHVDWHLQQGLAAVFIEDPQTLQ----------QR-----E--T-----LTDN
YKEVCDSVG----MAN--KGNAAGHS-N----DWLNMEG------
>ur|UPI001E8E9A66|23_535|1.2e-157|Boeremia_exigua
----HEFNVTWV-NR-N-PDGRRDR-PVMGINGQWPIPALRVTKGERVVITVRNQLG-N-
----ETTSLHWHGLYMNGT-----AYMDGPPGVTQCEIPHGDSFI---YDFT------V-
--DQPGTYWFHSHT--------RGQYPDGLRAPLIVHD--------PE--N-P---FQK-
--EF---NEEIVLSFSDWYHDLMRP-LL------------------SS-FVSVT-NP---
---TGAE-----P---------VPS-SALIND----------------------S-QN-I
----TVSVQPGKTYLIRMVNMAAFAGMYVWFQECTVKVVEVDGIYT-GPVE-T-------
SMLYLTAGQRYSVLLTVDSGR------L-T-NIPFVASMDE--E-------LF------D
---ALPA-DLNS--NVTGWLVV-DETK-EL---SPPL---------E-L--D----A-F-
E----P-LDDI-LLQ-----PLDNL--VAL---NTVDRS-ITLDIKMDNL---GDGANYA
-FFNDVTYAEPRVPALYTV---MSS---GE--HA-----NNPLIYGSHTNSFVLNANETV
EIILNNND-------DGKHPFHLHGHAFQVIQRSAED--SGN--Y-------------SP
-S--TAP------KSPSAPLRRDTVLVQPNGHA--VLRFRSDNPG---------------
--IWLFHCHIEWHVASGLIATFIEAPRALQ----------AQ--------R-----VPPA
HLALCERNH----PPVLTAGNAAGNA-R----DWEDLSGEP----
>ur|A0A136INW4|23_539|1.1e-156|Microdochium_bolleyi
-TITYDFEIGWV-SA-N-PDSQFER-QVIGINGQWPIPTIRGDVGDRIIVNTLNSLG-D-
----QDTSLHFHGLFMGNE-----THMDGPVQVSQCAVAPGQRFT---YNFT------L-
--QQPGTYWYHSHN--------KGQYPDGLRGPLIIND--------PK--D-P---HKD-
--LY---SEEIVLSVSDWYHAPMND-LI------------------AG-FMYKG-NP---
---TGAE-----P---------VPD-AALWNE----------------------T-QN-L
----KVPVRPGTTYKVRVINVGAFAGQYVWMEGHKMQIVEVDGVYT-EPAE-A-------
DMIYLSAAQRCSFLVTTKNDT------S-A-NFPLVASMDT--S-------LF------D
---ALPD-GLNY--NVTAWLTY-NDTA-DF---PDPA---------L-V--D----E-L-
N----P-FDDM-KLV-----PQDQM--AIL---PEPDQN-YELNVIMNDL---SDGANYA
-FFNNITYKHPKVPTLYTA---LTS---GA--SA-----TSPQIYGEYTHAMVLAKDSIV
QIVVNNLD-------SGRHPFHLHGHNFQALYRSDEE--GGT--F-------------ED
-S--NATS-A---DFPAKPMRRDTMVLYPNGNI--VLRFKADNAG---------------
--VWLFHCHIEWHVISGLVATFIEAPLELQ----------KT-----I--T-----IPPD
HLAACAADK----IPV--AGNAAGNT-V----DLFDLSGQP----
>ur|A0A7D8ZDP8|28_536|4.8e-156|Lachnellula
-TITYDFNITWV-NA-N-PDGAFER-PTIGINGQWPLPVMTAEIGDQVIVNVDNQLG-N-
----QSTTLHFHGLFQNGT-----TSMDGPAQVSQCGIPPGSQFT---YNFT------V-
--SQPGTYWYHSHV--------HGQYPDGLRGPFIISD--------PD--Y-P---YKD-
--QV---DEEVVISLSDWYHDEMAT-LI------------------PQ-FINVA-NP---
---TGAE-----P---------VPD-AALMND----------------------T-QN-L
----TVPVAPGKTYLFHFVNIGAFAGQYVWFEGHNMSIVEVDGVYT-DEAE-A-------
-----------SVLLKTKNET------T-A-NYPIVASMDT--T-------LF------D
---IIPP-GLNW--NSTGWLVY-DSKN-PN---PDPI---------L-L--K--DAE-F-
N----D-FDDS-TLV-----PVDKA--TLL---PDADQI-VTLDVVMDDL---GNGKPYA
-FFKNITYVAPKVPTLYTA---MTA---GQ--DA-----VNPLVYGEYSHSYVLAHNQIV
DIVVNNLD-------TGKHPFHLHGHNFQAIARSAEN--AGS--F-------------DV
-T--NSTQ-I---EYPPIPMRRDTFVLYPQGYI--VLRFRADNPG---------------
--VWLFHCHIEWHVDQGLIATMVEAPLEIQ----------KS-----Q--T-----IPQN
HLDACKAGN----TPS--TGNAAANT-V----DFLDLTGENV---
>ur|A0A163CZZ2|25_536|8.1e-155|Didymella_rabiei
------FNVTWV-NR-N-PDALHDR-PVMGINNQWPIPALHVTKGEQLVVTVRNHLG-N-
----ETTSLHWHGLYMNGT-----AHMDGPPGITQCEIPPGDSIV---YDFK------I-
--DQPGTYWFHSHT--------RGQYPDGLRAPLIVHN--------PE--D-P---FKD-
--DF---DEEVVLSFSDWYHDLMVP-LL------------------KS-FISVT-NP---
---TGAE-----P---------VPN-SALIND----------------------S-QN-V
----TIAVQPGRTYLIRMVNMAAFAGIYVWFQDCSMRVVEVDGIYT-KPTE-A-------
SMLYLTAGQRYSVLLTIDSNS------L-A-NIPFVASMDE--E-------LF------D
---EIPD-GLNS--NVTGWLVV-DSTQ-EL---PSPV---------E-I--D----L-F-
D----P-LDDF-SIQ-----PLDQL--AAL---DTVDRT-VTLDLKMDNL---GDGANYA
-FFNDNTYVEPWVPTLYTV---MSS---GE--DA-----SNPIVYGSHTNSFVLGGNETV
EIIINNND-------DGKHPFHLHGHAFQVIARSDED--AGS--Y-------------LA
-D--TAA------KVASVPMRRDTVLVQPNGHA--ILRFRSDNPG---------------
--VWLFHCHIEWHVASGLIATFIEAPLEIQ----------KS-----T--I-----IPPE
HYSLCARNS----PPISTLGNAAGNT-V----DLLDLRGEP----
>ur|A0A074Z4B3|29_571|5e-154|Aureobasidium_subglaciale__strain_EXF-2481
-------NLTWV-NA-N-PDGLQER-KVIGVNNAWPLPVLDVNKGDRLIVHVYNDLE-T-
----TTSSIHWHGLFQNST-----NEMDGPSMFTQCPIVPGESFT---YDFT------V-
--DQSGTYWYHCHT--------DNCYPDGERQALVVHD--------SD--A-W---FAD-
--QY---KEEFAVTVSDWYHNMVED-ITFLDLSKGQRRLPSTSSTMLT-WIAAL-SP---
---TGAE-----P---------IPD-SFLFND----------------------T-IN-T
----KISVEPNTTYLLRIINTGAFVAQYFYIEDHNFTIVEVDGVFT-EPEE-A-------
SVLYVAVAQRYSVLFTTKEST------A-R-NYGLVTIADQ--V-------LL------D
---GIPD-TLVL--NQTNWLQY-NPSA-SF---DAVN----VTLN-I-V--D----E-N-
P----G-FDDY-SLV-----PYDKE--PLF---ENPTKV-INLTISMGIL---DNGKPYA
-FFNDQTYTRPKVPSLYTA---LTA---GE--EA-----TNEAVYGEYTNSFVLNHLEVV
EVVLTNND-------GGSHPFHYHGHNFQVVSRFPSY--GED--FYSLSDDVSPSAF-DP
-N--N--H-T---AFPTYPIRRDVVVVPPMGNV--VLRFIADNPG---------------
--VWAFHCHIDWHMRQGLAATFIEAPLEMQ----------KR-----I--S-----VPDD
HFAACKAAG----ISY--EGNAAANT-K----DYLDLKGQN----
>ur|A0A1W5DDZ6|25_470|4.7e-153|Lasallia_pustulata
-TVTYDWNITWV-RA-N-PDGQHER-PTIGINGQWPLPHLTATVGDQVVINVDNQLG-N-
----QSTSLHFHGLYMNGS-----THMDGAAGVSQCAIPPGTTFK---YNFT------I-
--DQPGTYWYHSHE--------NGQYPDGLRGPLIVHD--------LE--F-P---H---
--QY---DEEIILTLSDWYHDQMPG-LI------------------KT-FISFA-NP---
---TGAE-----P---------VPN-SALMND----------------------T-QN-L
----TVAVEPGKTYLVRMVNMGAFAGQYVWFENHTMQTIEVDGIYT-EPAE-A-------
DMIYITAAQRYSVLLTTKNDT------G-S-NFAFVASMDK--A-------LF------D
---TVPE-NLNP--NVTGWLVY-DETK-DL---PKPT---------L-L--D----S-F-
D----P-FDDF-TLV-----PTDGE--KLY---ENVDHS-ITLDLKMGNL---GDGANYA
-FFNDITYVRPKVPTLYSA---LST---GV--SA-----SNASVYGVNSNAFILKKNEVV
EIVLNNND-------PGRHPFHLHGHSFQTIVRSAED--AGN--F-------------VD
-N--E--------TFPTVPMKRDTVLVRPNGYL--VLRFRADNP----------------
------------------------------------------------------------
-------DK------------------------------------
>ur|A0A1Y2M3A1|29_539|5.1e-152|Epicoccum_nigrum
-----EYNITWV-HR-N-PDGRFDR-PVMGINGQWPIPALNVTKGERLVVTVRNQLG-N-
----ETTSVHWHGLYQNGT-----THMDGPPGVTQCEIPHNDYFV---YNFV------V-
--DQPGTYWFHSHT--------RGQYPDGLRAPLIVHD--------LE--S-P---FKT-
--NY---DEEIVLSFSDWYHDPMRL-LL------------------KS-FLSVT-NP---
---TGAE-----P---------VPK-SALIND----------------------S-QN-I
----TVAVQPGKTYMIRMVNMAAFAGMYVWFQGCTMRIVEVDGIYT-KPVE-A-------
DMLYFTAGQRYSILLTIGSET--------A-NIPFMASMDE--E-------IF------D
---ALPS-DLRS--NVTGWLVT-NSTL-EL---PQPF---------A-V--E----A-F-
S----P-FDDF-SLK-----PLDSL--PAL---DKVDRT-VILDLKMDNL---GDGANYA
-FFNNNTYVEPAVPALYTV---MSS---GA--HA-----ENPIVYGSHTNSFVLKDNETV
EVILNNND-------DGKHPFHLHGHAFQVIARSDED--AGP--Y-------------SF
-H--HRS------VAPSVPMRRDTVSVQPNGHA--VLRFRSDNPG---------------
--VWLFHCHIEWHVASGLIATFIEAPLELQ----------KT-----L--S-----IPDA
HYDLCSRNH----PPINVSGNAAGNR-I----DYLNLKGE-----
>ur|A0A9P6WG97|20_564|2.8e-151|Kazachstania_exigua
-THTFNFIATWK-NV-TIPGSTIQK-QVIAFNDQWPLPEIHVNKGDRVIISLTNQFQ-QH
IAPHVTTSLHIHGIFHNTSH-GNSLQNDGPAMITQCPIPFGQTYI---YNFT------L-
-EDQIGTYWYHAHQ--------GAQYGDGMRGAFIIHD--------SKDHT-P---F---
--KY---DEEFTVTLTDLYYKPYYD-VE------------------YD-FLNRY-NP---
---MGNE-----P---------IPD-QILFNE----------------------S-SI-G
----EMNFQYNKTYLVRFINVGLFVSQYIVLEDHSFEIVEVDGVYT-QSNI-T-------
DVLYLAAGQRMAVLIHSKLQS-----TG-K-NYALTQIIDD--T-------ML------D
---MIPE-DLQL--QITNKIIY-DSNL-PD---PIPI---------KGL--R--QNK-I-
D-PI-A-TNDF-YLT-----TLDQK--PLY---SKYDHQ-IVLDVRMETL---GDGIKYA
-FFNNITFVPPRIPVLTTI---LTS---GK--LS-----TNPKIYGDNINAFILERDSIV
EIVLNNYD-------TGRHPFHFHGHNFQIVQKSQGF--HVGENFDPADQDKMTVPY-NE
-S--NPL--M---EFPEYPMIRDTVILEPNGHT--VIRFKADNPG---------------
--VWFFHCHVDWHLKQGLAAVFIEDPQTLQ----------QR-----E--T-----LTDN
YKEVCDAMN----MPN--KGNAAGHS-D----DWLNMDG------
>ur|A0A4U0WSK9|21_533|1.4e-148|Cryomyces_minteri
-TVVYNWDITWV-NA-S-PDG-FSR-PVIGINGQWPCPTIEGNIGDRVTIHTRNMLG-N-
----ETTSLHFHGLFQSGS-----NSMDGPAGVTQCPIPPGAKFT---YDYT------L-
--DQPGTYWYHSHN--------KGQYIDGLRGPLIVHD--------KD--A-P---YAE-
--QV---DEEVTLTLSDWYHDEAPG-LI------------------HY-FQSVD-NENN-
--HNGAE-----P---------IPK-GALMQD----------------------T-QN-P
----KISVKPNKKYLIRIINMSAFAGQFISIDGHQMTIVEVDGVYT-VPQK-T-------
DQIYITAAQRYSVLISTKSDA------S-Q-NFAIRAAMDE--E-------MF------D
---TIPA-DLNL--NVYGFLVY-DSKK-PL---PTPT---------P-L--T----T-F-
A----A-FDDF-ALV-----PQDRQ--RLL---SKVDHQ-ILMDFDFIN----DNGINRA
-RINGVSYIPQKVPALYTA---LTT---GS--DA-----TNPKVYGTNGNAFVVKPGEVV
EIVLNNHD-------GGGHPWHLHGHNFQVIARSGEN--AGT--Y-------------PG
-N-------A---AAPAIPMRRDVVMVRKGGYV--VIRYRADNPG---------------
--VWLFHCHIEWHVEAGLSATIVESPMELQ----------KS-----L--R-----IPSD
HMKICKDQG----IPT--AGNAVGNT-A----NHLDLTGE-----
>ur|UPI0026DD9FE5|33_546|3.6e-148|Cadophora_gregata
-TVTYNWDVSWV-TA-S-PDG-YSR-PVIGVNGKWPCPPISVEIGDRVVVNLRNQLG-N-
----ESTSLHFHGLFQTGS-----NSMDGPAAVTQCPIPPGEHFT---YDFV------V-
--QQPGTYWYHSHF--------RGQYIDGLRGPFIVHD--------RS--A-P---F---
--KY---DEEVVLTVSDWYHDQAPG-LI------------------HY-FQSPQ-NVID-
--HDGAE-----P---------IPN-SALIQD----------------------G-QN-S
----KIDVKPGRTYLFRITNIGSFVGSYLAFEDHDMTIVEVDGVYT-QPQK-T-------
NQIYLTVAQRYSVLVTTKTST------D-R-NFGIQSTLDT--D-------MF------D
---TIPD-WAKP--DVNGYLVY-NSKK-PL---PAVA---------P-L--R----D-L-
S----P-FDDM-KLQ-----PNDRQ--RIL---GKVDHQ-VIMEMDFIS----DAGVNRA
-IVNNSSYVPQKVPTLYTA---LSA---GK--QA-----TNPVVYGANSNPYVLRYNEVV
EVVLINHD-------DGHHPWHLHGHNFQIIDRSPSD--TK---Y-------------NP
-A--NV---V---PLSKTPVRRDVVQVHSNGYV--VIRFRADNPG---------------
--IQLFHCHIEWHVEAGLIATFIEAPEKLQ----------NS-----L--S-----IPRQ
HLKICENQG----IPT--KGNAAGNT-K----DFTDLTGANT---
>ur|C4YAJ7|14_471|2.1e-146|Clavispora_lusitaniae
----------------------------------------------------------D-
------------------------------------------TLL---YTTF------V-
-VQQTGTYWYHSHS--------GSQYSDGLRGIFIIEE-KK----KDD--Y-P---F---
--DF---DVDLPLSVTDYYHEESKN-II------------------KK-MLSRY-NP---
---TGAE-----P---------IPQ-NALFNE----------------------T-RN-V
----TWEIEPDTTYYLRVVNMGMFVNQYLYIEDHTFTIVEIDGVYV-EPRE-V-------
DSLHISVAQRYGVLLKTKKNP-----EQ-K-YFRFVSILDE--T-------ML------D
---FLPQ-ELQV--ISTNYLQY-PGSG-KEP-RPDTLKSGPREFEKL-V--N----S-L-
H----P-IDDF-DLR-----PLDKQ--VLL---DDPDYQ-IVLNFTMDNL---ADGVNYA
-FFNGITYTPPKVPALYTV---LSS---GD--LA-----SNPTIYGSNTNTFVLQYGEVI
EIVINNMD-------PGEHPFHLHGHVFQVISRSKGS--DDE---------DDPEMF-DP
-E--NPEH-T---KYPSHPMVRDTVSVNPNGFL--VIRFKAENPG---------------
--VWFFHCHVDWHLEQGLAITLVEAPHEIQ----------KK----QN--S-----TDVS
HLEACNYFQ----IPT--EGNAAGHR-GPSEAHWLDLSGQNVQ--
>ur|A0A9W4JCE3|104_554|3.1e-144|Penicillium_salamii
-THSFDWNVTWV-TA-N-PDGLADR-KVIGINGQWPLPSLEVNKGDRVIVNMFNGLE-D-
----KKTSIHWHGMYQEGT-----NDMDGPAMVTQCPVAPGSSFT---YNFT------V-
--NQNGTYWYHCHT--------DYCYPDGYRAPFIVHD--------AD--S-Y---FAD-
--KV---DEEMAITMSDWYHTLAED-IK------------------PE-FMSLY-NP---
---TGAE-----P---------IPD-SFLFNN----------------------S-IS-Q
----SYPVKPGKTYLIRLLNIATFVGQYFWIEDHTMRIVEIDGVYV-DETE-A-------
ESLYLSVAQRYSILVTMKNST------E-K-NYGMVMVADS--S-------LL------D
---TIPS-DLLL--NQTNWLEY-NAEA-PH---ENVT----MPVD-D-S--S----D-I-
Y----P-FDDI-NLV-----PHDRV--ELY---QNPSKS-IAVTVVMENL---DNGKGYA
-LLNNITYTAPKVPTLYTV---KFS---GY--LA-----TDATIYGDYTHSVVLEQDEVV
EIILSNQD-------TGTHPFHLHGHNFQLVDRSPGY--GAN--FFDYDAGTDFLTF-DA
-A--N--H-T---TFPTFPARRDTFVLPP-------------------------------
------------------------------------------------------------
---------------------------------------------
>ur|A0A2A9PJZ5|154_600|1.1e-143|Ophiocordyceps_unilateralis
-----DFNITWV-RR-N-PDGAFER-PVIGINNQWPIPPIHANVGDRVVVRVRNLLG-N-
----QTTSLHFHGLFMRGT-----PHMDGPDAVSQCPIPPGAEFT---YDFT------I-
--DQPGTYWYHSHT--------HAQYPDGLRGPLIVHD--------VK--F-P---YRD-
--DV---DEELVLTLSDWYHDEMQT-LI------------------PR-FLSKN-NP---
---TGAE-----P---------VPN-SALLNE----------------------T-QN-L
----QVHVRPRRKYLLRIINMGAFAGQFFWIEGHSLTVVEVDGVYT-KPAE-A-------
QMIYLSAAQRTSVIVETRGDA------S-A-NFPIVASMDT--A-------LF------D
---VLPE-DLNY--NSTGWLVY-DDAK-PK---PEPA---------P-V--D----E-L-
E----P-FDDM-KLI-----PWDDM--ELL---PSPDRV-LQLDVAMDNL---GDGANYA
-FFGNITYAPPKVPSLYTA---LSA---GD--LA-----TNPAVYGEYAHPFVLKKGEVV
QVVVNNLD-------PGRHPFHLHGHNFQALYRSAEE--EGT--F-------------AD
-V--DEPE-S---KFARVPMRRDTLVVFPNGNI--VLRFRADNPG---------------
------------------------------------------------------------
---------------------------------------------
>ur|A0A875RTP0|1_459|8.9e-142|Eeniella_nana
------------------------------------------------------------
--------------------------MDGPVGVTQCPIPPGKTFL---YDFV------V-
--EQSGTYWYHSHS--------GSQYSDGLRAMVIVHD--------SE--V-E---SKY-
--KY---DDERLFSVSDWYHDTSDV-LA------------------ER-QLTRY-NP---
---TGAE-----P---------IPQ-SMLFND----------------------S-KN-V
----TVSVEPETTYIIRIANIGIMVSQYIFIEDHEFEIVEVDGVYT-KPAR-A-------
NMLYLAVGQRASILLKTKSLS----DVN-K-QFCIVQSLDT--S-------ML------D
---AIPK-DLQV--TSISYLSY-DKSM-AK---SVPR----KEFY-D-I--D----S-Y-
E----P-FDDF-NLE-----PLINQ--PLL---PEPDHV-IHLNLHMDNL---GDGVNYA
-FFNNLTYVTPKVPTLLTA---LTA---PDN-LV-----MNDRIYGENTNAFVLSGGDVV
DLVVDNDD-------SNKHPLHMHGHQYQVVVRSQEY--------------EVPHHF-QY
-E--NA---S---EFPEHPCVRDTLTVNTYGHA--VIRFRADNPG---------------
--IWFFHCHLDFHLEQGLAIVLVEAPDVLR----------DQL--KYD--S-----LPFD
YIQTCLAAD----MPT--KGNAAGNT-E----DWLDLAGQNLQ--
>ur|A0A3M7M8J1|4_422|2.5e-140|Pyrenophora_seminiperda_CCB06
------------------------------------------------------------
------------------------------------------------------------
------TYWYHSHE--------RGQYPDGIRGSLIVHD--------ND--S-P---FKD-
--LY---DQEIILTLSDWYHERMQT-LL------------------AS-FINIA-NP---
---SGAE-----P---------IPQ-AALLND----------------------T-QN-L
----TVKVEPGKTYLFRMVNMAAFAAQYVWFEEHNMRIVEVDGVYT-EPTE-A-------
NMLYITAAQRYSVLVTAKNDT------N-S-NFAFVGSMDE--E-------MF------D
---SVPE-GLNP--NVTGWLVY-DEKK-EM---PTPK---------D-I--H----S-F-
E----P-FDDI-NLV-----PYDKQ--TAF---DHVDQT-VKLDMNMGNL---DDGANYA
-FFNDVTYISPKVPTLYSV---LST---GP--NA-----TDAVIYGSNTNAFILAQNQVV
EIVLNNND-------PGKHPFHLHGHVFQVVTRSSPD--AGP--Y-------------DA
-S--NTT------APVPSPMRRDTILVHPNGHI--VLRFRSDNPG---------------
--VWLFHCHIEWHVASGLTATMIEAPLSVQ----------AQ-----LQGN-----IPAD
HWKVCEDKG----VPT--KGNAAGNT-L----DFTDLRGEN----
>ur|A0A8J5CE66|120_546|1.6e-139|Yarrowia_sp._E02
------------------------------------------------------------
------------------------------------------------------------
-----------------------GQYPDGLRQSFLVSD--------PD--D-V---YKD-
--EY---DEHLSFTLSDWYHEEIPD-LM------------------VD-FMSKY-NP---
---DGSE-----P---------VPS-NLLFND----------------------T-QN-V
----SLPVEPNKTYKLTIINVGAFVSQYIQFEDHKVQVIEVDGVAT-EKSEPT-------
DLLYITSAQRYSVLLRTKDSA------S-R-NFAISTAMDS--T-------ML------D
---SFPS-DLQL--VQTNYLEY-NPHA-AKN--PVEN--WYQEKD-E-FKDD----E-F-
Q-KK-R-FDDM-ALI-----PVDRQ--PLL---PDADHT-IVLDMSMNNL---DDGINYA
-FFNNITFTHPKVPVLYTV---LSS---PNG-LE-----TNPKIYGSNANVFVLKHNEVV
DVVLNNKD-------DGAHPFHLHGRNFQVPYRSPAY--DDD----------NMTSF-DP
-S--L--K-K---EFSPIPMRRDTVYVRPGGNF--VLRYRANNPG---------------
--VWFFHCHIEWHMSQGLALVMVEAPAEIK----------KK-----Q--T-----VPEN
HLQVCQAGN----VPT--LGNAAANA-V----DWLDLAGQNLQ--
>ur|F0XKB3|40_513|1.8e-138|Grosmannia_clavigera__strain_kw1407_/_UAMH_11150
------------------------------------------SVGDRLVLNVYNELG-N-
----ASTSIHFHGFFQNGT-----NHMDGAVGVTQCGIPPDESFT---YDI---------
---EPGTYWYHAHN--------NGQYLDGLRGTIVVHD--------PV--G-P---HED-
--QY---DAEIVLSLSDWYHRLSSE-LL------------------GD-LISPG-NP---
---TGAE-----P---------VPQ-AALLND----------------------T-QN-L
----QVPVEPGKTYLVHIANVAGFAAFRLWFEGHSMRVVEVDGVWT-EPAD-A-------
SVLYIAAAQRYSVLLTMRSDA------A-A-NFAMVAAMDC--D-------LF------D
---DIPD-GLAA--NVSGWLVY-DRAK-PL---PEPT---------P-L--A----S-F-
D----D-LDDF-GLV-----PYDRQ--ALL---DHVDLT-ITLAVKMDNL---RDGANYA
-FFNDLTYVAPKVPSLYSA---LTV---GAA-NA-----TNSRVYGTYAIPQVLPHLAVV
EVVVNNGD-------DGMHPFHLHGHNFQVVSRSADD--AGD--Y-------------NS
-N--S----P---ALPAIPMRRDTVSVCPNGNV--VVRFRADNPG---------------
--VWLFHCHIEWHMEQGLIATFVEAPEALQ----------G------L--S-----IPPD
HLAACAAAG----TPT--AGNAAGNT-H----DVLNPHGQN----
>ur|G3ATR2|1_350|3.8e-137|Spathaspora_passalidarum__strain_NRRL_Y-27907_/_11-Y1
------------------------------------------------------------
------------------------------------------------------------
------------------------------------------------------------
------------------------------------------------------------
--------------------------------------------------------MN-A
----TWKVEPNKTYFVRLLNIGGFVSQYIWMEDHNFTVVEADGIYV-EKNE-T-------
SMIYITVAQRYGLLITTKNET------D-R-NYAFMTAVDT--T-------ML------D
---LIPD-ALQL--NTTNYIVY-NEDA-DL---PKPF---------P-P--P--------
D-T--Y-LDDF-YLK-----PLDNT--TIL---DDADYT-ITLDVVMDNL---GNGINYA
-FFNNITYVKPKVPTLMTA---LSA---GE--LA-----TNAMVYGSNTNSFVLQPNDVI
DVVVNNKD-------TGRHPFHMHGHVFQLIERHPEV--PDD---------QEHVAF-NA
-S--DH---A---EWPEKPMHRDTVWLEPLSYM--VLRFKATNPG---------------
--VWMFHCHLEWHLDQGLAILLVEDPIGIQ----------ND---PRQ--Q-----LNDN
SKQICEKAG----VPW--EGNAAGNN-T----DFLVLTGENVQHA
>ur|Q0V127|101_502|5.9e-135|Phaeosphaeria_nodorum__strain_SN15_/_ATCC_MYA-4574_/_FGSC_10173
------------------------------------------------------------
------------------------------------------------------------
-----------HHE--------RGQYPDGLRGPLIIHD--------TQ--D-P---HKD-
--LY---DEEVVLTLSDWYHDRMQE-LL------------------KS-FISIS-NP---
---SGAE-----P---------VPQ-AALMND----------------------T-QN-L
----AFKVQPGKTYLFRLINMGAFAAQYVWFEGHTMRIVEVDGVYT-EPTE-A-------
DMIYLTAAQRYSVLVTAKNDT------T-S-NFAFMGSMDQ--D-------LF------D
---AVPD-GLNP--NVTGWLVY-DDTK-PN---PAPK---------E-I--D----A-F-
E----P-FDDF-KLV-----PYDKE--ALF---DKVDHS-ITLDLKMDVL---NDGANYA
-FFNDITYVR-------------------E--NA-----TNPAIYGSNTNAFILSANEVV
EIILNNDD-------PGKHPFHLHGHAFQVVTRSEEE--AGF--F-------------DP
-S--NVT------ALPATPMKRDTILVRPNGHI--VLRFRADNAG---------------
--VWLFHCHIEWHVASGLTATMIERPLDIQ----------RQ-----LAGK-----IPED
HLKVCEAGS----VPT--AGNAAGNT-K----DLLDLSGENK---
>ur|A0A3M7NDG7|1_380|1.3e-133|Chaetothyriales_sp._CBS_132003
------------------------------------------------------------
------------------------------------------------------------
------------------------------------------------------------
--------------------------------------------------MSLY-NP---
---TGAE-----P---------IPQ-SFLLND----------------------T-QN-T
----SLQVEPGTTYMLRLINIGAFVAQYFYIEDHELTIVEIDGVYT-EPTK-A-------
DILYIAIAQRYAVLVTTKNST------A-K-NYPIVTVADS--E-------LL------D
---TIPS-DLQL--NNTNWLEY-NKSA-PH---LQAN----MAVD-T-S--S----D-L-
V----P-FDDM-TLV-----PADHM--PLF---AEPDHI-IDLTVVMQNL---DNGKGYA
-FLNNISYTAAIVPTVLTV---LSS---GD--LC-----TNEVIYGEFTQPVVLEHNQVV
QIVLNNND-------TGTHPFHLHGHNFQLINRDPPL--GRH--FYDYSDLDSPVNF-NP
-D--N--H-T---AFPKVPARRDTFVVPPQGSW--VVRFVADNPG---------------
--VWFFHCHIDWHLSQGLGMLLIEGPRHIQ----------AQ-----LPNG-----VPSD
HLAACKAAS----IPT--TGNAAGNS-E----DFLDLSGQPE---
>ur|A0A2J6TEX6|20_537|2.2e-131|Hyaloscypha_bicolor_E
-TVTYNWDVTWV-WA-A-PDG-HGR-PVIGINNQFPCPPMEATIGDRVIVNLNNKLG-N-
----ETTSLHFHGIFQTGT-----NAMDGPSGVTQCPIPPGGTFT---YDFI------V-
--NQPGPYWYHSHN--------KGQYIDGLRGPFIIHD--------PA--A-P---F---
--KF---DEELTITVSDWYQDQAPG-LI------------------NF-FQSAT-NEAE-
--NGGSE-----P---------IPN-SALLAD----------------------T-QN-A
----QFTVKPKKTYLIHFINMGSFVGSFTKIDGHKMTIVEIDGVYT-APQD-V-------
DELYLTVAQRYSVLITTKSDT------S-K-NFLISNTLDT--S-------MF------D
---HIPD-WAKP--DVYGFLVY-DSKK-PL---PAVN---------P-L--R----D-Y-
S----V-FDDF-QLI-----PRDRQ--KAL---TNVDQQ-IILTMDFERAPDNDNGINRA
-IINGVSYVGQKVPTLFTA---MSA---PKN-VV-----MNPLIYGANSNSFVFKLNQTV
EIVLINED-------SGGHPWHLHGHNFQLIARSPPN--TP---Y-------------KA
-S--A----I---HPPHTPMRRDVVQVNTGGYI--VLRFTVDHPG---------------
--IQLFHCHIEWHVEAGLTATFIEAPDVLQ----------DT-----Q--T-----IPHD
HYKTCESQG----IPT--KGNAAGNT-K----NWLDLTGANT---
>ur|A0A2T7A7H4|22_429|1.5e-130|Tuber_borchii
--VTYDFNITWT-TA-N-PDGLFPR-RTIGINGKWPIPTIEVNKGDRLIVNMYNGLG-D-
----QNTSLHFHGIFQNGT-----SYMDGPVEVTQCPVAPGQSFK---YDFV------V-
--NQPGTYWYHSHV--------KGQYPDGLRGALIVHD--------DN--S-P---QKS-
--LY---DFEVVLTFSDWYHEQMPK-LI------------------SR-FLSVA-NP---
---TGAE-----P---------VPQ-CALINE----------------------A-QD-T
----KVKVEPGKTYLFRMINIGAFAAQYVWFEGHTMRVVEVDGVYT-KPME-A-------
GMLYLTAAQRVSVLITMRNST------G-E-NFPFVGSMDQ--D-------LF------D
---QVPK-GLDP--NVTGHLVY-SDSN-KN---PPAK---------E-I--P----E-F-
D----P-FDDF-LLE-----PEDGE--VLL---ENPDYS-FNLDVVMDNL---NDGANYA
-FFNEITYVAPKVPTLYTA---LSA---GE--YA-----TDPVIYGRDTHPFILKHNQVI
EIIINNLD-------PGKHPFHLHGHNFQLVHRSPDD-----------------------
------------------------------------------------------------
------------------------------------------------------------
---------------------------------------------
>ur|H1W1K0|29_434|5.8e-130|Colletotrichum_higginsianum__strain_IMI_349063
---ELDWNIGWV-LA-N-PDGAFDK-PTIAVNGQWPLPLIEADKGDRLVLTVHNHLG-N-
----ASTSLHFHGMFQNGT-----NHMDGAVGITQCAIPPGKSFT---YDFK------F-
--DQVGTYWYHAHN--------DGQYPEGLRGPLVIHD--------PK--G-P---YEG-
--KY---DEELVITFSDWYHRSTRA-LI------------------KE-LISVE-NP---
---TGAE-----P---------VPN-SALMND----------------------T-QN-L
----KVGVQPGKTYLVRMVNIGAFASHYVWFEGHPMRVVEVDGVWT-DEAA-A-------
DMLYIAPAQRYSVLLTTRDDA------S-AGNFAIVGAMDE--D-------LF------D
---VIPD-GLNP--NVTGWLVY-DDHK-PL---PEPA---------A-V--D----E-F-
D----P-FDDF-ELV-----PVDRE--EIY---DRVDHS-FSFNVKMDNL---GDGANYA
-FFNDKTYVLPKVPSLYTA---LTV---GAA-HA-----ADPRVYGTYTIPHVLRRNDVV
EIVLNNED-------DGKHPFHLHGHQFQVIHRS--------------------------
------------------------------------------------------------
------------------------------------------------------------
---------------------------------------------
>ur|A0A1Y2FQ17|23_537|2.4e-129|Protomyces_lactucae-debilis
------WNITYV-DGVS-PDG-SAE-ANTSVNNQWPIPALDFDYKDRVVIKVNNQLP-D-
----VDTSLHAHGMFQNGT-----NWADGPQMVTQCGIPPGGSMT---YNFT------L-
--EQNGTYWIHSHT--------QGQYPDGLRTPMIIHS--------PE--E-A---Q---
--QY---DEELTIYFSDWYHESMVV-LK------------------DV-FQSYT-NP---
---TGAE-----P---------VPK-AALIND----------------------R-VN-T
----QFSVKPNTLYRLRFINLGGFAAFRVWFEDHDIEIIEVDGVDV-APMK-V-------
DGFTLTAAQRTSVLLRTKNAT------D-Q-NFPFVGSMNE--D-------MF------D
---QVPE-GLNP--NVTGYLVY-NSDA-PL---PVAK---------L-V--D----E-W-
P----T-SNDF-ELV-----PVVPE--PVR----DPGHR-ITYDVLFDNL---ADGENYA
-FLNGKTYKPPKTPTLLTV---KAA---GQ--LSNKSVVFDSAIYGEHTITDIVPHLQSV
ELCINNYD-------AGFHPFHLHGHSFQVVKRSAED--EGP--C-------------PG
-SDNTTWY-E---TIPANPMRRDVLQVPPGGHA--VIRFYSDNPG---------------
--IWLFHCHLTWHQISGMLSHILVAPDLLA----------LQ--------D-----VPQN
TYDNCKAHN----VNV--LGNAAGKS------DLYDLSGQNA---
>ur|Q2GUY9|25_447|7.1e-129|Chaetomium_globosum__strain_ATCC_6205_/_CBS_148.51_/_DSM_1962_/_NBRC_6347_/_NRRL_1970
---THDFNITWV-TA-N-PDGMADR-PTIGINGQWPIPIIRVNKGDRLVVNVFNSLG-N-
----QSTSLHFHGLFMSGA-----THMDGPVSVTQCPIVPGGRFT---YNFT------V-
--DQPGTYWYHSHI--------HGQYPDGLRGPLIVHD--------PE--S-P---FAD-
--MY---DEEVVMTVSDWYHDQMPA-LL------------------GP-FMSKA-NP---
---TGAE-----P---------VPN-SALLND----------------------T-QD-L
----AVPVQPGKTYLFRMANIGAFAGQYIWFEGHNMTILEIDGVYT-HPAE-A-------
SMIYLATAQRCSFLVTAKNNT------S-G-NFPIVASMDT--D-------LF------D
---TLPE-DLNW--NVTGWLVY-DTAK-PL---PDPA---------V-LS-D----P-F-
E----P-FDDM-GLV-----PWDNQ--TIL---GEPDQT-ISLDVIMDNL---SDGANYA
-FFNNITYVAPKVPTLYTV---LTA---GE--HA-----TNPAVYGTYTHPFVLEKGQVV
DIVLNNLD-------PGKHPSTYTAIIFRL---------SGA------------------
-Q----------------PTR----------------------PA---------------
-------------------------PLPIP--------------------TS---RQPTS
H--------------------------------------------
>ur|A0A8E2F790|21_527|9.3e-128|Glonium_stellatum
-TVTFNWDIGWV-NA-A-PDG-FNR-PVIGINGQWPLPKVEADLGDTIVVNIHNSLG-N-
----ETTGIHWHGQFQQGT-----NNMDGPSGVTQCPIPPGSSFT---YSFT------A-
--EPAGSYWYHSHA--------PAQYPDGLRGPLIIHD--------RA--A-E---KKL-
--GF---DQELTLTVSDWYHDQMPG-LV------------------HY-YLSTA-NT---
---DGSE-----P---------IPN-SSIIND----------------------K-LT-E
----TFNIQPNKKYLIRIINISAFAAHYVKFDGHNMCVVAVDGVQT-QPVT-T-------
DTIEVSAGQRMDVIITGMPNP------K-K-NYAFVASMDP--S-------MF------D
---SVPS-TLNL--NSDGILQY-NPKF-PA---PAPI---------R-Q--S----T-F-
T----P-IDDF-SLA-----PLDGQ--HIY---GNPDQI-ITMLVNFSDY---SVG-QRA
-ALGPTPYVSPKVPTLYTA---LTT---GQ--DA-----LNPKVYGDGVNPFILKSGQII
EVVVNNID-------TGAHPFHLHGHTFQVVARTNTQ--P----W-------------DG
-N--T----K---NLRAVPMKRDTMKVPAGGAI--VLRFQANNPG---------------
--VFLFHCHIEWHVQAGLSVTFIESPIQLQ----------QQ---FPN--G-----IPWA
QKQICQKQG----IPT--EGNCAGQT-R----NVLD---------
>ur|A0A9P0QK17|171_586|2.6e-127|Candida__railenensis
------------------------------------------------------------
------------------------------------------------------------
------------------------------------------------------------
--KY---DAAVPLTISDWYHEESSD-IM------------------HS-FLNKF-NP---
---TGAE-----P---------IPQ-NSLFND----------------------T-KN-S
----TWTVEPETTYLVQVVNMGMFVSQHLYLEGHTFTVVEIDGVPV-IPYE-T-------
KSILISVAQRYGLIVKTKSASELERQGQ-S-AFRFVNIIEK--S-------ML------D
---FLPE-DLQL--IGTSWMEY-AGNKKGL---PEPLDNSPESYDLI-T--S----K-L-
K----P-LDDF-NLV-----PLSKE--PIF---DHPDYQ-ITVNFTMDTL---GNGVQYA
-MFNGISYTAPKVPTLYTV---MSAD--DD--LL-----ENSQIYGSNTNTFVLKENEVI
EIIVNNQD-------PGTHPFHLHGHTFQVLSRSEEG--EDE---------ENPITY-DP
-E--NPEH-N---DFPEIPMQRDTIVIEANGFV--VLRFKADNPG---------------
--VWFFHCHVDWHLEQGLALTLVEAPTAVK----------ES---LKN--G-----LPPS
HLEACALAQ----VGT--SGNAAGNS-K----SWLDLSGENLQFA
>ur|UPI00221F8EE8|24_526|9.2e-127|Radiomyces_spectabilis
----YDWNVTYV-NA-N-PDNLKER-QVIGINGKWPPPPIEVTLGDTLVVNLHNSL--N-
----EPTALHFHGQFQNGS-----VWMDGPSMVTQCPIPPNYDFT---YEFN------I-
--TQTGTYWAHSHY--------MGQYMDGFRSPMILHN--------PN--E-S---Y---
--AY---DEEVTVTLSEWYHDSSYT-NL------------------AT-FLNIK-NP---
---TGAE-----P---------VPQ-SGFIND----------------------S-AN-T
----TFHFKPGKVYRLRLINISGFSTFFFSIDGHDMDIIEVDGIDT-ERKT-V-------
KSLYLTAAQRFSVLVSTKNAT------N-L-NYYMHADMDT--G-------MF------D
---TLPD-DLQT--NLTAPIYY-DESH-NN--FASSE---------D-I--G----M-D-
S----D-FDDI-SLV-----PLLKE--SAV----APDHQ-VNLTFNFDVT---TDGFNRG
-MFNELPYLAPNVPTLNTM---FSM---GD--LA-----TNAAVYGPQTIATVFKHLDMI
ELVLNNLD-------SGDHPFHLHGHVFQIVARGDGV-------Y-------------SG
-N--TSDV-Q---WVNENPVRRDTVMVPAESFT--ILRFRADNPG---------------
--VWIFHCHIDWHLESGLAAIFIEAPDVAQ----------QR-----M--T-----LPQQ
FLDVCEASG----IKA--TGNGAGKE-G------LDLS-------
>ur|A0A9Q8QIX5|2_373|2.1e-126|Purpureocillium_takamizusanense
------------------------------------------------------------
------------------------------------------------------------
------------------------------------------------------------
-----------------------AD-LI------------------PI-FMSKN-NP---
---TGAE-----P---------VPN-SALMNE----------------------T-QN-L
----KFAVEPGKTYLFRVINIGAFAGQYLWFEGHKMTIVEVDGVYT-QKAE-A-------
DSVYISAAQRVSFLLTTKNDT------G-A-NFPIVASMDT--T-------LF------D
---QLPP-ELNY--NSTGWLVY-DDAK-PK---PDAA---------L-V--D----E-F-
D----P-FDDM-TLV-----PYDEM--PLL---PEPDQV-VQLDVIMDNL---GDGANYA
-FFNNISYKPPKVPSLYSV---LSA---GD--MA-----TNAAIYGEFTHPFVLKKGEIV
QIVVNNLD-------TGRHPFHLHGHAFQAIHRSEED--AGT--Y-------------DD
-Q--GGDQNQ---TFAKAPMRRDTLVIYPTGNI--VLRFKADNPG---------------
--VWLFHCHIEWHVVSGLMATFVEAPTELQ----------KQ-----I--T-----IPQD
HLDVCKAAG----QPT--AGNAAGNT-V----DLLDLRGQNA---
>ur|A0A8H8C7S7|1031_1544|5e-126|Helotiales_incertae_sedis
---AYTWSVGWV-QT-S-PDG-FSR-PMIGINGQFPCPPIKANMGDTIKITMTNNLG-N-
----QSTAIHFHGIFQTGT-----AFSDGPAMVTQCPIQPGGSFV---YEFK------V-
--DQPGTYWYHAHI--------GGQYIDGLRGPLIIND--------VN--A-P---YR--
--GI---DTEYTLTLSDLYHTEAPS-LI------------------NY-YQSTD-NANN-
--NNGAE-----P---------VPN-SGLINE----------------------A-QG-V
----TFPMVAGKKYLFRIINMGAFAPFYLQFDQHDMTVVEIDGVYT-TQTT-V-------
SQLFITVAQRYSVIVMAKTSS------T-K-NFAIKASMST--D-------MF------N
PT-IIPA-TFNT--EVSAYLVY-NSAA-AL---PAPL---------T-I--T----P---
V----P-FDDS-IFT-----PYDQQ--AAF---GPVTKP-ITMTVSFGTN---QNGQFRG
-YLNQFDYIPQKVPTLYTA---MNAP--LD--QV-----NNPSIYGANTNPYVLPLGAVV
EITLQNHD-------SFAHPFHLHGHNFQVISRTSGG--PD---F-------------PI
-N-----------IPAGAPMRRDVVQVMSDGSV--TIRFVADNPG---------------
--IALFHCHIEWHVEAGLTATFIEAPTELQ----------AA----KL--Y-----IPVS
HRDVCDVQG----IPR--KGNAAGNS-K----DYLDMTGANV---
>ur|A0A8H4W6U1|20_542|9.4e-126|Cudoniella_acicularis
-TLTYNWDIDWV-PV-S-PDG-FPR-VAVGINGKWPCPQIDVNVGDRVIVNIVNNLG-N-
----ETTTIHFHGIFQTGS-----NQMDGPAQATQCPIAPGSSFQ---YDFV------I-
--NQTGTYWYHAHV--------GGQYIDGLRGPIIVHD--------PR--S-P---FLG-
--LY---EEEVTFTVTDWYHTQAPY-LI------------------DF-FESPL-NNEI-
--HGGSE-----P---------VPN-ATLINE----------------------A-QN-V
----KFPIKPNGTYLFHIINMAAFAGIYVQFDQHELTVVGIDGVYT-TPRK-V-------
SQVFLATAQRYSVIVQAKPNA------N-Q-NFAITTSMDL--S-------MF------D
PS-VTPP-NLNN--NATAWLVY-DSAK-PL---PVAP---------S-F--Q----Y-L-
D-S--A-LNDK-VFT-----PYDQE--GPL---GPVTHP-ISLTMGFTSN---EANQNRA
-IFNNVTYIPQKVPSLYTA---LSAP--AD--QV-----SNPVIYGVNSNAFVLPYNAIV
EITLSNTD-------NGPHPFHLHSHQFQVIARSDPT--ADDTLL---------------
-T--PPTN-V---VPPATPMRRDTVLVNGGGYV--ILRFKADNPG---------------
--VALFHCHIEWHVEAGLTATFIEAPEQLQ----------AL----GL--V-----IPQS
HKATCAKLG----IPI--TGNAAGNT-K----NWTDLTGA-----
>ur|UPI000DBD505D|28_521|3.2e-125|Aspergillus_brunneoviolaceus_CBS_621.78
----YDFNVTWV-LA-N-PDGARVR-PTIGINDAWPLPQIQADLGDTIVVNVLNSLG-N-
----QSTALHFHGIFMEGT-----PHMDGTAQVSQCAIQPGSNFQ---YRFQ------V-
--NQPGTYWYHAHA--------ESQYPDGLRGLLVVHD--------AA--F-P---YHD-
--EY---NEEIVFSISDWYHEQMPE-MM------------------PH-YLH---QS---
---MLHD-----P---------TPD-SNLIND----------------------T-QN-L
----QIPVRPSEKYHVRIANIGGFMGQYVSIEDHEMTIVEVDGVYT-KRAQ-A-------
RTIYIAAGQRYGVLIEGKDNA------S-R-NYAITVTMDK--T-------LI------M
---MAHS-RPQV--TVTGWLVY-DQRL-PL---DEPS---------ADI--D----I-S-
Q----A-IDDI-TLE-----PYDSE--PLF---TSPDQS-ITLNMGTARL---GDGKSHW
-TFNDIAYTPPDYPTLYHA---LEA---GS--LS-----TDATAYNRSTNTFILAENQTV
ELVVNNGH-------MSRHPFHLHGHNFQVVYRSEAG--NGS--F-------------AD
-T--GATE-A---DFPRVPIRRDTAIVHPGGNL--VLRFRSTNPG---------------
--VWIFHCHMEWHAYSGLVLTLVEAPLALQ----------ER-----L--QLST-RIPAD
HLAACAP--------------------------------------
>ur|A0A178ZUF6|27_507|3.8e-124|Fonsecaea_erecta
-TVTYDFNISWV-LA-N-PDG-FGR-PTIGVNGQWPPPTIAADLGDTVVVNVVNSLG-N-
----QSTALHFHGLFMNGT-----TELDGPAQVNQCPIAPGSSFV---YQFK------A-
--SQPGLYWYHSHV--------QGQYPDGLRAPLLIRD--------PN--H-P---YRG-
--QY---DDEVLLSVSDWYHDQMAH-LV------------------PH-YLHGG-SM---
---MSQE-----P---------VPD-ANLLND----------------------T-QD-M
----RIPVVPDRTYLVRLVNMAAFAGQYFWVEDHSIRIVEVDGVYT-KPAE-T-------
DMIFLSSGQRCSFLVTTQSGR------D-R-NYPLVASMNP--S-------LS-------
---KIRN-SASQ--NVTGWLVY-APDQ-PL---PQPQ---------V-L--D----N-F-
D----P-LDDT-TLE-----PYDEM--PLL---PPPGQS-IVLSLGMSHA----GGIKW-
-FFNTTRYSAPEIPSLYTA---LSS---GP--NA-----TNHSIYGVSTNPFVLQHNAVV
EIIVYNHH-------MVRHPFHLHGHNFQAVYRSPKK--AGS--F-------------FD
-S--GLVE-A---DFPRMPMRRDTLLLENGGFM--VLRFRADNPG---------------
--VWLFHCHMEWHVETGLVATLIEAPLELQ----------QL----H---KD--------
---------------------------R-----------------
>ur|A0A9P4T615|30_524|2.6e-123|Curvularia_kusanoi
-------------------DG-YNR-PVIGINGQWPLPKVEANVGDTIVVTATNKLG-N-
----ETTSLHWHGMFQTES-----NNMDGPIGVTQCGIPPGSSYT---YQFT------A-
--NPAGSFWYHSHA--------PGQYPDGLRGPMIIHD--------PA--W-E---KSL-
--NI---EDQYVMTLSDWYHDQMPG-LV------------------NY-YLGTQ-NT---
---DGAE-----P---------IPQ-ASLIND----------------------K-MT-E
----TFKIKPGKRYLIRIISMSALAAHYVHFEGHKMQVVAVDGVPV-KATD-A-------
DVINISAAQRYDVIITGREKA------D-K-NYAFVAAFDP--D-------MF------D
---SVPP-TLNM--NSDGILQY-SEKA-AK---PPPI---------R-D--T----T-F-
Q-N--V-LDDF-ELT-----PLDQQ--ALL---GKPTKE-ITLSVNFTSY---DVG-QRA
-ALGETPYIGQKVPTLFTA---LST---GK--AA-----TNPIVYGETVNPHILNKGDIV
QITVNNLD-------EGNHPFHLHGHNFQVLSRSTSQ--P----W-------------QG
-D--A----S---KFPMSPMRRDTVKVPGSGSI--VLRFVADNPG---------------
--VFLLHCHLDWHVEAGLSVTFIEAPLELQ----------KQ---FPN--G-----VSEK
QKAMCRKQQ----IPT--EGNCAGNT-R----DLLDVS-------
>ur|A0A4U0UM41|76_475|8.9e-123|Friedmanniomyces_endolithicus
----------------N-------------------------------------------
------------------------------------------------------------
--------------------------------KLVVHD--------PE--N-P---YLG-
--QY---DAEIPLTLSDWYHDEMPG-LI------------------AG-FISYK-NP---
---TGAE-----P---------VPK-SALMND----------------------T-QN-L
----TVPVEPGKTYYFRLSNIGAFAGQYFWIEGHTMQIIEVDGVYT-DPAE-T-------
NMIYITASQRYGFLVTMKTDS------S-A-NFAMVGSMDT--D-------LF------D
---KVPA-TLNT--NVTGWLVY-DDAA-PK---AAAA---------L-L--D----E-S-
T----P-FDDM-TLR-----PQDGM--EIL---GDADLT-VTLDLSMTNL---GDGANYA
-FFNDITYTRPVVPTLYSA---LTT---GA--SA-----NDVAVYGEYTNSYVLQKDEIV
DIVLNNAD-------KGKHPFHLHGHNFQAIYRGPDN--EGS--Y-------------NA
-T--NET------AFPVTPMRRDVLMVRPLGNF--VIRFRADNPG---------------
--VWFFHCHIDWHLVTGLAATFIEAPLELQ----------KT-----L--T-----IPED
HLDACKAGG----VPI--AGNAAGNT-V----DFLNLEDQN----
>ur|A0A0H5CBS8|20_528|2.6e-122|Cyberlindnera_jadinii__strain_ATCC_18201_/_CBS_1600_/_BCRC_20928_/_JCM_3617_/_NBRC_0987_/_NRRL_Y-1542
-THNFEWVIGNQ-NL-S-PDGEVTR-EVITINNEWPAPQIRINKGDRVVIHVINNLK---
----EDTSLHFHGIFQRNS-----SHMDGATMISQCPIPPGGEFT---YDFT------V-
-PDQTGTYWYHSHS--------VAQYGDGLRGVFIVED--------GD--E-N---E---
--LY---DGDMAIMLADWYHTPSAI-LV------------------EQ-MFAQ--GS---
---RGGE-----P---------SIK-SGLFNE----------------------T-ER-Q
----SLFVQPDKTYLIRLVNGGMSATQYFYIEDHTITIVEVDGVKV-DPVE-V-------
EAVQLATGQRYNVVLKTKSTS------D-R-NYGVVQITNI--M-------MN------K
---K----------YTTNWLVY-GEKE-PE---QEAS----VQVRKR-V--G----D-L-
N----F-YDDI-NLR-----PLGSI--AKL---PEPDHR-LTFVYSSDHF--NQYGTKYY
-TMNSHPHLSPKVPTLHTV---FSANN-GS--KA-----LDPKIYGEGTNAFILQKDEVV
EIVLNSED-------HMRHPFHLHGHNFQILTRGAHV--HYR----------------EM
-Q--E----S---QFPEYPAIRDTVNVPGSGHV--VLRFKAQNPG---------------
--VWFFHCHTEWHAVQGLGVVFIEAPDVML----------ET-----Q--T-----LPQM
NKDLCVSYG----AKP--MGNAAGND------DLDDLTGE-----
>ur|UPI00144AF33A|23_531|5.1e-122|Lindgomyces_ingoldianus
---TYNWDISWV-HA-A-PDG-FDR-PVIGINGKWPLPKVEANVGDTIVVHATNSLG-N-
----ETTGIHWHGQFQTGS-----VNMDGPVGVTQCGIPPGSSFT---YSFQ------A-
--NPAGSYWYHSHA--------SGQYPDGLRGPMIIHD--------KA--W-E---ATL-
--KI---EDQYVMTVSDWYHDQMPG-MV------------------HY-YLSAQ-NTID-
--HGGAE-----P---------IPN-ATLIND----------------------K-QT-E
----TFKIKPGKKYLIRIISMTALAAHYVQFDGHKMEVVAIDGVPV-KSTP-T-------
DVILVSSAQRYDVIITGLRNP------K-K-NYAFVSQFDP--D-------MF------D
---FVPE-GLVM--ANDGILEY-DPAF-GK---PTPL---------R-K--D----S-F-
P-G--F-LDDF-TLV-----PLDGQ--PLL---GNPTQT-VTMNVNFTDF---SVG-ARA
-GLGKTPYIGQKVPTLFTA---LTT---GQ--NA-----KNPKVYGETTNPYVLNKGDIV
QIVLNNLD-------DGGHPFHLHGHNFQVLARTTTQ--P----W-------------DG
-N--T----A---TFPKVPMRRDTVKAYASGAL--VLRFKADNPG---------------
--VFLFHCHIDWHVESGLTVTFIEAPCDLQ----------KQ---FPN--G-----IPHQ
QKAICQKQG----IPT--EGNCAGNT-R----NPLD---------
>ur|G4TEG1|20_541|6.7e-122|Serendipita_indica__strain_DSM_11827
--HEVWWNITYA-QA-N-PDGLKER-RVIGVNGTWPPPPIEVTRGDTLKVHALNGL--D-
----VPTSLHHHGMFFRNQ-----SYFDGAVSITQCGIPPGDEFI---YEFP------I-
-TEQYGTYWVHAHS--------SGQYVDGLRAPFIIHN--------TP--E-V---H---
--KY---DDEYTVILGDWYHEEHTV-LN------------------SQ-FMSKW-NP---
---GGAE-----P---------VPK-SSIMYFSHN------GTYLP------NFN-AE-A
----SINFAPGKTYRLRIVNTSALAMFYFWIDGHEMRIIEADGTDL-EPVT-A-------
KMLAITVAQRYSVLVTARNTT------D-Y-NWAIHANMDE--E-------MF------D
---FVPA-DLQL--NQTSTIVY-NSSA-PL---NEPS---------V-V--D----A-Y-
E-N--S-VDDT-ELR-----PYTPQ--TVG----TPYRS-VELGVFFDTF---DNGVNRA
-AFNNVTWNPPVTPSLFSQ---LSM---GK--DA-----ENVHIYGPNTD--VLEFNKTF
EFTVINWD-------AGKHPFHLHGHKFAIVHKSWDV--ASN----------------DP
-T-LNPPR-T---ENHPNPLWRDTVQIPPGGSV--TMRFLTDNPG---------------
--TWFFHCHVEWHLEAGLAYTFLEAPTLAQ----------EL-----V--H-----PPQF
MYDHCAKLG----VPY--TGNAAGRN------STTDLRGLNV---
>ur|A0A8H7BIS5|25_526|1.2e-121|Apophysomyces_ossiformis
-----DWNITYT-NA-N-PDGLRER-RVIGVNGKWPPPAIHVNLNDTLVINVHNSL--D-
----EPTSLHPHGQFQNGT-----VWMDGPVGVTQCPIPPGYDLT---YEFN------I-
--TQTGSFWIHSHF--------MGQYMDGLRTPLILHN--------PN--E-P---Y---
--KY---DHDITVPLSDWYHEDYHK-GL------------------DT-FMSIY-NP---
---TGAE-----P---------VPQ-SGFIME----------------------N-VN-S
----SLTFEPGKTYRLRLINMSGFSTFFFSIDGHDLDIIEVDGIDT-ERKT-V-------
KNLYLTAAQRISVLVTAKNST------S-L-NYLMHADMDT--G-------MF------D
---VLPP-DLKT--NLTTPIYY-NASH-GN--FAPSE---------D-V--G----M-G-
S----D-FDDI-ALP-----PLHRA--AAV----EPDHQ-VNLTFNFDVT---TDGLNRG
-MFNEIPYLSPKVPTLNTL---FSM---GN--LS-----NNIDVYGPQSMAYILKHLDMV
EIVLNNLD-------DGDHPFHLHGHVFQIVARGDGI-------Y-------------TG
-N--RSEV-Q---WVLDNPTSRDTVLVPGNGYT--IIRFRADNPG---------------
--VWFFHCHIEWHLESGLAATFIEAPDVAL----------QR-----M--T-----LPEK
FYDMCEAGG----NIA--KGNAAGKQ-G------LDLS-------
>ur|A0A9P6TSS7|26_528|3e-121|Apophysomyces_sp._BC1034
-----DWNITYT-TA-N-PDGLKER-RVIGVNGKWPPPAIHVNINDTLVINVHNGL--D-
----EPTALHPHGQFQNGT-----VWMDGPAGVTQCPIPPGYDLT---YEFP------I-
--IQTGSFWIHSHY--------MGQYMDGLRSPLVLHN--------PN--E-P---Y---
--KY---DEDITFPLSDWYHDDYHK-GL------------------DT-FMSVY-NP---
---TGAE-----P---------VPQ-SGFMME----------------------N-VN-S
----SLTFQPGKTYRLRLINMSGFSTYFFSIDGHDLDIIEIDGIDT-ERKT-V-------
KSVYLTAAQRISVLVTAKNAT------S-L-NYLMHADMDT--G-------MF------D
---VLPE-DLKT--NVTAPLYY-DASH-NN--FAPSE---------D-V--G----M-G-
S----D-FDDI-AIP-----PLHRA--AAV----EPDHQ-VNLTFNFDVT---TDGLNRG
-MFNEIPYLTPKVPTLNTL---FSIG--GN--LS-----SNVDVYGPQTMAYVLKHLDMV
EIVLNNLD-------DGDHPFHLHGHAFQIVARGEGL-------Y-------------TG
-N--KSEA-T---WVIDNPTTRDTVLVPGLGYT--IIRFRADNPG---------------
--VWFFHCHIEWHLETGLAATFIEAPDVAL----------QR-----M--T-----LPQA
FYDLCEAGG----NPS--KGNAAAKQ-G------LDLS-------
>ur|UPI00230094D2|24_526|7.9e-121|Mycotypha_africana
----YDWNITYT-TA-N-PDNLYER-RVVGVNGKWPPPLVEATEGDTLVINVNNQL--D-
----VNTALHSHGMFQNTT-----AYMDGPVGVTQCPIPPGHSLT---YEFD------L-
--KQHGSYWIHSHF--------RGQYMDGLRTPFVIHA--------GN--E-S---Y---
--TY---DHDVTIPFQDWYHAESEE-GI------------------SV-FMNEF-NP---
---TGAE-----P---------VPQ-SGFIFN----------------------S-VN-D
----TLSFQPGKTYRLRLINMSAFSMYYFSIDGHDLDIIEIDGIDV-QRQT-V-------
KNVYLTAAQRISVLVTAKNST------D-T-NYYMHADMNT--D-------MY------D
---VLPD-DLLY--NLTIPLYY-NNQS-NV--FAASE---------D-V--G----M-E-
G----T-FDDM-KLA-----PIEVA--RAV----PFDHQ-VNLTVDFQVT---TDGINRG
-MFNEVPYLMPKVPTLNTV---LSQ---GN--LS-----TNQEIYGPQTQAFVLKHLDMV
EIVLNNLD-------AGAHPFHLHGHVFQMVGRGQGV-------Y-------------DG
TN--NSAV-E---WFLDNPARRDTVLVPETSFV--ILRFRADNPG---------------
--VWFFHCHIEWHLESGLAATFVEAPDVAQ----------QR-----I--T-----LPQS
FKDICTAGG----NAW--EGNAAGKQ-G------LDL--------
>ur|W2S059|25_531|1.3e-120|Cyphellophora_europaea_CBS_101466
----YDFNITWV-WA-N-PDGLFPR-PVIGVNDQWPPPPLNAAVGDMVIVNVLNSLG-N-
----QSTSLHFHGLFMNGT-----SHMDGTSWVSQCAIGPDSTFQ---YRFT------V-
--KQPGAYWYHSHT--------EAQYPDGLRGLMIVDD--------PE--S-P---YRS-
--EY---DDELVLSLSDWYHDPMPT-LL------------------ST-YDQQT-KM---
---MGRE-----P---------VPD-SNLIND----------------------T-RD-A
----KVRIEPGRTYLVRVANIGALVGQYFWIRDHVLTIVEIDGVYT-KVAE-T-------
DMIYIAAGQRYSFLLKTREAS------S-A-NFPIVSRMDN--S-------SF------A
---TSSD-KLKS-LDGVAWLTY-GDDL-PN---LQPG---------E-V--D----E-L-
K----P-LDDL-TLA-----PYDEQ--PLL----EVDHN-ITLNIDMHVR---DDGINHW
-MFNDQHYEKPTLPSLFAA---LSF---GP--EA-----ADPNTYGPTTQTHVLEHGAVV
EIEMSNKH-------MYPHPIHLHGHNFQVTHRSSKS--LND------------------
---------T---PADQAPMRRDTVVVNGHGTL--KLRFRADNPG---------------
--VWLFHCHMEWHAHSGLMATLIEAPTELQ----------KQ-----L--AGKVDQLSAD
PAKACRTGH----TET-------ATP-E----SPLEAQPESG---
>ur|A0A8H3FAW3|21_469|2.4e-120|Alectoria_fallacina
---VYNWDVTWV-NR-N-PDGLHAR-PVIGINNQWPLPAITANVGEQITVHLTNQLG-N-
----ETTSLHFHGLFQNGT-----NSMDGPTGVTQCPIGPGETFT---QVFT------V-
--NQPGTYWYHSHN--------GGQYPDGFRGPILIHD--------PA--S-P---YAS-
--QY---DEELVLTLSDWYHKQMAD-LI------------------PA-FLSPTQNP---
---SGAE-----P---------VPD-SAIIND----------------------N-AT-T
----SFAMIPGKTYMVRIINMANFAAFFVKFDQHEMTIIEVDGVYT-VAQK-T-------
DLIYLSDGQRMSVLITAKPNA------D-E-NFAFVGAMDP--T-------MF------D
---TVPP-KLDL--NATGYLVY-NTAK-PL---PAEAP--------T-F--A----S-Y-
H-NGLA-FDDF-GLV-----PYDKL--ALF---GPVTRQ-VVLNVNSGVT----DNQNRF
-TINNITYTEPKVPSLYTA---LSV---GK--AA-----TNPKVYGYAANAQVVNYQDIV
EVVVNNFD-------SGGHPVHLHGHNFQIVQRSAIN--AGV--Y-------------GG
-T--PI-------NPPATPIRRDVVKVNQGGYI--TFRYIANNP----------------
------------------------------------------------------------
---------------------------------------------
>ur|A0A1L7WKW8|1175_1688|5.2e-120|Phialocephala_subalpina
-TRSFTWSIGWV-NA-A-PDG-YTR-PFIGINGMWPCPALSVNMGDTIKLTVTNNLV-N-
----QSSAIHFHGIFQRNT-----TFADGPAMVTQCPIQPGASFV---YEFK------V-
--SQPGTYWYHAHI--------GGQYIDGFRGPLIIND--------VN--A-P---Y---
--RV---DKEYVMTLTDLYHAQAPG-LI------------------NY-YQSQD-NANN-
--NNGAE-----P---------VPN-SILINE----------------------A-QN-V
----QFSITPGKKYLFRIINMGAFAPQYLQFDQHDITVVEIDGVYT-QPYT-V-------
SQLFITVAQRYSVILTAKAGS------T-Q-NFAIKASMYT--D-------MF------N
PQ-VIPA-AFNT--EVSAFLVY-NANL-AM---PAPL---------T-I--T----P---
Q----P-FDDS-VFV-----PYDQQ--PLL---DPPTQS-IYMTVSFGAN---GNGQYRG
-YINGIDYVPQKVPTLYTA---MYGP--AN--QV-----NNAAIYGQQANPIVLPYGAVV
ELTLSNHD-------SFAHPFHLHGHNFQVVQRDSGG--SN---F-------------PI
-N-----------IPAGPPMRRDTVLMMADGSV--TIRFVADNPG---------------
--VTLFHCHIEWHVEAGLTATFIEAPTELQ----------AL----GL--Y-----VPVS
HRSACAAQG----IAM--KGNAAGNT-K----DYTDLTGAN----
>ur|A0A8S9BEZ5|19_533|9.4e-120|Helotiales_sp._DMI_Dod_QoI
-TLSYNWNIGFV-TA-S-PDG-FSR-QVIGINGQWPCPTIEGSVGDTVVINVTNSLG-T-
----QSTGLHFHGINQKGS-----PIMDGPSGVSQCPIPPGGSFS---YSFT------L-
--NEPGTYWYHSHN--------NGQYPDGLRGPLIVQD--------PK--D-P---YKG-
--QY---DEEIVLTTSDWYHDEIPA-LI------------------SQ-LLNTS-NT---
---QFAP-----P---------LPD-ALLLND----------------------T-TQ-A
----KFEFTAGKTYKIRLISMAAFASTFIQFGGHQMKIIEVDGSYT-QIST-A-------
DQIRIAPAQRYTVLLTALSST------T-T-NYAFLASLDQ--N-------RDFT----D
---TANS-IYPH--NITGYIVY-NEAQ-AY---PQAL---------E-V--N----Q-W-
A----P-FDDL-TLQ-----ALSGQ--SLL---AAPTKD-ITLNFTFGID---DAGVPRS
-YFNNITYVTQKVPTLFSA---FTT---GS--QN-----TNPVVYGT-VNPFVVSKGDIV
QIVVNNFD-------VAIHPFHLHGHQFQVLERPASN--AGA--Y-------------AG
-E--T----I---AFLGYPMQRDTVTVNANSYV--VLRFQADNPG---------------
--VWLFHCHIEWHVVMGLIATIIEAPEELA----------GN--------S-----IPAD
HQSVCQTQN----IPI--AGNAAGNT-Q----NPLDLTGANTQ--
>ur|A0A1V6UAH8|23_540|1.6e-119|Penicillium_coprophilum
----LNWNVTWV-NA-S-PDG-FER-PVIGINGQWPCPQIDVNVGDQLIVDVYNGLG-N-
----ESTAIHWHGIRQEGS-----GVMDGAVGVTQCPLAPGQHMQ---YHFD------I-
--NQTGTYWYHSHN--------MGQFPDGFRGALIVHD--------PN--P-P---F---
--HY---DDEFTLTLSDWYHQQMPD-LL------------------NT-YQSTE-NAKN-
---RGAE-----P---------LPD-ASLIND----------------------S-TN-T
----KIKVLPNKTYLVHIICVGNWPGHFWVIDGHEMTVVEVDGVYT-EPHP-A-----GD
KFLRVATGQRMSVLIKTKSDT------S-K-NFAIWDTMDV--N-------MMFIFEN-R
---TIPE-NYNP--NATAWLVY-DEAK-PL---PAPP---------V-F--H----H-I-
DFNDDF-VDDV-NLV-----PADHE--PLL---EPVNHQ-IIMDTGIALI----DGVPRL
-TVNNKTYLAPKVPSLYTA---NTV---GAE-YS-----SNPEVYGQ-VNPFVVKHNDVV
EIVINNHH-------NNLHPWHLHGHHFQVLQRTPVD--GGF--Y-------------TG
-L--Q----S---TVSKTPIRRDTIMVQNNGHT--VIRFRADNPG---------------
--VWMLHCHIEWHVEAGLMATIIEAPETFP----------NS----IH--A-----PPKS
HYDACNSYP----QLT--SGNAAGKQ-G------LDLSGL-----
>ur|A0A068RI08|23_523|2.2e-119|Lichtheimia
-----WWNITYT-TA-N-PDGLFER-RVIGVNNTWPPPVLEVNENDTLVIHTHNGL--D-
----EPTALHAHGMFQNGT-----GWMDGPSMVTQCPIPAGMDFT---YEFN------I-
--TQHGSYWLHSHY--------MGQYMDGLRTPLILHP--------AQ--E-A---Y---
--QY---DEDIYVPIYDWYHEQSST-GL------------------DT-FLNVY-NP---
---TGAE-----P---------VPQ-SGIIRD----------------------N-VN-S
----TFKFTPGKTYRLRLINMSAFSMFYVSIDGHDLDVIEIDGVDT-QRKT-V-------
KDVYLTAAQRVSVLVTAKNTT------D-T-NYYFHADMDT--D-------MF------D
---VLPE-DLQY--NLVSPVYY-DESH-SN--FAESE---------D-L--G----M-D-
S----N-FTDI-DLY-----PLQPA--AAV----EPDHQ-VNLTIDFQVC---TDGINRG
-AFNGLPYLQPKVPTINTL---FSE---GE--YA-----FSAEVYGPQTRAIVLDHLDMV
ELVLNNLD-------AGAHPFHLHGHVFQIVARGDGV-------F-------------DG
-N--RSNV-D---WVLDNPPQRDTVQVEAESYA--IIRFRADNPG---------------
--AWFFHCHIEWHLESGLAVVFVEAPDIAQ----------KR-----M--T-----LPQA
LKDLCTAGG----IPA--TGNAAGKE-G------LDL--------
>ur|K1X1B1|1113_1626|1e-118|Marssonina_brunnea_f._sp._multigermtubi__strain_MB_m1
---PYTWSIGWV-QA-S-PDG-FSR-PMIGINGQFPCPPLTANMGDTIKITLTNNLG-N-
----QSTAIHFHGIFQTNT-----TFSDGPAMVTQCPIQPGASFV---YEFT------I-
--NQPGTYWYHAHV--------GGQYIDGLRGPLLVND--------VN--A-P---YR--
--GI---DTEYFLTLSDLYHSQAPP-LI------------------NY-YQSQD-NANS-
--NNGAE-----P---------VPN-SGLINE----------------------S-QN-G
----KFTMVAGKKYLFRIINMGAFAPFYLQFDQHDMTVVEIDGVYT-SQIP-V-------
SQLFITAAQRYSVIVMAKSDG------S-T-NFAIKASMDT--D-------MF------I
PG-VIPK-TFNP--EVSAYLVY-NAAA-PL---PAPL---------T-I--T----R---
A----P-FDDS-IFT-----PYDKK--AAL---SPVTMP-IQLTVSFGTN---QNGQWRG
-YLNGIDYVPQKVPTLFTA---MNAP--LS--SV-----NDPSIYGASSNPFVLPMGAVV
EVTVQNHD-------GYAHPFHLHGHNFQVISRTPGG--SN---F-------------PI
-N-----------IPAGAPMRRDTVQVMSDGSA--TIRFVADNPG---------------
--ITLFHCHVEWHVEAGLTATFIEAPAELQ----------AR----KL--Y-----LPVS
HRSVCDAQS----IPR--KGNAAGNS-T----NYLDLTGANV---
>ur|A0A8H7R491|27_529|1.3e-118|Mucor
----YDWDITYA-TA-N-PDGLFER-QVVGVNGVWPPPPVECNEDDTLVINVNNKL--N-
----INTALHTHGMFQNNT-----GYMDGPVGVTQCPIAPGEKFT---YEFV------V-
--AQHGSYWIHSHF--------MGQYMDGLRTPFVVHA--------KN--E-T---Y---
--KY---DHDVTIPFQDWYHKQSEE-NL------------------AI-FLNED-NP---
---TGAE-----P---------VPE-SGFIFN----------------------N-VN-D
----TLSFEAGKTYRLRLINMSGFSMFFFSIDGHEMDIIEVDGIDV-ARQT-T-------
KAVSLTAAQRVSVLVTAKNTT------D-V-NYYMHADMNI--D-------MF------D
---IVPD-DLKV--NLTIPLLYNNNSA-TK--FAESE---------D-L--G----M-D-
G----E-FDDF-PLV-----PLEVQ--HAV----PFDHQ-VNLTFAFEVT---TNGINRG
-MFNELPYLSPKVPSLNTL---LTQ---GN--YS-----LSEEVYGPQTQAFVLKHLDMV
EIVLNNLD-------AGAHPFHLHGHVFQLVGRGDGV-------Y-------------SG
-D--DSVV-E---WHLDNPARRDTIQVPEESFV--LLRFRADNPG---------------
--VWFFHCHIEWHLESGLAATFIEAPDVAQ----------QR-----M--K-----LPEQ
FENTCKAVG----MEY--NGNAAGKQ-G------LDL--------
>ur|A0A9P6G1B3|24_528|2.6e-118|Lunasporangiospora_selenospora
---TYDWNITYV-TV-N-PDGLFER-RAIGVNGQYPPPPINVTLNDTLIINVINQI--D-
----QPTSLHAHGLFQTGN-----AQMDGPSMVTQCPIPPGANFT---YRIP------I-
--EQHGTYWIHGHY--------QGQYVDGLRAPVVIHN--------IN--E-T---Y---
--KY---DEEYTVALADWYHKQHEE-MV------------------EW-YLSIF-NP---
---SGAE-----P---------VPE-SGLING----------------------Q-TN-A
----KFNFVPGKVYRLRIINMSALAMFHFHLDGHEMEIIEVDGIDV-ERTK-V-------
TSFPVTAAQRYSVLVTASADP------S-K-NYVLHADMDP--S-------MF------D
---VVPE-ELQL--NVTGTIVY-NEAN-SM---AAFP---------V-M--E----E-W-
A----E-FDDA-TLV-----PVIPE--ATS----NPDTT-FVLTAAFSVL---NDYSNKA
-TFNDITYVMPKVPTLYTA---LSM---GN--LS-----SDPTVYGKYAHPMVVKHNDWV
EMVINNDD-------PGNHPFHLHGHVFQVVGRGVGK-------H-------------DP
-S--TPYVGY---VNTTNPLRRDTVLIPSGENV--AIRFKANNPG---------------
--VWLFHCHIEWHLQAGLATTLIEAPEIMP----------SV-----L--K-----IDQS
HFDHCKALG----IPY--TGNAAGKE-G------LDLEG------
>ur|A0A2J6PE48|20_532|5.5e-118|Hyaloscypha_hepaticicola
-TVTYDWSIDWV-TA-A-PDG-FSR-QVIGINGQWPCPPIEATVGDTVVVNVFNNLG-S-
----ESTGIHFHGINQKGT-----QVMDGPSGVTQCPIPPGSYFT---YSFQ------I-
--DASGSYWYHSHN--------KGQYPDGLRGPIIVHD--------PA--D-P---YAG-
--QY---DEELVLTVSDWYHSTVPV-LL------------------QQ-LLAPS-NT---
---IFLP-----P---------FPD-AQLIND----------------------S-QN-V
----TFNFDAGKTYKINIISMAAFAAALIQFDSHTIRVIGVDGVYI-QKHD-A-------
YQIRVAPAQRYTVLLNAQPTT------R-R-NYAFLVSLDE--N-------RDFA----N
---DPSP-SYPL--NVTGYLVY-DSTK-PL---PGPY---------V-V--N----Q-W-
N----I-VNDF-TFV-----ALDNQ--ALL---GEPDVE-ITLDFNFCIK----DGIPRS
-CFNNISYVPQIVPSLFTA---FSA---GT--EN-----SNPEIYGD-VNPYVAKGGSIV
QLTVNNLD-------AAIHPFHLHGHQFQVCERPSSN--SGS--F-------------NG
-H--D----R---NFPAVPMRRDTVAVNPGSYA--VIRYVADNPG---------------
--VWLFHCHIEWHVVMGLTATIIEAPEALA----------GL--------T-----IPED
SQAACAAQS----IPI--AGNAAGNT-Q----NLTDLAGANT---
>ur|A0AA39ZRH9|23_533|7.7e-118|Lasiosphaeris_hirsuta
-----SWDIEWV-TA-S-PDA-FAR-PVVGINGQWPLPVVEAFVGDTLQITIHNKLG-N-
----ESTGIHWHGIHQIGS-----NEQDGPAHVTQCPVAPGQSFT---YEFV------L-
--DKSGTYWYHSHT--------GTQYPDGLRGALIIKD--------HI--D-P---YVA-
--AY---DEEYLLTLSDWYHGEVPS-LL------------------TA-MFTTA-NA---
---AQLR----PP---------VPQ-SGLINE----------------------E-SN-L
VANNTFKFEAGKKYKFRVINMSALASVLLFLEDHDFIIIETDGQYT-KPAT-A-------
SFLHITPAQRYSIIVQAKTDA------T-R-NYALQAVFDI--NP--------------D
F--RNPRVGFPI--NTTAGLEY-DASL-PF---PSQF---------I-V--P----S-F-
N----V-FDDF-TLS-----PLDEL--PIT---GAADNT-ITLDFSLGAD---AAGLPSA
-FVNNVSYVHQKVPTLYTV---LSA---GG--EA-----ENPDIYGA-VNPYFVKKGEVV
DIILNNRH-------TAHHPFHFHGHHFHVCERTATG--SGV--F-------------TG
-E-------V---DCSNSPLVRDVVAVNALASV--VIRFKADNPG---------------
--VWLIHCHIEWHVPMGLSATIIEDAFEIQ----------KT-----I--D-----VPEE
HFEICKAGC----YPT--KGNAAGSL------DLTDLSGI-----
>ur|A0A1Y1ZHU6|20_530|2e-117|Clohesyomyces_aquaticus
--VNYNWDITWV-NA-A-PDG-YSR-PVIGINGAWPGPKIEANVGDTINVRVTNRLG-N-
----ETTGIHWHGMYQTGS-----GTMDGPVRVGQCPIFPGDNFV---YTFT------A-
--NPAGSFWYHSHD--------SGQYPDGLRGPMVIHD--------PV--A-E---ARL-
--NF---TKEYTMTVSDWYHQQMPA-QV------------------HY-YLSPQ-NTID-
--HDGAE-----P---------IPD-ATLIND----------------------K-MT-E
----TFQIQPGKRYLIRIISMSALAAHYVKFDGHQMQVVAVDGVQV-HSAP-T-------
DTILISAAQRYDVIITGLADP-----QK-K-NYAFVASFDP--D-------MF------D
---YVPT-TLNM--NNDGILQY-DPTF-AK---PAPI---------R-Q--D----T-F-
T-G--V-LDDI-TLV-----PYDNQ--AIF---GTPDQT-ITLNAQFKDY---AVG-SRA
-QLGSTPYIGQKVPTIFTA---MTT---GS--DA-----ENPIVYGETVNPYVLKQGQVI
QIVLNNID-------GGGHPFHLHGHNFQVLSRTTTQ--P----W-------------DG
-N--T----A---VFPQKPMRRDTVKVPGGGSI--VLRFVANNPG---------------
--VFLFHCHIEWHVESGLSVTFIEAPLQLQ----------KI---FPQ--G-----VLGL
QRGMCKKNK----VPT--DGNCAGNT-K----TPLD---------
>ur|UPI00221EE078|24_525|3.6e-117|Radiomyces_spectabilis
----YDWNITYT-TA-N-PDGLFER-RVVGVNGKWPPPPVEATLGDTLVINVHNSL--D-
----EPTALHAHGMFQNNT-----GWMDGPSMVTQCPIPPGYDFT---YEFD------I-
--VQHGSYWIHSHY--------MGQYMDGLRTPFILHS--------KN--E-T---Y---
--KY---DYDVTLPLEDWYHGQSHD-NL------------------AT-FLNVY-NP---
---TGAE-----P---------VPE-SGFMMH----------------------S-VN-S
----SLNFVPGKTYRLRLINMSGFSMFYFSIDGHDLDIIEVDGIET-KRKT-V-------
KSVYLTAAQRVSVLVTAKNTT------D-F-NYYMHADMNI--D-------MF------D
---QLPP-ALKT--NLTAPIYY-DASH-SK--FAPSE---------D-I--G----M-A-
S----D-FDDL-DLP-----PVLVE--AAV----EPDHQ-VNLTIDFQVT---TDGINRG
-MFNGLPYLLPKVPTLNTM---LSQ---GE--HA-----LSTEVYGPQTIAHVLKHLDMV
EVVLNNLD-------AGAHPFHLHGHVFQIVARGPGV-------Y-------------TG
-N--RSQA-V---WSLDNPTRRDTVQVPAESFT--IIRFRADNPG---------------
--VWIFHCHIEWHLESGLAATFIEAPDVAQ----------QR-----M--K-----LPQS
FKDLCAASN----IPA--EANAAGKQ-G------LDL--------
>ur|UPI0022FDFFD3|25_527|4.8e-117|Zychaea_mexicana
----LNWDITYT-NA-N-PDGLQER-RVIGVNGQWPPPPVEATINDTLVINVHNSL--D-
----VPTAVHSHGMFQNNT-----AYMDGPSMVTQCPIPPGHDFT---YEFN------I-
--TQHGTYWIHSHY--------MGQYMDGFRTPLILHN--------TV--E-T---Y---
--QY---DYDRTVTLVDWYHAESTE-GL------------------AT-FLNEY-NP---
---TGAE-----P---------IPD-SGLIMD----------------------N-AN-A
----SLTFTPGKTYRLRLINMSGFVTYHYSIDNHTLDVIEVDGVEV-QRQP-M-------
DMVSLTAAQRVSVLVTAKNDT------S-M-NYYMHADMDT--E-------ML------D
---SLPD-TLQY--NISIPIFY-DQTH-TN--FGAIQ---------N-I--A----FNN-
T----S-FDDT-ILQ-----PVEVL--AAV----EPDVS-INLEINFDVT---TDGINRG
-MFNDLPYLPPKVPTLNTL---FSE---GQ--YP-----LSSEVYGPQTGVHILKHLDMV
QLVLNNKD-------GNDHPFHLHGHVFQVVGRGDGY-------Y-------------DN
-N--SS-I-T---LNTTNPMRRDTIRVPGEGYT--IIRFRADNPG---------------
--VWFFHCHIEWHLESGLAVTLVEAPDVAQ----------QR-----M--T-----LPSS
MSEMCTAGG----IPA--TGNAAGKK-G------LDLS-------
>ur|A0A3E2GV31|19_530|8.6e-117|Scytalidium_lignicola
-TVTYNWSIGWV-TV-A-PDG-FSR-EVIGINGQWPCPLIEASVGDTVVVHVTNNLG-S-
----QSTSIHFHGLDQRGT-----QVMDGPTGVTQCPIPPGSNYT---YTFN------I-
--DRAGSYWYHSHD--------MGQYPDGLRGPIIVHD--------PN--D-P---YKD-
--QF---DEELLLTTSDWYHDQVPV-LI------------------QR-LLVAT-NT---
---QFTP-----P---------FPD-AILLND----------------------T-NQ-V
----QFNFIPGKTYKIRVISMAAFASTFLQFDSHTMRVIEVDGSYI-QKHD-A-------
YQIRVAPAQRYTFLLNAQPTT------R-R-NYAFLASLDI--N-------RDFA----N
---DAAP-VYPL--NITGSIIY-DDTK-PQ---PSPY---------V-V--Q----K-W-
K----P-VNDV-TFR-----PLDGQ--CLL---GTPDKS-ITLNFNFGFD---DQGIPRA
-YFNNITYITQKVPSLFTA---FSA---GS--EN-----ANPVIYGA-VNPFVVEKGDIV
QIVVNNLN-------DAIHPFHLHGHQFQVCERPSSG--RGT--Y-------------DG
-G--I----R---NFQHTPVRRDVFTVNANSYG--VIRFRADNPG---------------
--VWLFHCHMEWHLIMGLIATIIEAPEELG----------GL--------P-----IPQD
SLEACAVQH----IPT--AGNAAGNT-A----NLTDMSGA-----
>ur|A0AA39X0I9|32_549|2e-116|Bombardia_bombarda
--RTFNWDITWA-RG-G-PDG-YGR-PFVGINGRWPCPPLIVSIGDTVRINVVNRLG-N-
----ESTAIHFHGIFQNNT-----NYADGAAMVTQCPIPPGASFT---YEFK------I-
--SQSGTYWYHAHI--------GGQYIDGLRGPLIVGD--------PK--A-P---YA--
--RP---NQEIILALTDLYHNEAPS-LI------------------HT-YLSAK-NTQS-
--TGGAE-----P---------VPD-SSLINE----------------------G-QF-L
----KINIQPGQTYLFRVLNMGAMAAQYLEFDGHDMTIVEVDGVYT-KPMN-V-------
RQLFVGVAQRYSVLVKAKTAT------D-Q-NFAFVATMNT--E-------MF------D
LA-ITPPGQRPL--STNGWLVY-NWNK-PL---PKPF---------D-LA-S----R-I-
K----P-WDDT-KLV-----PYDQM--PIL---KNPTIN-IELAADFAAN---SWGSTRA
-TFNGITYLPPKVPTLYTA---LSAP--SP--LL-----SNPTIYGTTTNPSILPFNAIV
ELTILNHD-------TRAHPFHLHGHNFQVISRGEGD--PAVN-F-------------PG
-L-------Y---KDPAVPMRRDTLIVYGGSAA--TVRFVADNPG---------------
--VQLFHCHTEWHVEAGMTATFVEAPEELR----------RR----GL--R-----VPAG
HEAVCKGLG----VKT--RGNAVGNE-R----DWEDLRG------
>ur|A0A8H6CEJ0|22_453|5.9e-116|Letharia
---VYDWDVTWV-NR-N-PDGLHAR-PVIGINNQWPVPAVMANVGEQITVHLTNQLG-N-
----ETTSVHFHGLFQNGT-----NSMDGPTGVTQCPIGPGETFT---QVFT------V-
--NQPGTYWYHSHN--------GGQYPDGFRGPILIHD--------PA--S-P---YAG-
--QY---DEELVLTLSDWYHKQMPE-LI------------------PG-FLSPIQNP---
---SGAE-----P---------IPD-SAIIND----------------------N-AT-T
----SFAITPGKTYMVRIINMANFAAFFVKFDQHEMTIIEVDGVYT-VAQK-T-------
DLIYLSDAQRMSVLITAKPNA------D-E-NFAFVGAMDP--S-------MF------D
---SVPS-TLDL--NATGYLVY-DAAK-PL---PSEAP--------T-F--A----S-Y-
D-GGLA-FDDF-GLV-----PYDKL--ALF---APVTRQ-IIFNVNSGVT----DNQNRF
-TINNITYTEPKVPSLYTA---LSV---GK--DA-----TNPIVYGHAANAHVVDYYDTV
EVVVNNFD-------TGGHPLHIHGHNFQIVQRSATN--AGV--Y-------------GG
-M--PI-------DPPATPIRRDVV-----------------------------------
------------------------------------------------------------
---------------------------------------------
>ur|A0A1V6RL96|23_541|1.8e-115|Penicillium_vulpinum
----LNWNVTWV-NA-S-PDG-FAR-PVIGINGQWPCPQIDVNVGDQLIVDVYNGLG-N-
----ESTGIHWHGMRQFGS-----AVMDGAVGVTQCPIAPGSHMQ---YHFD------V-
--NQTGTYWYHSHD--------MGQYPDGFRGALIVHD--------PN--P-P---F---
--HY---DDEFTITLSDWYHKQMPE-LL------------------NT-YLSEA-GLAA-
---HGAE-----P---------LPD-SALIND----------------------S-TN-T
----KIKVLPNKTYLVHIICVGNWPGHFWVFDGHEMTVVEVDGVYT-EPYP-A-----GD
KFLRVATGQRMSVLIKTKSDT------S-R-NFAIWDTMDI--N-------MMFIFEN-R
---TIPE-NFNP--NATAWLVY-DEDK-PL---PEPP---------V-F--H----H-I-
DFNTDF-VDDV-NLV-----PADHE--PLL---QPVNHQ-IILDTNTALV----DGLPRF
-TVNGKTYIAPEVPSLYTA---NTV---GPE-FS-----SDPAVYGQ-VNPFVVKYGEVV
EIVINNHH-------NNLHPWHLHGHQFQVLQRTPVD--GGY--Y-------------TG
-L--S----A---NVSTTPIRRDTIMVQNHGHV--VIRFRADNPG---------------
--VWMFHCHIEWHVESGLMATIIEAPETFP----------NT----LH--A-----PPQS
HYDTCNAYP----KRT--SGNAAGNS-G------LDMTGAN----
>ur|A0A9W9LC91|24_544|2.1e-115|Penicillium_atrosanguineum
----LDWNVTWV-NA-S-PDG-FER-PVIGINGQWPCPQIDVDVGDRLIVDVYNGLG-N-
----QSTGIHWHGFHQYAT-----GVMDGASGVTQCPLAPGSHMQ---YHFD------V-
--NQTGTYWYHSHN--------MAQYPDGFRGPLIVHD--------PK--A-P---F---
--HY---DEEFTMTLTDWYHRQMPD-LL------------------KE-YESEE-NEAA-
--FGGLE-----P---------VPN-SALIND----------------------N-SN-T
----KIKVLPNKTYLVHIVCLGNWPGHTWVFDGHEMTVVEVDGIYT-EPTP-V-----GD
KLLRIATGQRMSVLIHTKADA------S-K-NFAIWDTMDI--N-------MMFIFEG-R
---PIPQ-GYNP--NATAWLVY-DEAK-AL---PPPP---------V-F--H----E-L-
T-PDHF-IDDV-LLV-----PLDKE--PVL---EPVQHQ-IIIDAFSTEI----DGVKRF
-TVNNKTYIPQDVPTLYTA---NTI---GAE-FS-----SNPEVYGQ-VNPFIVKYGEVV
EIVINNHH-------NNLHPWHLHGHQFQVLQRTPVD--GGY--F-------------TG
-Q--Y----K---NVSHTPIKRDTIMVQNHGHV--VIRFRADNPG---------------
--VWLLHCHVEWHVEAGLMATIIEAPETFP----------QS----EH--A-----PPKS
HYDACAAYP----DPS--NGNAAGKQ-G------LDLTGANTQ--
>ur|A0A1E1KY50|22_537|3.5e-115|Rhynchosporium
-TITYNWSIGWV-TA-A-PDG-FTR-QVIGINGKFPLPTVEGNVGDKIIISVYNNLG-D-
----ESTSIHFHGLDQLGS-----QFADGPSGVTQCPIPPRGSLV---YDFV------L-
--VRPGNYWYHSHN--------KGQYPDGLRGPLIVHD--------TN--D-P---YAG-
--QY---DEEIVLTMSDWYHEKVPG-LI------------------ST-MLSKS-NP---
---RAQP-----P---------FPN-ALLLNE----------------------T-TS-A
----TFNFVTGKTYKIKMINMAAFASVFIQFDNHPMNIIEIDGSYT-VKKE-A-------
YQLRLSPAQRYTVLLKAQSST------R-R-NYAFLASLDQ--N-------RDFS----N
E--NVAA-VWPL--NITGNIVY-DYTK-AL---APAM---------V-V--P----K-W-
K----P-FDDA-TLE-----ALDGQ--ALLGPREKADKE-ITLNFNFGLD---ASGIPRS
-YFNNLTYIPQKVPTLFSA---IST---GI--SN-----INPSIYGA-VNPFVIKRGDIV
QITVNNLD-------GAIHPFHLHGHQFQVVERPSSG--KGK--Y-------------TG
-K--G----R---DFPVIPPKRDTYAVQANSYA--VIRFQADNPG---------------
--VWLFHCHIEWHVIMGLTATIIEAPELLR----------DL--------S-----LPPD
HKANCDAQG----VPT--KGNAAGNT-R----NFTDMAGA-----
>ur|UPI00254786B1|24_536|5.5e-115|Penicillium_pulvis
----LDWNVTWV-NA-S-PDG-FER-PVIGINGQWPCPQIDVDVGDRLIVDVQNHLG-N-
----QSTGIHWHGFHQYGT-----GVMDGATSVTQCGIPPGEHMQ---YHFD------I-
--NQTGTYWYHSHN--------MGQYPDGFRGALIVHD--------PK--P-P---F---
--QY---DDEFTITLSDWYHDQMPD-LL------------------AK-YQSKE-NEAA-
--FHGQE-----P---------LPN-SALIND----------------------S-TN-T
----KIKVKPNRTYLVHIICVGNWPGHTWVIDGHEMTVVEVDGVYT-EPYA-T-----GD
KKLRLATGQRTSVLIHTKSDT------S-K-NFAIWDSMDV--N-------MMFFNED-R
---AIPA-GYNP--NVTAWLVY-DEAK-PL---PPAP---------V-I--A----E-L-
D----F-ADDV-AFI-----PADRE--ALL---EPVNHQ-IILDTSSAEI----NGMPRF
-TINNQTYLPQDVPTLYTA---NTV---GPE-YA-----SNPAVYGQ-VNPFVVKHNEVV
ELVINNHH-------NNLHPWHLHGHQFQVLQRP--D--YGF--F-------------TG
-Q--YF---K---NVSKTPIRRDTIMVQPQSHT--VLRFRADNPG---------------
--VWLLHCHVEWHVEAGLMATIIEAPETFP----------QS----EN--P-----PPKS
HYNVCAAYP----NPT--SGNAGGKK-G------LDMSG------
>ur|A0A7H8R4I6|25_536|1.2e-114|Talaromyces_rugulosus
-----YWNITWV-NA-A-PDG-FER-PVIGINGEWPCPQVDVDVGDRLIVDVENSLG-N-
----QSTGIHWHGMHQYMT-----ATMDGSSGVTQCPVAPGSIIR---YDFI------T-
--DQPGTYWYHSHN--------MGQYPDGLRGALIVHD--------PS--P-P---F---
--EY---DDEFTVLLSDWYHKQMPE-LL------------------DS-YQSPE-NSET-
--EHGQE-----P---------IPD-AVLVND----------------------Y-TQ-S
----IFKVEPNKTYYVRIICVGNWPGHAFLFDDHEMTVVEVDGVYV-EPYS-V-----GE
RNVRVATGQRFGVLIKTKADA------S-K-NYAFWDTMDI--N-------MMFVYEN-R
---AIPD-GYNP--NATAWLVY-DESL-PL---PEPP---------V-L--N----E-F-
D----F-VDDV-SFV-----PYDQE--PIL---EPVDHQ-IVLSTGQTTV----NNITRF
-SVNGQTYMPQQVPTLYTA---LTV---GAK-YY-----SNPEVYGQ-VNPIVVKHNDVV
EVVINNYH-------GNLHPWHLHGHQFQVLQRSDVD--GGA--F-------------DG
-Y--F----A---NVSSTPMRRDTIMVQNFGHT--VIRFRADNPG---------------
--IWLLHCHIEWHVVSGLVATIIEAPDQLQ----------DM--------F-----APVD
HLEVCEAYG----SPS--YGNAAGNR-G------LDLTGA-----
>ur|A0A162XYG3|25_527|1.9e-114|Phycomyces_blakesleeanus__strain_ATCC_8743b_/_DSM_1359_/_FGSC_10004_/_NBRC_33097_/_NRRL_1555
----YDWEVTYT-TA-N-PDGLFER-QVVGVNGAWPPPAIHVSLNDTLVINVKNSL--D-
----IPTALHSHGMFQNNT-----VWMDGPVGVTQCSIPAGHSLT---YEFN------I-
--TQTGSFWIHSHY--------MGQYADGLRAPLILHN--------PE--E-P---Y---
--KY---DEDLVVPVSDWYHDNSAN-NL------------------AI-FMNVN-NP---
---TGAE-----P---------VPE-SGLIMD----------------------T-IN-P
----NITFVPGKTYRLRLINMSAFSTFFISIDGHDLDIIEVDGIYT-ERKT-V-------
DSIYLTAAQRISVLVTAKNST------E-L-NYLFHADMDI--D-------MF------D
---ILPE-DLVT--NITANIMY-DASH-SN--FAESQ---------D-L--G----M-G-
S----E-FDDI-DLP-----PLYPA--SAV----EPDQQ-VNLTFNFDVT---TDGINRG
-MFNELPYLTPKVPTLNTV---LSM---GE--LA-----TDLTVYGPQSQAIILDHLNMV
EIVLNNLD-------AGNHPFHLHGHVFQVVARGDGV-------F-------------MG
-D--RSTV-E---WNNENPTTRDTVLVPAESFT--IIRFRADNPG---------------
--VWIFHCHIEWHLETGLAVTFIEAPTVMQ----------ER-----M--T-----LPEA
FHEVCTAGG----NPS--TGNAAGKE-G------LDLK-------
>ur|A0A1L9PK32|23_546|3.9e-114|Aspergillus
----LEWDITWV-WA-A-PDG-FAR-PLIGINGEWPCPQVDVNLGDRVIVDVYNDLG-N-
----QTTGIHWHGFHQYMT-----GMMDGSSEVTQCPIPPGEKMR---YEFM------A-
--NQTGTYWYHSHN--------MGQYPDGLRGAFIVNE--------PS--P-P---F---
--EY---DEELTITLSDLYHEQMPT-LL------------------NQ-YLSLE-NQAN-
---GGLE-----P---------LPD-SALIND----------------------S-TN-T
----TIHVEPNKTYLIHIVCVGNFPGHTWFFDEHEMTVVEVDGIFT-DPYP-A-----LD
KRLRITTGQRMSVLIQTKNDT------S-R-NYAMWNTMDM--N-------MMFFYAN-R
---TIPE-GFNP--NVTAWLVY-NESA-PL---PPPP---------I-V--H----D-L-
DANKDF-VDDV-LFV-----PADHE--KIL---EPVDRQ-IIINTTSKAI----NGVARW
-TVNNETYIPPTVPSLYTA---LSI---DEE-YI-----SDPTVYGQ-VNPFIVEYGEVV
EIVINNDH-------NNLHPWHLHGHQFQVIQRSAVD--GGL--F-------------NG
-Y--F----Q---NISSTPVKRDTIMVQNHGHA--VIRFRADNPDKFPI--------PR-
--VWLLHCHIEWHVEAGLTATIIEAPKQLR----------EM--------S-----LPVD
HLKICGSYG----SPS--SGNAAGNE-G------LDLTGLNT---
>ur|A0A0A2KXB6|23_535|1.1e-113|Penicillium
----LNWNITWV-NA-S-PDG-FER-PVIGINGQWPCPQIDVNVGDQLIVDVYNGLG-N-
----ESTAIHWHGMHQVGS-----GVMDGAVGVTQCPLPPGSHMQ---YHFD------V-
--DQAGTYWYHSHN--------AGQYPDGFRGALIVHD--------PK--P-P---F---
--HY---DDEFTLTLSDWYHREMPD-LL------------------SS-PEVA-------
---RGQE-----P---------LPD-SALIND----------------------S-TN-T
----KIKVLPNKTYLVHIICVGNWPGHFWVIDGHEMTVVEVDGVYT-DPYP-A-----GD
KFLRVATGQRMSVLIKTKADA------S-Q-NFAIWDTMDV--N-------MMFIFEN-R
---TIPE-NYNP--NATAWLVY-DDAK-PL---PPPP---------V-F--H----H-I-
DFQDDF-VDDV-TLV-----PADHQ--PLL---EPVDHQ-IILETGGALV----DGVPRF
-TVNNKTYIGPKVPSLYTA---NTV---GPE-FA-----SNPAVYGQ-VNPFVVKHNEVV
EIVINNHH-------NNLHPWHLHGHQFQVLQRTPVD--GGY--Y-------------TG
-L--S----S---NVSKTPIRRDTIMVQNHGHT--VIRFRADNPG---------------
--VWMLHCHIEWHVEAGLMATIIEAPETFA----------NT----VH--A-----PPKS
HYAACAAYP----QPV--SGNAAGKN-G------LDLSGL-----
>ur|A0A9P8PIW7|8_514|2.3e-113|Wickerhamomyces_mucosus
-THELKWDITKL-LA-N-PDGQQER-YVIGINNKWPLPLLTINKGDRMIIHVSNQLS---
----DPTSIHFHGIFQNGS-----SFMDGASMISQCPIQPSKNFT---YDFV------V-
--DQAGTFWYHSHS--------AAQYGDGLRGILVVED--------PD--D-K---E---
--FY---DENLVISLSDWYHKDTTE-LV------------------ET-MIE--------
---TGHE-----P---------TIQ-SGLFNE----------------------Q-SV-M
----DINIKLDMTYYLRIVNVGMSATQYFYIEGHSLIIIEVDGVRV-EPTE-V-------
EALDIGTGQRYGVLLKTKSSA------I-E-NFPIVQVTNI--M-------MN------R
---K----------TSINWLIY-DESM-GK---SKDFK------PKS-I--H----D-L-
V----F-VDEL-KLK-----PLGDN--GLL---ELPTHQ-ILLEYDFEEF---ENGIKYY
-SFNQTPFIPPKVPTLNTINYGLTSN--KS--DL-----SNPRIYGTNTNAIILKTDDIV
EIILNSND-------HMNHPFHLHGHNFQVLSREAKE--HYS--F-------------EK
-D-------Y---DISSNPLIRDTIMVPGRGFV--QIRFKANNPG---------------
--VWFFHCHTEWHAVQGLGLVFIESPLEIF----------KE-----T--E-----LPVQ
NIEVCEVDG----ITY-TMGNGIGNK------DLLDLNGEVV---
>ur|A0A1L9TIV8|22_539|3e-113|Aspergillus_sydowii_CBS_593.65
----LEWDITWV-WA-A-PDG-FAR-PMIGINGEWPCPQVDVNLGDRVIVDVYNDLG-N-
----QTTGIHWHGFHQYMT-----GMMDGSSEVTQCPIPPGEAMR---YEFM------A-
--NQSGTYWYHSHN--------MGQYPDGLRGAFIVHD--------PS--P-P---F---
--EY---DEEITITLSDLYHEQMPI-LL------------------NQ-YESLE-NQAN-
---GGHE-----P---------LPD-SALIND----------------------S-TN-S
----TIQVEPNKTYLVHIICVGNWPGHTWLFDEHEMTVVEVDGIFT-DPYP-A-----ED
KKLRIATGQRMSVLMKTKNDT------S-H-NYAMWNTMDI--N-------MMFIYED-R
---PIPE-GFNP--NVTAWLVY-NESA-PL---PPPP---------D-V--H----S-L-
DANKDF-VDDV-LFV-----PADHE--QIL---EPVDRQ-IIINTTSAAI----NGVARW
-TVNDETYIPPTVPSLYTA---LSI---DEE-YI-----SDPTVYGQ-VNPFIIEYGEVV
EIVINNDH-------NNLHPWHLHGHQFQVIQRSAVD--GGL--F-------------AG
-Y--F----Q---NVSSTPVKRDTIMVQNNGHA--VIRFRADNPG---------------
--VWLLHCHVEWHVEAGLTATIIEAPKELR----------EM--------S-----LPVD
HLKICGSYG----SPE--CGNAAGNE-G------LDMTGLDT---
>ur|A0A168PE27|22_523|4.2e-113|Absidia
----YDWNITYV-NA-N-PDNLFER-QVVGVNGKWPLPPIHVNLGDTLVINAHNSL--D-
----VPTALHSHGMFQNNT-----PWMDGPVGVTQCAIPPNYNLT---YEFN------I-
--TQHGSYWIHSHY--------MGQYMDGLRGPMILHN--------PN--E-T---Y---
--KY---DEDVIVTVSDWYHDQSKN-NL------------------DT-FLSIY-NP---
---TGAE-----P---------VPQ-SGLIND----------------------S-AN-T
----TFSFTPGKTYRLRFINISGFSTFYLSIDGHTLDIIEVDGIET-QRTS-V-------
DSFYLTAAQRISVLVTAKNNT------D-L-NYYMHADMAI--D-------MF------D
---VMPD-DLMP--NITAPIYY-NTNH-QN--FAPSQ---------D-I--G----M-D-
S----P-FDDY-LLV-----PLVNA--TVP----EPDQS-LNLTFNFDVT---TDGFNRG
-MFNELPYLSPKVPTINTM---LGM---GN--LS-----SNVDVYGPQSMAFMMKHLDMI
EVAVSNFD-------AGNHPFHLHGHTFYMVGRGNGT-------W-------------TG
-D--HSTT-E---W-FSNPMSRDTILINSETYA--VIRFRADNPG---------------
--PWFFHCHIDWHLESGLAATFIVAPEVAQ----------QR-----M--T-----LPQA
FKDVCTAGG----NPA--EGNAAGKQ-G------LDLS-------
>ur|A0A1C7NFP8|24_526|7.7e-113|Choanephora_cucurbitarum
----YDWNITYA-TA-N-PDGLFER-KVVGVNGAWPLPLVEANLNDTLVINVNNQL--D-
----TYTALHTHGMFQNNT-----PWMDGPVGVTQCAIAPGLSLT---YEFN------L-
--TQHGSFWIHSHY--------MGQYMDGLRTPFVIHH--------PN--E-T---Y---
--SY---DHDVVVPLQDWYHDQSPN-NL------------------AI-FLNEN-NP---
---TGAE-----P---------VPE-SGFIGN----------------------G-KD-F
----KLDFVPGKTYRLRLINTSGFSMYYFSIDGHDLDIIEIDGIDV-QRKT-V-------
KSVYLTAAQRVSVLVTAKNST------D-T-NYYMHADMNT--D-------MF------D
---ILPE-DLVY--NLTAPIYY-NNAT-TN--FYANE---------D-V--G----M-E-
S----D-FTDI-DLV-----PVIPE--AAA----PYDQQ-VNLTFNFDVT---TDGINRG
-MFNEIPYLSPKVPSLHTL---LSE---GN--HS-----LSEQVYGPQTQAIVLKHLDNI
EIVLNNLD-------SGAHPFHLHGHVFQMVGRGEGV-------Y-------------SG
-N--DSVV-E---WHLDNPARRDTVLVPAESFV--LLRFRADNPG---------------
--VWFFHCHIEWHLESGLAAVFVEAPDVAQ----------QR-----L--T-----LPQE
FKDTCTNGG----FAV--EGNAAAKK-G------LDLS-------
>ur|A0A1Y2ET81|33_553|1.5e-112|Leucosporidium_creatinivorum
--------------A-N-PDGLFDK-VAVGVNGTWPPPPLDVHQGDTVRIHVTNDLGTN-
----EGTSVHHHGMFFNKT-----GYYDGAPGVTQCSIPPNQTLT---YEIP------V-
-DTQTGTYWWHSHN--------GDQYADGLRAPFIIHA--------AN--E-S---YAD-
--SY---DDEFTVVLGDWYHDPVAQ-LN------------------KDVFMTIT-NP---
---TGAE-----P---------VPD-QALIYFAQN------GSYLTDSAGEVAFN-DN-A
----TLPFEVGKTYRLRVINTSSFAMFFFWLEGHDMRVIEVDGTDV-EEFP-V-------
DYLTVSVAQRYSVLVTAKNVT------T-N-NFAVHYQFDE--T-------MF------D
---VVPD-DLKL--NYTATVSY-GQDL-PF---LAVE---------E-Q--Q----E-R-
E----R-TPDH-LMS-----PIAVQ--EQF----TPTRR-VELGVLFDTF---DDGINRA
-AFNNITYVMPDTPSLFTQ---LSM---GV--DA-----SNPDPYGPQTHAVVLEKGDVV
DLMVVNYD-------GNAHPFHLHGHQFQITRVATNV--SSE----------------DA
-E-ANPPH-T---LGAPNPIRRDVVIVPGDGGAV-NMAFVADNPG---------------
--TWIFHCHIDWHMTAGLAMVFIEAPSEAQ----------EQ-----L--A-----LPQV
MKDQCDYWG----ISP--TGNAAGKM------SVTDLSG------
>ur|A0A1V6P943|24_542|1.6e-112|Penicillium_decumbens
----LDWNVTWV-NA-S-PDG-YER-PVIGINGQWPCPQIDVDVGDRLIVDVYNGLG-N-
----QSTGIHWHGFHQYAT-----GVMDGASGVTQCPLSPGQHMQ---YHFD------V-
--NQTGTYWYHSHN--------MGQYPDGFRGPLIVHD--------PK--P-P---F---
--HY---DDEFTITLSDWYHRQMPD-LI------------------NE-YQSQQ-NEAA-
--FAGRE-----P---------VPD-SALIND----------------------S-SN-T
----KIKVLPNKTYLVHVVCLGNWPGHTWVFDGHEMTVVEVDGVYT-DPTP-V-----GD
KLLRIAPGQRTSVLIHTKPDA------S-E-NFAIWDTLDV--N-------MMFIFEG-R
---DIPK-NYNP--NATAWLVY-DEAK-PL---PPPP---------V-F--Q----D-L-
S-PDHF-LDDV-TLV-----PLDKE--PLL---QPVQHQ-IIIDTFSTEI----NGVPRF
-TVNNKTYIPQDVPTLYTA---NTI---GAE-FS-----SNPEVYGQ-VNPFIVKHGEIV
EIVINNHH-------NNLHPWHLHGHQFQVLQRTPVD--GGY--F-------------TG
-Q--Y----K---NVSQTPVRRDTIMVQNHGHV--VMRFRADNPG---------------
--VWLLHCHVEWHVEAGLMATIIEAPETFP----------QS----EK--A-----PPKS
HYNACAAYP----DPS--NGNAAGKQ-G------LDLSGAN----
>ur|A0A9P7WVU7|25_535|2.1e-112|Tulasnella_sp._JGI-2019a
------WNITYG-QA-N-PDGLFER-RVITVNGTWPPPPIEVNQGDTSVLHVTNGLG-D-
----VVTAIHHHGMFLRGH-----SYMDGAVGVAQCPIPPGDTFD---YTIS------T-
-DVQIGTYWVHGHA--------LGQYVDGLRAPFIIHN--------SN--E-T---Y---
--KY---DAEFTIIIGDWYHDQHPV-LL------------------NQ-FLNIA-NP---
---TGAE-----P---------VPD-SGLIYFTQN------GQYLP------GFN-EN-A
----TLPFVPGKTYRLRVINTSALSMFWFWIDGHQLRIIEADGVDT-QETP-V-------
DIQSISVAQRYSFLVTARNDT------T-S-NWLIHANMDP--A-------MF------D
---SVPD-SLNL--NLTSSITY-TTSA-PM---QEGP---------ASV--D------YT
N----T-VDDY-ALV-----PVLAQ--PIG----TANQT-VTLNAFFDTY---SDGQNHA
-SFENITFNTPLVPSFLSA---TSS---GS---------TDPAYYGP--SASVLNYNQVI
ELLVVNWD-------VGLHPFHLHGHKFAIVWKSFDV--TSP----------------DT
-S-INPPV-P---EYASNPMWRDTIMIPPGGGV--RLRFLADNPG---------------
--TWFFHCHIDWHLSSGLAWVLVEAPTVLA----------SS---ETY--R-----APSM
IYSQCAQQN----IPT--SGNAAGHN-DS----------------
>ur|A0A109FHD6|34_546|4.3e-112|Rhodotorula
----------------S-PDGVDKP-FTVGTNGTWPPPPLEVRANDTVRVHALNSL--D-
----HPTSIHHHGIFFNGS-----AYYDGAPSITQCGIPSGESLT---YEVP------V-
-DLQHGTYWYHSHT--------GIDYQDGMRAPLVIHA--------EQ--E-A---H---
--AY---DDEFTIILSDWYHERATK-LN------------------NK-FMNKY-NP---
---TGAE-----P---------VPD-SLLIYASHN------GSYLS-SGNDVQFN-DN-L
----ALPFEAGKTYRLRVVNAGIFAMTFFWIDGHDMRIIEVDGVDI-EEFP-V-------
DHLTLSVAQRYSVLVTARNDT------S-E-NFYMHANFDS--M-------MF------D
---TVPD-DLQL--NYTAAISY-GSGN-PM---APAE---------T-R--D----T-L-
D-E--I-MDDF-NMV-----PIVVQ--PQL----VPNTD-VELDVYFDAY---DNGVNRA
SMLDNITFVPPETPSLMTM---LSM---GN--DS-----LNPAVYGPQTAAKVLDKFDVV
NLLLINFD-------ANAHPFHLHGHTFQITRRASDV--TSS----------------DP
-L-LNPPH-W---FNATNPMRRDTIVVPAGGAV--NLQWVADNPG---------------
--AWIFHCHSTLHMESGLAVVFMSDVPGAQ----------QT-----L--T-----LPQA
IKDQCQALG----ISA--TGNAGGKM------SVTDL--------
>ur|A0A9Q3D9F7|33_539|7e-112|Austropuccinia_psidii_MF-1
------WNITYV-SA-N-PDGLFQR-TVIGINHTWPPPPITVESGDIIRMHAFNGLP-D-
----KPTTLHFHGMFFNRT-----NFYDGAMMVTQCGIPPGQEFI---YVVN------T-
-TTQVGTYWVHAHS--------LGQYVDGLRAPVVVLP--------QK--S-A---VKP-
--PY---DDEFTVILSDWYHQQHSE-LL------------------TS-FMSQS-NP---
---MGAE-----P---------IPN-SAIIYIAQN------NTYRP------NFN-EN-A
----TIPFTPGKTYRLRVLNIGALGMFYFKIGGHQMSVIEVDGTDV-EPFP-V-------
KFLSLSVAQRYSVLVTAKNET------N-Q-NYQLVANLDP--S-------MF------D
---NVPD-GLQL--NYTSPIVY-AASA-PI---TSTE---------L-F--S----T-F-
D----M-LDDF-LFK-----PTVVQ--PIL----SKTRT-IELNVFFSTF---KNGINRG
-AFNNITFVPPKVPTSMTV---DSV---QL--DA----LKNPIIYGKQTNAFVVDHLEVV
ELKILNWD-------SGNHPFHLHGHKFQIVDKQTTI--TSN----------------AP
-V-YS----N---ATLTNPIRRDTIQIPGGGSA--SLRFVADNPG---------------
--VWLFHCHIEWHLESGLATVVVVAPELVQ----------KS-----H--P-----VPPF
MKSQCDMMG----ISS--SGNAG----------------------
>ur|A0AA40AAN9|48_561|7.7e-112|Lasiosphaeria_miniovina
---TFNWNITWV-RA-A-PDG-FAR-PFVGINGQWPCAPLLVNLGDQVKINVVNSLG-N-
----ESTAIHFHGIFQENT-----TYADGPAMVTQCPIQPGASFV---YQFK------V-
--LQPGTYWYHVHI--------GGQYIDGFRGPLIVND--------VK--A-P---YG--
--IP---DAEIAVTLSDLYHTEAPF-LV------------------HQ-YLSSD-NTDS-
--TGGAE-----P---------FPN-SGLINE----------------------A-QN-V
----EFSIVPGKTYLFRIINMGAVTAQYLEFDQHDMTIVEVDGVYT-QPLT-V-------
SQLFVGVAQRYSVLVKAKPTA------S-Q-NFAIVASMNS--Q-------MF------A
I--SATP-PVTY--STAGWLVY-DPAK-PL---PQPF---------D-LP-S----R-I-
K----P-WDDT-QLV-----LYDVM--PLL---TNPITC-VFLTADFGTN---SWGSTRA
-FFNGVTYLAQKIPTLYTA---LTAP--AD--VV-----KNPAIYGQNSNTFVFPFDAVV
EININNHD-------DRAHPFHLHGHNFQVVSRADGG--TN---F-------------PG
-L-------Y---SEPAVPMRRDTVIVYAGTSA--TLRFVASNPG---------------
--INLFHCHTEWHVEAGLTATFVEAPDVLQ----------AR----AP--Y-----IPVS
HRNVCDAQG----IKR--KGNAAGNA-K----NWLDLTGA-----
>ur|UPI0025450285|24_538|1e-111|Penicillium_taxi
----LDWNVTWV-NA-A-PDG-FER-PVIGINGQWPCPQIDVDVGDRLIVDVYNDLG-N-
----QSTGIHWHGFHQYHS-----GVMDGDSQVTQCPLAPGLRMQ---YHFD------I-
--NQTGTYWYHSHN--------MGQYPDGFRGPLIVHD--------PK--A-P---F---
--QY---DDEFTITLTDWYHEQMAD-LL------------------AD-YQSEK-DGAA-
--FDGHE-----P---------LPH-SALIND----------------------S-NE-T
----KIKVEPNKTYLVHIVCVGNWPGHTWVFDGHEMTVVEVDGVYV-EPYL-A-----GD
KFFRIATGQRMSVLIHTKNDT------S-Q-NFAIWDTMDI--N-------MMFIFEN-R
---TIPD-GYNP--NATAWLVY-DESK-PL---PAAP---------V-F--S----E-F-
E----F-IDDL-DFV-----PLDKG--ALL---EPVQHQ-IIIDSFSANI----DGIPRF
-TVNNKTYLPPKVPTLYTA---NTI---GPE-FA-----SNPDVYGQ-VNPFVVKYGEVV
EIVINNHH-------GNLHPWHLHGHEFQVLQRSAVD--GGY--F-------------TG
-Q--Y----V---NVSQTPVRRDTIMVQNHGHV--VLRFRADNPG---------------
--VWLLHCHIEWHVEAGLMATIIEAPETFP----------GT----QH--A-----PPKS
HYDACAAYP----DPT--NGNAAGNA-G------LDLTGL-----
>ur|A0A074YDH6|153_675|1.4e-111|Aureobasidium_subglaciale__strain_EXF-2481
-TITYDWNIEWM-TA-A-PDG-IAR-PVIGVNGQWPCPSIDVMQGDLVVVNVYNGLG-N-
----ESTSLHWHGIHQRGT-----SHMDGATGVTQCPIAPGQSFT---YRFL------A-
--DQAGTYWWHSHN--------MGQYPDGLWGPLIVRD--------PS--P-P---F---
--HY---DEELIITLSDWYNDQMPY-LI------------------HQ-YQSAE-GAAE-
---DGTP-----D---------PSG-GALINS----------------------G-KN-V
----SIHVKPSTTYLVRIICPAAFTGHGWVFDGHNQTTVEVDGVYT-VPVV-AT---AGG
KNVRVAPGQRQSFLMRTKDDT------S-K-NYAILDFQDP--N-------MLFINKG-L
---SPDP-VYPL--NATAWLVY-NTSA-DY---PPPP---------V-L--Y----N-L-
G-NDDF-FDDL-NYV-----PLDRE--PLL---EPVDRQ-LVIDMAMENI----TGISRY
-ILNGHTYLGAKVPTLYTS---LTV---NES-DA-----SNPDVYGN-VNPYVFKYGEVV
EVVMNNLH-------TNLHPMHLHGHQFQIIERSDPK--GGS--W-------------SG
-S--Y----S---KLPATPIRRDTVMVQDEGYA--IVRFRADNPG---------------
--IWLFHCHIELHVEAGFTATFIEAPEKLA----------AS----GF--N-----LPED
HINACKTYP----MDY--VGNAAGND-Y----NTLNLTG------
>ur|A0AA39UX22|21_471|2.1e-111|Cladonia_borealis
---TLNWAATWV-SA-N-PDGKFVR-PVIGINGQFPPPAIQATVGEKVTLTLTNQLG-N-
----ETTGMHFHGLFQNGT-----SPSDGPTGTTQCPLGPGESVT---YSFT------V-
--QQPGTYWYHSHN--------RGQYPDGFRGPLLITD--------PD--N-P---YAN-
--QI---DGELVLTVSDWYHKQVPE-LI------------------GP-FLSVTENP---
---DGAE-----P---------FPD-GAILND----------------------N-AT-T
----SFKLTPGKTYMTRIINMSTFSSFLVKFDQHQMTIIEVDGVYTVESQP-T-------
DLVYLTAGQRMSVLITAKQST------N-R-NYAFIGAMDP--T-------MF------D
---CYPDCTTPL--NATGYLVY-NTYK-PL---PAEPP--------T-F--P----S-Y-
S-SG-F-IDDF-TLV-----PYDHK--PLL---TGVTHQ-ITLNVESGVY---FNQNRFA
--INNNTFIEPLVPSLYSA---LST---GS--EA-----TNPLIYGQYANAFVLNHMDVV
EVVVNNYD-------EGGHPIHMHGHNFQIVQRSPSG--AAP--Y-------------NN
-HL------S---NPPAFPIRRDVVKVNGLGYL--VYRFVADNPG---------------
------------------------------------------------------------
---------------------------------------------
>ur|A0A3D8QKT7|30_509|2.5e-111|Coleophoma
--VTYDFNLTWV-QA-A-PDG-FAR-PVIGINNQWPLPQITASLGDVVVVNVVNQLG-N-
----QSSSLHFHGLFMNGT-----SRMDGPSMVNQCAIPPGGSFT---YNFT------V-
--AQPGTYWYHSHT--------SSQYPDGLRGVLVVHD--------PK--S-P---LRA-
--SY---DAELVITLSDWYHRQMPD-IM------------------TT-YLSAD-NR---
---MASD-----P---------RPD-SYLLND----------------------T-QD-L
----RVAIQPGKTYLVRMVNMGALKAQKFWIEGHNLTVVEVDGVYV-QPLE-T-------
SVVSLATGQRLAFLVKTKEKS----EAG-R-NFGMAATLDD--A-------AN------S
---HTPS-TSPEPPKVSGWLVY-DSTA-DL---PAVP---------L-F--P----A-T-
L----P-LDDM-SLI-----PLDEE--PLL---ENPDVQ-ISLVVNMKRL---SDGVMHW
-LFNQTSYTSPNLPTLFSA---LSG---EN---------SNPNI----TLPFVLPHNAIV
EISIANKH-------MSGHPVHLHGHTFQAVHRSGIS--GGG--MM-----MSHEAYATG
-A--DV---V---ATPRSPMRRDTFTVPGHGDA--TLRFRADNPG---------------
--VWFFHCHMEWHAHSGLAMTFLEAPEVL-------------------------------
---------------------------------------------
>ur|A0A9P4M9N5|20_539|3.3e-111|Rhizodiscina_lignyota
---LFKWDVTWV-DA-A-PDG-FNR-PVIGINGQWPCPPIEVEVGEQITVVLTNKLG-N-
----ETTGLHFHGFSQRGT-----NQMDGPAGVTQCPIPPGSTFT---YSFK------A-
--DSPGTYWYHSHN--------MGQFPDGLRGPLIVRD--------PN--A-P---YKS-
--KI---SKEYTVTISDWYHDQMPN-LL------------------HT-YQSTA-NT---
---AGVE-----P---------VPW-AGLIND----------------------K-ST-D
----TFEVTEGETYLFRIINLGAFPSYFFGFEGHNMTIVEMDSVYT-EETP-C-------
STLYIGAAQRYTVLVTANQDA------S-K-NYGVVSVVDT--T-------MF------K
---QASP-NPNFSNMTLGTLSY-NSAN-PA---VTPS-----------A--P----V-M-
P----P-IDDI-TVP-----PLDGA--ELL---GPVTKS-IALNFNFTKI----DGIQRA
-IINDVTYLSQKVPSLYTA---LTV---GKD-NA-----KDSSVYGQ-VNPIIVEYGDIV
EIVINNYD-------NNGHPWHLHGHQFQTVARSQGN--VLPD---------------SP
-Y--NQ---S---EAEPVPMRRDVAGVRGNGWV--ALRFRADNPG---------------
--VQLLHCHIEWHVEAGLTATIIEAPDLLYGGTAPDGSVWNR-----L--I-----VPPD
HIAACRKQG----MAY--AGNAGGDT-Q----NPTDTYG------
>ur|A0A9P9BL62|35_502|6.3e-111|Microdochium_trichocladiopsis
----HNFNITWV-WA-D-PDGQRAR-PVIGVNGVFPPPALAATVGDTVVINTWNSLG-N-
----QSTSLHFHGIYMNTT-----SHMDGTAGVSQCSIRPGESFT---YRFR------V-
--DQPGTYWYHSHT--------TSQYPDGLRGMLVIAD--------TD--S-P---YVG-
--QY---SDEIVLSLSDWYHDQMVT-LL------------------DD-----Y-DT---
---NGGD-----P---------EPD-SIMIND----------------------T-TN-V
----TVAVKPGTTYLVRVANIAAYVGIYFWIEGHVMRIVEADGVWT-QPAE-A-------
TLIYLAAGQRHSFLLTTRPDA------Q-A-NFAMVARMDP--E-------LQYL----D
---------ESE--RAVGWLTY-DDQK-PF---PDAK---------V-V--E----D-F-
S-G--A-FDDM-ALV-----PYDQQ--PVLG--PEVGQS-ITLAIGMGMA---MDGGHHW
-RFNSSTYQTPSLPTLFSA---LDE---AA--NV-----TDPDLYGKNSQPIVLAHNQVT
ELVIINKH-------PMDHPVHLHGHSFQILQRTAAS--SRQDVW---------------
-AV------V---DPNATPVRRDTVLVRSGGAA--RIRFVSDNPG---------------
--VWLLHCHMEWHSHSGLVATIIEAPEEIQ------------------------------
---------------------------------------------
>ur|A0A8H6G595|22_540|7.5e-111|Letharia_columbiana
----YDWSIDWV-NR-N-PDGAFPR-PVIGINGEWPCPQIDVDLGDHLIVTIYNNLG-N-
----ESTGLHWHGLNQYGH-----ATMDGSAGTAQCPVPPNSSFT---YSFP------I-
--NQTGSYWYHSHT--------QGQYPDGLRGPLIVHD--------PN--F-P---Y---
--HF---DEEMTMTFSDWYHEEMPT-LL------------------NY-YQSTA-DVNNN
SIQSGQA-----P---------IPV-AGLIND----------------------S-QN-N
----TIKVLPGKTYLIHMIDMANFPGVAVYFDGHPFTAVGVDGTTV-EKYY-L-----GS
EILRLAPAQRWDILITTKNDT------S-K-NFVIFATLDV--N-------MLFPPHG-I
---PTIE-GWNG--NTTAWLVY-DEEK-PL---PPQL---------T-F--Y----E-F-
E----F-FDEVNNLI-----PYDRM--PLL---EPVDRR-IEMTLNNATF----DGITRF
-TINNITYLPQKVPSLYTA---LSV---GN--YS-----TDPVVYGVNSNPFVLKYGEII
EIVVNNQH-------ENLHPMHLHGHQYQVLQRGYPDT-GGI--W-------------DG
-V--YD---K---NVSATPVRRDTVMLNKNSSS--VWRFRADNPG---------------
--VWLFHCHIEYHITSGLVATIVEAPDYLG----------NL--------T-----IPKD
HIAACKHYG----MSY--EGNAGANT-R----NPLDV--------
>ur|G0SDB0|14_525|9.1e-111|Chaetomium_thermophilum__strain_DSM_1495_/_CBS_144.50_/_IMI_039719
-TVTYNWNATWV-WR-N-PDGKYAR-PVVGINNDWPCPKIEATVGDTVVVNLENRLG-N-
----QTTGLHFHGLNQITT-----EDMDGPSGVTQCPIPPNSTVT---YRFV------V-
--DTAGTYWYHSHN--------FGQYPDGLRGPLIVHD--------TD--D-P---YAN-
--DY---DEEVIILVSDWYHNDSIT-AV------------------KN-MIQPS-NT---
---QFAP-----P---------IPD-ALLVNE----------------------G-LG-A
----NINFTSGNTYRIRLINVAAFASAMIHFSSHTMKVIMNDGSYL-KKKD-A-------
SQLRVAPAQRYDFLLEASSRD------S-G-NYPFLVSLDI--N-------RDWT----N
---STGL-QWPM--NYTGYLVM-DDSQ-SL---TGTD---------V-V--D----K-W-
D----P-ADES-KFE-----AHDGA--AAF---SSYDKL-IQLDFNFCFD---ENGYPRA
-CFNNLTYIGQKVPTLYSA---ATT---GD--DN-----TNPDVYGQ-VNPFIVDYGDIV
QIVVNNID-------AATHPFHLHGHHFQILSRPASG--TGN--W-------------SG
-S--D----S---GYASTPPRRDTVAIMPNSHA--VIRFNASNPG---------------
--VWLFHCHIEWHVEMGLTATIIEAPDRLR----------DL--------S-----FPQD
HLDACSKLG----IPT--AGNAAGNT-A----DPTDTSG------
>ur|A0A0U1LW23|25_536|3.6e-110|Talaromyces_islandicus
-----RWEITWV-NA-A-PDG-FER-PVIGINGEWPCPQIDVDVGDRLIVDVENCLG-N-
----QSTGIHWHGMHQYMT-----STMDGSSAVSQCPVAPGSTIR---YDFI------T-
--DQAGTYWYHSHN--------MGQYPDGLRGALIVHD--------PN--P-P---F---
--EY---DDEFTVLLSDWYHKQMPE-LL------------------EE-YQSAD-PEQS-
--GQGNE-----P---------IPD-IALIND----------------------S-TE-S
----IFKVEPNKTYFVHIICIGNWPGHTFLFDDHEMTVVEVDGVWV-EPYP-V-----GK
RNIRVATGQRMGVLIKTKPDA------S-K-NYAFWNTMDI--N-------MMFVYEN-Q
---AIPE-GYNP--NITAWLVY-DESL-PL---PEPP---------V-L--S----E-F-
D----F-VDDV-EFV-----PVDQE--PLL---GPVDHQ-IVLNTGQTDI----NNITRF
-SINGQSYIPQQVPTLYTA---LTV---GPE-YY-----SNPEVYGD-VNPLVLKNNDIV
EVIINNYH-------GNLHPWHLHGHQFQVLQRTDVN--GGA--F-------------NG
-Y--F----A---NISSTPVRRDTIMVQNYGHT--VIRFRANNPG---------------
--VWLLHCHIEWHVASGLVATIIEAPDQIQ----------KL--------F-----VPVN
HLDVCDAYG----SPS--SGNAAGKS-G------LDLTGA-----
>ur|A0A9W7XGS9|25_529|6.4e-110|Coemansia_asiatica
---TYYWDIGYV-KA-A-PDG-FSR-QVIGVNGVWPPPPIYASLNDTIIVETRNSL--D-
----VPTTLHAHGLYHNGT-----NYMDGPYMITQCGIPPGSNMT---YRYD------I-
--TQTGTYWIHSHY--------GAQYVNGLRAPLIIND--------PD--E-P---Y---
--DY---DEDIILTLDDWYQEDAEV-LA------------------KS-FLSWK-NP---
---GGAE-----P---------VPD-GALIGGDGG-------------------D-KI-H
----TIKFEPGKTYRIRLINMSALAMFHFSIDGHKMRVIEVDGVNT-EEQE-V-------
GNIRLSAAQRTSILVTALNST------D-N-NFIFHADMDT--D-------MF------D
---SIPD-GLNY--NSTGIIQY-DENA-PV----KQT---------D-A--I----D-W-
S----P-FEDI-NLV-----PYDKT--PAM----GFDVS-YTLDVYFNQF---TDALNHG
-TFNNISFVSPQVPSMFSA---LTLD--DA--DS-----FNPHAYGPQTNPRVLRHMNEV
QLVVGNYD-------AGTHPFHLHGHHFQIIERGPVP-------Y-------------DP
-T-FNP-------RPKTPPIRRDTVIIPSMEYV--ILRFRADNPG---------------
--AWLFHCHIDWHMLGGLNMVFIEAPDKMK----------ER-----I--K-----VPQQ
VLDHCKAAG----IAT--SGNAAGKE-G------LDLTGL-----
>ur|A0A4S8TB05|5_528|8.1e-110|Aureobasidium_pullulans
-TVTYDWNIEWV-VA-A-PDG-IAR-PVIGVNGQWPCPSIDVMQGDRVVINVYNGLG-N-
----QSTALHWHGIHQRGT-----NHMDGATGTTQCPIAPGQSFQ---YEWIQ-----A-
--DQAGTYWWHSHN--------MGQYPDGLWGPLIVRD--------PN--P-P---F---
--EY---DEELIITLSDWYNDQMPY-LI------------------HQ-YQSAE-GSAE-
---DGTP-----D---------PSG-GALINS----------------------G-KN-V
----SIHVKPSTTYLVRIICPAAFTGHGWVFDGHNQTTVEVDGVYT-VPVV-AT---AGG
KNVRVAPGQRQSFLMRTKDDT------S-K-NYAILDFQDP--N-------MLFINKG-L
---TPDP-VYPL--NATAWLVY-NTSA-DY---PAPP---------V-L--Y----N-L-
G-NDDF-FDDL-NYV-----PLDRE--PLL---EPVDRQ-LVIDMSMENI----TGISRY
-ILNGHTYLGAKVPTLYSS---LTV---DET-DV-----SDPTVYGN-VNPYVLEYGEVV
EVVMNNLH-------TNLHPMHIHGHQFQIIERSDPK--GGS--W-------------SG
-S--Y----S---NLPATPIRRDTVMVQNEGYA--VVRFRADNPG---------------
--IWLFHCHIELHVEAGFSAAFIEAPEMLA----------AS----DF--T-----LPED
HINACKTYP----MDY--VGNAAGND-Y----NALNLTG------
>ur|A0A0M8PGK9|24_535|2e-109|Penicillium
-----HWNLTWV-TA-A-PDG-FER-PVIGVNGQWPCPQIDVDVGDQLIVDVYNGLG-N-
----ESTAIHWHGMRQEGS-----GVMDGAVGVTQCALPPGEQMQ---YHFD------V-
--DEPGAYWYHSHN--------AGQFPDGLRGTLIVHD--------PN--A-P---F---
--EY---DDEFTLTLSDWNHQQMPD-LL------------------SG--------PVV-
--GKGKE-----P---------FPD-ASLIND----------------------S-TN-T
----KIKVLPNKTYLVHIICTGNWPGHFWVIDGHEMTVVGVDGVYT-DPHP-A-----GD
KFLRVATGQRMSVLIKTKADT------S-K-NFAIWDTMDV--N-------MMFVYEN-R
---TMPE-NFNP--NATAWLVY-DEAK-PL---PEPP---------V-F--H----K-I-
DPNSDF-VDDV-ALI-----PADHE--PLL---EPVDRQ-IILDTGGALV----DGVPRF
-TVNNQTYIGPKVPTLYTA---NTV---GAE-FS-----SNPEVYGQ-VNPFILKHNEIV
EIVINNHH-------NNLHPWHLHGHKFQVLQRSAVD--GGF--Y-------------SG
-L--W----N---NISATPIKRDTIMVQNNGHT--VIRFRADNPG---------------
--VWMLHCHVEWHVEAGLMATIIEAPETFP----------NT----VH--A-----PPKS
HYDACAAYP----QPV--SGNAAGNA-G------LDLTGL-----
>ur|A0A8J8W2Q7|25_540|3.5e-109|Penicillium
----LDWNVTWV-NA-A-PDG-FER-PAIGINDVYPCPEVNVELGDRVIVDVYNGLG-N-
----QSTGIHWHGFTQYHT-----GVMDGTSSVTQCPIPPGSHMR---YTFD------A-
--NQTGTYWYHSHN--------MGQYPDGFRGAFIVHD--------PK--P-P---F---
--QY---DEEFTMTLTEWYHRQMPD-LL------------------HE-YQSAA-NQAA-
---GGHE-----P---------IPD-SALIND----------------------S-ND-T
----KFKVLPNKTYLVHIVCVGNWPGHTWVFDGHDMTVVEVDGVYI-EPFT-V-----GE
KMLRIAPGQRTSVLIHTKPDA------S-Q-NFAIWDTIDI--N-------MMFIYEN-R
---TIPE-NYNP--NVTAWLVY-DEAK-PL---PPPP---------V-L--H----E-F-
N----F-VDDL-DFT-----PLDRE--AAL---SPVDQQ-IVLHTFSSAI----DGIPRF
-VVNNNTYIPQDVPSLYTA---QTV---GND-LS-----SNPAVYGQ-VNPFVIKYGEVV
EIVINNYH-------NNLHPWHLHGHQFQVLQRTGVD--GGY--F-------------NG
-T--I----G---DLGHPPVRRDTIMVENHGHA--VIRFKADNPG---------------
--VWLLHCHIEWHVEAGLIATIIEAPEKIP----------QI----E---A-----APQD
HLAACAAYP----DPS--NGNAAGKK-G------TDLAGANTQ--
>ur|A0A1Q5TLI0|24_536|5.5e-109|Penicillium_subrubescens
----LDWNVTWV-NA-S-PDG-YQR-PVIGINNQWPCPQVDVEFGDRVIVDVYNGLG-N-
----QSTGIHWHGFHQYHT-----GVMDGSTSVTQCPIPPGQHMQ---YHFD------A-
--NQTGTYWYHSHN--------MGQYPDGFRGAFIVHD--------PK--P-P---F---
--QY---DDEFTITLSDWYHREMAD-LL------------------HE-YQSQE-NLEA-
--FGGNE-----P---------VPN-SALIND----------------------S-TN-T
----KIKVEPNKTYLVHIICVGNWPGHTWVLDGHEMTVVEVDGVYI-EPYV-T-----GN
KMLRVAPGQRTSVLIHTKPDT------S-K-NFAIWDTMDI--N-------MMFIYEN-R
---TIPA-NYNP--NVTAWLVY-DEAK-PL---PPPP---------V-L--Y----E-F-
D----F-ADDV-DFV-----PLDKE--PLL---QPVNKQ-IIIDTFTTEI----DGIRRF
-TINNKTYIPQDVPTLYTA---NTI---GKD-LA-----SNPAVYGQ-VNPFVVNYGDIV
EIVINNHH-------NNLHPWHLHGHEFQVLQRTAVD--GGY--F-------------TG
-A--Y----Q---NVSQTPVRRDTIMVQNHGHA--VLRFRANNPG---------------
--VWLLHCHVEWHVEAGLVATIIEAPETFP----------ES----QD--A-----PPQS
HYDVCAAYP----DPT--NGNAAGKQ-G------LDLS-------
>ur|UPI002541E298|24_543|8.1e-109|Penicillium_daleae
----LEWNVTWV-NA-S-PDG-YER-PVIGINNQWPCPQVDVEFGDRVIVDVYNGLG-N-
----QSTGVHWHGFHQYHT-----GVMDGSSSVTQCPIPPGSHMQ---YSFY------VK
KANQTGTYWYHSHN--------MGQYPDGFRGAFIVHD--------PK--P-P---F---
--HY---DDEFTITLSEWYHREMAD-LL------------------HE-YLSEE-NLQA-
--FAGNE-----P---------VPN-SALIND----------------------S-TN-T
----KIKVEPNKTYLVHIICVGNWPGHTWVLDGHEMTVVEVDGVYT-EPYT-V-----GS
KMLRVAPGQRTSVLIHTKPDA------S-E-NFAIWDTMDI--N-------MMFIYEN-R
---TIPE-NYNP--NVTAWLVY-DEAK-PL---PPPP---------V-L--Y----E-F-
D----F-ADDV-AFV-----PLDKE--PLL---QPVNKQ-IIIDTSSTEI----NGIRRF
-TINNKTYIPQEVPTLYTA---NTI---GKD-LA-----SNPEVYGQ-VNPFVVNYGDVV
EIVINNHH-------DNLHPWHLHGHEFQVLERTGVD--GGY--F-------------TG
-A--YS---A---NISQTPIRRDTIMVQNYGHA--VLRFRANNPG---------------
--VWLLHCHIEWHVEAGLVATIIEAPETFP----------ES----QH--A-----PPQS
HYDSCAAYP----DPF--NGNAAGKK-G------LDLSGAN----
>ur|A0A9P1MB69|22_526|1e-108|Parascedosporium_putredinis
---EYDWDITWV-TA-A-PDG-FSR-PVIGVNNQWPCPQIRATKGDTIRVKMTNSLG-N-
----QTTSLHFHGINQVST-----NFMDGPSLVTQCPVAPGDTFV---YEFL------A-
--DEAGTYWWHSHN--------MGQYPDGLRGPMIIDD--------PE--D-P---YKD-
--EY---DEEYILTISDWYHEQSLF-LG------------------QN-LLNPN-NT---
---IGAP-----P---------APN-SVLIND----------------------G-QN-L
----DYPLEVGKNYRFRIINMGASVSAMIHFDSHDMNVIMNDAAYL-EKEI-A-------
YQLRVTPAQRYDVIIKGIERD------N-R-NFGVLVSLDR--N-------RDYS----T
---AANP-VWPQ--NATAWLVM-DPEG-ER----RPD---------V-V--D----V-W-
R----P-FDDS-HFK-----PLDGK--NIL---PPPDKT-LVFNFQPCRD---KYGINRQ
-CVNGSPYVNPKVPTLYTA---ATT---GN--FN-----SNETVYGA-VHPFIVEYGDIV
DIVVNNHD-------GGIHPFHLHGHHFQVLARHATG--RGD--W-------------PG
-E--T----D---SYNPVPPQRDTVSVHPRSYA--VFRFQAHNPG---------------
--VYLFHCHVEWHVEMGLTATIIEAPDMLR----------DL--------K-----IPKD
HIKACKKAG----IPT--KGNAGGNY-K----NPLD---------
>ur|A0A1F5LV47|23_538|2.3e-108|Penicillium
----LDWNVTWV-NA-S-PDG-YER-PVIGINGEWPCPQIDVDVGDRLIVDVYNGLG-N-
----ESTGIHWHGFHQYAT-----GVMDGASGVTQCPIAPGSHMQ---YHFQ------I-
--NQTGTYWYHSHN--------MAQYPDGFRGPLIVHD--------PK--A-P---F---
--HY---DDEFTITLSDWYHQEMPE-LL------------------NS-YESES-NMQA-
--FQGRE-----P---------VPD-SALIND----------------------SFNN-T
----KIKVLPNKTYLVHIVSLGNWPGHTWVLDGHEMTVVEVDGIYV-DPYP-A-----GE
KFLRVANGQRMSVLIKTKPDT------S-K-NFAIWDTMDV--N-------MMFVFEG-R
---PIPP-GYNP--NATAWLVY-DEAK-PL---PAPP---------V-FG-T----D-F-
H----F-VDDL-DFV-----PADHE--PLL---EPVNKQ-IILNTGSREI----NGVQRF
-TVNGQTYMPPKVPTLYTA---NTI---GPK-LA-----SNPAVYGQ-VNPFVVKYGDIV
EIVINNHH-------NNLHPWHLHGHQFQVLQRTDIN--GGP--Y-------------RG
-L--F----S---NVSRTPVKRDTIMVQNNGHA--VLRFRADNPG---------------
--VWLLHCHIEWHVEAGLMATIIEAPETFP----------QS----EN--A-----PPKS
HYEVCAAYP----API--SGNAAGNN-G------TDLSG------
>ur|E3KQV1|27_535|5.2e-108|Puccinia_graminis_f._sp._tritici
----FYWNITYA-TA-N-PDGLFER-TVIGVNNTWPPPPITVTSGDVIRMHAFNGLP-D-
----KPTTLHFHGMFFNGT-----NFYDGAMGVTQCGIPPGAQFT---YIVN------T-
-TTQVGTYWVHAHS--------LGQYVDGLRSPVVILP--------PV--T-P---GKR-
--PY---DDEFTIVLSDWYHQQHSQ-LI------------------ST-FLSRS-NP---
---LGAE-----P---------IPD-SALVYVVQN------NTYRE------HFN-EN-A
----TIPFSPGKTYRLRILNAGALGMFYFKIDGHQMSVIEVDGTDV-EPLP-T-------
DMLSLATAQRYSVLVTAKNET------K-Q-NFLIHANFEP--G-------MF------D
---SIPE-GLQL--NYSSSIIY-TPGA-PT---APEE---------L-F--T----E-Y-
K----S-LDDL-AFK-----PTSAL--PIL----SKTKN-IDLNVFFSTF---ENGVNRG
-AFNNVTYVPPRVPTVMTI---DSA---PA--NA----LESPAIYGPQSNAFVISHLEVV
ELTVFNWD-------KGNHPFHLHGQKFQVVNKQTSI--DPG----------------NP
-T-YS----N---QTLSNPMRRDTIQIPGGGFV--SIRFVADNPG---------------
--AWLFHCHIEWHLQSGLAAMFIVAPEVHQ----------RN-----F--P-----VPQF
MKDQCAMMN----IPS--SGNAG----------------------
>ur|A0A9W9UKQ3|23_519|1.9e-107|Penicillium_brevicompactum
----LDWNVTWV-NA-A-PDG-FER-PVIGINGEWPCPQVDVTVGDNLIVDVYNGLG-N-
----ESTGIHWHGFHQYAT-----AIMDGSSGVTQCSIPPGSKMT---YQFN------I-
--NQTGSYWYHSHD--------MGQYPDGFRGPLIVHD--------PN--A-P---F---
--HY---DDEFTLTLTDWYHQQMPE-LL------------------NA-YESEQ-NQAA-
--FHGRE-----P---------TPN-SALIND----------------------A-ID-T
----KIKVLPNKTYLVHIICIGNFPGHTWVIDGHEMTVVEVDGVYT-DPYP-A-----GD
KFLRVATGQRMSVLIHTKSDT------S-K-NFAIFDTMDY--S----------------
-----SP-GYNP--NATAWLVY-DEAK-PL---PAPP---------S-F--A----G-F-
D---NF-VDDV-ALV-----PADHE--PLL---QPVNHQ-IIIDTASAEI----NGVTRF
-T----------VPTLYTA---NTV---GTE-LA-----SNPEVYGQ-VNPFVLKYGEVV
EIVINNHH-------PNLHPWHLHGHHFQVLQRSAVD--GGF--Y-------------NG
-L--Y----S---NVSQTPIKRDTIMVQNNGHT--VLRFRADNPG---------------
--VWLLHCHIEWHVEAGLVATIIEAPETFQ----------TS----LK--A-----PPNS
HYKACAAYP----SRT--SGNAAGNQ-G------LDMTGLN----
>ur|A0A5C3FHD9|34_573|2.6e-107|Moesziomyces
----HHWNINWIPDV-N-PDGLLPR-HVIGVNGTWPPPIINVNASDTLRVTATNNLN-T-
---GVGTSLHSHGMFFNRT-----GYFDGAVAITQCPIPPGESFT---YETLNSPASPAD
RRKQMGTFWIHAHN--------NDQYTDGLRSPVIIHP--------DD--P-ADMHF---
--SY---DDDYTVILGDWYHSNYTD-LV-----------------KNE-FMNRK-NP---
---TGAE-----P---------VPK-SGLIYFAHTPNTTTAATYLP------GFS-EN-A
----TLPFEAGKTYRLRVINMSALAAFYFYLSGHDMQVIEIEGVDV-EPRP-V-------
DFLSLAVAQRFSVLVKARNDT------SPQ-NWKLHANMDE--D-------MF------D
---VVPE-DLQL--NVTATISY-PNAPKGE--FGPEK---------I-I--E----E-Y-
T----Y-FDDL-QFT-----PVNAE--PMV----QPDAT-HRLDVSFDTM---SDGENYA
-AFNNISYVAPKVPALFTS---ESM---GA--LA-----SNPAIYGPNANAFVFQHNDMI
EVQLFNWD-------AGKHPFHLHGHHFQVVHKSQDV--TSD----------------DP
-T-INPPF-N---ASQVNPMRRDTVVVPPGGSA--YLRFRADNPG---------------
--AWFFHCHIDPHLVSGLASIFIEAPDVLS----------ND----YL--N-----VPSY
IKNQCQAQG----IAT--TGNAVGLN------STTD---------
>ur|A0A9W8F1M7|29_525|6.5e-107|Coemansia
----YFWDIGYV-KA-N-PDGQKER-QVIGVNGQWPPPPLHVSLNDTLVIEARNSL--D-
----SPTTLHAHGMYQNGT-----NYMDGPFMVTQCGIPVGQNMT---YRIP------I-
--TQTGTYWIHAHY--------GAQYVDGIRAPLILHN--------PR--E-P---H---
--AY---DEDIIITLEDWYHDQASA-LL------------------KE-FLSWK-NP---
---GGAE-----P---------VPN-GALIGSLGG-------------------D-RH-K
----VIDFAPGKTYRLRLINMSALAMFHFSIEGHTMRVIEVDGVDT-EPMD-V-------
GNVRLAAAQRTSVLVTALNST------A-N-NYVFHADMDT--D-------MF------D
---NIPA-ALNY--NSTGIIRY-SKNA-SI---LHDK---------D-G--P----D-W-
S----P-FHDI-DLV-----PLDGM--QAL----GFDVT-YSLDVYFNQY---TDALNHG
-TFNNITYVMPKVPTMFTA---LSM---GA--DA-----LNATVYGPQTNAHMVGHMQDV
QLVVNNFD-------AGNHPFHLHGHHFQLIERGPAP-------Y-------------DP
-T-FNP-------RPKSAPARRDTVTIPSMEYV--ILRFRADNPG---------------
--TWLFHCHIEWHIEGGLNMVIVEAPDVMQ----------KR-----I--H-----VPQQ
ILDHCKAAG----IPT--LGNAAGR--------------------
>ur|A0A2J6PM31|82_597|1e-106|Hyaloscypha_hepaticicola
--RTYNWNIEWV-NA-A-PDG-YER-AFVGINGQWPLPVLSANIGDTIKIDIYNGLG-N-
----ETTSLHFHGIHQGNT-----TFEDGAAMVSQCPIAPGESFV---TEFV------L-
--TQSGTYWYHAHV--------GGQYIDGFRGPLIVRD--------NT--VLK---NYG-
--QI---DGEYTLSLTDVYHVEAPY-LI------------------NY-YLSAN-NY---
---NGAE-----P---------VPD-SALINE----------------------G-QN-T
----KFDITPGQTYMFHVVNMGAIAGQFLQFDQHNMTIIEADGVYT-QPYE-V-------
SQLFVAVAQRYTVLVTALPSS------C-E-NFAIVSQFLT--D-------MF------D
SS-VTPA-GQQP--TCTAYLVY-NSAA-PL---PAPF---------T-L--T----P---
Q----P-WDDT-LLV-----PYDQQ--PLW---DSSDVNYVYLTVDFEQN---DWGSNRA
-AMNGLTYISQKVPTFFSA---LTAP--AA--YQ-----QNPQIYGQ-VNAQVVQYGQVV
EIDLNNHD-------TRAHPFHLHGHQFQIINRAGNEP-----MW-------------PG
-L-------Y---SAPAAPMRRDTVVVYPGVGI--TLRFIANNPG---------------
--VWLFHCHTEFHVEAGMTATFIEAPDVMV----------AR----KP--Y-----VPNS
HRDVCDAQG----IPR--QGNAGGDD-T----NWLDLSNANTE--
>ur|A0A8H3J0G2|21_349|1.7e-106|Imshaugia_aleurites
--VTYDFNITWL-IA-N-PDGLLNR-PVIGINGQWPLPYITATVGDRVVVNVLNQLG-N-
----ESTSLHFHGIYQNGT-----TEMDGVTGVSQCPIPPGGPFT---YNFT------I-
--DQPGTYWYHSHE--------TAQYPDGLRGPLIVND--------PD--S-P---YKG-
--QY---DEERVLTVSDWYHEQVPT-LM------------------KS-FISVT-NP---
---TGAE-----P---------VPK-SALMND----------------------T-YN-L
----TTPVEPGKTYMFRIINVGAFAGQYFWFEGHTMRVVEVDGIYT-DAAQ-A-------
DLIYISPAQRYSVLITMKNDT------S-T-NYAYVGSMDQ--T-------LF------D
---TVPA-SLNP--NATGWLVY-DNTA-PL---PTPS---------L-L--D----A-F-
N----E-FDDF-TLV-----PTDGE--ELL---GPVDYS-INLDVKMANL---GDGA---
------------------------------------------------------------
------------------------------------------------------------
------------------------------------------------------------
------------------------------------------------------------
---------------------------------------------
>ur|A0A9P6TCF1|25_531|3.8e-106|Cronartium_quercuum_f._sp._fusiforme_G11
------WNITYA-TG-N-PDGLFER-TVIGVNNTWPPPPITVQAGDVIRMHAYNGLG-D-
----TPTTLHFHGMFFNRS-----NFYDGAMGVTQCGIPPGKEFV---YVVD------T-
-TTQVGTYWVHAHS--------LGQYVDGLRAPVVILP--------AQ--S-S---TLP-
--AY---TDEYTIVLSDWYHSKHSD-LM------------------TT-FMSKS-NP---
---TGAE-----P---------IPD-SAAIYITHN------SSYLP------NFN-EN-S
----TIPFVPGRTYRLRIINMGAFGMFYFKIDGHKMSVIEVDGTDV-QPFA-I-------
DSLSLSVAQRYSVLVTARNDT------R-S-NWHMHANYDS--D-------MF------D
---SVPD-KLVL--NYTSSIIY-EPTA-PM---APDE---------P-F--S----S-Y-
D----M-TNDT-AFQ-----PKIVQ--RIL----KPTRP-IELNAFFATF---DNGINRG
-AFNNVTFVPPLVPTAMTV---DSA---PT--DS----LTNPSIYGPQSNVYLVENLDVV
ELKVLNWD-------AGNHPFHLHGHKFQIVGKRMDM--S------------------NP
-N-EDHAI-D---ENQANPMRRDTIQIPGGGSV--TLRFVADSPG---------------
--SWFFHCHIEWHLESGLAALIVVAPLISQ----------QS-----I--P-----VPQF
MKDHCTALG----KPS--SGNA-----------------------
>ur|Q4PIF8|35_567|6.8e-106|Ustilaginaceae
-----HWNINWVPDV-N-PDGLYPR-HVIGVNGSWPPPIINVNASDTVRITATNKLE-T-
---GVGASLHSHGMFFNRT-----GYYDGAVAITQCPIPPGQSFT---YETLNSPASPAD
RRKQMGTFWIHAHN--------NDQYTDGLRSPVIIHP--------DD--P-ADIHY---
--NY---DDDYTVILGDWYHSNYTD-LV-----------------KNE-FMNRK-NP---
---TGAE-----P---------VPK-SGLIYFAHTSNKTSAATYLP------GFS-EN-A
----TLPFEAGKTYRLRVINMSALAAFYFYLSGHDMQVIEVEGVDV-LPQP-V-------
DFLSVAVAQRFSVLVTARNDT------DPQ-NWKLHANMDE--D-------MF------D
---VVPE-DLQL--NVSATISY-PNAPKDK--FGPEK---------I-L--E----E-Y-
T----Y-FDDL-QFV-----PVNAE--PMV----TPDAV-HRLDVSFDTM---SDGENYA
-AFNNISYVAPQVPALFSA---ESM---GA--LA-----SNPAIYGPNSNAFVIKHNEMI
EVQLFNWD-------AGKHPFHLHGHHFQVVHKSQDV--TSD----------------DP
-T-INPPF-N---SSQVNPMRRDTVMVPPGGSA--YLRFRADNPG---------------
--AWFFHCHIDPHLVSGLASIFIEAPDVLS----------DS----FL--N-----VPSY
IKNQCQAQG----IAT--TGNAVG---------------------
>ur|A0A317XXC9|31_562|1.2e-105|Testicularia_cyperi
------WNINWVPDI-N-PDGLQPR-HVIGVNGTWPPPIINVNASDVLKVTATNKLG-T-
---GAGASLHSHGMFFNKT-----GYFDGAVGITQCLIPPGQSFT---YEPLNSPRSSSG
RKKQMGTFWIHAHN--------NDQYTDGLRSPVIIHP--------DQ--P-QDIRY---
--NY---DDDYTVILGDWYHSNYTD-LV-----------------RNE-FMNRK-NP---
---TGAE-----P---------VPK-SALIYFAHTSNKTSDAAYLP------GFS-EN-A
----TLPFESGKTYRLRVINMSALAAFYFYLSGHDMQVIEIEGVDV-QPRP-V-------
DFLTIAVAQRFSVLVTARNDT------SPT-NWKLHANMDE--D-------MF------D
---IVPD-DLQL--NVTATISY-PNAEAGV--YGEEK---------I-I--Q----E-Y-
T----Y-FDDL-QFE-----PFDAE--PLI----APDAV-HRMDVSFDTM---SDGENYA
-AFNNISYVAPKVPALLSA---TTM---GT--LG-----ANPAIYGPNSNAFILQHNDMV
EVQLFNWD-------AGKHPFHLHGHHFQVVHKSQDV--TSD----------------DP
-T-INPPF-N---ASQTNPMRRDTVVVPPGGSA--YLRFRADNPG---------------
--AWFFHCHIDPHLVSGLAAIFVEAPEQLY----------QG----YV--N-----VPLE
ISQMCAAQN----IPF--RGNAVG---------------------
>ur|A0A2N5VS76|209_719|3.3e-105|Puccinia_coronata_f._sp._avenae
----FYWNITYA-TA-N-PDGLFER-TVIGVNHTWPPPPITVSSGDVIRMHAFNGLP-D-
----NPTTLHFHGMFFNGT-----NFYDGAMGVTQCGIPPGSEFV---YLVN------T-
-TNQIGTYWVHAHS--------LGQYVDGLRAPVVILP--------PL--T-T---GKR-
--PY---DEEFTIVLSDWYHQQHSQ-LI------------------ST-FLSRS-NP---
---LGAE-----P---------VPD-SALVYVVQN------NNYRE------HFN-EN-A
----TLPFLPGKTYRLRILNVGALGMFYFKIDGHQMSVIEVDGTDV-EALP-V-------
DMLSLAAAQRYSVLVTARNET------T-Q-NYLFHANFEP--S-------MF------D
---SIPD-ALKL--NYSSSIIY-APGA-PT---APEE---------L-F--T----E-Y-
K----A-LDDL-AFK-----PTLGL--SMI----SKTKT-IELNVFFSTF---QNGVNRA
-AFNNVTYVPPRVPTVMTI---DSA---PV--NA----VQDSVIYGPQSNAFVINHLEVV
ELTVFNWD-------KGNHPFHLHGQKFQVVNKQPSI--NPG----------------SP
-T-YS----N---QTLSNPLRRDTIQIPGGGFV--SLRFVADNPG---------------
--AWLFHCHIEWHLQSGLAAMFIVAPEIQQ----------KN-----S--P-----VPQF
MKDQCAMMK----VPS--SGNAGG------L--------------
>ur|G4UH11|24_534|7e-105|Neurospora
---TINWNVTWV-WA-S-PDG-FGR-PVIGINNQWPCPKLEVNVGDTLIVNLHNGLG-N-
----QTTGIHWHGINQLQT-----PEMDGPSGVVQCPTPPGSSVQ---YKFL------L-
--DEPGTFWYHSHE--------KGQYPDGLRGPLIVQD--------PN--D-P---YKG-
--RY---DEEIVLTVSDWYHSQSIP-LV------------------QN-MLSPA-NT---
---RFAP-----P---------FPD-TILLND----------------------K-KD-V
----KFNFVKGKTYRVRLINMSAFASAFLWIDSHPLTMIMSDSTYL-QTET-A-------
YQLHASSAQRYDFLISAIDRD------S-G-NYPILVALDI--N-------RDFR----N
Q--TLAP-AFPH--NQTAWLMM-DENA-PL---TRPT--------NT-I--D----V-W-
R----P-ADDT-HFK-----PLDNL--AMI---PAYDHL-VKLDFRFCLD---ANGYPRA
-CLNGKPFISQKVPSLYTA---ATV---GE--NN-----TNPLVYGQ-INPIVVKKGDIV
QLVINNQE-------AAGHPFHLHGHSFQVLDRARPY--AGD--W-------------PG
-R--D----V---NYNPVPNRRDTVTVWSWSHA--VLRFRADNPG---------------
--VWLFHCHIEWHVEMGLTASFIEGPEQLR----------GK--------Q-----FPAD
HLENCRVGG----VPT--RGNAAGNE-L----DPLDTTG------
>ur|A0A139ABC9|70_574|4.3e-104|Gonapodya_prolifera__strain_JEL478
-------------RA-N-PSGLFER-RVIGVNGTWPPPIIEINANDTLIVHAKNGLG-D-
----TITAVHHHGMFFNRT-----SWYDGAVGVTQCGVPPNATFD---YIID------TK
TSGQTGTYWYHGHS--------LGQYVDGLRAPLIIHN--------TP--E-V---Y---
--KY---DDEYIVALYDWYHEQHRV-LM------------------GR-FLSEA-NP---
---TGAE-----P---------VPN-TGIIQIGHN------GSYIG------GFN-EN-S
----TIPFTAGKTYRLRIINMSALTMFHLWLDGHNITVIEVDGTDT-EPFP-I-------
EQVALSAAQRVSVLVTALNST------K-S-NYLLHANMNP--A-------MF------D
---KVPK-DLVL--NLTSTILY-NVSF-PT---VDET---------T-A--D----D-Y-
D----E-FPDG-DLV-----PIVKE--AEA----TADTS-ITLEAVFGTS---DDGTNRA
-FFNLVTYIQPITPSLLTA---SSM---GA--LA-----SSVEVYGQ-TSSYVLESGKNI
ELVVVNTD-------KGYHPFHLHGHKFQLVGLSHNV--SSD----------------DP
-A-DNPPI-S---ESLANPMRRDTVMIPPGGSR--TFRFRADNPG---------------
--AWLFHCHIEWHLESGLAATFIEAPDAIQ----------KL-----A--SG----APKV
LNDQCAALG----IST--EGNAGGK--------------------
>ur|A0A553I0N5|25_551|9e-104|Xylaria_flabelliformis
-TVSLQWSFGWK-WV-S-PDG-FGR-PVIAVNNQWPPPTIDMCKGDQLVVQVTNNLG-N-
----ETASIHFHGLYQNGQ-----NQMDGPAMSTQCPIPPESVFT---YNFT------V-
--GSTLPYSRVTLSGLETKHLLNGQIADGLRGPLIVHD--------PK--P-P---YN--
--VT---GGELVLTVADWYHTQAPY-LL------------------EY-YQSAE-NAAD-
---GGPE-----P---------IPD-TGLLND----------------------G-QN-V
----PVKVQPGKTYLLRVINPGNFVGAFLKIDGHNLTIVEVDGVYT-EPYT-V-------
DTLYLTVAQRYAVLLTTHATS------S-Q-NFLIKAALDT--S-------MF------D
---EVPD-GYNP--NFYGYLVY-DSSK-PL---PAKV---------P-LP-D----S-P-
V----T-LDDT-KLSTSTAYTADQV--PVY---DHVDTQ-LILNLNFSII----NNQTRA
-TLNGTTGIPQLVPSLYTA---LSA---GS--NA-----WNPLVYGVNSIPFVYKQNQIV
EVIINNYD-------TGGHPWHLHGATFQVIARNGMG--EGY--Y-------------AG
-Q--KLVP------PHANPLRRDTVMINAGGFL--AFRFKTNNPG---------------
--VHLMHCHIEWHVEAGLTSTFIVAPDVLQ----------KT-----I--K-----IPQD
HLAACQRQH----IPT--TGNAAGNS-K----NYLNLTGA-----
>ur|A0A423W6Z1|23_346|8e-103|Valsa_malicola
ETLNFDWNITWV-LA-N-PDGMALR-PVIGLNSQWPLPVINATKGDRIIAKVTNGLG-N-
----ETTSLHWHGLYQHGT-----NHMDGPPGVVQCPIPPGHSVT---YNFT------V-
--DQAGSYWYHSHT--------KGQYPDGLRQALIIQD--------PD--N-P---YAE-
--KY---DEERIITLSDWYHDFFSD-LL------------------KG-FISYK-NP---
---TGAE-----P---------VPN-SALLND----------------------T-SN-F
----TMSVEPGKTYLIHLINVGAFASHYFWIQDHTMKIVEVDGIWV-TSAE-A-------
EMIYISTAQRYSVLVTMKNDT------S-T-NYPMMGSMDT--D-------LF------D
---SIPS-ALNW--NVTGWLVY-DETA-EL---PAAD---------T-V--Y----D-F-
D----Y-YDDF-DLV-----PMDGE--AAL---GAPDYS-IQLDLTM-------------
------------------------------------------------------------
------------------------------------------------------------
------------------------------------------------------------
------------------------------------------------------------
---------------------------------------------
>ur|A0A177WES3|45_554|9.7e-103|Batrachochytrium_dendrobatidis
--VSLNWTISWIDNV-N-PDGLFPR-RAIGVNGKWPIDEIHATIGDTLVIHATNHL--D-
----MPTSLHAHGLYQNGT-----NYYDGAFGVTECGIAPGMTYT---YNIP------I-
--QQTGTYWLHGHH--------LGQYVDGFRTPLILHP--------TA--A-Q---KAAS
KIKY---DDEIVLSLSDWYHQEHKP-LN------------------DH-FLSIF-NP---
---TGME-----P---------IPE-SGLINH----------------------D-AN-T
----IIKVKPDTTYKLRVVTMSALAMFEFSIEDHELSIIEVDGEDV-EPYP-A-------
PVIPIAAAQRYAFLFTTKNTT------D-F-NFRIRADMDM--S-------MF------D
---NPPD-TLNG--FVNATLQY-SPDA-PM---FEDE---------N-A--E----E-L-
D-AS-L-FDET-KLV-----PLDPQ--GIF----QADQS-IQLDVEFELY---EDGVNHG
-AFNKSVFHMHKTPAIFTA---LTLP--NE--HA-----ITPSAYGLNNPAIVVDHMKGV
QLVVFNND-------PGQHPFHLHGHKFQIVHKGIVG--DTP----------------EG
-Q-AYSIP-E---SAHINPIRRDTVVIPPEGFA--VIRFISDNPG---------------
--AWLFHCHVEWHLEAGLVALIVEAPDVMK----------QT-----I--H-----VPQA
TLDQCAHLG----MST--TGNAFGH--------------------
>ur|A0A3A2Z772|23_358|2e-102|Aspergillus_sclerotialis
---DYDWDITWV-TA-N-PDGAKDR-PVIGINGQWPLPVLNFTKGDRVVANVHNSLK-N-
----QSTSIHWHGLFQNGT-----THMDGSPMSTQCEIPPGATLT---YNFT------I-
--DQTGTYWYHSHT--------RGQYPNGIRQALIVSD--------PK--N-P---YAG-
--HY---EEERVITLSDWYHDQMPM-LL------------------EQ-FVSVT-NP---
---TGAE-----P---------VPD-AALMND----------------------T-QN-L
----AVAVEPGKTYLFRLVNVAAFASQYFWIEGHTMKIVEVDGVWT-DAAE-T-------
DMIYITAAQRYSILVTMKDEA------K-K-NYAMVGSMDT--NYTDEPETLF------D
---KLPP-SLDY--NVTGWLVY-NNSA-IR---PTPA---------V-V--D----E-F-
K----P-YDDF-NLA-----PADGR--KLY---GAADHT-VQLDLTMDNL---GDGAN--
------------------------------------------------------------
------------------------------------------------------------
------------------------------------------------------------
------------------------------------------------------------
---------------------------------------------
>ur|A0A6P8B064|24_531|6.3e-102|Pyricularia
---TYDWTIDWV-RA-A-PDG-YSR-PVIGVNNQWPCPAIRANVGDTVVVKIKNNLG-N-
----QTTGIHFHGIHQIGS-----NEMDGPTGVTQCPVPPGNTLT---YSFY------A-
--DAPGTYWYHSHS--------PGQYPDGLRGPLIIDD--------PN--D-P---YKG-
--KY---DEEVIVSVSDWYHSETLP-LV------------------RA-MLDPS-ND---
---RFLP-----P---------FPD-SILIND----------------------G-QN-T
----NFTFVKGKTYRFRMISYAAFASAMIQFDSHTMQIIAADGAYT-TQTQ-A-------
YQIRLSPAQRYDVLISAIDRD------N-R-NYPILFNLDI--N-------RDY------
---EVSP-VWTK--NYTAQLVM-DPAK-PF---TTYT-----------V--N----Q-W-
R----P-QDDS-TLK-----PYDIVADAIL---PPADKV-ITLDFTFCKD---ENNYPRA
-CFNNQTYIMQHTPTLYTA---ATV---GE--AN-----TNEIVYGN-VLPEIVEYGQVV
DIVINNID-------AAIHPFHLHGHHFQLLERPKSN--TGV--W-------------PG
-R--S----G---GYNTLPAQRDVIHVNAHSYA--VLRFKATNPG---------------
--VFLFHCHIEWHVEMGLTATIIEAPERIR----------AK--------T-----FPPD
HMAACKAMG----IPT--AGNAAGNT-V----NVLDTTG------
>ur|G2QX58|24_530|9.1e-102|Thermothielavioides_terrestris
-TVTYDWNVTWV-WA-K-PDG-FGR-PVIGINHKWPCPTLEATVGDTVIVNFLNKLG-N-
----QTAGLHFHGVSQLQT-----PEMDGPSGVTQCPVPPDASVK---YQFT------A-
--DAPGTFWYHSHN--------MGQYPDGLRGPLIVHD--------PN--D-P---YKS-
--SY---DEEVILSVSD-----CLK-AV------------------QS-MLSPY-NT---
---RFAP-----P---------IPD-SLIVNE----------------------G-LG-S
----HINVTKGKTYRIRIINFAAFGSAMIHFDSHTMNIIANDAAYV-KKTD-A-------
YQLRIAPAQRYDVLIAPLDQD------S-G-NYPFLISLDL--N-------RDWT----N
S--SQQL-KWAH--NYTGYLVL-DSSK-KL---DKKD---------V-V--N----K-W-
Q----P-IDES-LLE-----PYDGA--AAY---SSYDQL-IQLDFKFCLD---QNGYPRS
-CFNNITYISQKVPTLYSV---ATT---GD--QN-----TNPVIYGQ-VNPFIVNFNQTV
QIVVNNID-------TATHPFHLHGHHFQLLARPSSG--VGT--W-------------PG
-H--E----G---NYVSTPPMRDTVTVMPNSYA--VLRFRADNPG---------------
--VWLFHCHIEWHVEMGLTATIIEAPDRLR----------NL--------T-----FPDD
HIDVCKKSN----TPY--QGNAAGNT-K----NVTDTSG------
>ur|A0A517L001|22_520|2.6e-101|Venturia_effusa
-TVTYDWDIGWV-NR-C-PDG-FCR-PVIGINNQWPLPTIECDIGDTLVINIQNSLG-N-
----ETTSIHYHGQYQRGT-----NGMDGVAMATQCPIPPGGNFT---QVFT------A-
--QVGGTHWYHSHD--------KAQYPDGLRAPMIVHD--------RE--Y-E---RSL-
--GY---DKEFTFSISDWYHEQMPD-ML------------------HN-YFGEG-SD---
---FGGETFMDMP---------MAP-SSLIND----------------------T-TS-V
----ILDMEPGKLYLVRMVSVSALFAHKVSFEDHEMTIVAIDGIPT-NATL-A-------
NAVTIAAGQRYDVLIKGKSSP------T-K-DYAISSLMIP--A-------IN-------
--------------SASGILRY-DSAA-TSNALPVEA---------D-L--A----A-A-
I----P-IDDF-GIA-----PLDGT--KLF---SPVDQS-ITMRVSYTGL---IE--RRI
-FLGNSTYVTPKIPTLYTA---LTT---GS--DA-----WNPEIYGAGANAYVIRSGQIV
QIVVQNDD-------AIEHPMHLHGYDFQVVARGLGS-------W-------------DG
-D--E----T---KLPAVPMRRDTVTTPPAGHL--VIRIKTMNPG---------------
--TWMFHCHMEFHVAAGMMATIIESPDIIQ----------KN-----I--V-----IPQA
HLDMCKSQD----IAT--SGNCAGKT-G----D------------
>ur|A1C884|23_534|4.9e-101|Aspergillus_clavatus__strain_ATCC_1007_/_CBS_513.65_/_DSM_816_/_NCTC_3887_/_NRRL_1_/_QM_1276_/_107
----LDWNITWV-WT-A-PDG-FAR-PMIGINDQWPCPLVEADLGDRMIVDVHNGLG-N-
----QSTGLHWHGFRQYMT-----GTMDGSNEVTQCPLPPGSSMR---YEFD------V-
--NQTGAYWYHSHE--------MGQYPDGLRGAFVVRD--------PA--P-P---V---
--AF---DDEITITLTDHYHEQMPA-LL------------------EK-YDVDS-TAAH-
--PGSNE-----P---------IPD-SALINE----------------------T-IN-P
----TFHVEPNKTYLVHLVCVGNFPGHVTVFEDHEISVVQIDGIWT-DPYV-V-----TD
KHIRLATGQRMSVLLRTKDNT------D-R-NYAIWDSMDV--N-------MMFIYEN-R
---SIPE-GFNP--NATAWLVY-DESK-PL---LPPP---------D-I--H----E-L-
DPNNNF-VDDL-DFV-----PANHE--PVL---EPVDHQ-IVLDTGVRYR----NGHAEF
-LVNGKTYIAPEEPTLYTA---LAA---GPD-NS-----SDPSIYGQ-VNPFVVEYGQVV
EIVINNHH-------GNLHPWHLHGHHFQVLQRTVPE--GGY--F-------------NG
-Y--W----G---NISSFPVQRDTIMVQNHGHA--VIRFRADNPDKFPS--------SRF
DCFWLIHCHIEWHVTKGLTATIIEAPAQMQ----------DI--------Q-----IPLD
HQRICPSYG----APP--G--------------------------
>ur|A0A8K0LQH2|22_533|6.1e-101|Chaetomium_sp._MPI-SDFR-AT-0129
-TVTYNWNVTWV-WA-S-PDG-FSR-PVIGINDKWPCPSIDATAGDTVVVNLQNKLV-N-
----QTTGLHFHGINQLQT-----ADMDGPSGVTQCSVPPDSTVK---YQFT------V-
--DTPGTYWYHSHN--------MGQYPDGLRGPLIVQD--------PN--D-P---YKG-
--KY---DEEHILSMSDWYHNDSLT-SV------------------RN-MLTPS-NT---
---QFKP-----P---------IPD-NLTVNE----------------------G-QG-L
----KIDFAKGKTYRIRMINYAAFAAAMVHFDFHTMSLIMNDGAYI-KKED-A-------
YHVRLAPAQRYDVLISASDND------T-G-NYPFLVALDL--N-------RDWT----N
H--TEPM-IWPH--NYTGHLVM-DSSK-PL---GKAE---------V-V--K----Q-W-
N----P-VDDA-DFK-----PNDDL--AAY---GSYDKL-MKLDFKFCMD---QNGYPRS
-CFNNLTYINQQVPTLYSA---ATT---GD--SN-----TNPVVYGQ-VNPFIVDYDNTV
QIVVNNID-------NASHPFHLHGHHFQVLYRAPSS--AGL--W-------------PG
-R--D----E---NYTAVPPMRDTVAVMPHSYA--VLRFRANNPG---------------
--VWLFHCHIEWHVEMGLTATVIEAPDRLR----------NL--------T-----FPDD
HIDACKKTG----TPY--QGNAAGNT-Q----NVTDTTG------
>ur|F4R7H8|25_499|1.1e-100|Melampsora_larici-populina__strain_98AG31_/_pathotype_3-4-7
-----YWNITYA-TA-N-PNGLFER-RVIGVNNTWPPPPITVQAGDVIRMHAYNGLG-D-
----IPTTLHFHGMFFNQT-----NFYDGAMGITQCGIPPGEEFI---YVVN------T-
-TTQVGTYWVHAHS--------LGQYVDGLRAPVVILP--------VE--K-P-------
--TY---TDEYTVVLSDWYHTKHSD-LM------------------LT-YMSKN-NP---
---MGAE-----P---------VPD-SAAIYAIHN------NTYLP------MFN-EN-V
----TIPFSPGSTYRIRIINMGAFGMFHFKIDGHEMSVIEVDGTDI-QPLS-V-------
DSLSLSVAQRYSVLVTARNET------N-S-NWHMHANFDP--D-------MF------D
---KVPD-NLML--NYTTSITY-DSKA-SM---SPDQ---------P-F--T----V-Y-
E----M-TDDT-RFQ-----PLIVQ--PIL----RPTRP-IELNAFFVTF---ENGMNRA
-SFNNVTFVPPLVPTTMTV---DSA---PF--EA----LTNVAIYGPQSNIYLVENFDVV
ELKVLNWD-------SGNHPFHLHGHKFQIVGKQMNI-----------------------
-N-DQSLI-D---ENQLNPMRRDTVQIPGGGSV--TLRFIADSPG---------------
--SWFFHCHIEWHLESGLAAIVLVAPT---------------------------------
---------------------------------------------
>ur|J3NGL5|22_529|3.8e-100|Gaeumannomyces_tritici__strain_R3-111a-1
-TVTYDWTIDWV-RA-A-PDG-FSR-PVIGVNNKWPCPPIRAAVGDTVVVKIKNNLG-N-
----QTTGLHFHGINQIAT-----NEMDGASGVTQCPLPPGDTLT---YQFV------A-
--DAPGTYWYHSHT--------MGQYPDGLRGPLIIDD--------PN--D-P---YKG-
--KY---DEEVILSVSDWYHSETLA-LV------------------RN-MLSPS-NT---
---RFAP-----P---------FPN-SIIVNE----------------------G-GD-G
----KYNFVKGKTYRFRVINFGAFASAMLQFDSHTMEIIMNDGAYV-KQEQ-A-------
YQIRISPSQRFDVLISCIERD------H-R-NYPIFFSLDQ--N-------RDF------
---ELNP-TWPL--NFTGHLVM-DSQK-AL---TQFS-----------V--P----K-W-
N----P-HNDA-HLK-----PYNDA--DIL---PNPDQV-IKLDFTFCRD---VNGYPRA
-CFNNQTYIPQKTPVLYTA---ATV---GE--HN-----TNPLVYGQ-VLPFIVPYGRVV
DIVVNNID-------AAIHPFHLHGHHFQVLERPGHN--AGV--W-------------QG
-R--S----H---GFNKKPPMRDVVHVNANSYA--VLRFKANNPG---------------
--VFLFHCHIEWHVEMGLTATIIEAPERLR----------GK--------T-----FPSD
HTAACQKQG----RPL--SGNAAGNM-A----NPLDTTG------
>ur|F4NZC0|25_531|1.2e-99|Batrachochytrium_dendrobatidis
--VSLNWTISWIDNV-N-PDGLFPR-RVIGVNGKWPIDDIHVTIGDTLVLHATNHL--D-
----VPTSLHAHGLYQNGT-----NYYDGAFGVTECGIAPGTTYT---YNIP------I-
--QQTGTYWLHGHH--------LGQYVDGFRTSLILHP--------TA--A-Q---KAAS
KIKY---DDEIVLSLSDWYHQEHKP-LN------------------DH-FLSIF-NP---
---TGRE-----P---------IPN-SGLINH----------------------N-AN-T
----IIKVKPGTTYLLRVITMSALAMFDFFIEGHELSIVEVDGEDI-EPYP-S-------
PITPIAAAQRYAFLFTTKNTT------N-F-NFRIHADMDM--S-------MF------D
---NPPN-TLNG--FVNATLQY-SPDA-PM---FVST---------DPY--P----D-M-
E----Q-FDEM-KLV-----PAIPM--SAI----PADQS-YTLDVAFEVY---EDGVNHG
-TFNRSIFQLHKTPSMFTA---LSMT--PE--QA-----ATPSAYGPGVVAMPLGHMKGI
HVIIYNRD-------PGQHPFHLHGHKFQIVNLVTEA--NAA----------------TA
-N-PYVVP-D---GLAKNPPRRDTVVIPPQGFV--VIRFLADNPG---------------
--VWLFHCHIEWHLEAGLAALFIEAPDIMQ----------KT-----I--K-----VPQA
TTDQCKLLK----NSI--TGNAF----------------------
>ur|A0A6A6QDS1|18_522|1.5e-99|Mytilinidiaceae
-TVTYNFDITWV-NA-A-PDG-FSR-PVIAMNKQWPLPIIEADLGDTVIVKARNLLG-N-
----ETTSIHFHGMLQVGT-----SPSDGPVGVSQCSIPPGGEYT---YQFT------A-
--YPAGTFWYHSHD--------KGQYPDGFRGQMIVHD--------PA--W-E---KSL-
--GV---DEQVHFSVSDWYHEQMPV-LL------------------HK-YLSPD-NP---
---TGVL-----P---------IPD-SMLVND----------------------S-STPP
----DITFEPGKKYLLRIVNMGALSCSSIQFQNHDITVVGIDGVHV-VPKT-T-------
SAITICAGQRYDIVIQGLANP------K-N-SVGYLVKMAT--D-------MF------D
---SVPS-GFKT--DYTGKCLY-KSGG-VI--LPMLG---SVISNPS-L--S----P-S-
T----T-LDDF-TLQ-----PLDGQ--KLL---GAPDQK-IKWYINQKNY---PGIGSRI
-SLAQQPWVEPEVPSLYTA---LTT---GP--DA-----NNPATYGIGAAASVLAANSII
EIVLTNPE-------SHPHPMHMHGHEYQVVARGTGV-------W-------------DG
-N--T----K---NFPTIPMKRDVAVVPAKGYF--VLRFRADNPG---------------
--VWFFHCHIDWHLAAGMAATLVEAPTQLQ----------KS-----Q--A-----IPAA
GQWLCWSNG----KEA--KGNCA----------------------
>ur|A0AA40BUJ5|23_534|3.4e-99|Cercophora
--VSYNFDITWV-WA-A-PDG-YGR-PVVGVNNQWPCPTIEANVGDTLVVTLTNKLG-N-
----QTTGIHWHGINQVST-----EEMDGPSGVNQCSVAPDSTIT---YQFV------V-
--DVAGTYWYHSHN--------MGQYPDGLRGPMIVRD--------PN--D-P---NKS-
--KY---DEEVIISVTDWYHNESLV-LV------------------RN-MLQPS-NT---
---EFKP-----P---------IPV-GLLVNE----------------------G-QG-S
----HINFEAGKNYRIRLINFSALANALIHFGSHTMHVIMNDASMI-KEQS-A-------
DMIRIAAAQRYDFIIQAGKNE------N-S-NFPFLISLDI--N-------RDMH----N
PN-LGPL-QWPF--NYTGYLVM-DSSK-AL---DAID---------I-V--Q----K-W-
N----P-VDDS-HFK-----AYDGA--GPY---ENYDKL-IKLDFQFCLD---ENNYPRA
-CFNNVTYISQKVPTLYTA---VTT---GD--DN-----TNPEIYGE-VNPFVVDDGDVV
QIVVNNLD-------AAAHPFHLHGHHFQVLARADSQ--AGS--W-------------SG
-K--D----T---GYASTPPKRDTVTVNGGSHA--VLRFKADNPG---------------
--VWLFHCHIEWHVEMGLTATIIEGPSKLK----------GF--------S-----IPDD
FINACKVQN----IPY--QGNAAGNT-Q----NYTDTTG------
>ur|A0A9W9IIT9|23_520|2.6e-98|Penicillium_canariense
----YDWHVTWV-TA-A-PDG-YER-SVIGINNQWPCPQIDVDVGDRLIIDVHNDLG-N-
----QDTGIHWHGLHQYMT-----GYMDGAPGVTQCPIPPGRSMR---YVVD------V-
--NQTGTYWYHSHR--------MGQYPDGLRGALIVHD--------PD--A-P---F---
--EY---DDEFTLLLSDWYHEEMTP-LI------------------QS-YLSEN-DPAT-
---GGLE-----P---------LPD-SALVND----------------------A-TN-T
----TFPVEPGKTYLIHLIVVGNWPGFAFLFDDHEMTVVEVDGVYI-DPFP-V-----GS
RNLRLATGQRASILLRTKDDT------S-K-NYAFWTIMDI--N-------MMFIYEN-R
---TIPE-GYNP--NATAWLVY-DETK-PL---PPAP---------P-Q--Y----E-F-
D----F-VDDL-EFV-----PFDHE--PLL---EPVDHQ-IIMDFNSAAV---EGGLTRF
-VINNHTYYEQQTPTLYSA---LMM---DSH-HT----ENNVSAYGA-VNPYVVNYGDVV
EIVLNDYH-------SNLHPWHLHGHQFQCLQRTIPN--GGY--F-------------DG
-Y--F----A---NISATPVKRDTLMVQGHGHFFGLIGFVR-------------------
--VWLFHCHIEWHVVKGMITTIIEAPDRLK----------DM--------E-----VPED
QLRLCGNYP----FAS-----------E-----------------
>ur|K2R4Y3|18_522|6.3e-98|Macrophomina_phaseolina__strain_MS6
-TVTVDWDIGWV-SR-A-PDG-FER-PVIAINGQWPLPVLEADVNDTIIATVHNSLG-N-
----ETTSIHWHGMWQRGT-----PEQDGGAGVTQCPIPPGETFT---YEFK------A-
--YPAGTFWYHSHD--------MGQYPDGLRAPMIIHD--------PD--S-E---TQK-
--SS---DGEVVLYVSDWYHDQMPP-LI------------------HS-FLTTP-NF---
---NGAM-----P---------NPN-SSLIND----------------------Q-QS-T
----SINIRPGEKKYVRIINTSALATYYLQFDQHNITVVAIDGVDV-EPQS-W-------
KALEIVPGQRYDFIIEGLENP------T-R-NYAFINKMAV-------------------
---------LGL--QNVNSLVY-DESF-GE---PESF---------S-L--S----S-G-
D----L-GSDF-TLV-----PLDHE--PLL---ESVDHT-ITMEVNNLNI----DGVGFR
ITQGPDPYISPRTPTLYTA---LST---GF--NA-----TDPEIYGQ-VNPYVVNAGEVV
RLVVNSNDLVTANNSGRGHPMHLHGHVFQVVGQFSEH-------W-------------DG
-N--T----S---SFPATPMKRDTTVLFAGGSL--VLQFRADNPG---------------
--VWLFHCHIEWHLDAGMSATIIEAPLDLQ----------RE----GI--K-----IPQQ
HLESCRALN----LTT--QGNCAGNT-A----NLDDTA-------
>ur|A0A1X2GA98|23_492|2.5e-97|Hesseltinella_vesiculosa
----FDWKITSL-TA-N-PDGLHSR-KVVGVNGKWPPPAIRATVGDTLVIHTHNTL--D-
----IPTALHFHGLYQNGT-----NVMDGPIGVTQCGIPPGQSVT---YEFP------L-
--QQSGTYWTHSHA--------KGQYMDGLRSPLIIED--------DQ-RE-P---Y---
--HY---DEDMVITVSDWYHNQSAT-NL------------------AW-YLSKE-NK---
---DGVE-----P---------IPQ-SGLIND----------------------S-QF-T
----ELKFIPSTLYRIRLINMSGFSGFFIGIDDHDLEIIEVDGEII-RAKS-V-------
KTVHLAAAQRMSVLVRAKDST------R-F-NYHFHADMDT--S-------MF------D
---MVPK-DLKT--NISAPIYY-NRNS-KI--FAPKK---------N-L--T----N---
D----S-PSDF-DLH-----PMQSV--LLP----MPDAT-FNLTFDMVET---PEGTNRA
-VINGATYKEPTTPTIFNL---INIE--PS--LA-----HSIKSYDSNINPYIINYMDFV
EIILTNLD-------TGAHPFHLHGYKFYVAGRGKGA-------W-------------DG
-N--RNKI-----EWNPHPIQRDTTLIGVNEFL--VLQFRASNLG---------------
--VWFFHCHIEWHMLAGLDATFIVGPELAQ------------------------------
---------------------------------------------
>ur|UPI002919E8CB|21_527|6.6e-97|Phialemonium_atrogriseum
-TVSYNWDVTWV-TA-A-PDG-FAR-AVIGVNGKWPCPPINADVGDTVVVTLNNLLG-N-
----ETTGLHFHGIRQLHT-----NDMDGNSGATQCPVPPGSSIT---YKFL------A-
--DSPGTYWYHSHN--------MGQYPDGFRGPLIVHD--------PN--D-P---YKG-
--EY---DEELILTISDWYHDQAIF-LV------------------QN-MLQAS-NT---
---DFSP-----P---------FPE-SILVND----------------------G-QS-S
----NFNFVKGKTYRIRIISYSAFASSFVYFDSHTLQVISIDATYI-QEAE-A-------
TQLRVSPSQRVDVLISALDED--------Q-NYPYLVALDT--N-------KDF------
---TKPG-VFSL--NFTGHVVT-DCNK-PA---TGTT---------T-V--G----V-W-
H----P-VDDS-YFI-----PLDKA--DRY---EPVDRT-IVLDFEFCRD---ENDIPRA
-CFNGQPYISQKVPTLYSV---ATT---GA--SN-----TDPTIYGD-INPFVISYGEVV
QIVINNKD-------EAIHPFHLHGHQFQVVGRPASG--SGD--W-------------VK
----N----G---DYPAQPARRDVIDVMGNSHA--VIRFEATNPG---------------
--VFLFHCHIEWHVEMGLTATLIVAPDRLR----------DI--------K-----FPAD
HIHNCEIQD----IPI--AGNAAGSR-S----NFTSRTG------
>ur|A0A3N2Q3Y4|22_526|1.2e-96|Sodiomyces_alkalinus_F11
-TVTYDWQADWI-SA-T-PDG-VTR-PVIGINGEWPCPSIEASVGDEVVVRLTNNLG-N-
----QTTGLHFHGMRQIQT-----NFMDGASVVTQCPLGPGDTIT---YRFT------V-
--DVPGTYWYHSHN--------MGQYVDGLRGALLVYD--------PD--D-P---YSE-
--DY---DEEEVVTLSDWYHEQTIY-LS------------------RF-LLSPQ-NE---
---PPAP-----P---------GID-SILVND----------------------VRRN-P
----HFHVDKNKTYRLRFINLSAAASFMLNFEEVDAQVIAIDGYNV-RRAR-A-------
SMVRIAPAQRYDILVCFTDTY------S-D-NIPFLIALDG--N-------PDYT----N
P--ELRP-RWPL--NLTGQFIS-DPDA-PL---RRNR---------D-V--T----V-W-
R----P-MDDS-RLE-----PFGDY--RPL---SHPNRL-IQLEAEFCQD---QYNIPRA
-CFNHIPYVLQKVPTLYTA---ATV---GE--HN-----TNPVVYGA-VNPFILSQGDIV
DIVVNNHD-------DRNHPFHLHGHHFEVLDRPCAR--SGV--W-------------PG
-P--NA---T---HINEYPPLRDTVDVMAHSYV--VIRFLADNPG---------------
--VHLFHCHIEWHVEMGLTATLILGPEKLR----------GL--------D-----IPQD
HLDSCRRIG----MPT--AGNAGGD--------------------
>ur|A0A0K3CKZ5|36_540|1.8e-96|Rhodotorula_toruloides
-------------------DGVDKP-FTVGVNGTWPPPILNVKFNDTVRVHAYNGL--D-
----APTSIHHHGIFFNGT-----NYYDGAPGVTQCGLPPGQSLT---YEVP------V-
-DRQHGTYWWHSHT--------GAHYQDGLRAPFIIHA--------TD--E-A---H---
--KY---DGEYTIILSDWYHARSDK-LN------------------NK-FMNKY-NP---
---TGAE-----P---------VPD-ALLIYAASN------GTYLP-SNDDVKFN-GN-L
----SIPFEAGKTYRIRVLNAGIFATTFFWIDGHDMRVIEADGVDT-EEFP-V-------
DYLNIAVAQRYSVLVTARNDT------S-E-NFLVHANFDD--G-------MF------D
---SVPE-GLTL--NYTTTISY-KDGN-PV---AESE---------V-R--N----E-L-
G----R-INDF-EMV-----PFVPM--EQL----TPTTS-LQLDVYFDG----STGVNRA
SMLNNITYVNPKTPSLFTM---MTM---GN--DS-----LNPNVYGPQTAQHLLNHGDVL
DLMVINFD-------ANAHPFHLHGFSYQLTRLAMDV--TSD----------------DP
-A-LNPPH-T---LGAKNPMRRDTIIIPAGGAV--NLAVRADNPG---------------
--AWIL------HMEAGLAVVFMVDPLGAQ----------QS-----M--T-----IPQV
MVDQCKQLG----ISP--TGNAAGKM------SVTDLSG------
>ur|A0A395I467|25_522|7.8e-96|Aspergillus_homomorphus__strain_CBS_101889
-----DWNLTWV-NA-A-PNG-FER-PIIGINGQWPCPQIDLHIGDNLVVDVYNGLG-N-
----ESTGIHWHGFHQNYN-----TFMDGVPDITQCPLKPNQRMR---YVIP------V-
--NQTGSYWYHSHQ--------EGQYPDGIRGPIIVHD--------TK--PAD---F---
--HY---DEEITVTLSDWYNRQMPH-LK------------------EE-YMYPTAGP---
---AGLE-----P---------LPD-AVLFND----------------------A-VG-T
----KIPVKPNKTYLIHVICMGNWPGHAFIVEDHDLTVVRADGVPV-EPKL-A-----TP
QYLRMTVGQRLDLLLTTKNDT------S-R-NYAIWDGLDI--D-------EMFIREN-R
---TPPP-GYNA--NGTAWLMY-NEDA-PF---LPSP---------D-I--QIHNAS-L-
E----F-LDDV-TLQ-----PKDGL--PLL---EPVDRQ-IVLDFSYSQV----DGVPNY
-NINGKTYVAPGEPTLYTA---LSA---DRQ-EA-----LDPAIYGS-VNQYVVQYGEIV
ELVINNNH-------NNLHPWHLHGHDFQILQRTYPE--GGA--F-------------NG
-Y-------H---NISAIPSRRDTLMVEPKGHA--VLRFKAMNPDKSPC--------LR-
--VWMLHCHIEFHMQTRLMAVIIEAPDYLQ----------NL--------S-----MPAD
HRDVC----------------------------------------
>ur|A0A6A5SNG1|21_500|2.2e-95|Clathrospora_elynae
-TVTYDFSVGWV-TA-A-PDG-YSR-PVIGVNGQWPIPIIEANVGDTVSVTVHNNLG-N-
----ETTSLHFHGMFQTGT-----QASDGTTSVTQCPIQPGDSFT---YTFV------A-
--NPAGTHWYHSHN--------KGQYPDGLRGKMIIHD--------PV--W-E---RSL-
--KI---DQQLYLSMSDWYHRQMPD-LL------------------RD-YMSPS-NT---
---NGNF-----P---------SPD-TFLFND----------------------T-HTPF
----SFNFSPGKKYLLRIVNTAAVACGQFHIEGYTLSVVESDGVQM-QPKN-A-------
DTIVICAGQSYGVVVQGKTKP------L-S-GANWIAKMTT--D-------ML----T-D
---AAPS-ASSS--TVIGEVIY-DVLS-LL---PSLI---TDILTLT-W--A----S-A-
D----V-LDDF-TLQ-----PLDGE--KLL---SPVDNT-IELVTNQTYF---TGIGTRL
-ALGSQPWVMPKVPSLFTA---LTT---GN--AA-----SDPATYGPGANPWVVKAGQVV
QIHLQNTH-------DYPHPMHLHGHIFQVVAKGSGT-------W-------------NG
-N--E----A---ALPSIPLKRDNFVVPAQGYM--VIRFKATNPG---------------
--VWFFHCHIDFHLLAGMAATIVEAPDQLS------------------------------
---------------------------------------------
>ur|A0A9W8CR44|26_532|1.1e-94|Coemansia
----LDWNIEYI-QA-N-PDGMNQR-RVIGVNGKWPLPEVHVDLGDKLVIHAHNKL--D-
----EATSLHTHGFFQNGT-----NHYDGAAGVTECGIAPNSSYT---YEMN------V-
--QQTGTYWIHSHY--------KAQFVDGLRTALISHA--------PR--E-V---Y---
--QY---DDEITLMLEAWYHRPSED-VT------------------DQ-LLSTS-ER---
---IRTA-----P---------FLP-YMLINSAGGRD-----------------L-SK-T
----KIKMEPGKTYRLRLINVSGTGMVRFGIEDHKMSIIEVDGVDT-EIKV-V-------
NCMQLSAGQRVSVLVTAKESA------A-A-NYVFHADIFT--D-------IQ------S
---GVAR--ADL--PFQGIVEY-SASA-PL---LNTT-------ANT-T--L----D-W-
E----F-SQDI-DLV-----PVEKL--AAP----GVHKW-VPLEVHTAVF---DDRREHL
-AFNNRTYEPPTVPSLVTA---LTT---GY--QA-----YYPDVYGFKTNPVIIDPLEDV
EVALFNLD-------VNSHPFHLHGHNFYIMVRGTIDR--------------------NP
-K--NR---L---AAGKYPIRRDTITIPPKSYA--IVRFRADNPG---------------
--VWMFHCHMQFHQEQGLAMVFVEAPFLMN----------AT-----L--T-----LPAA
LKQNCDIMG----IPT--QGNAMGRS-G------LDLPD------
>ur|A2R3T0|25_535|2.3e-94|Aspergillus
-----DWNITWV-TA-A-PDG-YAR-PVIGINGHWPCPQIDVDVGDNLIVDVYNGLG-N-
----ESTGIHWHGLHQNYN-----GYMDGVPGVTQCELHPNQRMR---YIVP------I-
--NQTGTYWYHSHE--------PGQYPDGLRGPIIVHD--------NV--PAP---Y---
--HY---DEEMTLTLSDWYHVQIPV-LL------------------DE-FIVPS-DHAP-
--YGGQE-----P---------LPD-AVLFND----------------------M-HN-T
----KISVKPGTTYLIHVVCMGNFPGHALVIDDHDMTIVGMDGIAV-EPHF-L-----PP
QYLRVAVGQRVDILLTTKNDT------S-K-NYAIWDGLDI--D-------EMFVQEG-R
---SPPQ-GYNP--NGTAWLMY-NEDA-PL---PPPP---------V-I--HVNNAS-L-
D----F-LDDV-TLT-----PRDHL--PLI---DPIQHQ-FIFDVYPTTV----DGKPAY
-SINNMTYNAPDSPTLYTA---IYS---DPE-AC-----MDPDLYGD-VNPFVVNYGDVV
EIVLNNHH-------DNLHPWHLHGHDFQVLQRTYPY--GGF--F-------------DG
-Y-------R---NVSATPMRRDTLMVEPLGHF--VIRFRAMNPDKLDVSKLTLIGQLR-
--IWMFHCHIEWHVEIRLMAIIIEAPDQLQ----------NM--------T-----IPDD
HLKICGNT-------------------------------------
>ur|A0A6A5X8U7|20_529|7.8e-94|Aaosphaeria_arxii_CBS_175.79
---TYNFDIGWV-NI-A-PDG-FSR-PVIAINGKWPIPIIEVDVGDTVIITATNSLR-N-
----QTTSLHFHGQYQGGT-----ASADGTAGITQCPIYPGESYI---YNFT------A-
--WPAGTHWYHSHV--------KGQYADGLRGLMIIHD--------HD--W-E---NSL-
--DV---DEQVYLTISDWWHEEQPP-II------------------DR-YMSPD-NR---
---DGDI-----E---------SPD-TLLLND----------------------S-RN-A
---PDLHFDPGTRYLLRLANIGGLACSNFHIEGYNMTVVAIDGSTV-CPYE-I-------
GTIRPCAGQRYDVIVTGQEHG------A-K-DLRYIAKMSA--D-------ITVS----D
---LPPL-NLR---SVIGNVIR-KGNR-DH---SSKE--GTVALSET-LT-P----D-W-
T-PVKV-LNEF-DLS-----DLDEV--PLF---EPVNHN-IYLISNMSYF---EGIGTRT
-ALGILPWVNPRVPTLYTA---LTS---GP--KA-----EYASTYGAGVDPWVLESDSVV
QIYMENPD-------PWPHPMHLHGHRFQLVRLGSGI-------W-------------DG
-D--E----S---DLPATPASRDTVVVPPYGYV--VLRFRADNPG---------------
--VWLFHCHIDLHMIGGMSSTFIEAPKELQ----------AQ-----Q--A-----INRD
SVDACNRAK----IPT--LGNCAAK--------------------
>ur|A0A1Y2E156|23_531|2.9e-93|Pseudomassariella_vexata
-TVSYDWEITWV-NA-A-PDG-FER-PVIGINGQWPCPTIEASVGDYIKVNMKNSLG-N-
----QTTGLHFHGINQINT-----NYFDGASMVNQCPVPPGQSLT---YTFI------A-
--DVPGTYWYHSHN--------MGQYPDGFRGPLIIHD--------PN--D-P---YHG-
--HY---DEEVILTISDWYHSQTIP-LV------------------QA-MLSPN-NT---
---QFRP-----P---------IPD-NIIVNE----------------------G-QT-S
----NIQFDIGKTYRVRILNFAALGSAMLHFDSHTMSVIQIDASYV-QKQE-V-------
YQLRIAPAERYDVLISGIDRD------QGR-NYPFLVSLDI--N-------KDF------
---QVNP-QWPH--NVTGYLIT-DSKL-AI---DSVD---------V-V--D----V-W-
L----P-FDDA-HFV-----PYDNQ--PAL---GPVTKY-WELDFDFGLD---ANGYPRA
-FFNGKTYITQNVPTLYTA---ATV----E--NN-----TNPAIYGE-VLPFFAEYGDIV
QIVINNVD-------SAIHPFHLHGHTFQVLDRPQSG--AGK--W-------------SG
-S--D----G---GANLTPPKRDVISVNGNSFA--VLRFVANNPG---------------
--IFLFHCHIEWHVEMGLTATLIEAPEKLK----------NY--------P-----IPRD
MLDSCSAQG----IPT--AGNAVGNT-D----NPSDTTG------
>ur|A0A2T3BAT9|19_480|9.1e-93|Amorphotheca_resinae_ATCC_22711
-TVVYDWNIGWV-SV-A-PDG-FVR-PAIGINGQWPCPQVDVDLGDRVIVNVYNGLG-N-
----QSTSIHWHGFHQNGT-----SEMDGAVGFSQCPIPPGHSFT---YDFN------A-
--SQAGTYWYHSHD--------MGQYPDGLWGPLIVHD--------PN--P-P---F---
--HF---DEEITLTLSDWYHEQMPD-LI------------------YT-YQSAA-GEA--
---ANGT-----P---------IPSGGALMNS----------------------G-KD-V
----KIYVKPNKTYLVHVICPANYPGHAWFFDQHQMTTVEVDGVYV-EPVN-VNAGLNGT
MKTRVAPGQRMGVLINTKNDT------S-T-NYAILDIMDV--N-------QLFINNGIV
---PPPS-DYNT--NVTGYLIY-NDSA-PL---PPTP---------V-L--Y----S-L-
D-DSEF-FDDL-DYV-----PLDRE--PVL---EPVDHQ-IILNTNSANI----SGISRF
-VINNSTYLEQNVPSLYTA---GTV---GDN-YS-----SNPLVYGH-VNPFVVKHNEVV
EIIINNLN-------TNLHPWHLHGHQFQVLERTQPK--GGS--W-------------PG
-T--Y----G---NYSKYPARRDTIMLENEGYA--VIRFRADNPD---------------
------------------------------------------------------------
---------------------------------------------
>ur|A0A9W9NPD4|23_459|5.1e-92|Penicillium_chermesinum
----LNWNVTWV-NA-A-PDG-FER-PVIGINGQWPCPQIDVDLGDRLIVDVHNGLG-N-
----QSTGVHWHGIHQYAT-----GVMDGASGVTQCPIPPGEHMQ---YHFE------V-
--NQTGTYWYHSHN--------MGQYPDGFRGALIVHD--------PN--P-P---F---
--QF---DEEITITLSDWYHDQMPD-LL------------------AQ-YESAE-NEAA-
--FGGRE-----P---------VPN-SALIND----------------------S-NN-S
----KIKVLPNKTYLVHIICLSNWPGHTWVFDGHEMTVVEVDGVYT-EPYA-V-----GS
KMLRLAPAQRTSVLIKAKPDT------S-K-NFAIWDTMDV--N-------MMFVYEG-R
---EVPA-NYNP--NVTAWFVY-DEAK-PL---PPPP---------V-L--T----E-F-
E----F-VDDL-TFI-----PQDKE--ALL---QPMHRQ-IIIDTFSTEI----DGVPRF
-TINNQTYIPPKVPTLYTA---NTV---GKE-YA-----SDPAVYGQ-VNPFVVQHGEIV
EIVINNHH-------NNLHPWHLHGHQFQVLQRSEIN--GGY--F-------------TG
-A--YF---Q---NISKTPIRRDTIMVQ--------------------------------
------------------------------------------------------------
---------------------------------------------
