# Supplementary material for: Plant Biomass Depolymerization by Oxidoreductases: Structural Characteristics, Synergy Mechanism, and Evolutionary Adaptation
Source: J Agric Food Chem. 2026 Jun 25;74(26):20104–25. doi: 10.1021/acs.jafc.5c16214 (PMC13353379; doi:10.1021/acs.jafc.5c16214)
Supplement: Supplementary file 1 [file jf5c16214_si_001.zip › AA1_3.fasta]

>Input_seq_ATOM_A
-EPTCNTPSNRACW-S-D------------GFDINTDYEV--STP-------DTGVTQS-
-----YVFNLT-EVDNWMGP-DGV---V-KE-KVMLIN---------------GNIMGP-
---------------NIVANWGDTV----------EVTVINNLV----T-NGTSIHWHGI
XQ-KDTNLHDGANGVTECPIPPKGGQRTYRWRARQYGT----SWYHSHFSAQYGNGVVGT
IQINGP----ASLP-YDIDLGVFPITDYYY-RAADDLV-HFTQNN---------------
---AP--P---FSDNVLINGTAVNP---------N-----T-------GE-------GQY
ANV----TLTPGKRHRLRILNTSTENHFQVSLVNHTMTVIAADMVPVNAMTVDS------
----LFLAVG--QRYDVVIDA---SR---------A--------P-D-NYWFNV-TF-GG
-Q------AAC--GG--------------SL-------NPHPAAIFHYA--G-A----P-
--GG------------------L---PTD---EG---TP---P----V-----DH-Q---
C--LDT-----LD-VRPVVPRSVP---VN-------S-----F-------VK-RPDN---
TLPVALD----L----------TG--T-------PLFVWKVNGS------DI-----NVD
WGKPI------------------IDYIL-T-------G-----N---T---------S--
-YP--V--S---------------DNI------VQ-V-D-----AV-------------D
Q--WTYWLI-E--N-DPEG--------------PFS---LPHPMHLHGHDFLVLG-RSP-
--D-VPAASQ---QRFVF-DPA------------VDLAR----LNGDNPPRRDTTMLP--
----A----G-------------GWLLLAFRTD-NPGAWLFHCHIAWHVSGGLSVDFLER
PA-DLR---QR--I----SQE-D-------ED------DFNRVCDEWRAYWPT----N-P
YP-----KIDSGL
>ur|Q2HBW4|49_605|0|Chaetomium_globosum__strain_ATCC_6205_/_CBS_148.51_/_DSM_1962_/_NBRC_6347_/_NRRL_1970
--TSCHTPSNRACW-T-T------------GYNINTDYEV--NSP-------DTGVVRP-
-----YTFTLT-EEENWTGP-DGV---V-KN-KVMLIN---------------SMSCRP-
---------------TIFADWGDTI----------QVTVINNLD----T-NGTSIHWHGM
HQ-KDTNLHDGANGVTECPIPP-GGRRVYRFKAQQYGT----SWYHSHFSAQYGNGVVGT
IQINGP----ASLP-YDIDLGVFPLMDYYY-ASADELV-HFTMNN---------------
---GA--P---FSDNVLFNGTAKHP---------T-----T-------GA-------GQW
ANV----TLTPGKRHRLRIINTSTENHFQVSLVNHTMTVIASDMVPVNAMTVDS------
----LFLAVG--QRYDVTIDA---NR---------T--------P-G-NYWFNV-TF-GG
-Q------AFC--GG--------------SL-------NPTPAAIFHYA--G-A----P-
--GG------------------L---PTN---RG---VP---P----T-----DH-Q---
C--LDL-----PN-LTPVVTRNVP---VS-------G-----F-------VK-RPGN---
TLPVNID----L----------SG--T-------PLFVWKVNGS------AI-----NVD
WGKPV------------------ADYVM-T-------Q-----N---T---------S--
-YP--T--S---------------DNI------VQ-V-D-----GA-------------N
Q--WTYWLV-E--N-DPDG--------------PFS---LPHPMHLHGHDFLVLG-RSP-
--D-VSPASQ---QRFVF-DPT------------VDLPR----LRGTNPVRRDVTMLP--
----P----R-------------GWLLLAFRAD-NPGAWLFHCHIAWHVSGGLSVTFLER
PN-ELR---QR--I----TPA-D-------RA------DFNRVCEEWREYWPT----N-P
FP-----KVDSGL
>ur|G2R6J2|46_604|5.3e-293|Thermothielavioides_terrestris
--PSCNTPSNRACW-T-T------------GFDINTDYEL--KTP-------TTNVTRK-
-----YTLVLT-EATNWKGP-DGF---V-KE-RVMLVN-------------------SP-
---------------TIFADWGDNL----------EITVINNLQ----T-NGTSIHWHGL
RQ-LNNNLNDGVNGVTECPIPPKGGKKLYRFRAVQYGT----TWYHSHFSAQYGNGVVGG
IQINGP----ASLP-YDIDLGVFPITDWYN-LTADQLV-LYTQNN---------------
---GP--P---FSDNVLFNGTAVHP---------F-----T-------GE-------GKY
ANV----TLTPGKRHRLRLINTSVENHFQVSLVNHTMTIIAADLVPVNALTVDS------
----LFLGVG--QRYDVTIDA---SR---------T--------P-G-NYWFNV-TY-GG
-S------NLC--GG--------------SN-------NKFPAAIFHYA--G-A----P-
--GG------------------L---PTD---PG---VA---P----V-----DH-N---
C--LDN-----MD-LTPVVKRSVP---AN-------S-----F-------VK-KPEN---
TLDVHLD----T----------TG--T-------PLFVWKVNGS------AI-----NID
WNNPV------------------DDYVM-K-------G-----N---L---------S--
-FP--T--A---------------DNI------VE-V-D-----AA-------------D
Q--WTYWLI-E--N-DPEA--------------VIS---LPHPMHLHGHDFLVLG-KSP-
--V-SPPGAQ---VAYTF-DPS------------TDLAR----LVGTNPVRRDVTMLP--
----A----K-------------GWLLLAFKTD-NPGAWLLHCHIAWHVSGGLSVVFLER
AS-DLR---AQ--LNGAAAAA-D-------KA------EFERVCAAWRDYYPA---ND-P
FH-----KVDSGL
>ur|A0AA38VNM9|32_591|3.4e-281|Pleurostoma_richardsiae
--PTCNTPSNRACW-T-S------------GFDINTDYES--STP-------VTGKTRP-
-----YVLTLT-EADNLTGP-DGV---T-KD-KVMLVN---------------GDILGP-
---------------TIVADWGDRI----------SITVINNLK----T-NGTSIHWHGI
RQ-LGTNLQDGTNGVTECPIPPRGGSKVYNFLATQYGT----SWYHSHFSAQYGNGIAGP
IQINGP----ASLP-YDIDLGTFPITDYYY-KTADELV-EITQTQ---------------
---GP--P---PSDNVLFNGTNIHP---------I-----T-------GT-------GKY
SNV----TLTPGKRHRLRLINTSVENHFQVSLVNHTMTVIAADFVPVNAYTVDS------
----LFLGIG--QRYDVTLDA---SK---------P--------I-D-KYWFNV-TF-GG
-Q------NFC--GS--------------SN-------NPKPAAIFHYV--G-A----S-
--GG------------------R---PTS---PG---VD---P----V-----DA-Q---
C--NDL-----IN-LTPVITRAVA---TS-------R-----F-------IP-DAGN---
TLPVTLD----G-P--------PT--S-------PLFVWKVNGA------SI-----NVD
WTKPV------------------VEYIL-E-------G-----N---T---------S--
-YP--A--S---------------ENI------VS-V-D-----QE-------------N
Q--WVYWLI-S--N-DPDA--------------AFS---LPHPIHLHGHDFVVLG-RSP-
--D-ATPASQ---TRYVF-DAA------------TDISR----LNGNNPTRRDVTMLP--
----A----K-------------GWVLVAFKTD-NPGAWLLHCHIAWHASAGLGVDFLER
AN-DFK---GK--I----SAE-D-------AA------AFSQNCASWRAYFPS---MD-P
FP-----KIDSGI
>ur|A0A0A0UUD1|54_606|3e-267|Sordaria
---NCNSPTNRQCW-S-L------------GFNINTDFEL--GTP-------TTGNTRR-
-----YTLTLT-ETDNWIGP-DGV---K-KD-KVRMVN---------------NKIIGP-
---------------TLQANWGDYL----------EITVINRLK----A-NGTSIHWHGM
HQ-RNTNLHDGVNGVTECPIPPNGGSKVYRFRATQYGT----SWYHSHFSAQYGNGIVGS
IVVNGP----ASAN-YDVDLGPFPLMDYYY-ETADRLV-LLTQRA---------------
---GP--P---PSDNVLFNGFAKHP---------T-----T-------GA-------GQY
ATV----SLTKGKKHRLRLINTSVENHFQLSLVNHSMTIIAADLVPVQPYKVDS------
----LLLGVG--QRYDVIIDA---NQ---------A--------I-G-NYWFNV-TF-GG
-S------GLC--GL--------------SN-------NPAPAAIFKYQ--G-A----P-
--NG------------------L---PTN---KG---VA---P----P-----DH-Q---
C--LDL-----VD-LKPVLQRSLN---TN-------S-----I-------AL-NTGN---
TIPITLD----G------------------------FVWRVNGT------AI-----DVN
WNKPV------------------LEYVM-T-------G-----L---T---------N--
-YS--E--S---------------DNI------VK-V-D-----GV-------------N
Q--WKYWLI-E--N-DPDG--------------PFS---LPHPIHLHGHDFLILG-RSP-
--D-VPAISQ---TRYVF-NPA------------VDMPR----LKGNNPTRRDVAMLP--
----A----K-------------GWLLIAFRTD-NPGAWLMHCHIAWHVSGGLSNQFLER
AQ-DLK---NG--I----SNA-D-------KQ------AFNNNCNAWRAYFPD---NA-P
FP-----KDDSGL
>ur|A0A194US64|37_588|6.3e-248|Valsa_mali
--ESCNTATDRSCW-T-D------------GFDINTDYEI--STP-------LTGVVRN-
-----YTLTLT-EVDNWTGP-DGY---V-KE-KVMLIN---------------DDIIGP-
---------------TIYAQWGDTI----------SVQVINNLK----T-NGTSVHWHGI
RQ-LDTNLQDGVNGITECPLPP-NSERVYTYIAHQYGT----SWYHSHFSAQYGNGVSGP
IHIDGP----ASLP-YDIDLGPFVLSDYYH-KTADELV-IYTKTN---------------
---GA--P---PSDNVLFNGTTVDP---------T-----T-------GV-------GDY
AKI----TLTPGKRHRLRLINTSVENHFQLSIVNHNMTIIASDFVPVDAYTTDS------
----LFIGVG--QRFDVTIDA---DQ---------D--------V-D-NYWFNV-TY-GG
-G------GLC--GS--------------SN-------NPYPAAIVQYD--G-A----A-
--DG------------------N---PTD---QG---TT---P----K-----DH-Y---
C--VDT-----MD-IVPVVSRTVP---TS-------------F-------TA-STDN---
TMDVHLD----L-T------------A-------PTFVWYINNS------SE-----KVD
WNKPL------------------SQYVA-N-------N-----E---T---------D--
-YP--S--D---------------LNI------WK-V-D-----GE-------------S
Q--WVYWLI-E--N-DPDS--------------IFS---LPHPIHLHGHDFVVLG-RSP-
--D-ANPITQ---TSYSF-----------------DPSL----VKGDNPVRRDVTMLP--
----A----A-------------GWLLLAFKTD-NPGAWLMHCHIAWHVAGGLSVTFLER
LS-DYR---AG--M----NAT-D-------ID------VLNSQCTAWDNYFPA---DD-P
YP-----QDDSGI
>ur|S3D280|81_635|5.6e-235|Ophiostoma_piceae__strain_UAMH_11346
--PSCNSANNRACW-T-SG---------YGGYSINTDYEA--QTP-------TTGVTRQ-
-----YTLLVT-EEHNWTGP-DGV---V-KE-LVMLIN---------------GSLPGP-
---------------NLVADWGDQL----------EITVINGLE----I-NGTSMHWHGI
RQ-LNTNLQDGVNGVTECPIPP-GSSRVYKFLAQQYGT----SWYHSHFSAQYGNGVVGT
IQINGP----ASLN-YDIDLGAFPVTDYYY-DTSDNLV-EYTENN---------------
---GP--P---PSDNVLFNGTNVHP---------T-----S-------GA-------GKY
ASV----TLTPGKRHRLRIINTSVENHFVFSLVGHSMTIIAADFVPVQPQTVDQ------
----LFVGVG--QRYDVTIDA---SM---------A--------V-G-NYWFNA-TF-VT
-G------AQC--GE--------------SY-------NPYPAAIFRYK--G-A----S-
-TTA------------------L---PTT---PG---TT---A----A-----MD-T---
C--TDL-----SN-LQPVLQRHIS---TK-------S-----F-------QS-SKDN---
TLPVTLD----L-T--------QT--G-------QLFSWRVNGT------KV-----AIN
WEKPV------------------DQYVM-Q-------G-----S---T---------A--
-YP--P--D---------------DNV------VT-V-T-----KK-------------D
Q--WIFWVI-E--N-DP----------------TIG---IAHPIHLHGHDFLLLG-RSD-
--P-NNPTA--------F-TSA-------------DMAK----LSGNNPVRRDVVMLP--
----S----L-------------GWIVIGYKTD-NPGTWLMHCHIAWHVSGGLAVNFLER
PA-DLK---AR--I----SAA-D-------KT------AFDNQCAAWNEYYPS---KD-P
YR-----QSDSGL
>ur|A0A1Y2DQS5|36_591|2.8e-223|Pseudomassariella_vexata
---SCNTASNRACW-T-D------------CFDIYTDYEE--DTP--------PGTTVP-
-----YEFEIT-EQDNWLGP-DGV---V-KT-KVMLVN---------------DQYPGP-
---------------TIVANWGDTI----------SVKVTNKLR----T-NGTSIHWHGI
RQ-LNNNINDGANGVTECPLAP-GKSKTYTFRATQYGT----TWYHSHFSAQYGNGVFGS
IQINGP----ASLP-YDIDLGPFPIFDVYR-RTADELV-EHTMHP------------S--
---LP--P---PSDNIFINGTNIDP---------L-----N------PSQ-------GKY
ANV----TLTPGKRHRLRLINPSVDNNFQVSLVGHQMTVIAADMVPVDAFTTDS------
----LFMAVG--QRYDVTIDA---SQ---------K--------A-A-NYWFNV-TI-SG
-G-----GTVC--GD--------------TK-------NTEAAGVFHYA--G-A----P-
--GG------------------L---PTN---PG---TK---P----I-----DA-L---
C--VDN-----LD-LSPVVPRDVD---LV-------G-----F-------TP-CIHN---
NLSAGLDFHGTGPT-GS-----HP--R-------PTVTWTVNGN------AM-----NVD
WDRPV------------------LEYIL-E-------G-----N---T---------S--
-YP--R--Q---------------DNI------IV-I-D-----EK-------------D
T--WTYWLV-Q--N-LA------------------R---AAHPMHLHGHDFVVLG-RSN-
--A-KSASAN---HTHFF-KTE-------------DIRS----LKKTNPIRRDVTMLP--
----A----N-------------GWVVIAFKTD-NPGNWLMHCHIAWHVSGGLAVDFVER
RD-EQE---AL--I----SAA-D-------KA------AYEQTCSDWRDLHVS-------
-------KIDSG-
>ur|A0A4Q4TU23|37_579|9.8e-220|unclassified_Monosporascus
---PCHTPSNRACW-S-N------------GFNIHTDYEV--STP--------PGRLRT-
-----YSWEIT-EHQNWRGP-DGV---V-KE-YVMLVQ---------------GQLPGP-
---------------TLVADWGDTI----------QVTIKNRLK----Y-NGTSIHWHGM
HM-RKNNINDGVNGVTECPIPP-GSEKTYTFRATQYGT----SWYHSHFSAQYGNGVVGS
IVINGP----ASLP-YDIDLGPYPITDYYY-DTAEHLV-EQTMAA------------P--
---GA--P---LSDNVLFNGKNINP---------R-----G-------PG-------GEY
SKL----TLTPGKRHRLRLINPSVEHNYQVSIVDHDMTVIATDLVPVQAFTTSN------
----VFLGTG--QRVDVTIDA---SK---------A--------V-G-NYWLNV-TM-YA
-E------NLC--GE--------------SH-------NPFPAAIIQYK--G-A----P-
--NA------------------L---PTK---RG---TR---P----A-----NS-F---
C--MDN-----LN-FTPVVTRSAP---VN-------S-----F-------LP-NAEN---
TLDVTAE----I--------------A-------PVVTWKVDGS------AI-----NVD
WNKPV------------------LQYVM-E-------R-----N---T---------S--
-YQ--A--S---------------DNL------VH-I-D-----GR-------------D
V--WTFWVI-E--N-GS------------------P---IPHPMHIHGHDMLVLG-ASA-
--S-NAGP---------F-TAA-------------DKTR----LKSQNPVRRDTTMLP--
----P----G-------------GWLVIAFKTD-NPGTWLFHCHIAWHVSGGLGVNFMER
VG-EQR---GQ--I----SAA-Q-------AD------QFYDLCADWNDFWED----A-N
LE-----KPDSGL
>ur|UPI002007516F|35_574|4.2e-215|Xylaria_bambusicola
---ACFTPSNRACW-S-P------------GFDINTDYET--KTP--------PGVVRT-
-----FNWEVT-EHDNWTGP-DGR---I-KS-KVMLVN---------------NQYPGP-
---------------TLKADWGDTV----------VVNIKNSLR----I-NGTSFHWHGI
RQ-LGTNIMDGTNGVTECPVPP-GASKTYTFRFTQYGT----TWYHSHFSGQYGNGVFGP
IVINGP----ASLP-YDIDLGAYPINDYYL-KTADELI-VETQHT------------P--
---AP--P---KSDNVLFNGTNINP---------A-----G-------SG-------GAY
SRI----TVTPGKRHLLRLINTSVENNFQVSIVGHDMTVVATDLVPVNSFTTNN------
----VFLGIG--QRVDVTIDA---SK---------T--------P-G-NYWMNV-TM-PA
-S------SRC--GL--------------SL-------NPAPAAIVHYA--N-A----P-
--VA------------------N---PTT---PG---IP---P----P-----DA-Q---
C--SDS-----LS-YVPVVSRQAP---LN-------Q-----F-------TP-GPKN---
TLDINFQ----T--------------S-------PLVFWTINNT------SI-----NVD
WDRPV------------------LDYVL-K-------G-----N---T---------S--
-YP--A--S---------------ENV------VI-V-D-----QK-------------D
V--WTFWVL-E--N-IP------------------N---VPHPIHLHGHDFLVLG-TGA-
--G-S------------F-TAA-------------DKAS----LRGANPVRRDVTMLP--
----G----Q-------------GWLVLAFKAD-NPGNWIMHCHIAWHVSGGMAVDFLER
VP-EQK---AQ--V----SAA-D-------ST------AFQDNCARWRGYFDN----S-G
IV-----KIDSGL
>ur|A0AA39YKE7|49_600|9.3e-214|Cercophora_newfieldiana
--PTCNTPTNRACW-T-S------------GFNINTDYEE--SFP-------ATGVVRN-
-----YNFVIT-EHDNWVNPKEGG---T-KL-KAMLIN-------------------GP-
---------------NIVADWGDTV----------RVTVTNRLR----V-NGTSIHWHGV
RM-LNNNVNDGANGITECPIPP-NSTKVYTFRAEQHGS----SWYHSHFSSQYANGVVGT
MQFNGP----ASLP-YEEDLGVFPITDWYY-GAADQIQ-HSLIPPN-----------T--
---VP--P---LSDNVLFNGSHVNA---------N-----G--------G-------GQY
ARV----KLKPGKRHRLRIINTSVDNTFQISLVGHQFTVIEADFVPVNAFTAQS------
----LFLAVG--QRYDVTIVA---SQ---------A--------V-G-NYWFNV-TF-SG
-N------GLC--GN--------------SF-------MPKPAAIFQYD--G-A----S-
-STA------------------L---PTN---PG---TP---P----P-----DH-N---
C--EDN-----TN-FVPIVTRTVP---AA-------N-----F-------TA-TPTN---
DLPVALT----T-K-IW-----EG--V-------QRVYWEVKGQ------DM-----NIT
WDEPT------------------LEYLA-K-------G-----N---M---------N--
-FP--A--R---------------YNV------FQ-V-P-----QS-------------N
V--WSFWII-E--N-IG------------------P---VPHPMHLHGHDFLILG-RSP-
--A-LAAPFG---APRRF-NAA------------TDTAL----LDFTNPTRRDTTMLP--
----G----N-------------GWLVVAFRSD-NPGAWLFHCHIAWHVSQGLSVQFLER
VQ-DIP---RT--V--------P-------LN------AIEPNCAAWTQYYDT----S-P
FK-----QFDSGL
>ur|A0A9Q0AN86|34_577|4.9e-209|Neoarthrinium_moseri
--ASCNIPSNRRCW-T-S------------NFDITTDYEQ--STP--------PGGSVS-
-----YNLEIT-EVRNWKGP-DGV---V-KN-YVQLIN---------------GQFPGP-
---------------TLFAKWGDTI----------TVNVKNSMP----T-NGTSIHWHGL
RQ-LGTNLQDGVNGVTECALAP-GKTRTYHLKATQYGT----TWYHSHFSAQYGNGVVGS
IVIDGP----SSNN-YDIDLGAYPITDYYY-DSADDIV-LKTQSA---------------
---GP--P---PSDNVLFNGTNINP---------L-----N------PAQ-------GQY
SVV----KLTPGRRHRLRLINPSVEHNYQVSLVGHDMTVIATDLVPVNSMTLNN------
----IYLGTG--QRYDVLIDA---SQ---------A--------V-G-NYWFNV-TL-SP
-T------GLC--GL--------------SV-------NPRPAAIFRYE--G-A----P-
--NA------------------L---PTN---SG---TI---P----P-----DA-A---
C--QDR-----TD-FTPVVTRKAD---TT-------N-----L-------VT-QVNDPAH
NLDISLN----F--------------T-------APVTWFVNSS------AV-----DVQ
WDKPV------------------LDYIL-T-------G-----N---T---------S--
-YP--R--R---------------ENL------VF-V-D-----EK-------------N
V--WTYWVI-Q--N-LS------------------P---LPHPMHLHGHDFLILG-HAA-
--S-TT-----------F-TTS-------------LSSG----LKFDNPTRRDVTMLP--
----A----S-------------GYLILAFKSD-NPGNWLMHCHIAWHVSGGLAVDFMER
RS-EQV---AL--I----SKT-D-------LA------AYQQQCADWRAYAPH------A
PP-----KIDSGI
>ur|A0A1L7XXE8|26_575|1.8e-207|Phialocephala_subalpina
--PSCNTPSNRACW-V-T------------GYDINTDYET--KTP-------TTGVTRS-
-----YTLTVT-EQDSWVGG-DGV---A-KS-NAMLIN---------------NQFPGP-
---------------VITADWGDII----------QITVVNRLT----Y-NGTSFHWHGI
RQ-LNNNINDGASGITECPIPP-QSSKVYAFKAEQYGT----SWYHSHTGVQYTNGVTGS
IVINGP----ASLP-YDIDLGAYPISDWYY-GAADTIV-ENIATT-----PG-----G--
---VP--P---PSSNVLFNGSNVNA---------A-----G-------TS-------GKY
NVV----TLTPGKRHRLRLINPSTDSSFTVSLVGHSMTVIETDFVPVNAFTTSS------
----IFMGIG--QRYDVTIDA---SQ---------A--------S-G-SYWFNV-TY-SG
-T------GAC--GA--------------SS-------NPYPASIFRYS--G-A----P-
--AV------------------L---PNN---TG---TA---P----P-----DS-L---
C--ADP-----TG-FVPVVTRTAS---LA-------Q-----F-------TP-IPD----
NLNVTFD----D----------TP--N-------PTIFWNVNGN------SM-----KIT
WGQPT------------------LQYVL-N-------G-----S---T---------N--
-YP--V--R---------------ENV------VS-V-T-----SA-------------N
V--WSVWLI-T--N-LT------------------P---VPHPMHLHGHDFLILG-ASP-
--A-LASPFAP-NQQRLF-DPN------------VDTAA----LSLSNPRRRDVTMLP--
----S----Q-------------GWLALAFLTD-NPGAWLFHCHIAWHVSSGLSVQYLER
VQ-DIP---GA--M--------N-------LN------AITPNCKNWNNYYPA---ND-P
FL----P------
>ur|A0A9P8UBV4|18_560|8.6e-205|Truncatella_angustata
---TCNSATNRACW-Q-N------------GFSVTTDYET--STP--------SGTTRS-
-----YSWEVT-EIANYVGP-DGV---K-KA-YVQLIN---------------GQYPGP-
---------------TLFADWGDTI----------SVTIKNSLP----H-NGTSFHWHGI
RQ-FKTNIHDGVNGVTECPIPP-GHSKTYTFKAQQYGT----SWYHSHTSAQYGDGIWGT
VQIAGP----ASNN-YDIDLGVFPVADYYY-NTAEQIT-LLTQSA---------------
---GP--P---PSDNVMINGTNINP---------L-----N------PSQ-------GKY
AVT----TLTPGKRHLLRVINPSVENNYQISLVGHKFTVIGTDFVPVSTATTDN------
----IFLAVG--QRYDILIDA---DQ---------K--------V-D-NYWFNV-TM-FS
-T------SLC--GT--------------SV-------NPHPASIFRYA--G-A----S-
--NA------------------L---PTN---VG---TV---P----P-----NA-N---
C--QDN-----TQ-YGPVVSRIAD---QK-------T-----L-------IT-DANDPAH
ELDIALN----F--------------T-------FPVTWYINGS------AI-----NVN
WDRPV------------------LDYVL-E-------G-----N---T---------S--
-YP--R--S---------------ENL------IF-V-D-----KK-------------D
T--WTYWVV-Q--N-KS------------------P---IPHPMHLHGHDFLVLG-HAA-
--G-TT-----------F-TSS-------------LSPT----LNFQNPTRRDVTMLP--
----G----S-------------GYLVIAFRSD-NPGNWLFHCHIAWHVSGGLSSDFMER
RD-EQK---AL--I----SAG-D-------LK------AYQDNCAAWKTFSKT------A
PP-----KIDSGL
>ur|W3WKI0|35_582|5.5e-199|Pestalotiopsis_fici__strain_W106-1_/_CGMCC3.15140
---NCNTPHDRACW-R-D------------GFNIETDYES--STP--------VGTLRH-
-----YDWEVT-EVENWIGP-DGV---E-KN-YVQLVN---------------GQYPGP-
---------------TLFADWGDTI----------SVTITNSLP----H-NGTSFHWHGI
RQ-FHSNLHDGVNGVTECPIPP-KASKTYTFKAEQYGT----SWYHSHTSAQYANGVWGP
IQIEGP----ASCN-YDIDLGVFPISDYYY-DNADELV-VATSVG---------------
---AP--P---KSDNVLFNGTNINP---------V-----D------PSQ-------GEY
AVV----NLTPGKTHRLRVINPSAENNFQISLVGHNFTVIATDFVPVKSAPVDN------
----IFLAVG--QRYDLIIDA---DQ---------D--------I-D-NYWFNV-TM-FP
LT------SLC--GT--------------SW-------NLSPAAIFRYD--G-A----P-
--DE------------------L---PTI---EG---DL---P----E-----DA-H---
C--QDS-----LE-FVPVVPRKAD---ET-------T-----L-------LV-DAGNPEH
QINVNLT----F---GT-----SL--T-------HPTVWKINES------AI-----NVN
WDRPV------------------LQYVL-E-------N-----D---T---------D--
-YP--R--T---------------ENL------IF-N-N-----DE-------------D
T--WTYWVV-Q--N-LG------------------L---LPHPMHLHGHDFLVVG-SAA-
--A-TN-----------F-TSD-------------LSST----LNYDNPTRRDVTMLP--
----G----N-------------GYLVLAFKAD-NPGNWLFHCHIAWHVSGGLSSDFMER
RD-EQV---AL--I----SDQ-D-------LK------AYKDNCDAWNIFSKT------A
PP-----KIDSGL
>ur|A0A9P9WDQ5|35_574|2.6e-195|Neoarthrinium_moseri
---TCNTPQNRTCW-Q-D------------GFDVTTDYEK--STP--------SGGQRS-
-----YSWTVT-EETQWPGP-DGV---V-KD-YVQLVN---------------GQYPGP-
---------------TLFAEWGDTI----------SVTITNKLP----V-NGTSFHWHGI
RQ-FHTNIHDGANGVTECPIPP-GHSHTYTFKAEQYGT----SWYHSHTSAQYGNGVWGP
IQIDGP----SSDN-YEVDLGVFPISDYYY-DSADDLV-LRTMAG---------------
---EL--P---HSDNVLFNGTNINP---------K-----D------PSQ-------GEY
AVV----KLTKGQRHRLRLINPSVENNYQVSLVGHEFTIIQTDFVPITTTTVDN------
----IFLGIG--QRYDVIIDA---NQ---------D--------V-G-NYWFNV-TM-FP
-N------SLC--GN--------------SE-------NLLPAAIFRYE--G-A----T-
--ES------------------N---PTV---AG---PK---P----T-----NA-N---
C--QDV-----TN-YGPVVQRKAE---EA-------A-----L-------LV-DAADPEH
QINIDFQ----T--------------V-------TPVTWFVNSS------AV-----NVN
WDKPV------------------LQYVI-D-------G-----N---T---------S--
-YP--R--S---------------ENL------IF-V-D-----EK-------------D
V--WTYWVI-Q--N-LR------------------I---VPHPMHLHGHDFLILG-HGS-
--G-T------------F-NTG-------------LSSS----LQWDNPGRRDVTMLP--
----G----N-------------GWLVVAFRAD-NPGNWLFHCHIAWHVSGGLSADFMER
RD-EQL---AF--I----NDA-D-------LA------AFNENCEAWRA---S----G-A
PP-----KIDSGL
>ur|A0A1V1SXS4|23_572|5.5e-192|Xylariales
--PSCHTAQNRACW-S-R------------GFDINTDYEL--STP--------PGVTRS-
-----YNWTLE-EFTNWTAP-DGE---V-KD-SAMLIN---------------GVYPGP-
---------------TITADWGDTV----------SVSVTNNLT----F-NGTSIHWHGL
RQ-LGTNLQDGTNGITDCPIPP-GGSKTYTFRLTQYGT----TWYHSHFSSQYANGIFGA
IQINGP----SSAN-YDIDLGVYSINDFYL-ASSEEIV-KASQLG------------A--
---SG--P---TSANVMFNGTNVNP---------F-----G-------SG-------GAY
STI----NLEPGKTHLLRLYNPSAQHHYQVSIVGHNLTVIETDLVPVTPITTDN------
----LFLGIG--QRAHVLITA---DQ---------E--------A-D-NYWMNV-TM-PV
-E------NKC--GV--------------SE-------NPFPAAIVHYT--S-V----T-
--EG------------------I---PTV---MG---TI---P----A-----NS-G---
C--QDS-----LL-YEPIVSQAAD---PA-------T-----F-------NQ-TDDN---
TVVM-----------TS-----VS--T-------PTVHWVINGS------SIYNSTAKVD
WSKPV------------------IDYVL-S-------G-----N---T---------S--
-YP--A--S---------------ENI------IT-I-D-----EK-------------D
A--WTYWII-E--S-TS------------------T---GPHPMHLHGHDFLVLG-TSA-
--P-NAGF---------F-TAA-------------DVPS----LNFTNPTRRDVTMLP--
----P----Q-------------GWNVLAFKSD-NPGAWLFHCHIAWHASNGLALSFLER
AS-EQK---AL--I----SAA-Q-------QK------AYADNCVAWNSYFGG---QT-L
VS-----QIDSGL
>ur|A0A553IDN6|24_572|3.6e-189|Xylaria_flabelliformis
---SCNVANNRVCW-S-S------------GFDVNTDYEL--STP--------VGITRS-
-----YSWTIE-EFAKWTAP-DGE---V-KS-SAMLIN---------------GMYPGP-
---------------TIVADWGDTI----------SVTVTNKLT----L-NGTSIHWHGL
RQ-LGTNLQDGTSGITECPIPP-GGSKTYTFRLTQYGT----TWYHSHFSSQYSDGIFGA
IQINGP----SSAN-YDIDLGTYPINDFYL-ASSEAIV-KASQLG------------A--
---AG--P---TSDNVMFNGTNVNP---------S-----G-------SG-------GAY
SII----NLTPGKTHLLRLYNPSAQHHYQVSIVGHNLTVIETDLVPVKPITTDN------
----LFLAIG--QRAHVLITA---NQ---------K--------A-G-NYWMNV-TM-PV
-A------NKC--GV--------------SY-------NPFPAAIVHYT--N-V----A-
--ER------------------N---PTE---TG---TV---P----A-----NS-G---
C--QDS-----LL-YEPIVSQAAD---PA-------T-----F-------GY-TEDN---
TVVM-----------TS-----VS--T-------PTVHWVINGS------SIYNSSMRVD
WDRPV------------------IDYVL-S-------G-----N---T---------S--
-YP--A--S---------------ENL------IA-I-D-----EK-------------D
A--WTYWVV-E--S-TS------------------T---GPHPMHLHGHDFLVLG-TSA-
--S-NAGL---------F-TAA-------------DIPS----LNFTNPTRRDVTMLP--
----P----M-------------GWNVLAFKSD-NPGAWLFHCHIAWHASNGLALSFLER
MS-EQK---AQ--I----SAM-Q-------QK------AYTDNCAAWNKYFNG---QT-L
VT-----QIDSGL
>ur|A0AA39WHM2|35_591|3.8e-188|Bombardia_bombarda
----------HARW-T-R------------GFDVHTDWEE--RWP-------ITGKTHI-
-----YNFEIT-EVDEFVGP-DGV---A-KH-NAMLIN---------------GGYPGP-
---------------EIKVNWGDRI----------DVTVTNKLE----F-NGTSIHWHGF
HQ-VNSNTMDGVSGVTECPIPP-GGSKKYSFIATQYGT----SWYHSHISSQYTNGIVGT
IQVDGP----SSYP-YDTDLGTFPISDWYY-DTADHIV-TRMMDPTNPFRPG---VPG--
---SP--P---PSDNLLFNGKNINP---------L-----G-------PG-------GEY
AKV----KLAAGKRHRLRLINTSADNTFSISIVGHTMTVISADFVPVVPYPTDQ------
----IYIAVG--QRYDVIIEA---NQ---------P--------A-G-AYWMNA-TF-AA
-S------GLC--GT--------------SC-------NPHPAAIVTYE--G-T----D-
-ENA------------------L---PTN---PG---TP---P----V-----DT-Y---
C--SDD-----LP-LQPVIDRSAP---AT-------T-----F-------TG-TPKD---
TLSVSLE----V-R--------DD--I-------SKVFWEVNGK------PV-----DVL
WEKPT------------------LQYVV-E-------G-----N---L---------T--
-FP--D--N---------------ANI------IE-L-P-----ED-------------N
E--WSFWVI-Q--N-VS------------------P---IPHPMHLHGHDFLILG-RSD-
--A-LPDPANA-TSPILF-NPA------------TDAAL----LKYERPLRRDTTMLP--
----G----F-------------GWLVIAFRSNANPGAWNFHCHIPWHMSQGLSVKFLER
PD-KIA---SV--M--------D-------LD------YIRPNCESWKTYAPT----D-R
YA-----KLDSGL
>ur|A0A010RFE1|37_572|2.5e-185|Colletotrichum
-----NGIGNRECW-N-G------------DFNIDSDFEI--LTP-------PQGKLRT-
-----FDFTLS-NLTD-VAP-DGV---H-K--PAMLIN---------------NQFPGP-
---------------TIEADWGDTI----------QINVHNQLQ----N-NGTSFHWHGM
HL-RGHNDQDGANGVTECPIPP-GQSKTYSFQLTQYGT----SWYHSHFSAQYGNGVAGA
IQINGP----ASAD-YDIDLGPFVISDWYY-GTADNLL-RQAELVP-----------A--
---RP--P---PSDNILFNGKNINP---------L-----G-------AG-------GQY
QKT----RLTPGKKHRLRLINTSVDNTFTVSLVGHSFTVIATDLVPVKPVSKDS------
----LFMTVG--QRYDVIIEA---NK---------E--------I-E-NYWFNA-TV-GG
-G------GLC--GE--------------TK-------NPHPASIFFYD--G-S----P-
--DR------------------L---PVD---QG---TP---P----A-----NL-G---
C--ADT-----TG-FTPVLSRTAP---SD-------K-----F-------DP-SK-----
TLDIALD----T-P-TI-----NG--A-------AVYRWKVNGN------DI-----DIQ
WDKPT------------------LEYVA-E-------G-----N---N---------S--
-WP--E--R---------------ANI------IE-I-P-----EA-------------N
D--WTWWVI-E--N-TG------------------A---LPHPIHLHGHDFLLLG-TGS-
--G-T------------F-SGS---------------EG----LNFENPTRRDVAQLP--
----G----S-------------GWMVIAFKTD-NPGAWLMHCHIAWHVSMGLSVQFLER
KS-EIA---ST--L--------D-------LA------SIKPTCDAWRKYEPT----A-V
WP-----KHDSGL
>ur|A0A4U6XC15|39_594|2e-183|Colletotrichum_destructivum_species_complex
------GPGNRACW-N-G------------DFNLDSDFEI--LTP-------PQGKLRT-
-----FDFTLS-NLSD-VAP-DGV---H-K--PAMLIN---------------NQFPGP-
---------------TIEADWGDFV----------QIHVHNQLQ----H-NGTSFHWHGM
HL-RGHNDQDGANGVTECPIPP-GQSKTYSFQLTQYGT----SWYHSHFSSQYANGVAGA
IQINGP----ASAD-YDIDLGPYVISDWYY-ETADRLE-RQAELVSN----------G--
---AP--P---PSDNILFNGKNINP---------R-GGGGG-------GG-------GQY
QKT----RLTPGKKHRLRLINTSVDNSFTVSLVGHSFTVIATDLVPVKPVVKDS------
----LFMTVG--QRYDVIIEA---GN---------E--------I-E-NYWFNA-TV-GG
-G------GLC--GT--------------SR-------NPHPAAVFFYD--G-S----P-
--DR------------------L---PVD---QG---VP---P----A-----EL-G---
C--ADS-----TG-FTPVLARTAP---RA-------E-----F-------DA-DKQ----
ILDVALD----Q-P-EI-----NG--D-------KVFRWTVNGH------SM-----DVQ
WDKPT------------------LEYVA-E-------G-----N---V---------S--
-WP--R--R---------------ANI------IE-I-P-----EA-------------D
A--WTWWII-E--N-DS------------------A---LPHPIHLHGHDFLLLG-TGA-
--G-S------------F-ADAAAAAAEEEEEEEEGASL----LNFENPVRRDVAQLP--
----G----S-------------GWMVMAFQTN-NPGAWLMHCHIAWHVSMGLSVQFLER
GA-EIA---DA--M--------D-------LS------SIAPTCDAWREYYPT----A-Q
WL-----KHDSGL
>ur|R8BVQ5|17_556|7.4e-182|Phaeoacremonium_minimum__strain_UCR-PA7
-----NEAHNRACW-K-N------------RWDINTDYEN--ITP-------DTGNTRT-
-----FDLRIT-NVTE-FAL-DGV---L-R--RAMLIN---------------NQYPGP-
---------------AITADWGDML----------HITVHNELT----D-NGTSIHWHGM
RQ-LHTNNQDGANGVTECPIPP-GESRTYSFRATQYGT----SWYHSHFSTQYGNGVVGP
LVINGP----ASAD-YDLDLGPYVVSDTYH-FTSDVGM-LMAEMAN-----------K--
---AP--P---KSDNILFNGQNINT---------A-----G-------EG-------GSY
NKM----TLIKGKKHRLRIINTSVENHFTLSLVGHNFTVIATDMVPVRPVVKSQ------
----IFVAVG--QRYDVIIDA---SQ---------E--------V-G-NYWFNA-TL-SK
-D------GLC--GA--------------SK-------NLFPAAIFSYS--G-A----D-
-DDV------------------L---PTD---QG---T----P----V-----TA-D---
C--HDT-----TG-FVPVVSRTAS---LE-------D-----W-------QD-NNK----
ELDINLT----T-V-VT-----GR--G-------RVFQWQVNSS------AM-----DVT
WERPI------------------LSYIR-E-------G-----N---T---------S--
-YP--T--A---------------GNA------IS-L-D-----KA-------------N
V--WTYWVI-A--N-IV------------------G---LPHPIHLHGHDFLVLG-TADK
--G-H------------F-DPA------------ADMDK----LNFKNPVRRDVAMLP--
----G------------------GWLVIAFKTD-NPGAWLMHCHIAWHVSQGLSVQFLER
TS-EIA---TA--N--------D-------LS------QLQPNCDSWKTYHAK----A-F
YP-----KLDSGL
>ur|UPI00291AB576|48_587|4.5e-181|Phialemonium_atrogriseum
----ANNATNRGCW-K-N------------NWNISTDYEG--TTP--------PGKTRT-
-----IDLFIT-NVTS-FAP-DGV---A-K--PVMLVN---------------GAYPPP-
---------------TIIAEWGDYL----------NITVHNQLK----D-NGTSFHWHGF
RQ-KNSNNQDGANGVTECPIPP-GGSRTYSFRAMQYGT----SWYHSHFSVQYANGIVGA
IQINGP----ASAD-YDIDLGPYLVSDWYH-RTADVLQ-LVSEQAT-----------G--
---PP--P---HSDNVLFNGSNINP---------A-----G-------AG-------GAY
NRV----KLTPGKKHLVRLINPSAENHFTLSLVGHTFTVIAADLVPVKPVVKST------
----LFLAIG--QRYDVIIEA---TQ---------P--------V-G-NYWFNA-TL-DS
-S------GLC--GL--------------SN-------NPFPAAIFSYQ--G-A----P-
--DA------------------L---PTD---PG---A----R----V-----TA-N---
C--HDT-----TG-FTPVVGRTLD---PS-------T-----F-------EA-NEE----
QLDINLS----T-A-VT-----SR--G-------TIFQWLVNGS------TI-----DVE
WDKPI------------------LQYIA-E-------G-----N---N---------S--
-FP--T--N---------------ANV------VE-L-H-----ET-------------T
G--WTYVAI-N--N-LQG-----------------G---LPHPIHLHGHDFLVLG-TSDS
--G-K------------F-NPV------------TDKSK----LNFNNPVRRDVAMLP--
---------N-------------GWLVIAFEIN-NPGAWIMHCHIAWHVSQGLSVQFLEL
KD-QIA---KA--M--------H-------LD------QIQPNCNAWRAYWPH----A-Y
YP-----KVDSGL
>ur|A0AA40DXH9|47_612|2.3e-180|Apiosordaria_backusii
--QTCNTATNRQCW-T-TS----------PAFNINTDWEA--STP-------VTGVTRT-
-----YTFTLT-EVNNWVSG-DGG---I-KA-KAMLVN---------------GQFPGP-
---------------TITGNWGDRI----------NVTVINNLV----S-NGTSIHFHGI
HQ-KNTNINDGVSGVTECPIAP-GRSKTYSFIATQYGT----AWYHSHFSAQYGNGVLGA
IRINGP----ASSN-YDDDLGPLVISDWYY-GSAFALA-HRVNSPTNPYIPG---FPG--
---SP--P---PSDNILFNGINRSS---------S-----G-------SS-------GSY
RRF----TLTAGRRHLLRLINGSVQASFVVSLVGHSFTIVATDMVPITPVTVTS------
----LYVGVG--QRYDVIINA---NQ---------P--------V-G-NYWFNT-TF-SS
--------APC--GG--------------AT-------N-RPAMIFQYS--G-A----P-
--TA------------------N---PTN---AG---TV---P----P-----DS-R---
C--ADV-----LT-YSPIVSKSVP---SA-------S-----F-------TT---GN---
TLNTRLQ----I-S-TT-----GG--I-------SRVYWPVNTT------PM-----KVN
WGSPT------------------LEYVK-N-------G-----N---T--------GT--
-MP--A--N---------------TNV------IS-V-P-----TA-------------N
Q--WTFWLI-V--N-NS------------------S---IPHPVHLHGHDILILG-ASP-
--A-LAAPINPANRLRPY-NPS------------VDGPT----LKVNNPTRRDTTMLP--
----A----W-------------GWLALAYRTN-NPGAWLMHCHIAWHASQGFSVQFLEQ
LT-SIP---TA--M--------N-------LN------ELTANCNNWDGFYPS---SA-P
FL-----QDDSGI
>ur|J3P0A5|51_591|7.8e-178|Magnaporthaceae
-----NNATNRGCW-K-N------------YWNVSTDYEL--TIP--------TGTTRV-
-----IDLTIT-NITS-FSA-DGV---A-K--PVMLIN---------------GIFPGP-
---------------VIQCDWGDWL----------ELRVHNNLK----D-NGTGIHWHGL
RQ-LNSNNQDGAGGITECPIAP-GSSRSYTFRAVQYGT----SWYHSHFSIQYGNGVVGA
VVVNGP----ASAN-YDIDLGPFVLTDWYW-QTADILQ-LKAEQAT-----------G--
---PP--P---PADNILFNGTNINP---------R-----G-------SG-------GRY
QRV----KLTPGKKHRLRIINTSVDNGFTVSLVGHSFTVISTDLVPTRPVVKTQ------
----LFLGVG--QRYDVVIEA---NQ---------P--------V-A-NYWFNV-TL-GG
-G------GRC--GV--------------CN-------NPFPASIFSYD--G-A----P-
-ANA------------------N---PTN---RG---T----P----I-----TA-D---
C--KDT-----VGPFVPVVVRSAP---RS-------Q-----F-------AA-QHR----
ELPVNLT----T-T-VT-----SR--G-------NVFHWLVNGS------GI-----DVE
WDRPI------------------LQYVA-E-------R-----N---S---------S--
-WP--R--A---------------ANV------VS-V-P-----RR-------------G
V--WTFWVI-N--N-AQG-----------------S---LPHPIHLHGHDMMVLG-AGDS
--G-R------------F-DPA------------ADVGR----LNFDNPVRRDVAMLP--
----P------------------GWLVIAFETN-NPGAWLMHCHIGWHVSQGLSVQFLEI
EA-EIP---QV--M--------K-------LD------QIQPTCDAWRAYWPK----A-Y
YP-----KIDSGL
>ur|A0AA39TKU8|36_602|2e-176|Cercophora_caudata
--QTCNTVTNRQCW-T-TS----------PAFNINTDYDV--SWP-------NTGVTRS-
-----YTFTLT-EHNTWTGG-DGR---T-KI-KAMLVN---------------GQFPGP-
---------------TINANWGDRI----------NITIINNLQ----T-NGSSIHYHGL
RQ-LNTNIMDGAGGVTECPIAP-TKSKTHSFIATQYGT----AWYHSHFSGQYGNGLLGP
IVIKGP----SSAN-YDIDLGPLSVSDWYL-GSMNQLA-HRVMYTTNPFIPG---FPG--
---SP--P---NSDNVLFNGKNINP---------V-----G-------AG-------GSY
QKF----VLTPGKKHLVRLINTSVHHGFVLSMVNHPFQVVATDLVPITPVSVNS------
----LFVGVG--QRYDVIINA---DK---------A--------V-G-NYWFNA-SL-ST
--------APC--GI--------------SN-------NARPAMIFQYS--G-A----P-
--NT------------------N---PTT---PG---SA---P----T-----DA-R---
C--QDA-----LN-YAPIVAKSAP---VS-------S-----Y-------SP-APGT---
TLNTRLT----V-D--------NS--I-------ARVFWPVNGV------PM-----KVN
WNNPT------------------LEYVK-N-------G-----N---V--------GT--
-MP--A--D---------------TNV------IS-V-P-----TA-------------N
V--WTFWLI-Q--N-NS------------------S---IPHPVHLHGHDILILG-ASP-
--P-LATPQIPGNVMRPY-NHA------------VDGPN----LRATNPTRRDTTMLP--
----A----W-------------GWLLVAYRTT-NPGAWLFHCHIAWHVSQGFSVQFLEQ
LS-SIP---TT--M--------N-------LN------ELTANCNNWDAYYPA---NS-P
FL-----QDDSGI
>ur|A0A1Y2E1S3|40_607|9.6e-175|Pseudomassariella_vexata
--PCTHSATNRACW-R-N------------GFNITTDYET--SLGT------PPGITRV-
-----YNLVIT-NVSS-FSP-DGV---S-K--PAMLINVGLPAVTCSMLTSFEGTFPGP-
---------------LITADWGDFL----------QINVHNNLP----Q-NGTSIHWHGM
RQ-LGTNDQDGVNGVTECPIPP-NHVKSYTFRATQYGT----SWYHSHFSAQYGNGVLGP
MQINGP----ASAN-YDIDLGPYVISDWYR-TTADEAA-SIAEIVTN----------G--
---AP--P---ASSNVLFNGTNINP---------S-----G-------SG-------GQY
NRV----TLTPGRKHRLRLINTSVENHFSVSLVGHNFTVISTDMVAIEPLVASS------
----LFMAVG--QRYDVIIES---NQ---------N--------V-D-SYWFNA-TL-VG
--------GLC--GV--------------SV-------NTAPAAIFSYQ--G-A----P-
-AAG------------------V---PSD---PG---VP---L----T-----TT-P---
C--IDN-----TG-FVPIVPRQAP---QS-------E-----F-------AA-SQD----
VLDIQLE----T-T-TV-----NS--T-------AVFRWEINGE------SN-----DVK
WDKPT------------------LEYVR-D-------G-----D---T---------S--
-YP--P--E---------------ANV------II-L-D-----EP-------------D
V--WTFWVV-Q--N-NA------------------I---IPHPIHLHGHDFLLLG-TSD-
--T-DANPTEP----VIF-NEA------------SDIGG----LNFNNPTRRDVAMLP--
----P----F-------------GWLVIAWKTD-NPGAWLVHCHIAWHVSQDLSVQFLEM
RD-QIP---KA--M--------D-------LG------QLEPQCSDWEAYYET----S-Y
WK-----IADSGL
>ur|A0A066XZ42|121_617|2e-169|Colletotrichum_sublineola
------------------------------------------------------------
------------------------------------VV---------------GGFPGP-
---------------TIQANWGDKV----------RVRVVNNLR----T-NGTSIHWHGL
RM-LNNNVNDGVNGITECPIPP-GSSKTYEWRAEQYGS----SWYHSHFSDQYANGIVGA
IQIDGP----TSAN-YDEDLGVYPITDWYY-KSADEIR-STFTAP------------A--
---AV--P---ASDNILFNGTNVNK---------N-----G--------G-------GTY
SRT----TLKKGKVHKIRLVNMSVDNTFSVALVNHKMTVTGTDFVPVKPYETDS------
----LYLSVG--QRYDVLIHA---DQ---------D--------S-SKAYWFNV-SF-PS
-N------RLC--GT--------------SN-------MNKPAAIFQYE--G-A----S-
-SNL------------------M---PKD---AG---KA---I----P-----DA-Q---
C--QDK-----TD-FEPVYSVDVN---ST-------G-----F-------SK-TQDD---
TLDITVD----T-S-RT-----TN--Q-------QRVYWKVNGQ------DM-----DVD
WDEPT------------------LSYLA-K-------N-----N---S---------D--
-YP--A--Q---------------FNV------FE-V-P-----QE-------------N
T--WAFWVV-E--N-LF------------------P---APHPMHIHGHDFYVLG-HSE-
--P-ASSGRG---DGVRF-NPQ------------TDTAK----LNFKNPTRRDVTQLP--
----G----R-------------GWLVVAFKTD-NPGAWLFHCHIAWHVSQGLSIQFLER
TD-DIL---GN--V--------K-------VK------DLDDMCSQWNSYSKT----A-P
YK-----QSDSGI
>ur|A0A0G2HFY1|3_383|1.6e-161|Diaporthe_ampelina
------------------------------------------------------------
------------------------------------------------------------
------------------------------------------------------------
------------------------------------------------------------
------------------------LTDYYH-ESADNLV-HYTETN---------------
---GA--P---PSDNVLFNGHAVNP---------S-----T-------GD-------GQY
EKM----TLTPGKRHRLRLINTSVDNHFQVSIVGHDMTVISSDFVPVNAFTTDS------
----LFIGVG--QRYDVTIEA---KE---------E--------I-D-NYWFNV-TF-GG
-G------NLC--GA--------------SR-------TPYPAAILHYD--G-A----P-
--DN------------------L---PTS---KG---SR---P----R-----DH-N---
C--LDL-----LD-LTPVVERKVS---TA-------------F-------TP-TADN---
TMEVQLP----A--------------G-------PKFVWKINGK------AI-----RTE
WENPV------------------AQYIA-A-------N-----R---T---------D--
-YP--E--T---------------NSI------WH-V-E-----AV-------------D
Q--WVYWLI-E--N-DPEG--------------AFS---LPHPIHLHGHDFLVVG-RSP-
--D-AAPATQ---TKYAF-----------------DATV----LNGNNPVRRDVTMLP--
----A----A-------------GWLLLAFKTD-NPGAWLMHCHIAWHVAGGLGMTFLER
LS-DYQ---AG--L----KQS-D-------ID------VLDTQCKAWNEYAHN----A-P
WP-----QADSGL
>ur|A0A2V1BZR4|100_634|9.5e-157|Cadophora_sp._DSE1049
----TNGPFTRQCW-G-N------------GFSIATDYDK--SWP---------------
-----YTLEIT-NTT--MAP-DGV---E-R--MVLAIN---------------GQYPGP-
---------------TLHANWGDTL----------QVTVKNSMQ----H-NGTSMHWHGI
RQ-MNSNNMDGVNGITECPLPP-GSSRTYTFLLTQFGT----SWYHSHYSSQYGDGIVGT
IAIAGP----ATSN-YDIDLGTMTINDWYY-KTAFQTS-LLASNP------------G--
---PP--P---TADNALINGTMLNP---------S-----G-------TG-------GAY
HKN----TITSGKKYRLRLINTSVDNHFRVSLDNHNLTVVQADFVPTVPYSAQW------
----LFIGIG--ERYDVIINA---NQ---------P--------T-D-NYWFRA-EV-MT
---------GC--GA--------------NA----N--NGNIKSIFSYV--G-A----A-
--DA------------------N---PTT---PG---T----T----A-----PQ-N---
C--NDE-----QG-LTPYVVKNVP---SA-------N-----F-------IS-QAT----
ELDVLLT---VG-A-NS-----NG--R-------NVAQWNVNGS------MI-----NVD
WDMPT------------------LSYVQ-S-------G-----N---T---------S--
-YP--A--D---------------LNL------IE-L-P-----TA-------------N
T--LHFWII-Q--A-IAGS--------------VAV---APHPIHLHGHDFYLLG-AGT-
--G-T------------F-TGV------------VDPAT----LQYNNPPRRDVAMLP--
----A----G-------------GWLVIAFETD-NPGAWLMHCHIAWHVDEGLAVQFLER
AS-EIP---GT--F--------S-------LS------SLNSQCADWESWYNT----S-P
YK-----KDDSGL
>ur|A0A3D8QGN8|80_625|4.7e-156|Coleophoma
----TNGPFTRSCW-S-N------------GFSIATDFDT--KHP-------TTGRTVT-
-----YDFTIT-NTT--MQP-DGT---K-R--LGLLVN---------------GQYPGP-
---------------TLIANWGDMI----------VVNVHNQLQ----D-NGTGIHWHGL
RQ-FNTNTEDGVPGVTECPLAP-GDSRTYTFQATQFGT----SWYHSHFSAQYGDGIMGA
IMINGP----ATAN-YDIDLGTYTIQDYYY-SSAYSIS-EFLTRN-----------LV--
---PP--P---AADNGLINGSMVNP--------VS-----G-------GG-------GKY
TTN----TLTAGKKYRLRLINTSLDNHFMVSLDNHPFTVITSDFVPIKPYTANW------
----IFMGIG--QRYDVIITA---NQ---------N--------V-S-SYWFRA-EV-QS
---------AC--GA--------------NN----N--NGNIKSIFTYA--G-A----A-
--ST------------------T---PAS---SA---T----T----Y-----TS-R---
C--TDE-----TG-LVPFWNSFVP---SG-------P-----L-------AN-QTT----
ELDVAIQ---VG-A-DV-----NG----------QVVSWGVNFT------AL-----NVD
WDKPI------------------RQYVL-D-------G-----N---N---------S--
-FP--K--S---------------ENL------IS-L-P-----TA-------------G
Q--WYYWII-Q--E-VAGQ------------QATIN---IPHPIHLHGHDFYVLG-TGD-
--G-Q------------Y-SQT------------NDGPN----LQYTNPPRRDVAMLN--
----A----G-------------GWLALAFQTD-NPGAWLMHCHIAWHAGQGLAVQFLET
EP-QIE---AV--N------P-S-------GA------AFQTTCKNWNAWYPA---KA-Y
YL-----KEDSG-
>ur|A0A3D8SRE4|34_573|1.9e-154|Coleophoma
--GCTNGPNSRQCW-T-D------------SFSIATDSET--SWP-------VTGKTVS-
-----YHLEIT-NTT--LAP-DGT---P-K--RMMAIN---------------GQYPGP-
---------------TIEANWGDTV----------SVTVQNSMQ----D-NGTTMHWHGI
MQ-SGTNNMDGVSGVTECPIPP-GGSRTYTFLANQHGT----TWYHSHLSAQYGDGVVGP
MVIHGP----ATAD-YDEDLGALPFSDLYY-PTAWEAA-WSSETQ---------------
---GP--P---TADNGVINGTNMNA---------A-----G-------TA-------GAY
NTV----TLKKGKKYRLRLVNMSLDNHFKVSLDGHQFTVIEADFVPINPYQADW------
----LFMGIG--QRYDVVFTA---DK---------D--------I-D-SYWFRA-EV-QT
---------GC--GA--------------NA----N--NGKIRSIFSYE--G-A----N-
--ST------------------I---PTT---IG---S----N----Y-----TQ-S---
C--TDE-----TQ-LVPYFAKNVP---QD-------Q-----F-------IN--AK----
TLNVGGPT-KVA-A-TN-----TS--A-------SLFRWSLDGS------PI-----SVD
WEKPT------------------LQYVK-D-------G-----D---Q---------N--
-YA--S--D---------------LCV------IE-L-P-----DA-------------D
A--WSFWVI-Q--S-PVT----------------FA---VPHPIHLHGHDFFILG-SGS-
--G-N------------F-TSV-------------GSSA----LNFQNPPRRDVAMLP--
----G----A-------------GWLVIAFLTN-NPGAWLMHCHIAWHVGEGFAVQFLER
AG-DIP---ST--V--------D-------LS------GL-DSCAAWDDWYPT----S-P
YK-----KEDSGL
>ur|A7F3T1|98_652|2.6e-153|Sclerotinia
-PACTNSPFTRACW-G-N------------GFSIATDFDT--KNP-------NTGVTRK-
-----YNWEVT-NST--CAP-DGV--TR-Q--NCILIN---------------GHFPGP-
---------------TLYADWGDMI----------QVTLKNSMP----D-NGTGIHWHGI
RQ-YHTCTEDGVPGITECPLAP-GDTKTYTFQATQFGT----SWYHSHFSAQYGDGLIGP
IVINGP----APVN-YDVDLGAYMIQDWYY-TPVFALG-ERVAHS-----------QA--
---GP--P---PGDNGLINGSMVAP---------A-----G------QTG-------GKY
TTN----TITSGKKYRLRLINTSVDNHFMVSLDNHAFTVITSDFVPIEPYTTNW------
----IFIGIG--QRYDVVFHA---NQ---------T--------V-G-SYWFRA-EV-QN
---------GC--GI--------------NN----N--NGNIKSIFTYS--G-A----A-
--ST------------------T---PSS---TA---T----P----Y-----TQ-R---
C--TDE-----TG-IIPFWDSFVP---SG-------P-----L-------SG-NVD----
TLNVAID---IG-V-TT-----SG----------PIVTWGINLT------AL-----DVD
WKKPI------------------LQYVL-D-------G-----N---N---------S--
-WP--A--S---------------ENL------IS-L-N-----NA-------------N
Q--WYYWII-Q--E-VPGSVAG--------QPVSIN---VPHPMHLHGHDFYILG-TGV-
--G-N------------Y-NNS------------VDGPK----LDYNNPSRRDVAMLP--
----A----G-------------GWIVLAFQTD-NPGAWLMHCHIAWHVSEGLAVQFLES
QN-QIN---AV--N------P-I-------SP------ALTNTCNKWNAWYPS---QA-P
YF-----KTDSGV
>ur|A0A0D2AIC5|56_602|1.5e-152|Herpotrichiellaceae
----TNGPFTRQCW-G-N------------GFSIATNYDS--TWP-------NTGKVVE-
-----YYLEVQ-NTT--MAP-DGF---S-R--PVYAIN---------------GRFPGP-
---------------TIVANWGDTL----------KITVKNSLT----T-NGTSMHWHGL
RQ-WKTNHMDGTNGVTECPLAP-GQSRTYTFLCTQFGT----TWYHSHFSDQYTDGVVGT
MVINGP----ATAN-YDLDLGAYPITDWYY-RSAFELG-PLIQNGG---------FPR--
---GP--P---PGNNILINGTNVNV---------N-----G-------TA-------GQY
SRT----TVTKGKKYRLRLINTSTNDNFKVGLDGHNFTVITADFVPIKPFTTQW------
----LFMGIG--ERYDVVIEA---NQ---------P--------I-G-NYWFHV-VP-QA
---------GC--SS--------------NL-------NTNALAIFSYV--G-A----N-
--SS------------------AL--PSN---ATRANAP---P----G-----PA-D---
C--NDPN----GQ-LVPYVKLDVP---SN-------Y-----T-------IP-QSS----
RLDVGFA---IV-L-NQ-----AQ--Q-------TLVQWNLNFT------AI-----QVP
WDDPT------------------LQYVL-A-------D-----N---T---------S--
-YP--A--S---------------MNL------IP-L-P-----DA-------------N
A--WSYWVI-Q--A-VPTI--------------APP---IPHPIHLHGHDFYVLG-AGQ-
--G-I------------F-NNS---------------QT----LNYRNPPRRDVAMLP--
----A----S-------------GYLVIAFITD-NPGAWLMHCHIAWHVGLGLGAQFLEE
PD-QIK---QL---------G-I-------GQ------DWYKQCSDWNTYSQT----A-V
FQ-----QEDSGL
>ur|A0A1Y1YSP4|55_596|7.4e-152|Clohesyomyces_aquaticus
----TNGPTSRNCW-S-A------------GFDVNTNMYQ--SWP-------NTGRIVS-
-----YDLSIT-NTT--CNP-DGN--GA-R--ICLLVN---------------NSLPGP-
---------------VITANWGDTL----------RITVRNKMQ----H-NGTSIHWHGL
RQ-LNSNIQDGANGITECALAP-GDAKTYQFRATEYGT----SWYHSHFSGQYGDGVIGT
IIINGP----ATAN-YDIDLGTYTLSDWYY-ITAFQAG-ARAFNFG---------LGG--
---PP--P---TGDNILINGTNKNA---------Q-----G--------G-------GAY
SKV----TLTPGKTHRLRLVNTAIDASMRVALDNHTFTVIANDFVPVVPYTTDW------
----IQIGIG--QRYDVLITA---NK---------T--------A-R-NYWFRA-DI-EG
---------NC--QS--------------AN-------HGAGRAIFTYQ--G-T----T-
--VA------------------D---PTT---SP---P----IN---P-----PV-G---
C--NN------PA-STPKIALNVP---SA-------Q-----F-------TS-QAQ----
TLPVAFG----P-V-VT-----NN--Q-------SLVLWTINGT------SM-----IID
PGKPT------------------VKYVA-E-------G-----N---T---------S--
-YP--A--S---------------YNV------VS-V-P-----PT-------------A
Q--WTYWIV-Q--Q-APTA---------------PP---IAHPIHLHGHDFFILG-TGS-
--G-Q------------F-SAA-------------NIPQ----LSFTNPPRRDVAFLP--
----G----G-------------GWLVLAYPTD-NPGAWLMHCHIAFHVSMGLSVQFLER
KS-EIT---LP--A--------P-------NS------EWYNTCQNWKNYQQN---HP-I
YP-----QDDSGL
>ur|M2LHN1|162_702|7.6e-151|Baudoinia_panamericana__strain_UAMH_10762
----VNEPSARGCW-S-E------------GYNINTDFDV--NWP-------NTGVTVY-
-----YDLTIA-YTT--LAP-DGF---A-R--TVTAIN---------------GQYPGP-
---------------TIEANWGDTI----------SVTVANQLP----D-NGTSIHWHGL
RQ-FQSNSQDGVPGVTECPIAP-GQSRTYTFQATQYGT----SWYHSHLSCQYGDGVLGP
IIIHGP----ATAN-YDIELGPLLVADWYY-GGVSMLA-AQSQHE-----------NA--
---LP--P---EADNALINGMMVSS---------S-----G----------------GSY
HMT----PLTAGQRHLVRLINTAVDNHFVVSLDGHTLEVIATDFVPVVPYTTDT------
----LFIGIG--QRYDVIITA---DQ---------A--------P-G-AYWFRA-DV-QD
-T------VQC--GS--------------NF----N--NGNIRSIFAYQ--G-H----E-
--SE------------------T---PIS---SP---Y----S----Y-----EQ-R---
C--TDE-----TG-LTPYWNSYVP---VG-------Q-------------IG-TFT----
ELTTAQY---QV-P-QS-----DG--S-------LNVYWKVNGS------AF-----NVD
WAQPT------------------LQYVQ-T-------G-----N---T---------N--
-YP--S--D---------------LNL------IQ-L-P-----QE-------------G
A--WVYWVI-Q--E-VAGD------------PYFVA---IPHPIHLHGHDFYILG-TGT-
--D-T------------W-TAA-------------DADN----LNYDNPTRRDVAMLP--
----S----G-------------GWLALAFQLD-NPGAWLMHCHIAWHAGEGLALQFLES
PG-SIS---SI-------------------PA------DFDDQCNAWSSYYDS---DP-S
YM-----QQDSG-
>ur|A0A8E2JQ00|44_566|3.4e-150|Glonium_stellatum
----TNSPTTRSCW-T-N------------GYSVSTDMDE--KYP-------NTGNTVS-
-----YNLEIT-NTT--LSP-DGV---S-R--DMLVIN---------------GQYPGP-
---------------VITANWGDTI----------SITVKNSLE----N-NGTGIHWHGI
RQ-LNSNQMDGTNGLTECPIAP-GQTKTYTFRATQYGT----SWYHSHYSVQYGDGVVGT
IVIHGP----ATSN-YDLDLGPLPMTDWFH-TPFFTVN-AEALHA------------G--
---GP--P---TADNVLINGSMTSS---------A-----G----------------GKY
ATT----TLTPGKKHLLRLANTGINNFLHVSLDGHPFTVIASDFTPIVPYTTTS------
----VVLAVG--QRYDVIINA---NQ---------T--------V-G-NYWLRV-GT-GG
--------GQCD-GP--------------NA----N--AANIRSIFSYV--G-A----P-
--SG------------------N---PTS---NG---I----I----L-----PT-G---
C--YDE-----TT-VTPYVKTNVP---SN------------------------TPT----
DLEITF-----T-Q-TA-----SQ--G-------NLVQWLINSS------AI-----LIN
WEKPT------------------LQYVI-D-------G-----N---T---------S--
-YP--K--S---------------DNV------IT-I-G-----TA-------------N
T--WQYWVI-Q--S-AASN---------------PE---LPHPIHLHGHDFYVLG-QGS-
--G-A------------W-SGD--------------LST----LSLTNPIRRDTATLP--
----A----N-------------GFLVLAFESD-NPGAWLMHCHIPFHISAGLGLQFLER
PG-DIL---SS--I------G-D-------LS------GFKQGCSTWDSYEN--------
-------------
>ur|A0A0S6XC56|99_643|6.6e-150|Fungal_sp.__strain_No.11243
----TNSPSSRLCW-A-P------------GYNMNQDFDN--DWP-------STGNVVS-
-----YTLTVT-NMT--LAP-DGY---S-R--MVLAVN---------------GQYPGP-
---------------TIYADWGDIL----------QITVVNQMA----D-NGTSMHWHGL
RQ-FQSNPMDGVPGVSECPIAP-GQSKTYTFQCTQFGT----SWYHSHFAGQYGDGVVGP
IVINGP----ATAN-YDVDLGPLPVTDWYY-TPVQEVG-YRNEHT-----------PG--
---AP--P---AAENGLVNGSMTSS---------H-----G----------------GQY
SKT----TIECGKKYRIRLINMSVDNHFMVSLDGHPFTVIASDFVPIVPYTTDW------
----LFLGIG--QRYDVIITA---NQ---------T--------I-D-NYWFRA-EV-QR
---------GC--GI--------------NK----N--NGNIRSIFSYD--T-A----P-
--AT------------------N---PTS---NA---T----T----Y-----TS-R---
C--TDE-----TQ-LVPFWDTYVN---PD-------P-----LT------TA-NSQ----
FLDTAIN---IG-V-QT-----DG--S-------RLVNWGINAS------AM-----HVH
WDTPL------------------LSYVY-E-------G-----N---T---------S--
-YP--A--S---------------ENL------IQ-L-P-----VA-------------N
Q--WYYWVI-Q--E-VAGT------------PVTFN---VPHPIHLHGHDFFILG-TGT-
--G-F------------F-NVS------------TDAAG----LKYSNPPRRDTAMLP--
----A----G-------------GWLVIAFETD-NPGAWIMHCHISWHASEGLAVNFLES
AD-QIP---SF--I------P-E-------TQ------DYDDQCASWSAFYPA---HA-K
YL-----QDDSG-
>ur|A0A8E2EJD2|44_565|1.8e-149|Lepidopterella_palustris_CBS_459.81
----SNGPFTRSCW-E-G------------GFSVDTDMDV--KWP-------NTGKIVT-
-----YNFEIT-NTT--LAP-DGF---S-R--EMLVIN---------------GQYPGP-
---------------AITANWGDTL----------VINVKNSLT----N-NGTGIHWHGI
RQ-LNSNPMDGTNGITECPIAP-GQTKTYTWHATQYGT----SWYHSHYSVQYADGIVGP
IIINGP----ATSN-YDIDLGALPMTDWFH-TPMFTVN-ALALHA------------G--
---GP--P---TADNVLVNGSMTSI---------A-----G----------------GQY
ATT----TLTPGKKHLVRFINTGINNFLHVSLDNHPFTVISADFVPIVPYTTTS------
----LVIAVG--QRYEVVITA---NQ---------T--------V-G-NYWLRV-GT-GG
--------GLCD-GP--------------NA----N--AANIRSIFTYV--G-A----T-
--PG------------------N---PTS---NG---I----T----L-----PS-G---
C--YDE-----TN-IVPYVKTTIP---SQ------------------------TPK----
ELELTF-----S-V-TA-----AQ--N-------NLVQWLINSS------AI-----LID
WEKPT------------------LQYVI-D-------G-----N---T---------S--
-YP--T--S---------------DNV------YT-V-G-----TA-------------N
S--WQYWVI-Q--S-DASN---------------PP---IPHPIHLHGHDFYVLG-QAV-
--G-V------------W-GGD--------------LST----LTLNNPIRRDTAVLP--
----A----N-------------GYLILAFESD-NPGAWLMHCHIPFHISAGLGLQFLER
PG-EML---SS--I------G-D-------LS------GFKDGCESWDTYE---------
-------------
>ur|UPI00144A79E5|46_590|8.5e-149|Lindgomyces_ingoldianus
----TNGPLTRSCW-S-N------------GYSVATDFDA--KWP-------TTGNTVS-
-----YNLEIT-NGT--CNP-DGH--GS-K--PCQLFN---------------NQYPGP-
---------------LITANWGDTI----------SVTVKNSLT----A-NGTGVHWHGI
RQ-LGTCPQDGVPGITECPLAP-GDTKTYTFKATQFGT----TWYHSHYSSQYGEGAFGP
IVINGP----ASAN-YDIDLGPMMLNDFYY-QTAFQVG-SIAHQNLQ--------NGA--
---PP--P---PADNLIVNGTNKNA---------N-----G--------G-------GSY
GKV----TLTKGKKYRLRLINMSVDNNIRVSLDNHPFQVITADLVPIKPFVANW------
----VLLAIG--QRYDVIFTA---NQ---------T--------A-D-NYWFRA-EV-AT
---------DC--AS--------------SN-------NFHGRSIFTYS--G-A----S-
--GN------------------D---PTT---SA---F----A----N-----PSTG---
C--VDM-----SP-LVPWVKNTVD---ST-------A-----F-------VN-QVG----
NLQVDLAQ--EQ-A-TT-----NG--Q-------NIVVWAVNFT------AI-----NVD
WDKPT------------------LEYVK-T-------G-----N---T---------S--
-YP--S--V---------------FNL------IE-I-P-----NE-------------G
I--WSYWII-Q--E-TPGT--------------LVP---IPHPIHLHGHDFYVLG-TGS-
--G-T------------F-DKS------------TSPST----LQYDNPIRRDTTFLP--
----G----G-------------GWLAIGFPTD-NPGAWLMHCHIAWHVADGLAVQFLES
KS-TMP-------L------P-D--------S------AWESTCSKFQTYDKN----P-G
WP-----KTDSGL
>ur|A0A8E2DXL0|66_609|5e-148|Lepidopterella_palustris_CBS_459.81
----TNGPLTRNCW-S-N------------GYSILTDFDA--KWP-------TTGKTVS-
-----YNLEIT-NTT--CNP-DGN--GA-R--TCLLYN---------------GQYPGP-
---------------PIIANWGDTL----------QITVKNSLT----G-NGTGIHWHGL
RQ-LNTNIMDGVPGMTECPLAP-GDTKTYTFLCTQFGT----SWYHSHYSAQYGDGAIGP
IIINGP----ASAN-YDVDLGSYTINDWYY-RTAYQIS-AITDNNLQ--------TGS--
---GP--P---PADTILINGTNKSP---------G-----G--------A-------GSY
SKV----TITKGKKYRLRLINTSVDNMIRVSLDSHPFSVITSDFVPIKPYSTNW------
----LLIAIG--QRYDVVFTA---NQ---------T--------S-G-NYWFRA-EV-AA
---------DC--AS--------------SN-------NFYGRSVFTYA--D-A----T-
--YA------------------N---PTS---TA---A----T----I-----PS-V---
C--KDE-----TP-LVPWVTNTVS---ST-------A-----F-------VN-QVT----
DLEVDIGV--EQ-V-TT-----NG--Q-------NIVVWGINLT------AI-----DVN
WEKPT------------------LEYVK-E-------G-----N---T---------S--
-YP--S--V---------------FNL------IE-I-P-----NE-------------G
T--WSYWII-Q--E-TANT--------------PVP---IPHPIHLHGHDFYVLG-TGS-
--G-I------------F-DKS------------TSPST----LTYSNPTRRDVALLP--
----G----G-------------GWLAIAFQTD-NPGAWLMHCHIAWHISEGLGVQFLES
KS-TIV-------L------P-D--------A------TWETTCSNWDTYWKN----P-V
WP-----KTDSGL
>ur|A0A4U0U1X6|58_589|9.3e-148|Salinomyces_thailandica
----TNTADTRSCW-S-D------------GFSVAADFDT--KWP-------VTGNTRY-
-----YDFTFT-NGT--TNP-DGG--SD-R--MIFLIN---------------GQFPGP-
---------------TVYADWGDTI----------QVTVHNELE----S-NGTGIHWHGI
RQ-LNTNTQDGVPGITECPLAP-GDSKVYTFMATQYGT----SWYHSHWSSQYGDGIVGP
IVINGP----ATEN-YDVDLGPMTITDWYY-TPAAALA-YRSARL-----------GA--
---GP--A---EADNGLINGTMTSS---------D-----G----------------GSY
YTS----TITSGKKYRIRIVNISVDNHFMVSLDQHTFSVIASDFVPIVPYSADW------
----IFVGIG--QRYDVVITA---NQ---------T--------S-G-NYWFRA-EVPDT
---------AC--GS--------------NA----N--NGNIKSIFHYS--D-A----D-
--DD------------------D---PTS---SA---T----S----Y-----TG-R---
C--TDE-----TG-LTPYWDSFVP---DG-------------L----------TGS----
ELNVSIQ---TG-V-DT-----SG--N-------ALVQWGVNFS------AL-----SVT
WDYPI------------------LQQVV-D-------A-----N---T---------T--
-YP--A--S---------------ANL------IE-L-T-----EA-------------S
S--WYYWII-Q--E-VAGT-------------ATVN---VPHPMHLHGHDFFVLG-AGT-
--G-N------------F-SDD-------------TLSE----LNYDNPPRRDVAMLN--
----A----G-------------GWLVLAFETD-NPGAWIMHCHIAWHADEGLAVQFLET
KD-KIL---AD--D------T-P-------ST------DWEETCTNWKAYYPE---D---
-------------
>ur|A0A9P8KG37|62_605|2.5e-147|Aureobasidium
----SNGPYTRSCW-K-D------------GYSIATDFDQ--KFP-------TTGKTVS-
-----YNLEIT-NTT--CNP-DGA--NE-Q--QCLLIN---------------GQLPGP-
---------------VIRASWGDTL----------SITVTNSMQ----D-NGTSMHWHGI
RQ-YNSPGMDGVNGVSECALAP-GQTKTYTFQCTQYGS----SWYHSHYSSQYGMGVVGT
ILIDGP----ATEN-YDIDLGTFPMMDWYH-KNADVVN-ALALIDSQ--------AGG--
---GA--P---PSDTLLLNGTNNNG---------P-----G----------------GKY
QSV----ALTKGKKHRLRLINTSVDSHMMVKLDGHEFTVIESDFIPIEPVAADE------
---WLLVAIG--QRYDVVFEA---NQ---------T--------S-G-NYWFRA-EV-AS
---------SC--GS--------------AS-------NGNGRAIFRYD--A-S----D-
--TS------------------T---PED---TG---E----T----A-----PSSE---
C--ID------FP-TTPYWKQSVP---KD-------D-----F-------VA-QAK----
TLSTGFG---DG-V-TV-----NG--E-------NLLLWHLNTT------AM-----SIH
WDKPT------------------LGYVF-N-------G-----S---D---------A--
-WP--Q--E---------------YDV------IE-I-P-----NE-------------G
V--WTYWVI-Q--Q-VEGS---------------PP---ITHPIHLHGHDFFVLGHQAS-
--S-N------------F-DAS------------SMTDQ----LNFDDPPRRDTATLP--
----A----S-------------GWLVLAFNAN-NPGAWLMHCHIAWHISEGLGVQFLEA
KN-QIV-------L------P-D-------QG------EFTQQCSSWKEYSAH----M-A
FP-----QIDSGL
>ur|A0A6A7CAN8|261_806|4.3e-147|Piedraia_hortae_CBS_480.64
--TCTHSASRRDCW-S-K------------GFDINTDFDS--NWP-------KTGRTVS-
-----YQWTIT-NTT--LSP-DGI---Q-R--PAFLIN---------------NQYPGP-
---------------RIEANWGDTI----------QVTVKNSLT----N-NGTSIHWHGL
RQ-YHNNGQDGVPGVTECPLAP-GQTKTYTFVATQYGT----SWYHSHFSCQYGDGVLGP
IVIHGP----ATSN-YDIDLGPLPLTDWYR-PTVNALA-ARAEHA-----------DA--
---PA--P---VADNGLINGTNTSP---------S-----G----------------GKR
AVS----RLTTGKRHRVRLLNTAVDNHFTVSLDGHQMEVIASDFVPIKPFNTTS------
----LFLGIG--QRYDVIITA---DQ---------T--------P-G-AYWFRA-EM-PS
-S------GEC--GN--------------NF----S--GDNIRSIFAYP--G-F----E-
--TA------------------T---PSS---QR---Q----A----F-----SA-R---
C--TDE-----TN-LIPHWNSFVP---RG-------K-------------QG-TFT----
EFTTAQL---QQ-K-DN-----DG--S-------VSIYWQINGS------HL-----MVD
WNVPT------------------VQHVR-A-------G-----D---T---------N--
-FG--K--T---------------ANL------VN-L-P-----DA-------------G
V--WTYWVI-Q--E-IAGN------------PYELF---LPHPIHLHGHDFYVLG-AGN-
--T-A------------W-TAD-------------SAAS----LNYDNPPRRDVAMLN--
----S----G-------------GWLAIAFPTD-NPGAWVMHCHIAWHADEGLSVQFLES
PS-SML---ST--S------P-L-------PS------DYDQQCNAWKSYYSN----S-F
YK-----QRDSGI
>ur|A0A6A6CG79|17_560|1.4e-146|Zasmidium_cellare_ATCC_36951
----TNGPNTRACW-K-S------------GFSIATDFDK--KLP-------PAGKTVT-
-----YNLEIT-NTTH-MAP-DGY---Q-R--LVMAIN---------------GQYPGP-
---------------TIYADWGDTL----------VVNVKNSLQ----H-NGTSIHWHGL
RQ-LNSCQHDGVNGVTECPIAP-GQTKQYVIRCTQFGT----SWYHSHYSAQYGDGIVGG
IVINGP----ATAN-YDTDLGTMTFTDWFY-ETAFAMN-VRALHS-----------TS--
---GP--P---RADTGLINGTMKRD---------D-----G--------K-------GAY
HVT----TVKKGKKHRLRLINTGIDNLFHVSIDNHNFTVITSDFVPIKPFTASS------
----VSIGIG--QRYDIIINA---NQ---------P--------V-A-NYWLRA-DV-GT
---------AC--GR--------------NL----M--AGKILSIMRYE--G-A----P-
--VA------------------D---PTS---TN--TI----T----K-----PT-A---
C--YDE------S-VTPYVTNLVP---AD-------Q-----F-------TT-AMK----
SFSMDFN---VS-R-TA-----DG--G-------ALIQWLINGS------DI-----RVN
WEKPT------------------LQHVL-D-------S-----N---Y---------T--
-FE--S--K---------------HNV------FE-I-S-----QI-------------D
T--WTFWVI-Q--T-VQGD--------------PVN---LPHPIHLHGHDFYVLG-AGA-
--G-V------------W-DGN--------------QSN----LKFSNPPRRDTATLP--
----A----G-------------GYLIMGFPAD-NPGLWLMHCHIPWHVGQGLSMQFLER
KD-EII---GK--L------G-D-------LG------DYQKTCDSWKEWWNRS--DR-P
YH-----MDDSGL
>ur|K2RL26|64_607|2.3e-146|Macrophomina_phaseolina__strain_MS6
----TNGPLTRSCW-S-N------------GFSIATDFDA--KWP-------NTGKTVH-
-----YDLTIN-NAT--CSP-DGG--PS-R--PCLMFN---------------NKIPGP-
---------------TLYANWGDMI----------SVTITNKMP----N-NGTSVHWHGL
RQ-YNTNTQDGVNGITECPLAP-GDSKTYLFQATQFGT----TWFHSHFSAQYGDGAVGQ
LIINGP----ASAN-YDFDLGTYTMTDWYY-STAFQVE-DQFDAALQ--------RKA--
---PG--P---PGDTILVNGTMKSP---------D-----G-------SA-------GSY
SQV---KGLVKGKKYRLRLINTSVDNNIRVSLDNHPFTVVTSDFVPSKPWTTDW------
----LLLAIG--QRYDVIFTA---NQ---------P--------A-A-NYWFRA-EV-AT
---------AC--AS--------------AN-------KYRGRGIFSYV--G-A----D-
--GS------------------A---PPE---TA---V----T----V-----PG-G---
C--TEPL-------PAPFVANQVP---SQ-------V-----F-------LD-QVK----
TLSVDVYA--AN-V-ST-----NQ--K-------NIVFWGINMT------AI-----DID
WEKPT------------------LEYVR-T-------K-----N---T---------S--
-YP--H--V---------------YNL------IE-L-P-----TE-------------N
I--WTYWII-Q--E-TPGT---------------PP---IPHPIHLHGHDFYILG-TGS-
--G-A------------F-DRS------------TSPSS----LNFNNPTRRDVALVP--
----G----G-------------GWLAIAFPTD-NPGAWLMHCHIAWHISEGLGVQFLEG
KD-KIN-------L------P-D--------A------AWETTCSNWDKYWDT----T-I
YP-----KQDSGL
>ur|W9X0J0|57_604|3.6e-146|Cladophialophora
-----HGPFTRACW-G-N------------GYSIATNYDA--VWP-------NTGKVVE-
-----YFLDIQ-NAS--MSL-DGF---S-R--QLYVIN---------------GQFPGP-
---------------TITANWGDTL----------RIHVKNSLT----T-NGTGIHWHGL
RQ-WKTNHMDGTGGVTECPIAP-GQSRTYEFLCTQFGT----TWYHSHFSSQYTDGVVGT
MIINGP----ATSN-YDLDLGAFPITDYYH-RPAFELG-PLIQNGG---------FPR--
---GP--P---AGDNILINGTNVNL---------N-----G-------TQ-------GRY
SRT----TITKGKKYRLRLINTSTNDNFKVSLDGHNFTVITADFVPVKPFTTQW------
----LFLGIG--ERHDVIVEA---NQ---------P--------I-D-NYWFHV-VP-IT
---------GC--SS--------------NL-------NKNALAIFSYT--G-A----N-
--ST------------------GL--PSN---ATRSNAPS-GA----A-----AS-D---
C--NDPN----DK-LIPYVKLDVP---SN-------Y-----T-------IP-ASS----
RLDVGFA---IV-Q-NT-----AQ--Q-------TLFQWNLNFT------AM-----SVE
WDRPT------------------LEYVF-N-------K-----N---T---------T--
-YP--P--A---------------MNL------IT-L-P-----GK-------------N
T--WSYWVI-Q--A-VPTI--------------APP---IPHPIHLHGHDFYVLG-AGT-
--G-I------------Y-NNS---------------QT----LNYKNPPRRDVAMLP--
----A----S-------------GYLVIAFITD-NPGAWLMHCHIAWHVGLGLAAQFLEQ
AD-QIP---SL---------G-I-------GQ------EFQQGCSAWDTYSQN----A-I
FH-----QEDSGL
>ur|A0A6G1LN10|272_817|6.5e-146|Teratosphaeria
--TCTNAPDARNCW-T-E------------GFDIDTDFDD--AWP-------DTGRTVT-
-----YDLTIT-NTT--MSP-DGY---E-R--FVFAIN---------------GQYPGP-
---------------VIEANWGDTL----------EITVHNQMQ----D-NGTSIHWHGL
RQ-YHNNGQDGVPGVTECPVAP-GKSKTYTFKATQYGT----SWYHSHFSCQYGDGVLGP
IVIYGP----ATAN-YDIDMGALPITDWYY-QGVNYHA-AIAEHT-----------NSI-
---TP--P---IADNGLINGSMTST---------Y-----G----------------GSY
SKS----QLTQGKRHRVRLVNTAVDNHFVVSFDSHQMEVIAADFVPIVPFNTTN------
----IFLGIG--QRYDVIITA---NQ---------S--------P-G-AYWFRA-DV-QT
---------DC--GG--------------NY----N--NGNIKSIFAYE--G-H----E-
--SE------------------T---PIS---TA---Y----S----Y-----TS-R---
C--TDQ-----TG-LVPHWDSYVP---QG-------K-------------EG-TFT----
ELTTDLL---QK-T-ES-----DG--S-------LTLYWQVNGS------SL-----SVD
WQDPT------------------LNYIK-T-------G-----N---T---------S--
-YP--G--T---------------ANM------IE-L-P-----KE-------------N
V--WLYWVI-Q--E-VAGD------------PYNVA---VPHPVHLHGHDFYVLG-TGD-
--T-T------------W-TAA-------------DADN----LNYDNPARRDTAMLN--
----T----N-------------GWLALAFQTD-NPGAWIMHCHITWHSDEGFSVQFLES
AS-TIL---ST--S------T-L-------PS------DFDSQCSAWDDYYNN---HP-A
YL-----QTDSGI
>ur|A0A6A6JDW1|55_599|2.2e-145|Westerdykella_ornata
-----HGPTNRGCW-T-G------------GFSINTDQYT--SWP-------NTGRTVQ-
-----YDLSIR-NTT--CNP-DGH--GA-R--VCMLIN---------------GKYPGP-
---------------LITANWGDTI----------RVTVRNFLQ----H-NGTSIHWHGF
RQ-LNSVSQDGANGVTECALAP-GDSKTYQFRATEYGT----SWYHSHFSNQYGDGVVGL
IQINGP----ATAN-YDIDLGPYAITDWYY-ITSFQAA-ARAFNGG---------LGG--
---AP--P---TGDNILINGTNKNA---------N-----G--------G-------GNY
NRV----TLTPGKKHRLRIVNTAVDATFRVSLDGHPFQVIAHDFVPLVPYTTNY------
----LQVGIG--QRYDVIITA---DK---------G--------S-G-NFWFRA-DA-DG
---------NC--QS--------------VN-------NGTGRSIFTYQ--G-T----V-
--VA------------------D---PTT---AA---A----PN---P-----PT-G---
C--LNN-----PV-ATPKTVKNVP---ST-------Q-----F-------AT-QAQ----
NLPVSFG----P-V-NS-----NG--Q-------NLVLWTINGT------SM-----IID
PGKPT------------------LKYVA-E-------N-----N---N---------S--
-FP--A--S---------------YNV------VS-V-S-----PT-------------A
TVSWTFWVI-Q--Q-AAGA---------------PP---IAHPIHLHGHDMYILG-TGT-
--G-T------------F-SAN------------ANLAQ----LQFNNPPRRDVAFLP--
----G----G-------------GWLVIAYPTD-NPGAWLMHCHIAFHVSMGLSVQFLER
KS-QIP---LP--P--------I-------NS------EWYNTCRNWNNYQAN---RP-V
YP-----QDDSGL
>ur|A0A8E2ELH5|43_584|4.1e-145|Lepidopterella_palustris_CBS_459.81
-----HGPLTRNCW-S-D------------GFSIATEYDE--KTP-------STGQTRT-
-----YNLEIT-NTT--ADP-DGH--GA-R--LAMLVN---------------GVYPGP-
---------------PIIADWGDIL----------VINVKNSLQ----D-NGTSMHWHGI
RQ-LNSNQYDGTNGATECPIAP-GHTKTYTFKATQYGT----SWYHSHHSVQYGDGVMGT
IIINGP----ATAN-YDYDLGTLPITDYFY-LPAFEIN-ERAQHS-----------LT--
---GP--P---IADNILINGTMKNA---------N-----G--------G-------GNY
FKM----TVTKGKKYRLRLINTSVNSFLHVSMDGHPFTVIASDLVPVVPYGTDQ------
----LAINMG--QRYDVIIET---NQ---------N--------C-D-NYWFRV-GV-AA
---------EC--SE--------------NKMT-NS--TIQIGAILHYD--E-A----V-
--DA------------------E---PTS---TG---V----I----L-----KT-T---
C--DDE-----TN-LVPYVAIDVP---SA-------P-----L-------LS-TLK----
EISLDLS------G-KD-----AQ--N-------NLVRWLINGS------AM-----EVN
WEKPI------------------LQYAL-D-------G-----D---T---------N--
-YP--P--N---------------SNI------FE-M-P-----TA-------------N
A--WYYWWI-Q--S-VSTN--------------PVQ---IPHPIHLHGHDFSIVA-VGD-
--D-V------------W-DGS--------------TTG----FSFTNPTRRDVATLP--
----A----G-------------GYLILAFPAN-NPGAWLMHCHVAWHASQGLSMGFLER
KD-EIK---DA--I------G-D-------VT------SFTEGCAAWTSWWNG---DH-A
YK-----LTDSG-
>ur|A0A9P4MLG9|18_572|8.8e-145|Myriangium_duriaei_CBS_260.36
DPTCTPGPRSRACW-Y-N------------GYSIATDFDQ--KHP-------TTGKTVS-
-----YSLEIT-NTT--CNP-DGN--AG-Q--PCYLVN---------------GQYPGP-
---------------TIVADWGDTV----------SITVKNSLT----T-NGTSVHWHGV
RQ-LNSCGSDGVGGITECPIAP-GTSYTYVWQATQFGT----SWYHSHHSSQYGMGVIGA
IQINGP----TTAN-YDVDLGTFTVNDWYY-QDAWVAN-YQTLALLQ--------QQQ--
---PP--P---AANNILINGTNKAA---------N-----G--------G-------GKY
AQV----TLQPGKVHKLRLINPSVDNFIRVSLDNHAFTVVAADFIPVTPLPNQN------
---WILFGPG--QRYDVVFTA---NA---------T--------S-G-NYWFRA-EV-AG
---------DC--LS--------------AN-------NGHGRALFTYS--G-A----T-
--VS------------------A---PAD---SS---P----A----A-----PSNG---
C--TE------LV-TTPYWKQSVD---QS-------S-----F-------ES-QLK----
DLTVDLTV--AT-L-GT-----NG--Q-------NFVYWALNLS------AM-----NVD
WQKPT------------------LQYVM-E-------N-----N---N---------S--
-FP--T--Q---------------YDV------IE-V-P-----NE-------------G
V--WTFWLI-Q--T-LQQTVSS-------TEIAAAP---PPHPIHLHGHDFFVLG-SGP-
--G-S------------Y-KQG--------------SST----LNFANPPRRDTTILP--
----S----T-------------GWLAVAFMAN-NPGAWLMHCHIAWHISEGLGVQFLEA
KN-QIV-------L------P-P-------SG------SFNSQCNNWKKFAKG----A-P
YP-----QEDSGL
>ur|A0A6A6DIR5|63_606|1.9e-144|Zopfia_rhizophila_CBS_207.26
----TNGPLTRSCW-S-N------------GYNVATDFDN--KWP-------TTGRTVS-
-----YSLEIT-NGT--CNP-DGH--GE-R--VCLLFN---------------NQFPGP-
---------------VITANWGDRL----------SITVKNSMQ----A-NGTGVHWHGI
RQ-LNTVTEDGVGGITECPLAP-GDTKTYNFQASQFGT----TWYHSHWSSQYGDGAFGA
LVINGP----ASAN-YDFDLGPYVLNDFYY-PTAFQLG-AIAHQNLQ--------SGR--
---PP--P---PADNIIINGTNKNA---------A-----G--------G-------GAY
GRV----KLQKGKKYRLRLINASTDNSIRVSLDNHPFNVISSDLIPIKPYVMNW------
----VLLVVG--QRYDVIITA---NQ---------T--------A-D-NYWFRA-EV-VN
---------AC--AS--------------AN-------NFYGRSTFRYE--G-A----S-
--NS------------------D---PTT---SA---A----T----T-----PV-G---
C--ADE-----SR-LVPWVPNQVS---SE-------Q-----F-------LQ-QVG----
NLQVNLAR--EQ-V-TT-----NG--Q-------NIVVWAVNLT------AI-----NVD
WDMPT------------------LEYIK-Q-------G-----N---T---------S--
-YP--R--T---------------FNL------IE-F-P-----VE-------------N
T--WSYWII-Q--E-TPGT--------------PVP---IPHPIHLHGHDFYVLG-AGT-
--G-I------------F-DIN------------NTPST----LKYNNPPRRDTAMLP--
----G----G-------------GWLAIAFPMD-NPGAWLMHCHIAWHVAEGLAVQFLES
KS-RIK-------L------P-D--------A------AWEQTCSKWNIYAKN----P-G
WS-----KSDSGL
>ur|A0A6A6I9S6|55_582|4.3e-144|Trematosphaeria_pertusa
-----HGPSTRTCW-G-G------------GYSVSTDMDL--KWP-------STGKCVK-
-----YNWEIT-NTT--LAP-DGF---A-R--WMNVVN---------------GQYPGP-
---------------TIVADWGDDI----------EVTVTNHVE----N-NGTGIHWHGL
RQ-LGSNEMDGTPGLTECPLAP-GETRTYKFKATQYGT----SWYHSHYSVQYGDGLVGP
IIINGP----ATAN-YDIDLGAMPFTDWFH-TPLTTVN-AAALHA------------S--
---GP--P---IADNLLINGTMTSA---------F-----G----------------GKY
AET----TLTPGKSHLLRLVNTGINNHVHVALDGHSFTVIAADFVPIVPFKTNS------
----LSIAVG--QRYDVIINA---NQ---------T--------V-S-NYWFRV-GT-GG
---------RCD-GP--------------NA----N--AANIGSIFRYA--G-A----L-
--SG------------------N---PTS---TA--SQ----P----L-----PT-G---
C--YDE-----TN-IVPFVDTQVP---QE------------------------MPE----
QLTVGF-----T-N-TA-----GS--G-------NLIQWLIDGS------PM-----LID
FNRPT------------------LSQVF-D-------G-----N---D---------T--
-FN--A--Q---------------ENL------YS-V-G-----EA-------------N
K--WQYWVI-Q--Q-DPAM--------------PAK---LPHPIHLHGHDFYVLD-VQAN
--T-T------------W-SGD--------------ISR----LKKDNPIRRDTVTLP--
----A----S-------------GYLVLAFESD-NPGVWLMHCHIPFHISAGLGLQFLER
SD-EIP---GN--I------G-S-------LD------ETQKQCKTWSEFQTE------F
YP-----------
>ur|UPI00144A6666|56_578|7.1e-144|Lindgomyces_ingoldianus
-----HGPKTRSCW-N-N------------GFSISTDMDE--KWP-------NTGKVVT-
-----YELEIT-NTT--GSP-DGL---S-R--PMFLIN---------------GQYPGP-
---------------TIVADWGDTL----------SITVKNSLA----N-NGTSIHWHGL
RQ-LGTNQMDGTNGITECPIAP-GQSKTYTFKATQYGT----SWYHSHYSVQYADGIVGG
IIIRGP----STSN-YDIDLGILPFTDWFH-VPSFTVN-AAALHA------------K--
---GP--P---IADNLLINGSMTSA---------S-----G----------------GKY
AVT----NLTPGKKHLLRLINTGVNNYIHVSLDGHPFTVIAADFVPIVPYTTDS------
----LVIAVG--QRYEVIIDA---NK---------P--------V-G-NYWLRV-GT-GG
--------GKCD-GP--------------NA----N--SANIKSIFHYD--G-A----N-
--SA------------------N---PNS---TG---I----T----L-----PT-G---
C--YDE-----TN-IVPYVKTTVP---QK------------------------LPK----
KIELGF-----T-N-TA-----TS--D-------GLVQWLVDSS------MM-----QVD
FTKPT------------------LQYIL-D-------G-----N---D---------T--
-FN--V--A---------------ENV------YI-V-G-----EA-------------H
Q--WQYWVI-Q--Q-TNTA---------------PP---LPHPIHLHGHDFYVLD-HAEN
--T-Q------------W-TGD--------------ISK----LKMENPIRRDTATLP--
----A----G-------------GYLVLAFESD-NPGAWLMHCHIPFHVSAGLALQFLER
KS-EIL---NT--I------G-D-------LS------GFKDGCKTWTAFQE--------
-------------
>ur|A0A9P8H1E6|52_606|1.7e-143|Aureobasidium
----SNTASSRACW-G-N------------GFSIATDFDK--KWP-------DTGRTVP-
-----YTLDIT-NTT--IDP-DGT--GE-R--RVMLIN---------------NQYPGP-
---------------VIRASWGDWL----------EVTVNNHLP----D-NGTGIHWHGI
RQ-YETCDQDGVPGITECPIAP-GTSRTYRFHCTQYGT----SWYHSHWSVQYGVGTLGP
LVIDGP----ATEN-YNEDLGPFAVTDWYD-ETAFFNN-PLA--------------RS--
---IP--P---QAYTGLVNGMNVSP---------D-----G-------TK-------GKY
FNA----TVQSGKRYRLRLINTSVDSAYMVSVDDHPFTVITNDFVPIMPYVADR------
----VFVGIG--QRLDVIIEA---NQ---------T--------A-G-NYWFRA-DV-PA
-VG--GAFPAC--GN--------------NA----N--PNGIRAIIHYS--N-S----T-
--FA------------------N---PTS---TA---WDRTGV----N-----AD-R---
C--NDESY-QTDK-LTPYWDSFVP---SD-------A-----L-------LA-NPE----
LLSVQPQE--AG-V-RS-----DN--A-------TIFQWAINTT------AL-----NVD
WDKPI------------------LEYVQ-E-------G-----N---T---------S--
-YP--K--S---------------ENL------IN-V-P-----DV-------------D
---WTYWVL-Q--E-IPTPA-----------GAHLD---IPHPIHLHGHDFYVLG-AKES
--S-N------------Y-TND-------------QASE----LNFKNPPRRDTAILP--
----S----G-------------GWLVIAFETN-NPGAWIMHCHIAWHVADGLATQFLET
PG-QIK----------------I-------DS------GFNDICSTWRDYYPE---ES-Y
WK-----KDDSG-
>ur|A0A177CZE1|60_607|4e-143|Didymosphaeriaceae
----TNGPFTRSCW-S-D------------GFSAATDFDA--KWP-------TTGKMVT-
-----YNWELQ-EST--CNP-DGS--DT-R--PCVKIN---------------GQFPGP-
---------------TLYADWGDTI----------QVTLKNSVP----N-NGTGIHWHGI
RQ-LGSCPQDGVPGITECPLTP-GDTRTYTFKATQFGT----TWYHSHFSAQYGDGAFGA
IVINGP----ASSN-YDYDLGPYILTDWYY-KTSWQQG-LLAHNNLQ--------AGG--
---PP--P---NANTVLINGTNVKG---------S--------------T-------GSY
AKT---QNLIKDKKYRLRLINTSADNTLRVSLDNHKFTVITADLVPVKPWVTDS------
----VLISVG--QRYDVIFTA---NQ---------A--------A-A-TYWFRA-SA-VA
---------AC--VS--------------SN----D--NPDALAIFSYK--D-A----P-
--NQ------------------NA-TPSS---SA---G----S----L-----PR-D---
C--NEPD---NTN-LVPWVTNTVD---QT-------A-----F-------MN-QVQ----
TLDVDIS---QT-V-TT-----NG--Q-------NIVVWSINLT------AI-----NVE
WQDPT------------------LEYVA-T-------K-----N---T---------S--
-YP--S--A---------------YNL------IE-L-P-----KE-------------G
I--WTYWII-Q--E-PADT--------------RVP---IPHPIHLHGHDFYVLG-RGQ-
--G-V------------F-DPS------------SFPST----LTWQNPTRRDVALLP--
----G----G-------------GWLAIAFPTD-NPGAWLMHCHIAWHVSDGLAVQFLEA
KD-QAP-------L------G-D--------S------AWQNGCSKWTEYQKT----M-K
YP-----KTDSGL
>ur|A0A9P4UWK1|48_589|5e-143|Polyplosphaeria_fusca
----VNGPTTRNCW-S-A------------GFDSSTNNYV--SWP-------N-GKTVT-
-----YDISIT-NTT--CNP-DGH--GA-R--VCLLMN---------------GKLPGP-
---------------ALIANWGDTL----------RVTIRNKMQ----H-NGTSIHWHGL
RQ-LNSNIQDGVNGITECALAP-GDSKTYQFRLTEYGT----TWFHSHFSGQYGDGVIGS
IQINGP----ATAN-YDLDLGPYVLQDWYY-MTAFQAG-SIAFQNGQ--------VGG--
---GP--P---TGDNILINGTNKNA---------Q-----G--------G-------GAY
NRV----TLTPNKTHRLRIINAAIDASLRVSLDGHNFTVIANDLVPVVPYNTSY------
----LQVGIG--QRYDVIINA---NR---------P--------A-G-NYWFRA-DA-EG
---------LC--QS--------------AN-------NGIGRAIFTYQ--G-T----T-
--VA------------------D---PTS---SA---Q----PN---P-----PT-T---
C--AN------PK-STPKIAINVP---SA-------Q-----F-------QQ-QAQ----
NLPVAFG----P-V-AS-----NG--Q-------NLVLWTVNGT------SM-----IID
PGKPT------------------VQYVA-E-------G-----N---T---------S--
-YP--P--S---------------YNV------VS-V-S-----DA-------------A
T--WTYWVI-Q--Q-AAGA---------------PP---IAHPIHLHGHDSYVLG-TGS-
--G-T------------F-SAA-------------NIPQ----LTFTNPPRRDVIFLP--
----G----G-------------GWLVIAFPTD-NPGAWLMHCHIAFHVSMGLSVQFLEK
KS-QIN---LP--A--------K-------NS------EWYNTCQNWKNYQAN---KP-V
YP-----QDDSGL
>ur|A0A1Y1ZSL0|61_604|5.6e-143|Clohesyomyces_aquaticus
----TNGPLTRNCW-S-N------------GYSVATDFDA--KWP-------TTGKTVS-
-----YSLEIT-NGT--CNP-DGH--GS-K--PCQLFN---------------GQYPAP-
---------------VITANWGDTL----------SITVKNSLT----G-NGTGIHWHGI
RQ-LGTCPQDGVPGITECPLAP-GDTKTYTWKATQFGT----TWYHSHYSSQYGEGAFGA
IVINGP----ASAN-YDVDLGPMVLNDYYY-QTSYQLE-AIAHQNLQ--------SGK--
---PP--P---PADNIMVNGTGRSA---------S-----G--------S-------GSY
GKV----TLTKGKKYRLRLINTSVDNNIRVSLDNHPFQIITADLVPIKPINANW------
----VLLAIG--QRYDVIFTA---NQ---------T--------V-G-NYWFRA-EV-AT
---------DC--AS--------------SN-------NFYGRSIFSYS--G-A----P-
--SG------------------D---PSS---SA---A----T----Q-----PS-G---
C--TDM-----SP-LVPWVRNTVD---ST-------A-----F-------VN-QVG----
NLEIDLTV--EQ-T-TT-----NG--Q-------NIVFWGVNLT------AI-----NVD
WNMPT------------------LQYVK-E-------G-----N---T---------S--
-YP--S--I---------------LNL------IE-I-P-----NE-------------G
T--WSYWII-Q--E-TAGT--------------KVP---IPHPIHLHGHDFYVLG-TGS-
--G-T------------F-DKS------------SSPST----LQYDNPIRRDTAILP--
----G----N-------------GWLAIGFPTD-NPGAWLMHCHIAWHVADGLAVQFLES
KS-TAP-------P------V-D--------A------SWETTCSNYQKYSKT----A-Y
WQ-----KTDSGL
>ur|A0A177DRT5|45_588|1.4e-142|Alternaria
----TNTARTRSCW-S-D------------GYSIATDFDA--KAP-------PAGNTVT-
-----YNFEIT-NVTQ-ANP-DGS-GTS-K--EMMLVN---------------GQYPGP-
---------------TLRAKWGDTV----------IINVKNSLA----H-NGTGIHWHGL
RQ-LNTCQNDGVPGITECPIAP-GKTRQYKWRATQFGT----SWYHSHFSAQYGDGVVGP
IIIDGP----ATAN-YDVDLGALPITDWYY-RPAFTLN-EIAQHS-----------TR--
---GP--P---TPDNLLVNGTHINAA--------N-----D--------N-------GQY
ARM----NVVKGKKYRIRLINTAVDSTFSVSMDGHPFTVLTSDFVPIKPYVTDQ------
----LTLQIG--QRYDVVITA---NQ---------T--------V-D-NYWFRV-AV-GS
----------C--GS--------------NAMT-TS--GKTLGAILHYD--G-A----A-
-TTG------------------N---PKST--TT---V----T----M-----RT-S---
C--DDEL---SSN-LVPFVPNTVP---ST-------V-----M-------GDVQGH----
KMAIDSF------A-DP-----AK--N-------NLFRWLIDGT------PH-----IVD
WNDPS------------------LETAL-A-------G-----S---K---------D--
-FG--P--N---------------GNV------YT-M-------DG-------------S
G--WYMWWI-Q--S-TSK----------------IA---LPHPIHLHGHDYYIVG-RGS-
--G-T------------W-DGS--------------TNG----LNFNNPTRRDTAVLP--
----A----G-------------GYMLIAFPAD-NPGMWIMHCHIAWHASQGLSLQFMER
MG-EIK---GK--L------G-D-------TS------ILKNGCDEWDSYWAEG--SA-P
-------DAD---
>ur|R7YYC2|25_569|2e-142|Coniosporium_apollinis__strain_CBS_100218
----SNGPFTRSCW-A-P------------GYSIATDFDA--KWP-------NTGKTVY-
-----YNLEIT-NTT--CNP-DGA--KE-K--ICFLVN---------------GQYPTP-
---------------TIYADWGDRL----------AITVKNSMP----H-NGTSIHWHGI
RQ-LNTCTEDGVNGITECPLAP-FDTKTYYFQATQFGT----TWYHSHFSAQYGDGIIGA
MVINGP----AASN-YDVDLGPYMINDWFY-RTSYEIN-SIVAQNLQ--------RRT--
---GP--P---PADTLLINGKNKSP---------S-----G--------T-------GSY
TTT----TITPGKKYRLRLINPSVDNSIRVSLDGHPFTVITADLVPIKPYTTNW------
----VLLSVG--QRYDVIFTA---NQ---------A--------V-G-NYWFRA-EV-AT
---------DC--AS--------------SN-------NFYGRSIFRYS--G-A----P-
--QS------------------D---PTS---TA---T----S----F-----TA-G---
C--RDP-----TT-LTPWVANTVN---SE-------A-----F-------LN-QVG----
NLQVDLAR--EQ-V-TT-----NG--Q-------NIVVWGVNMT------AI-----DIM
WDLPT------------------LDYVK-K-------G-----K---S---------D--
-YP--R--T---------------YNL------LE-I-P-----NQ-------------N
T--WSYWII-Q--E-TPGT--------------PVP---IPHPIHLHGHDFYVLG-SGV-
--G-V------------F-DKV------------NSVPS----LKFQNPTRRDVAILP--
----G----G-------------GWLAIAFPTD-NPGAWLMHCHIAWHIAEGLGVQFLES
KA-AIT-------L------P-N--------A------EWEKTCTNWRNYNNN---NP-V
YV-----QDDSGL
>ur|A0A6A5ZCC7|59_602|5.3e-142|Lophiotrema_nucula
-----NGPLTRSCW-S-N------------GYSVATDFDA--KWP-------TTGNTVT-
-----YNFEIS-NGT--CSP-DGS--VT-R--PCQMIN---------------GNYIGP-
---------------TIVANWGDQI----------VVTVSNTMK----N-NGTGIHWHGI
RQ-LGTVQQDGVPGITECPLAP-GDSKTYTWKATQFGT----TWYHSHWSAQYGEGIFGA
VQINGP----ASAN-YDTDLGPILVNDFYY-PTSYQVS-AAFHASLQ--------RGA--
---AG--P---PADTILINGKMKAS---------G-----G--------T-------GSY
TTY---QNLVKGKKYRLRIINPSSDNNIRVSLDGHQFTVISSDLVPIKPYTTSW------
----VLLAVG--QRYDVIFTA---NQ---------A--------V-G-NYWFRA-EV-AQ
---------DC--AS--------------SN-------NYFGRAVFSYT--G-A----A-
--SG------------------D---PTS---TA---A----T----I-----PT-T---
C--KDE-----SP-LVPWVVNNVD---NA-------T-----F-------LN-QVG----
NLQVDITQ--SQ-V-AT-----NG--Q-------NIVVWGVNMT------AI-----NVN
WNVPT------------------LEYVK-T-------G-----N---T---------S--
-YP--Q--T---------------FNL------IE-I-P-----NE-------------G
T--WSYWII-Q--E-TAGT--------------LVP---IPHPIHLHGHDFYVLG-AGS-
--G-T------------F-DKS------------TSPQG----MKFNNPTRRDTAILP--
----G----G-------------GWLAIGFPAD-NPGAWLMHCHIAWHVGDGLAVQFLES
KS-SSP-------V------G-D--------S------AWEQTCAKWQTYNQN----P-V
YP-----KTDSGL
>ur|A0A2S6BSM1|63_608|8e-142|Cercospora
-----NAPNTRACW-S-S------------GFTIATDFDA--KSP-------NTGRDVV-
-----YNLEIT-NSTD-MAP-DGF---N-R--IVMAIN---------------GQYPGP-
---------------TLYAEWGDRM----------IINVKNSLE----H-NGTSIHWHGL
RQ-LNTCQHDGVNGVTECPIAP-GQTKQYIIRCTQHGT----SWYHSHYSAQYGDGIVGA
IVINGP----ATSN-YDSDLGTLTFTDWFY-KTAFATN-VIALHS-----------QT--
---GP--P---TPDTGLINGTMKRA---------D-----G--------G-------GAY
HVT----KVTKGKRFRLRLINTGIDNHFHISIDQHNFTVITSDFVPIKPYVTKS------
----VSLQIG--QRADIIIKA---DQ---------A--------I-G-SYWLRA-DI-GT
---------AC--GR--------------NL----M--EGKILSIIRYD--G-A----P-
--SS------------------N---PTQA--TS--EI----T----K-----ST-A---
C--YDE-----T--VRPYVNNTVP---SS-------E-----F-------NA-VRQ----
NIELDFN---QT-T-TA-----SG--G-------ALVQWLIDGS------DM-----RVD
WSYPT------------------LGQVL-D-------S-----N---N---------T--
-YA--D--K---------------QNV------IE-IVQ-----KP-------------N
Q--WTFWVI-Q--T-KQGD--------------FVN---LPHPIHLHGHDFYVMG-SGEM
--G-T------------W-NGE--------------VSQ----LKFDNPPRRDTATLP--
----R----G-------------GWLIIGFPAD-NPGMWLMHCHIPWHVGAGLSMQFLER
KD-EVK---AA--L------G-N-------LG------DYGKTCDGWRQYWNKP--GR-L
YG-----MDDSGL
>ur|A0A9P4I0C9|69_604|1.6e-141|Saccharata_proteae_CBS_121410
--------TSRDCW-S-A------------GFNILTDFDA--KFP-------TTGKTVT-
-----YDLEIT-NVT--MSP-DGT---P-R--NVFAIN---------------GQYPGP-
---------------TLIANWGDTM----------VVNVKNSLE----H-NGTGIHFHGL
RQ-LNSNGQDGTNGVTECPIAP-GGSKTYKFHCTQFGS----SWYHSHFSVQYADGVVGG
ILINGP----ATQN-YDYDLGTLTLTDWYH-TPAFDLD-YVSSRG-----------TS--
---GA--P---IADNGLINGTMKSP---------D-----G-------SS-------GAY
FHT----TVEKGKKYRLRVINTGVNDFYHFSIDSHNLTVITADFIPVEPFNTNY------
----ISLGVG--QRYDVIIHA---NQ---------E--------I-E-NYWMRS-DP---
---------TC--SS--------------NA----N--SGNIKGILSYN--F-A----S-
-GSE------------------E---PSS---SR--HD----D----I-----PT-A---
C--SD------MD-VTPTVANDVP---SS-------S-----F-------SS-AVE----
TLSQDVA------I-IN-----QN--G-------PLVQWLINGS------AM-----DVD
WNYPT------------------LQYIM-D-------G-----N---T---------S--
-YP--T--D---------------LNV------VE-L-P-----NA-------------N
E--WYYFVI-Q--S-VQGR--------------QVE---LPHPIHLHGHDFYILG-SGT-
--G-T------------W-SGD--------------VSS----LKFTNPPRRDTAMLP--
----A----S-------------GYLIIAFPAD-NPGAWLMHCHIPWHVGQGFSMQFLER
KN-EIK---RV--L------G-D-------TQ------AYEETCAAWKSYWEG---DH-V
YV-----KDDSGI
>ur|A0A6A6IYV3|51_590|2.7e-141|Trematosphaeria_pertusa
----TNGPRTRNCW-S-S------------GFSIATDFDA--KAP-------PAGKTVT-
-----YNLEIT-NTT--LNP-DGA--GD-R--NVMLIN---------------NQFPGP-
---------------VIRASWGDTL----------VVNVKNSLA----D-NGTGIHWHGI
RQ-LNSCQHDGVPGVTECPIAP-GKSRQYVFKCTQFGT----SWYHSHWSAQYSEGTLGT
LIIDGP----ATAN-YDEDLGTLPITEWYS-LPGFTLN-EQAQHS-----------QV--
---GP--P---KPDNILVNGTHVNA---------N-----G--------G-------GSY
FTM----KVKKGKKYRIRIINTSVDTTFSVSMDKHPFTVITSDFVPIKPIVADQ------
----LTLAIG--QRYDVVINA---NQ---------T--------A-D-NYWFRV-SV-GT
---------DC--GS--------------NDMV-GK--DIPLGAILQYD--G-A----P-
--DG------------------N---PTS---TG---V----T----M-----RT-S---
C--NDE-----TN-LVPFVPNSVP---TD-------I-----V-------P--QA-----
EMQLNHH------Q-DA-----TD--N-------FLFRWTIDGS------PI-----IVD
WNQPS------------------LQTAL-E-------G-----S---S---------T--
-FG--N--N---------------SNV------YE-M-P-----SS-------------N
---WYFWWI-Q--T-TSF----------------IA---IPHPIHLHGHDFYILG-SGA-
--G-T------------W-DGS--------------TAG----LNFANPTRRDTATLP--
----G----G-------------GYLLLAFPAD-NPGLWVMHCHIAWHASQGLSVQFLER
KT-EIK---GA--I------G-S-------TA------AFDQGCNEWDDYWFPG--NH-P
YN-----QTDSGI
>ur|A0A6A6V767|51_592|3.2e-141|Sporormia_fimetaria_CBS_119925
----TNGPRTRNCW-S-N------------GFSIATDFDA--KSP-------PAGKTVT-
-----YDLTIT-NTT--VDP-DGT--GG-R--LAMLIN---------------GQYPGP-
---------------TIRAAWGDTL----------IVNVKNELQ----H-NGTGIHWHGL
RQ-LNSCQHDGVPGVTECPIAP-GKTRKYVFKCTQFGT----SWYHSHWSAQYGEGVVGT
IVIDGP----ATAN-YDEDLGVFPITDWTY-DTAFALN-ERAQHS-----------RT--
---GP--P---LGDTILVNGKHKSP---------S-----G--------T-------GEY
YKM----TVKKGKKYRVRIINTSVDSVFHVSFDGHPFTVMTSDFVPIKTYVTNQ------
----ITLNIG--QRYDVVINA---NA---------T--------TPG-NFWARV-AV-GT
---------AC--GG--------------NKII-QS--GIPMGAILHYE--G-A----P-
--DT------------------E---PTS---TG---V----T----M-----RT-H---
C--NDE-----TG-LVPFVPNTVP---SS-------I-----V----------AQD----
ELSLNHK------Q-DA-----TT--D-------QLFRWTIDGS------TH-----IVN
WTQPT------------------LKSAL-E-------N-----R---E---------D--
-YG--N--N---------------SNV------YE-I-Q-----TR-------------D
N--WYMWWI-Q--T-RTF----------------IP---LPHPIHLHGHDFYIVG-SGP-
--G-V------------W-DGT--------------TNG----LTFNNPTRRDTATLP--
----A----G-------------GYLLIAFPAD-NPGTWVMHCHIAWHAAQGLSVQFVER
QG-EIS---AA--I------G-D-------KA------EFNKGCDEWADYWQPG--NH-P
YE-----QTDSGL
>ur|A0A9P9QPG7|55_600|4.8e-141|Pleosporales
-----NGPNSRHCW-A-P------------GFTSFTDMYT--SWP-------NTGNTVS-
-----YNLRID-NTT--CNP-DGA--GA-R--TCMLIN---------------GRLPGP-
---------------TIVANWGDTI----------RVTVRNNLQ----H-NGTSIHWHGF
RM-LNTNIQDGTNGITECALAP-GDVKTYQFQATEYGT----TWYHSHFSHQYGDGVVGT
VQINGP----ATAN-YDIDLGVMPMSDWYY-KTVFQAA-AIAFQNGQ--------AGG--
---GP--P---QPDNILINGTAKSA---------S-----G--------T-------GAY
NKV----VIQSGKRYRLRLINTSVDTNLRVNLDGHPFQVIATDFVPVVPYNTTY------
----LSIGIG--QRYDVVFTA---NQ---------T--------V-G-NYWFRA-DA-NN
---------VC--QS--------------RV-------AKGGLAVFSYQ--G-A----S-
--TA------------------D---PTS---AA---P----AN---P-----PT-A---
C--VD------PV-TTPKIVKNVP---SS-------T-----F-------AA-QAK----
TLPVAFG----P-V-AV-----QN----------NLILWTINGT------SM-----VID
PGNPT------------------IKIAA-T-------NQ----N---A---------A--
-FP--P--S---------------YNV------VQ-V-SS---TSA-------------T
Q--WTYWVI-Q--Q-AANA---------------PP---IAHPIHLHGHDAYILG-QGT-
--G-Q------------F-SVA------------NNLNQ----LTFNNPPRRDVAQLQ--
----G----G-------------GWLVIAYPTD-NPGAWLMHCHIAFHVGMGLSVQFLER
KQ-SIN---YP--A--------A-------GS------EWYQNCNNWAAYKAG---TTDV
YP-----QDDSGL
>ur|A0A1Y1ZBZ6|42_586|1.6e-140|Clohesyomyces_aquaticus
----TNGPNTRSCW-S-S------------GFSISTDFDA--KAP-------PAGTTVT-
-----YNLEIT-NTT--ANP-DGN--GA-R--PAMLIN---------------GQYPGP-
---------------VIRASWGDTL----------VINVKNSLQ----D-NGTGIHWHGI
RQ-LNSCQHDGVPGITECPIAP-GKTRQYVFKATQFGT----SWYHSHWSAQYGEGVVGT
LIIDGP----ATAN-YDIDLGTLPIADWYY-KPAFELN-EQSLHS-----------VT--
---GP--P---TADNILVNGMHKNA---------K-----G--------G-------GSY
YKI----NVKKGKKYRIRIINTSVDAMFHVAMDGHPFTVITSDFVPIKPYVTSQ------
----LGINIG--QRYDVIINA---NQ---------T--------A-G-NYWFRV-GY-GT
---------AC--SN--------------NNIL-TS--NIQLGAILHYTDTG-V----P-
--DA------------------E---PTT---SG---V----T----L-----KT-D---
C--DDE-----TN-LTPFVPNTVP---SS-------I-----I-------S--APG----
ELDLNHN------I-DA-----AQ--N-------NLFTWTIDGS------TQ-----RVN
WNTPS------------------LKTIL-G-------G-----G---T---------D--
-FG--N--N---------------SNV------HE-M-A-----TK-------------D
N--WYLWYI-Q--T-VTF----------------IP---LPHPIHLHGHDFYVLG-KGS-
--G-T------------W-DKS--------------TAG----LTLNNPTRRDVATLP--
----A----G-------------GYLLLAFPAD-NPGIWVMHCHIAWHASQGLSVQFLER
RG-EVQ--GGS--V------G-S-------TS------EFNKGCTEWNDYWKPG--NH-P
YE-----QTDSGI
>ur|A0A6A6YIN7|1_490|1.9e-140|Mytilinidion_resinicola
------------------------------------------------------------
----------------------------------MLIN---------------NQFPGP-
---------------TIIADWGDTL----------VVNVKNSLQ----N-NGTSIHWHGI
RQ-LNSCQNDGVNGVTECPIAP-GETKTYTFKATQFGT----TWYHSHHSAQYGDGVVGT
IIINGP----ATSN-YDYDLGTLPFTDFYY-LPAFELN-ERAQHS-----------LT--
---GP--P---EPDNILVNGTMKNA---------K-----G--------G-------GQY
FKM----TVTKGKKYRIRLINTSVDSFLHVSMDGHPFTVITSDLVPIKPYTTDQ------
----LAINIG--QRYDVIIKT---DQ---------T--------V-D-NYWFRV-GV-AT
---------DC--GT--------------NAML-SS--GIQIGAILHYD--G-A----S-
--SA------------------E---PTT---TG---V----T----L-----KT-S---
C--ADE-----TG-LTPWVKNTVP---SE-------P-----L-------LS-SIK----
EISLDFN------Q-DA-----TQ--D-------NLFRWLINGS------DM-----EVN
WGKPT------------------LEYVL-S-------G-----N---T---------D--
-NN--P--K---------------SNI------FA-M-P-----NA-------------N
A--WYYWWI-Q--T-TSL----------------IE---LPHPIHLHGHDFYLVG-RGD-
--D-V------------W-DGT--------------TAG----LTFDNPTRRDVATLP--
----A----G-------------GWMILAFPAD-NPGAWVMHCHIAWHASQGLSMQFLER
VD-EIK---GA--I------G-D-------TS------AFSKGCAAWNKYWDG---EH-P
YN-----MTDSGL
>ur|A0A6A5VNA3|61_589|3.4e-140|Bimuria_novae-zelandiae_CBS_107.79
-----NGPKSRSCW-G-Q-------------FDIDTDHDR--EWP-------DTGNIVK-
-----YLFEVS-NMT--LAP-DGV---E-K--RMTVVN---------------GQYPGP-
---------------TIEANWGDDI----------EISVTNNLE----S-NGTGIHWHGM
RQ-LGSNEMDGTAGLTECPIPP-GGSKVYRFKATQFGT----SWWHSHYSAQYSDGVLGP
IVIHGP----ATKD-YDIDLGALPITDWFY-APAFEVN-AETLHA------------N--
---RP--P---TADNMLVNGSMTSS---------A-----G----------------GEY
AVT----HLTKGKAHLLRFVNTGINNWANVALDGHPFTVVAADLVPIAPYTTNT------
----LTIAVG--QRYDVIINA---NQ---------T--------V-G-NYWLRI-GPGGG
---------GCD-GP--------------NA----N--GANIRSIFRYE--G-A----P-
--DA------------------N---PNS---TP--SV----P----L-----PA-S---
C--DDE-----AN-IVPWIKSTVP---QE------------------------TPK----
EMEVKF-----A-N-TV----VSG--T-------NLVQWLIDDS------PL-----HMN
YSRPT------------------IQHIF-D-------G-----N---N---------T--
-FE--R--Y---------------ENV------YD-L-G-----TA-------------D
T--WQYWVI-Q--Q-DPAN--------------LAA---IPHPIHLHGHDFYVLD-AKAG
--A-S------------W-SGD--------------TSS----LKMDNPTRRDTATLP--
----A----A-------------GYLVLAFKSD-NPGMWLMHCHIPFHLSQGFGVQFAER
RS-EIP---ST--I------G-G-------ED------VVKQECRDWVAWREK------Y
YP-----------
>ur|M3A4D3|36_586|5.1e-140|Pseudocercospora_fijiensis__strain_CIRAD86
--TCTNGPNSRDCW-S-Q------------AFSIETDFDE--DWP-------VTGNTVS-
-----YELTIR-NAT--ISP-DGY---E-R--QGFTIN---------------GQYPGP-
---------------TIYANWGDTI----------RVTVNNEME----D-NGTTIHWHGM
RL-YHNNGQDGVPGVTECPIAP-ASRKTYTLTATQYGT----SWYHSHFSSQYGDGVWGP
IVVHGP----ASAD-YDEDLGPLPITDWYY-PGVFVVS-ARAQHQ-----------NA--
---LA--P---TADNGLINGTMVST---------S-----G----------------GSY
ART----TLKAGKKHRVRFINTAVDNHFQVSLDDHTMTVISADFVPIKPYNASW------
----IFIGIG--QRYDVIINA---NK---------S--------P-G-SYWFRA-EV-QE
-T------AGC--GS--------------NF----Q--NRNIKSIFSYE--G-F----E-
--DE------------------E---PTT---SP---T----S----Y-----TQ-R---
C--TDE-----TN-LVPYWNSYVP---SG-------N-----IV-----RSG-DFT----
RLETAIN---QS-T-AA-----DG--S-------LTLYWQVNGT------PL-----RVN
WSEPT------------------LGTIS-K-------N-----P---SY-------NS--
-WP--D--R---------------AGV------IS-L-S-----SE-------------S
K--WTYWVI-T--E-GIGS------------PFTVN---IPHPIHLHGHDFYVLG-WGS-
--R-A------------W-RES-------------DAEG----LNFENPPRRDVAMLP--
----T----N-------------GWLALAFQTN-NPGSWLMHCHIAWHADEGFAVQFVES
QS-TML---DV--D------P-L-------PS------DYESQCDAWKEYYPT---SA-A
FL-----QSDSG-
>ur|A0A6A6CMN6|42_581|8.3e-140|Zasmidium_cellare_ATCC_36951
-----NGALTRACW-T-D------------GFSIATDFDQ--KFP-------ATGNTVT-
-----YNLEIT-NGT--CNP-DGH--GE-R--ICFLIN---------------GQYPGP-
---------------TIRASWGDYL----------SINVTNSLQ----D-NGTSIHWHGV
RQ-YNSPGADGVNGVSECPLAP-GQSRTYAFNVTQFGT----SWYHAHYSSQYGDGTVGT
MIFDGP----ATAN-YDEDLGVYPINEWYY-QTAFQMN-AIASAQLQ--------NKL--
---SV--P---PADNLLINGTNQDA---------N-----G--------N-------GNY
SQV----TMESGKKYRLRLINMSVDNYVQVSLDSHPFEVITADFVPIQPFAAEW------
----LIMGIG--QRYDVIITA---NQ---------S--------A-G-NYWFRS-NV-SE
---------AC--QS--------------GN-------NFYGRAIWSYS--S-E----P-
--AD------------------T---PYS---TE---F----T----E-----PT-S---
C--TEP-----GP-LTPYWSQSVP---SS-------D-----F-------QS-QLQ----
NMNVNLTQ--AV-V-VP-----NG--N-------SIVVWSLN-S------SI-----NVD
WENPT------------------MSYVL-N-------G-----N---T---------S--
-YP--E--S---------------INL------VP-T-V-----DS-------------G
S--WNYWLI-Q--Q-ADGI---------------PP---IPHPVHLHGHDFFVLG-QGT-
--G-T------------Y-DSS--------------NAT----LNFDNPTRRDTATIY--
----A----G-------------GWLALAFNSN-NPGTWLMHCHIAWHISEGLGMQFLES
PS-SMT-------M------P-D-------KT------TYDNECSAWSSYYQD----A-Y
YQ-----KIDSGI
>ur|A0A7U2F6Z6|38_587|1.4e-139|Phaeosphaeria_nodorum__strain_SN15_/_ATCC_MYA-4574_/_FGSC_10173
----TNTPQTRQCW-S-E------------GYSISTDFDA--KSP-------PDGTTVT-
-----YDLEIS-NTTI-PNP-DGS-GGK-R--PVMLIN---------------GVYPGP-
---------------LIRAKWGDTI----------VVNVKNNLQ----H-NGTGIHWHGL
RQ-LNSCQHDGVPGVTECPIAP-GKTRQYKFRATQFGT----SWYHSHWSAQYGDGIVGP
MIIEGP----ATAN-YDVDLGALPITDWYY-TPALTLN-EVAQHS-----------TR--
---GP--P---APDNILVNGTHKSG---------P-----N--------Q-------GSY
AKM----NVVKGKKYRIRIINTSVDSYFTVSMDGHPFTVITADFVPIKKWTTNQ------
----LTLAIG--QRYDVVIEA---NQ---------T--------V-G-NYWFRV-QP-AT
---------EC--GG--------------NSIL-TK--GIQLGAVLHYD--G-A----E-
--NA------------------DP-APST---ST---V----T----L-----NT-L---
C--RDEA---TSS-LVPFVPNQVP---TD-------I-----V-------S--QAG----
KIDLKSS------Q-N------TT--T-------KLFRWLIDGT------PH-----IVD
WNNPT------------------LETIL-A-------G-----S---Q---------D--
-FG--I--N---------------SNV------HS-M-Q-----NK-------------D
A--WYLWWI-Q--S-TAT----------------VQ---LAHPIHLHGHDYYILG-SGT-
--G-V------------W-DGS--------------TTG----LNFNNPTRRDTATLP--
----K----N-------------GYLLMAFPAD-NPGMWIAHCHIAWHASQGLSMQFGER
YS-DLQ--GGS--L------G-D-------RS------GLKNGCDEWDQYWVAGNPNK-P
YE-----QTDSGI
>ur|A0A9P4N8T6|55_581|2.8e-139|Didymosphaeria_enalia
------GPYSRSCW-D-G------------SYTIDTDMDL--EWP-------DTGKTVT-
-----YYFEIA-EKI--MAP-DGF---A-R--PMTVIN---------------GQYPGP-
---------------TIEASWGDTI----------EVFVTSKIQ----A-NGTGIHWHGM
RQ-LGSVQMDGVGGVTECPIAP-GETKHYKFKATQYGS----SWYHSHYSVQYGDGVVGG
IMIHGP----ATAN-YDIDLGILPFTDWFH-IPSFPLN-AVALHS------------R--
---GP--P---IPDSLLINGTVLTPK-------VE-----G----------------GKY
AVT----TLTPGKKHRLRLLNSGINNYVHVSLDGHPFTVIAADFVPIVPFETTS------
----LSIAVG--QRYDVIIDA---CQ---------S--------I-G-NYWLRV-GP-GG
-TG----GLGCD-GP--------------GD----N--LTDIKSIFHYE--G-A----H-
--SG------------------A---PNS---TG---I----T----L-----PL-G---
C--YDE-----EN-IVPWVKTQVP---QD------------------------VPE----
EIKLGF-----T-N-SL-----FG--P-------GLVQWLVDEN------PM-----LVD
FNKPT------------------LQYVL-E-------D-----N---I---------T--
-YT--E--R---------------MNV------YP-V-G-----EK-------------H
K--WQYWVI-Q--Q-NQTG--------------NPP---LPHPIHLHGHDFYVLD-YQTN
--A-T------------W-SGD--------------ISR----LKSDNPIRRDTATLP--
----A----G-------------GYLVLAFESD-NPGIWLMHCHIPFHVSAGFGLQFVER
GD-EIV---DA--I------G-N-------VD------GFQEGCNSWRPYQ---------
-------------
>ur|UPI00144A4F50|43_584|6.8e-139|Lindgomyces_ingoldianus
----TNGPLTRQCW-S-S------------GFSISTDFDA--KAP-------PAGKTVT-
-----YDLDIS-NTT--INA-DGH--GD-K--PVMLIN---------------GKYPGP-
---------------VIRASWGDTL----------VINVHNSLQ----D-NGTGIHWHGV
RQ-LGSCQHDGVPGVTECPIAP-GKTRQYVFKCTQFGT----TWYHSHWSAQYGAGVVGT
LIIDGP----ATAN-YDFDLGTLPITDWYY-KPAFELN-EQALHS-----------LT--
---GP--P---LPDNILVNGTHKNA---------N-----G--------G-------GSY
YKI----NVTKGKKYRIRLINTAVDSHFHVSFDGHPFTVITSDFVPIKPYVTDQ------
----LAINIG--QRYDVVINA---NQ---------T--------A-G-NYWFRV-GY-GT
---------AC--SN--------------NNIL-SS--NIQLGAILHYS--G-A----P-
--DA------------------E---PTT---SG---V----T----L-----KT-D---
C--DDE-----TT-LTPFVPNTVP---TS-------V-----V-------P--SAG----
ELDLNHN------I-DA-----AQ--N-------NLFTWTIDGT------TQ-----IVN
WNQPT------------------LKTIL-N-------A-----G---N---------D--
-FG--N--N---------------SNV------HE-M-T-----TS-------------G
S--WYLWWV-Q--T-TTF----------------IA---LPHPIHLHGHDFYIVG-KGS-
--G-T------------W-DGS--------------TTG----LTFNNPTRRDVATLP--
----A----G-------------GYLLLAFPAD-NPGIWVMHCHIAWHASQGLSVQFLES
RG-SIG---GA--I------G-N-------VD------GFNQGCTEWGNYWKPG--NH-P
YE-----QTDSGI
>ur|A0A8J2HVI2|58_587|1.5e-138|Alternaria
---CNHGPKSRGCW-N-G------------DFDIDTDMDI--HWP-------NTGKTVK-
-----YHLTIS-NAT--GAP-DGF---E-R--PILLIN---------------GQTPGP-
---------------TILADWGDDL----------EITVTNNLQ----N-NGTGLHWHGL
RQ-LGSNEQDGVNGITECPIAP-GDSKVYKFKATQYGT----TWYHSHYSVQYGDGLVGP
MIIRGP----ATAN-YDIDLGVLPMTDWFH-ATTFTVN-AAAVHA------------N--
---GP--P---VADNVLINGTMTSA---------A-----G----------------GKY
AET----ILTPGKTHLLRLVNTGINNYLHVGLDGHSFQVISADFTPIEPFYTDN------
----LVLSVG--QRYEIIINA---TE---------P--------I-G-NYWWRV-GT-GG
---------RCD-GP--------------NA----N--AANIKSIFRYA--G-A----P-
--AG------------------E---PDS---TA--RV---------L-----PV-G---
C--YDE-----QN-IVPYAKTTVP---QE------------------------MPE----
SLTFGFNDNYTS-D-VT-----QS--Q-------GLVQWLVNGN------PM-----AVD
LDRPT------------------LQLVL-D-------G-----N---V---------T--
-YG--N--N---------------RHV------FK-V-D-----EK-------------H
K--WQYWVI-Q--Q-DTTN------------NTAPP---LPHPIHLHGHDFYVLD-QQEN
--A-V------------W-NGD--------------ISR----LKTDNPIRRDTANLP--
----A----R-------------GYLVLAFESD-NPGAWLMHCHIPFHVAAGLGVQFLER
ES-EIT---AK--D------G---------FA------EMKRTCKNWQTYH---------
-------------
>ur|A0A139H6S3|167_718|2e-138|Pseudocercospora
-PTCTNGPNSRDCW-S-Q------------GFSIETDFDD--DWP-------VTGNTVS-
-----YELTIR-NTT--ISP-DGY---E-R--QGFTIN---------------GQYPGP-
---------------TIYANWGDTI----------QVTVNNEME----N-NGTTIHWHGM
RL-YHNNGQDGVPGVTECPIAP-GSSKTYDLTATQYGT----SWYHSHFSAQYGDGVWGP
IVVHGP----ASAD-YDEDLGPLPITDWYY-PGVFVVS-ARAQHQ-----------NA--
---LA--P---TADNGLINGTMVSN---------S-----G----------------GSY
ART----TLKAGKKHRVRFINTAVDNHFQVSLDDHIMTVISADFVPIKPYNASW------
----IFIGIG--ERYDVIITA---NQ---------A--------P-G-SYWFRA-EV-QD
-T------AGC--GS--------------NF----Q--NGNIKSIFSYQ--G-F----E-
--DE------------------E---PTT---SA---T----S----Y-----TQ-R---
C--TDE-----TT-LVPYWNSYVP---SG-------G-----IV-----RSN-DFT----
HLDTAIN---QS-T-AA-----DG--S-------LTLYWQVNGT------PL-----RVN
WSEPT------------------VGTIS-K-------D-----S---SH-------DS--
-WS--E--R---------------AGV------IS-L-S-----SE-------------S
K--WTYWVI-T--E-GLGS------------PFTVN---IPHPIHLHGHDFYVLG-WGT-
--T-A------------W-TDA-------------DAET----LNFENPSRRDVAMLP--
----T----N-------------GWLALAFETN-NPGAWLMHCHIAWHADEGFAVQFVES
QS-TML---DV--D------P-L-------PL------DYDSQCDAWKEYYPT---SA-A
FL-----QSDSG-
>ur|A0A3M7NS60|69_620|3.4e-138|Chaetothyriales_sp._CBS_134916
--PCTNTPKTRGCW-G-E------------GYSIATNYDA--EGP-------MTGRVVS-
-----YELEVQ-NVTD-FAP-DGV---V-R--PMMVIN---------------GQYPGP-
---------------TIRAQWGDTL----------QITVYNNLQ----A-NGTSMHWHGV
RQ-RNTNTMDGTNGITECPLAP-GAVRTYTFLCTQFGT----TWYHSHYSNQYSDGVVGT
IIIDGP----ATAN-YDVDLGTYPITDWYY-IPSFELG-PLIQHGA---------FPA--
---GP--P---PGDNILINGTNVNT---------V-----D-----SDNP-------GEY
SRV----KLAKGTSYRLRIINTSTNDNFKIGLDGHLIQVISADFVPIRPFYTDW------
----LFMAIG--QRYDIVIHA---NE---------I--------V-A-SYWFHV-VP-QD
---------GC--AS--------------NL-------NTNALAIFEYE--G-A----D-
--SD------------------T---PPD---EDRKNA----P----P-----TS-D---
C--ADP-----NDLLVPFVKLNVP---EN-------GR----T-------MP-DSV----
GLDVGFA---VT-Q-DS-----NQ--V-------TNVQWPLNFS------AI-----QVP
WQNPT------------------LRRVL-D-------N-----D---F---------N--
-FA--P--D---------------MNV------IT-L-P-----HA-------------N
I--WSIWVI-Q--A-VATA--------------VPP---IPHPIHLHGHDFYILG-AGT-
--G-I------------F-NNS---------------EA----LTYKNPPRRDVALLP--
----A----A-------------GYLVVAFITD-NPGAWLVHCHIAWHISLGLGAQFLVR
AS-DIP---TA--I------P-F-------PN------DWFDECATWHDYYQN----T-I
YK-----ESDSGL
>ur|A0A9P9E072|61_583|8.3e-138|Dendryphion_nanum
----SNGPTSRDCW-G-Q------------GFTVETNFHH--KWP-------KTGKIVK-
-----YDFDIT-NTT--MSP-DGV---Q-K--AMMVIN---------------GQYPGP-
---------------TIVADWGDTI----------QVRVKNSLS----K-NGTGIHWHGL
RQ-LGTVDMDGVGGSLECPIAP-GDSRTYEFQASQYGT----SWYHSHYSVQYADGLVGG
MIINGP----TTAD-YDIDLGILPFTDWFH-MPIFTVN-AAALHA------------T--
---GP--P---IANNILINGTMTSA---------S-----G----------------GKY
AVT----TLQHGKKHLLRLVNMGINNYIHVGLDGHDFTVIAADFVPIVPYKTSS------
----LVLAVG--QRYDVIIDA---CQ---------P--------V-Q-NYWLRV-GT-GG
---------KCD-GP--------------NA----N--GANIRSIFHYS--G-A------
--SG------------------T---PNS---TA--SA----P----L-----PT-G---
C--YDE-----TN-IVPFVKNSVP---QK------------------------LPQ----
KINAGF-----T-N-TA-----AG--G-------NLVQWLVNGS------PM-----LID
FTRPT------------------LQNVI-D-------G-----N---E---------T--
-YG--V--T---------------ENI------FT-I-G-----EK-------------D
Q--WQYWVI-Q--Q-DNTT---------------AP---IPHPIHLHGHDFFVLD-HAEN
--T-Q------------W-TGD--------------ISR----LKMNNPIRRDTATLP--
----S----K-------------GYLVLAFESD-NPGAWLMHCHIPFHVSAGFGLQFLER
VD-EIA---GN--L------K-K-------GD------HFASSCKKWGNFQK--------
-------------
>ur|E4ZMJ1|43_577|1.5e-137|Leptosphaeria_maculans__strain_JN3_/_isolate_v23.1.3_/_race_Av1-4-5-6-7-8
----TNGPRTRNCW-S-N------------GYSISTDFDA--KAP-------PDGVTVT-
-----------------PNP-DGS-GGS-R--PMMLIN---------------GQYPGP-
---------------LVRAKWGDTI----------VVNVKNNLQ----D-NGTGIHWHAV
RQ-LNSCQHDGVPGVTECPIAP-GKTRQYRFRATQFGT----SWYHSHWSAQYGDGIVGP
MIIDGP----ATAN-YDEDLGALPLTDWYY-TPVFTLN-EVAQHS-----------LT--
---GP--P---FADNILVNGTHVNL---------N-----G--------G-------GSY
ARM----NVVKGKSYRIRIINTSVDNVFSVSMDNHPFTVITADFVPIKSWVTNQ------
----LTLAIG--QRYDVVINA---NQ---------T--------V-D-NYWFRV-SV-GT
---------DC--GR--------------NSFQ-GK--GVQMGAVLHYD--G-A----P-
--NG------------------N---PAPS--TG---F----A----L-----KT-S---
C--EDEP---SEK-LVPFVPNTVP---SS-------V-----V-------S--NAD----
QLTVESF------Q-D------PN--T-------RLFRWLIDGS------PH-----IVD
WNNPS------------------LETVL-A-------G-----S---T---------N--
-FG--T--N---------------SNV------HE-M-------TG-------------N
G--WYLWWI-Q--S-TAA----------------VQ---LPHPIHLHGHDFYIVK-TGS-
--G-I------------W-DGT--------------TTG----LNLNNPTRRDTATLP--
----R----N-------------GYMLMAFPAD-NPGMWIMHCHIAFHASQGLSMQFMER
KG-EIQ---SV--L------G-D-------TS------EFKKGCDEWDGYWFDG--NH-P
YN-----QTDSGI
>ur|A0A9P4HFZ8|46_595|3.1e-137|Setomelanomma_holmii
----TNGPRTRSCW-S-D------------GYSINTDFDA--KAP-------PGGTTVT-
-----YNLEIS-NVTR-PNP-DGS-GGS-R--PVMLVN---------------GQYPGP-
---------------TLRAKWGDTV----------VVNVKNNLQ----Y-NGTGIHWHGV
RQ-LNSCQHDGVPGVTECPIAP-GKTRQYVFRATQFGT----TWYHSHWSIQYGDGVLGP
LIIDGP----ASSN-YDEDLGALPLTDWYY-TPAFTLN-EVAQHS-----------LT--
---GP--P---LPDNILVNGTHVNA---------N-----G--------G-------GSY
AKM----NVVKGKKYRIRIINTSVDNYFSVSMDGHPFTVITSDFVPIKPWVTDQ------
----LTLAIG--QRYDVIISA---NQ---------T--------V-D-NYWFRV-MP-GT
---------GC--SR--------------NNIV-GK--VTNIGAILHYD--G-A----S-
--NA------------------N---PTS---LG---V----T----M-----RT-A---
C--QDES---TSN-LVPFVPNQVP---SN-------I-----V-------G--SAN----
KIDLNHF------Q-DP-----AQ--N-------NLFRWLIDGT------PH-----IVN
WNDPT------------------LETIL-A-------G-----S---Q---------D--
-FG--A--N---------------SNV------KSAM-Q-----TK-------------D
A--WYLWWV-Q--S-TAA----------------IK---LAHPLHLHGHDFYVVG-SGT-
--G-T------------W-DGT--------------TTG----LNFNNPTRRDTATLP--
----P----G-------------GYLLLAFPAD-NPGMWIMHCHIAWHASQGLSMQFGEQ
YG-ALQ--GGV--L------K-D-------TS------GLKQGCDEWDSYWYNGNPNK-P
YN-----QTDSGI
>ur|A0A9P4SF93|36_574|8.9e-137|Patellaria_atrata_CBS_101060
---TINSPHSRGGW-R-D------------GCDIDTDMDQ--NWPGHHSPPGSYGRTVK-
-----YNLEVS-ERV--LAP-DGV---E-R--KMMVFN---------------GQYPGP-
---------------LIEANWGDTV----------QITVTNNLK----NHNGTGIHWHGL
RQ-LGSCQMDGTNGLTECPIAP-ATSKTYTFRATQYGT----SWYHSHFSAQYAEGLVGP
IVIHGP----TTAN-YDIDLGPYVMTDWFY-TPFFTVD-AAAAHA------------A--
---GP--P---TGDTVLLNGKMVSS---------S-----G----------------GSY
EKT----VLKPGKKHLLRLVNTGINQYFHVGLDGHKFTVVAADFVPIVPYETDS------
----VVLGVG--QRYDVIIHA---DQ---------P--------K-G-NYWLRV-GT-GG
--------GLCD-GP--------------NA----Q--AENIRGIFSYV--G-A----E-
--EG------------------E---PTS---EG--------T----L-----PS-G---
C--YDEV-------IIPYVKSTVP---KG------------------------DIE----
ELELTF-----N-G-TG-----AN--G-------PLVQWFINDS------QM-----KIN
WERPT------------------LQYVV-D-------G-----T---E---------E--
-FP--M--S---------------DNV------YL-V-D--------------------S
D--WTYWFI-Q--A-DTKQ---------------PP---LPHPIHLHGHDFYVLG-HGN-
--G-T------------W-DGN--------------ADS----LNYDNPIRRDTATLP--
----A----Q-------------GWLALAFEAD-NPGAWLMHCHIPFHISQGLGLQFLER
RS-EIL---GS--I------G-D-------LG------DFKNGCKAWKQYKLD----N-N
IA-----ENDSGL
>ur|A0A9W4UGT7|42_591|1.7e-136|Periconia_digitata
----VNGPTSRNCW-L-P------------GFDSNTNQYE--TWP--------SGKIVR-
-----KTLTIT-NTT--CNP-DGA--GE-R--VCMLVD---------------GSLPGP-
---------------TIIADWGDTL----------EITVRNQLQ----H-NGTSIHWHGF
RM-LHTNMEDGVNGVTECALAP-GDSKTYRFQATEYGT----TWYHSHFSAQYGDGVVGT
IIINGP----ATAN-YDIDLGTYAISDWYY-MTAYQAA-RLAFN----------------
---GP--Q---LPNNVIINGTNKNT---------A-----G--------G-------GQY
NNV----KLEPGKKHRLRLVNTAVDIATRVSLDGHNFTVISEDFVPVVPYNTSW------
----VLLGIG--QRYDVIIDA---TQS-------NS--------N-G-NFWFRA-IP-EG
---------LC--RS--------------STI---G--NTIGRSIFTYA--N-S----T-
--LA------------------DP--PTD---TP---N----QN---P-----PT-A---
C--MD------PN-STPQIPRDVP---SE-------T-----F-------AA-QAR----
DIPFTFE---ET-V-VT-----NN--E-------SLVLWTVNGS------SM-----MID
PAEPT------------------LEYLA-K-------G-----N---E---------S--
-FP--K--P---------------YNL------IE-V-N-----PE-------------A
D--WTYWII-Q--Q-IVDANGP--------SPVAPG---IPHPIHLHGHDMFVLG-TGA-
--G-Q------------F-NVE------------QHFSS----LKFQNPPRRDVHHIP--
----A----R-------------GWMVIAYPSD-NPGAWLMHCHIAFHVAMGLSVQFLER
KD-EIV---LP--A--------P-------DS------EWFNTCNNYENYIRN---GP-E
WP-----QDDSGL
>ur|R0KAP3|55_582|6.5e-136|Exserohilum_turcicum__strain_28A
-TACNFGPESRGCW-Y-G------------DFNIDTDMDV--SWP-------NTGKTVK-
-----YHLTIT-NTT--GAP-DGF---E-R--PMLLIN---------------GQYPGP-
---------------TIFADWGDDL----------EITVTNSLE----N-NGTGLHWHGL
RQ-LGTNEQDGVNGITECPIAP-GDSKVYKFKATQYGT----TWYHSHYSVQYGDGIVGP
LIIRGP----STAN-YDIDLGPLPMTDWFH-ATTFTVN-AAAVHA------------A--
---GP--P---TADNVLVNGTMTSA---------F-----G----------------GKY
GET----ILTPGKAHLLRLINVGINNYLHVGLDGHKFKVISSDFTPIEPFETDS------
----LVLAVG--QRYEVIINA---TQ---------P--------I-D-NYWLRV-GT-GG
---------TCD-GP--------------NA----N--AANIRSIFRYA--G-A----P-
--ST------------------D---PTT---TG--------E----L-----PT-G---
C--YDE-----TN-IVPYAKTTVP---QE------------------------MPE----
QLTVGFNPNYTS-D-VT-----QN--Q-------GLVQWLVNGN------PM-----AID
LEVPT------------------LQSVL-D-------G-----N---V---------T--
-FG--N--N---------------RHV------FA-V-D-----ET-------------N
K--WQYWVI-Q--Q-TATN---------------PP---LPHPIHLHGHDFYVLA-QVEN
--A-V------------W-NGD--------------IST----LKTDNPIRRDTADLP--
----A----G-------------GYLVLAFESD-NPGAWLMHCHIPFHVAAGLGVQFLER
ES-EIG---AK--D--------D-------YA------EMQRTCANWKSYI---------
-------------
>ur|A0A9Q9EN43|63_606|1.1e-135|Septoria_linicola
-----NGANTRACW-S-N------------GFTISTDFDA--KSP-------NTGRDVV-
-----YNLEIT-NTT--AAP-DGY---N-R--LVMAIN---------------GQIPGP-
---------------TLYAEWGDRM----------IINVKNSLQ----H-NGTSMHWHGL
RQ-LNTCQHDGVNGITECPIAP-GQTKQYIIRCTQHGT----SWYHSHYSAQYADGVVGA
IVINGP----ATSN-YDSDLGTMTFTDWFE-QTAFFNN-VRALHS-----------TT--
---GP--P---EPESGLINGTMRRD---------D-----G--------S-------GAY
HVT----KVTKGKRFRLRLINVGVDNHFHISIDQHNFTVITSDFVPIKPYVTKS------
----VSLQIG--QRADIIIKA---DQ---------A--------V-G-NYWLRA-DI-GT
---------AC--GR--------------NA----M--AGRLLSIIRYD--G-A----P-
--VA------------------N---PTQA--TS--EI----T----K-----ST-A---
C--YDE-----T--VRPYVNNTVP---SS-------E-----F-------AA-AVS----
NIELDFN---ST-T-TA-----SG--G-------ALVQWLIDGS------DM-----LVD
WSNPT------------------LGDVL-Q-------Q-----N---Y---------T--
-FE--N--K---------------DNV------IE-IVQ-----QP-------------N
K--WTFWVI-Q--T-KQGD--------------FVN---LPHPIHLHGHDFYVMG-SGA-
--G-L------------W-DGS--------------TAG----LTFENPPRRDTATLP--
----A----G-------------GYLIIGFPAD-NPGMWLMHCHIPWHVGAGLSLQFLER
KS-EIA---SA--L------G-N-------LG------DYQKTCDSWRTWWNGP--DR-I
YG-----MDDSGL
>ur|A0A8H7J321|64_592|3.7e-135|Didymellaceae
---CNHGPAARSCW-K-D------------NYNVDTDMDL--KWP-------TTGNVVK-
-----YHFEVT-NVT--MAP-DGF---E-R--PMMVFN---------------GQYPGP-
---------------TIEADWGDEI----------EVTVTNNLE----N-NGTGIHWHGL
RQ-LGSNEMDGTNGLTECPIVP-GGTKVYRFKATQYGT----SWYHSHYSVQYGDGLVGP
IIIHGP----ATGD-YDLDLGVLPFTDWFH-ATTFTVN-HATLHA------------K--
---GP--P---TADNLLVNGSMTST---------S-----G----------------GKY
AVT----TLTPGKTHRLRLVNMGINNWVHVGIDGHPFTVIAADFVPVEPFQTTS------
----LNIAVG--QRYDVVINA---TQ---------P--------V-G-NYWLRV-GT-GG
---------RCD-GP--------------NA----N--AANIGSIIRYA--G-A----E-
--NA------------------N---PNS---TA--AA----P----L-----PA-G---
C--YDE-----V--IVPYVKTNVP---QE------------------------VPE----
ELKLTF-----T-D-TGG---KNG--S-------DLVQWMVNDV------PM-----LID
FDKPT------------------LQTVF-EGFT----G-----N---Q---------T--
-WG--K--T---------------ENV------FQ-V-G-----SSG------------H
S--WQYWVI-Q--Q-DNVT--------------SPP---VPHPIHLHGHDFFVLA-QQAN
--A-V------------W-NGD--------------IST----LNMNNPIRRDTATLP--
----A----L-------------GYLVLAFESD-NPGAWLMHCHIPFHVSGGLGVQFVER
KD-DIL---KS--N------G-N-------LG------AMQQGCADWQKF----------
-------------
>ur|A0A6A5KA70|51_595|9.5e-135|Decorospora_gaudefroyi
-----HGPNSRQCW-T-P------------GFSASTDQYN--SWP-------NTGKVVA-
-----YNLRVE-NTT--CDP-DGA--GP-R--VCMLIN---------------GRYPGP-
---------------TIVANWGDTL----------RITVRNLLD----S-NGTSFHWHGF
RQ-LGSNTEDGVNGVTECALAP-GDIKTYQFQATEYGT----TWYHSHFSHQYGDGVVGT
VVINGP----ATAN-YDVDLGPMAMTDWYY-ATAFQSA-AFAFQNAQ--------NGG--
---GP--P---AGDNILINGTNKNA---------A-----G--------G-------GEY
NKV----TIQAGKRYRLRLVNTALDASFIVSLDGHPFTVIATDFVPVVPYTATH------
----LQMQIG--QRYDVVFTA---NQ---------A--------A-G-NYWFRA-VA-NG
---------LC--QS--------------AN-------MREGRSIFTYQ--G-Q----T-
--VA------------------E---PTT---TG---S----AH---P-----FT-V---
C--VD------PP-SAPKNAKNVP---ST-------N-----F-------AA-QAK----
NLPVGFG----P-I-AA-----QG----------NLVLWTINGT------SM-----IID
PGKPT------------------LKYVA-E-------N-----N---N---------N--
-FP--A--A---------------YNV------VK-V-PS---TSP-------------S
T--WTYWVI-Q--Q-AAGA---------------PP---VAHPIHLHGHDVYILG-EGS-
--G-Q------------F-SAA------------AHFNQ----LTFTNPPRRDVATLR--
----G----G-------------GWLVVAYPTD-NPGAWLMHCHIAFHVGSGLSVQFLER
QQ-QIP---LP--A--------P-------NS------EWYETCTNWANYKAG---TSDV
WP-----QDDSGL
>ur|A0A2P8AJ46|71_619|1.4e-134|Elsinoe_australis
-----HGPRNRACW-R-D------------GFSVATDFDQ--KHP-------TNGKTRT-
-----YNFEIS-EAP--CNP-DGN--GE-V--MCQLVN---------------GQYPGP-
---------------VLWAEWGDYL----------SINVKNSLP----A-NGTSLHWHGI
RQ-LNSPGSDGVNGITECPIAP-GDSFTYEFQATQFGT----SWYHSHFSVQYGAGVAGP
IVIDGP----ATAN-YDIDLGSFWVTDWYY-EGAWNLN-VQALQALQ--------QGG--
---GP--S---PADTILVNGTGKSA---------N-----G----------------GSY
AQV----TLQPGKKHRLRLINPSVDNYIRVKLDNHPLTIISADFIPTTPMPNND------
---WILFGPG--QRYDVVFGA---NA---------T--------A-G-SYWFRA-EV-AG
---------DC--LS--------------SN-------NGKGRAVFTYE--G-Q----Q-
--PT------------------E---PAD---SN---E----A----P-----PQDG---
C--NE------LL-PVPFWKQPVD---SA-------T-----F-------DN-QVE----
DLTVALTQ--AS-F-TT-----NG--K-------NLVAWALNFT------AM-----NID
WGYPT------------------LQYVM-D-------G-----N---N---------S--
-FP--K--S---------------YDV------IE-I-P-----NQ-------------G
T--WTYWIV-Q--T-LQNTLGP-------DAIAAPP---PPHPIHLHGHDFFVIG-HGN-
--G-Q------------F-DRA--------------SAA----LNFNNPPRRDTATLP--
----S----K-------------GWLALAFPAN-NPGTWLMHCHIAVHIGQGLGVQFLES
KN-QIV-------M------P-D-------QG------KFKSQCDNWNKFQAG----M-P
YK-----KYDSGL
>ur|A0A8H7JPT2|63_607|3.9e-134|Didymella_rabiei
---CNHGPAARSCW-K-D------------GYSVDTDMDL--EWP-------TTGNVVK-
-----YRFEIT-NET--MAP-DGF---E-R--PMMVIN---------------GQYPGP-
---------------TIEANWGDEI----------EVTVINHLE----N-NGTGLHWHGM
RQ-LGSNEMDGINGITECPIVP-GGTKVYRFKATQYGT----SWYHSHYSVQYGDGLTGP
VIIHGP----ATSD-YDIDLGVLPFTDWFH-ATAFTVN-QATLHA------------K--
---GP--P---TADNLLVNGSMTST---------S-----G----------------GQY
AVT----TLTPGKTHRLRLVNMGINNWVHVGIDGHPFTVIAADFTTLEPFQATS------
----LNIAVG--QRYDVIINA---TQ---------A--------I-G-NYWLRV-GT-GG
---------RCD-GP--------------NA----N--AANIGSIIRYA--G-A----K-
--NA------------------N---PNS---TA--AA----S----L-----PA-G---
C--YDE-----V--IVPHVKTNVP---QK------------------------VPE----
ELKLTF-----T-D-TGG---KDG--S-------DLVQWKIDGV------PM-----LID
LDKPT------------------LQTVF-EGFT----G-----N---Q---------T--
-WG--K--T---------------ENV------IE-V-G-----SSG------------H
S--WQYWVI-Q--Q-DSAT--------------APP---VPHPIHLHGHDFFVLA-QQAN
--A-V------------W-SGD--------------IST----LKMNNPIRRDTATLP--
----A----L-------------GYLVLAFESD-NPGAWLMHCHIPFHISAGLGVQFVER
KD-EIL---KS--N------G-N-------LG------AMQQGCADWQKFHRE------Y
YPNGILTEGDSG-
>ur|A0A6G1KZH5|25_564|6.4e-134|Teratosphaeria_nubilosa
-----NGHSSRNCW-S-E------------GYSVDTDFDI--EFP-------TTGNTVK-
-----YYWKIT-NGT--CNP-DGH--GE-R--ICMLIN---------------DQYPGP-
---------------LLRATWGDFI----------EVTVVNKMQ----D-NGTGIHWHGV
RQ-YHTPGQDGVPGLSECPIAP-GKQKTYRFQATQFGS----SWYHSHYSVQYGDGVVGP
IIFDGP----ATAN-YNYDLGTYLLTDWYY-QTAWAID-NLTSQNLQ--------ENQ--
---PP--P---PGDNILINGTNKNA---------D-----G--------G-------GEY
NQV----TIQSGKRYRLRLVNVGEDNFIQVSLDGHRMEVIAADFVPTKPVTVET------
----LVIGTG--QRYDVIITA---NQ---------T--------A-D-NYWFRA-NA-ST
---------AC--YS--------------AN-------NFQGLAIWSYE--S-A----T-
--KD------------------T---PHS---TA---W----P----Q-----SS-E---
C--AAP-----SP-LEPYWPQAVP---SG-------D-----F-------AN-LEK----
ELEIGITK--TQ-Q-VP-----GG--D-------TLTVWELGNG------SM-----SIV
YTDPT------------------MEYIM-E-------G-----N---S---------S--
-YP--E--P---------------YRV------LP-T-M-----SL-------------G
G--WNYWLI-Q--Q-GPNV---------------PP---PAHPIHLHGHDFFILG-QGD-
--G-Q------------Y-NSS---------------SP----LNYETPTRRDTAIVG--
----H----E-------------GWLALAFRSD-NPGVWLMHCHIAWHISEGFGVQFVEA
PE-HIN-------F------P-D-------RT------QFHQECSDYQEYAKT----A-Y
YT-----KDNSGL
>ur|A0A059U466|40_589|2.8e-133|Auricularia_auricula-judae
---KCTNDQSRLCW-D-G------------KYDINTNYYT--SGP-------RTGKTVR-
-----YNLELK-NVT--LSP-DGI---P-T--QFLTIN---------------GQIPGP-
---------------TLYANWGDTI----------EVHVTNKMH----D-NGTSIHWHGI
RQ-LHTNKYDGANGVTECPLAP-GDTKVYRFVAEQYGT----SWYHSHYSVQYGDGAWGA
IHINGP----ATSE-YDIDLGTITLSEIYN-QTAFQTG-FISQTI---------------
---EP--PQPIPARNILINGTNVNV---------Q-----N------PSL-------GKR
FQT----TFTPGKKHRLRFINTAADSVFVVSLDSHNMTVIQSDFVPIHPYTTDS------
----ISIAIG--QRYDVIIDA---NQ---------P--------V-A-SYWLRT-VV-QT
---------NC--GETND-----------NT----P--ELNLTGFIAYK--G-S------
--KG------------------L---PTT---NG--PLP---P----T-----NQ-D---
C--HDE-----TQ-LVPYLPIQVP---KT-------Q-----L-------SS-SDQSV-V
PMNVSGPV--SD-V-ND-----LG--D-------TVTRWRIHGA------SI-----DVD
WTYPT------------------LQQLK-D-------H-----N---R---------T--
-KP--S-------------------NP------IF-L-D-----KA--------------
--GYTYWII-E--N-QF------------------I---ANHPIHLHGHDFNIIY-QSGV
NAG-P------------F-DPN--------------SAV----LNFNNPPRRDVATLA--
----G----N-------------GSLVIAFNLD-NPGAWLLHCHIAWHVSQGLSVQLIER
QQ-DIF---KY--T------T-L-------DN------AWEKTCTNFKKWYPT----S-I
YG----PKDDSGI
>ur|A0A6A6V2L7|55_600|4.9e-133|Sporormia_fimetaria_CBS_119925
-----HGPTNRGCW-T-N------------GFGINTDQYT--AWP-------NTGRTVS-
-----YDISIT-NTT--CNP-DGRTGGA-R--VCLLMN---------------NRLPGP-
---------------VITANWGDTI----------RVTIRNKMQ----H-NGTSIHWHGL
RQ-LNSVTQDGVNGITECALAP-GDAKTYQFQATEYGT----TWYHSHFSGQYGDGVIGS
MVINGP----ATAN-YDTDLGPYVVSDWYY-ITAYQAG-YRAFNGG---------RGG--
---AP--P---LPDTILINGTNKNA---------A-----G--------G-------GAY
NRV----TLTNGKKYRLRIINTSIDVNMRVSLDGHPFQVIQHDFVPVIPYTTNY------
----LQVAIG--QRYDVIITA---NQ---------S--------T-G-NFWFRA-DA-DG
---------AC--SS--------------RS-------AIQGRSVFTYQ--G-T----A-
--FA------------------D---PTT---SA---A----AN---P-----PT-T---
C--TND-----PN-VVPKTVKNVP---SA-------P-----F-------AQ-QAQ----
TLPVGFG----P-V-NS-----NG--Q-------SIVLWTVNGT------SM-----IVD
PGKPT------------------LKYVA-D-------N-----T--LN---------T--
-IP--Q--S---------------YNV------VS-V-S-----ES-------------A
T--WTYWVI-Q--Q-AANA---------------PG---IAHPIHLHGHDSYILG-TGT-
--G-T------------F-SVA------------AHMSQ----LKFTNPPRRDVAYLP--
----G----G-------------GWLVIAYPTD-NPGAWLMHCHIAFHVQMGLSVQFLEK
KN-QIP---LA--P--------P-------NT------EWHNTCTNWANYQRN---RP-V
YP-----QDDSAL
>ur|A0A165L4U1|47_587|1.1e-132|Exidia_glandulosa_HHB12029
----CTNAQSKLCW-D-G------------RFDIATNYYT--TGP-------RTGVTRV-
-----YHWTLQ-NVT--LSP-DGI---P-R--MALAMN---------------GQMPGP-
---------------TLVANWGDTI----------EVHLTNGLK----D-NGTSIHWHGI
RQ-FENSKNDGVNGVTECPLAP-GKTKVYKFIAEQYGT----SWYHSHYSAQYGDGVWGA
IQINGP----ATAE-YDIDLGTVTLSEWFRPKTAFQAA-LDAER-------------T--
---GP--P---RAQNFLLNGMNANP---------A-----N------TTQ-------GRR
FKA----TFTPGKKHRIRFVNTAVDTFFRVSLDSHQMTVIQSDFVPVNPYVTDN------
----VGIAIG--QRYDVIIEA---NQ---------AP-------N-A-SYWLRA-WP-QI
---------SC--SAA-------------ND----N--DGTVTGYIAYR--G-V------
--TA------------------L---PTS---TP---T----T----V-----TD-S---
C--TDE-----QT-LVPYVPITVD---NS-------A-----F-------PG-DQT----
SVPVSAP---QR-V-SV-----NG--D-------MVFRWNIHGA------TM-----NID
FNYPT------------------LQQLA-D-------G-----N---T---------T--
-FP--P--P---------------LNP------IF-I-D-----QA-------------N
R--TAYWVI-Q--N-QS------------------P---VAHPIHLHGHDFNVVA-QGT-
--G-T------------F-DAA--------------TTP----LKWNNPTRRDVAMLP--
----G----N-------------GHLFIAFRTD-NPGVWVMHCHIAWHVSEGLSLQLVER
QA-EIF---DH--M------T-L-------DA------QWEKTCSDFETWYNP----A-T
LAYG--KKTDSG-
>ur|A0A1Z5SNR8|97_625|3.3e-132|Hortaea_werneckii
-----NTAFTRQCW-G-N------------GFSIAADFDN--KWP-------VTGKTKY-
-----YDLTFT-NGT--RNP-DGG--PS-R--PVFLIN---------------GDFPGP-
---------------TIYADWGDTV----------QVTVHNELE----A-NGTGIHWHGI
RQ-KNSNTEDGVPGITECPLAP-GDTKVYTFTATQYGT----SWYHSHWSSQYGDGILGA
MVINGP----ATAN-YDFDLGPLMVMDWYY-TPAATLA-WRSAHI-----------GG--
---RP--A---TADNALINGTNKSP---------S-----G-------ST-------GKY
HSM----TATKGKKYRLRIINTSVDNHFMVSLDNHPFQVITSDFVPIKPYYADW------
----IFLGIG--QRYDVVINA---NQ---------T--------S-G-NYWFRA-LV-PG
---------GC--GT--------------NA----N--SLSVTQLALLR--A-S----L-
--RA------------------A---LTR---KD---F----S----P-----TG-I---
A--SFP-----KA-LWPMVQSSMS------------P-----F-----------------
-------K--SD-W-TS-----TD--R-------TLVKWGVNFS------AL-----SVV
WDYPI------------------LQQVI-D-------G-----N---E---------T--
-YP--S--N---------------ANL------IE-L-S-----KP-------------G
E--WYYWII-Q--E-VAGT-------------APVN---VPHPIHLHGHDFYILG-TGI-
--G-D------------F-TDD-------------DLPN----LDYNNPARRDVAMLD--
----A----G-------------GWLVIAFQTD-NPGAWIMHCHIAWHAGEGLAVQFLET
KD-QIP---GI--R------A-P-------ST------DWTETCANWKTFYPE---DA-T
YL------RDS--
>ur|A0A384K017|115_593|2.8e-131|Botryotinia_fuckeliana__strain_B05.10
---------------A--------------------------------------------
-----------------MSA----------------------------------------
---------------YLFIDWGDTL----------EITVVNQII----T-DGVSMHWHGI
VQ-KNTNTMDGVNGITECPIPP-GSSKLYKFLATQHGT----SWYHSHHAAQYGDGVLGS
IVVNGP----ASLN-YDHDLGPLPITDFYY-NSTYEEG-LLSVSR---------------
---GP--P---KADNGLINGTNRNP---------Q-----K-------TA-------GVY
NQV---SGLVPGAKYRLRIINTSIDNHFQVTLDSHYFQVIQTDFVPIQPYTTKT------
----IFIAIG--QRYDVIITA---DQ---------T--------P-S-NYWFRA-IV-PN
-PPT-QKGFGC--GQ--------------NA----N--NGSINAIFSYQ--G-V----E-
--SS------------------E---PTS---KS---F----L----M-----PQ-S---
C--EDE-----TQ-LVSWHEKAVP---ED-------E-----F-------VWPTSQ----
ELIVTGPG--SN-S-LS-----KA--P-------APYIWSINDT------YM-----KIE
WDKPT------------------LQYVI-Q-------G-----N---K---------S--
-YN--V--H---------------QSI------IE-L-P-----DA-------------N
V--WTFWII-K--N-AA------------------A---IPHPIHLHGHDFYILG-QEN-
--G-IN-----------F----------------TDKSS----LNFANPARRDVAMLP--
----A----L-------------GYLVIAFVTD-NPGAWLLHCHIAFHVGEGLALQFLER
ES-EIA---QR--V--------D-------LS------TVDTGCKMWNAWYNT----E--
-------------
>ur|A0A2D3VCR4|48_587|7.4e-131|Ramularia_collo-cygni
---------SRACW-S-N------------GYSIATDFDL--KHP-------TTGATVR-
-----YDLTIT-NST--CNQ-DGN--GE-K--LCMLIN---------------GQYPGP-
---------------VINANWGDML----------EITVHNQLQ----D-NGTAFHWHGV
RQ-LNSVAGDGVPGITQCPIAP-GSSYTYKFQATQFGT----SWYXSHFSNQYGDGIVGP
MVFHGP----AAAN-YDIDLGPYALTDWYY-DTAFETS-YQSMISLQ--------SGG--
---GP--P---TADNILINGTNKNN---------G-VNNPG--------G-------GNY
NKV----KMTTGKKYRLRLINMSVDQFMRVSLDGHTMNVITSDFVPIKPFAAEW------
----VLIGIG--QRYDVVISA---NQ---------T--------A-G-NYWFRA-EP-AS
---------DC--FS--------------AN-------RFFGRAVWSYD--T-V----T-
--VA------------------D---PSS---TA---W----PL---V-----TN-G---
C--TEP-----SN-LAPYWVQKVP---SG-------S-----F-------DA-VAE----
RLDVNITT--GV-V-LP-----NK--D-------TVVVWAINNT------NL-----NVN
WSRPT------------------VSYIM-D-------G-----D---T---------D--
-YE--D--T---------------MHV------LP-L-G-----LA-------------G
S--WNYYLI-Q--Q-FSTA---------------PP---IPHPIHLHGHDYFVLG-QXK-
--S-T------------W-DGT---------------AK----LNFDTPPRRDTATVP--
----G----G-------------GWLAIAFPSN-NPGAWLLHCHIAFHIGEGLGMQFIEE
AE-KTV-------L------P---------DS------TYGDTCRDWREFEKT----M-P
YP-----KHDSGL
>ur|A0A6A6U8Y5|1_533|2.2e-130|Microthyrium_microscopicum
---SCNTPANRTCW-T-A------------GFDTSTNYYQ--KWP-------ATGQQLT-
-----YDLRIT-NGT--CNP-DGH--SS-K--TCFLVN---------------GQYPGP-
---------------AIRASWGDSV----------RVTVHNDLQ----I-NGTSIHFHGL
RQ-FQTCQNDGTNGVTECPIAP-GESRSYQWTATEYGT----SWYHSHHSVQYSQGILGP
IIIDGP----TTQN-YDQDLGALPLTDWYY-DDTFMLL-WRALYG-----------GG--
---AP--P---PAQNVLVNGSMIDG---------F-----G--------H-------GKY
SVI----NVVKGQTYKLRLINAATDTLFHVSMDNHPFTVVGADFVAVDPYQTTD------
----LKMNIG--QRYDIVFTA---NQ---------T--------A-S-NYWLRV-RP-GA
--------AVC--GSPQIY----------NA-T-HS--DVVVGAILRYS--G-A----P-
--AA------------------N---PTS---TG---Y----T----M-----AA-T---
C--EDET-------YSNHLKLNVP---ST-------T-----F-------AA-QEK----
PIDI-------T-L-GT-----GP--K-------NIANWFINGS------SL-----DVD
WQNPT------------------LAYIL-N-------G-----T---T---------N--
-YP--K--S---------------ENV------FL-M-P-----QA-------------N
A--WYFWVI-I--N-PAT----------------PP---LPHPVHLHGHDFYKLG-SGT-
--G-P------------F-PGV---------------SA----LNFNNPMRRDVSTLP--
----GS-ATG-------------GWLVFGFPAD-NPGVWLTHCHIAWHVSEGFGMQFVER
AT-EIP---GT--I------G-Q-------VD------EFNQGCLDWRNYW---------
-------------
>ur|A0A6A7BN88|43_577|8.2e-130|Plenodomus_tracheiphilus_IPT5
----TNGPRTRNCW-S-N------------GYSIATDFDA--KSP-------PDGTTVT-
-----------------PNP-DGS-GGN-R--PMMLVN---------------GQYPGP-
---------------TIRAKWGDTL----------VINVKNNLQ----D-NGTGLHWHGL
RQ-WNSSQHDGVPGITECPIAP-GKTRQYRFRATQFGT----SWYHSHWSAQYGDGVLGP
IIIDGP----ATAN-YDEDLGALPLTDWYY-TPAFTLN-EVAQHS-----------QF--
---GP--P---SADNILVNGTHVNK---------N-----G--------G-------GSY
ARI----NVVKGKTYRIRIINTSVDNVFSVSMDGHPFTVLTSDFVPIKSWVTNQ------
----LTLAIG--QRYDVVIKA---NQ---------T--------V-G-NYWFRV-SV-GT
---------DC--GR--------------NTFT-TT--GIQMGAVLHYD--G-A----S-
--NA------------------N---PAPS--TG---F----A----L-----RT-S---
C--EDES---STN-LVPFVPNTVP---SS-------V-----V-------G--TAG----
QLKIGNF------Q-D------PT--T-------HLFRWLIDNT------PH-----IVD
WNNPS------------------LETVL-A-------G-----S---T---------T--
-FG--T--N---------------SNV------HE-M-------TG-------------N
G--WYLWWV-Q--S-TAA----------------VQ---LPHPIHLHGHDFYIVG-SGT-
--G-T------------W-DGS--------------TTG----LNFNNPTRRDTATLP--
----K----N-------------GYMLIAFPAD-NPGMWVMHCHIAFHASQGLSMQFMER
KG-EIQ---SV--I------G-D-------TS------EFKKGCDEWDGYWFDG--NH-P
YN-----QTDSGI
>ur|A0A6A6T408|49_589|2.7e-129|Lophiostoma_macrostomum_CBS_122681
----TNGPNTRNCW-R-D------------GFSISTDFDA--KSP-------PAGKTIT-
-----YDLEIT-NTT--LNP-DGH--GK-K--IAMLIN---------------NQYPGP-
---------------VLRATWGDTL----------VVNVKNSLD----N-NGTGIHWHGL
RQ-LNSCQNDGVPGVTECPIAP-GKSRQYVFKLTQFGT----TWYHSHWASQYAEGVWGT
LIIDGP----ATWN-YDYDLGTLPLNEWYY-IPGFTAN-EQAQHS-----------KF--
---GP--P---KPDNILVNGTHVNA---------D-----G--------G-------GSY
YKM----TVKKGKKYRIRLINTSVDTTFHVSFDGHPFQVMTSDFVPVKSFPATQ------
----LTLNIG--QRYDVVINA---NQ---------T--------A-G-NYWFRV-GI-GS
----------C--SS--------------NAMT-DT--KIQLGAILHYD--S-V----D-
--DG------------------T---PTS---TG---V----T----L-----NT-D---
C--DDV-----TG-LVPFVPNTVP---TS-------V-----V-------P--SAT----
EMELSSK------T-YV-----ED--N-------NLFRWTIDGS------EQ-----IVN
WNSPS------------------LQTAL-N-------G-----G---S---------D--
-YG--N--H---------------SNI------YE-M-S-----TA-------------N
Q--WYLWYI-Q--GPTTG----------------FG---LPHPIHLHGHDFYILK-SGV-
--G-T------------W-DGT--------------SDG----LTFQNPTRRDTAMLP--
----S----L-------------GYLLIAFPAD-NPGLWVMHCHIAWHASQGLSVQFLER
NG-EIK---GA--I------K-D-------VS------GLTQGCSEWDDYWQPG--KH-V
YN-----QTDSG-
>ur|A0A3M7MFD0|110_656|2e-128|Pyrenophora_seminiperda_CCB06
---CNHGPETRGCW-P-N------------GFDIDTDMNK--EWP-------DTGKTVK-
-----YDLTIT-NVT--GAP-DGF---E-R--QMFHIN---------------GQFPGPV
SAKLRSRLAVANILQTIIADWGDDL----------EITVTNSVQ----S-NGTGLHWHGM
RQ-LGSNEQDGVNGITECPIPP-GGTRVYKFKATQFGT----TWYHSHYSVQYGDGIWGP
MIIRGP----STAD-WDIDLGALPMTDWFH-ATTFTVN-AAAVHA------------N--
---GP--P---TADNVLINGTMTST---------A-----G----------------GAY
AET----ILTPGKAHLLRLMNVGINNYLHVGLDGHEFQVISADFTPIKPFFTNT------
----LSIAVG--QRYEVIINA---TQ---------P--------I-G-NYWLRV-GT-GG
---------ACD-GP--------------NA----N--AANIRSIFRYA--G-A----K-
--SG-----------------EE---PKN---DI--EI----D----L-----PS-G---
C--YDQ-----PG-IIPHIKTTVP---QN------------------------VPK----
QLSLGFNPNYTS-S-VS-----QS--R-------GLVQWLVNGA------PM-----AID
LQVPT------------------LQSVL-N-------G-----N---V---------T--
-TG--T--N---------------RHV------FE-V-D-----QK-------------S
Q--WQYWLI-H--Q-EPTA---------------PR---LPHPIHLHGHDFFVLA-QVEN
--A-V------------W-DGD--------------ISR----LQMDNPVRRDTADLP--
----A----G-------------GYLVLAFESD-NPGAWLMHCHIPFHVAAGLGVQFVER
RG-EIT---AK--D------G---------FA------EMKRGCGEWGEWVGE-------
-------------
>ur|A0A165NSW6|34_554|8.1e-128|Exidia_glandulosa_HHB12029
---KCTNAQSRLCW-D-G------------KYDINTDYYT--SGP-------RTGKTVR-
-----YNFVLS-NVT--LHP-EGV---P-R--HMLAVN---------------GQVPGP-
---------------TIIANWGDMI----------EVTVTNKLK----D-NATSIHWHGV
RQ-LENSKYDGTNGITECPLAP-GDTKVYRFLAEQYGT----SWYHSHYSAQYGDGTWGT
ILINGP----ASAE-YDIDLGTIALSTIYN-QTAFQEG-VAAEQV------------GP-
---LP--P---STQNTLINGTNVFL---------A-----D------PSL-------GKR
FQT----TFKPGKTHRIRFVNTAVDSFFVVSLDNHNMTVIASDFVPIRPYTTGS------
----ISIGIG--QRYDVVIEA---NQ---------P--------V-A-TYWLRV-TQ-QG
-NFAGTGGGFC--GAV-------------NS----A--DRTENGFIAYQ--G-A------
--SG------------------L---PKT---VG--PI----P----A---N-NT-Q---
C--TDE-----TQ-LVPYLPITVD---PS-------G-----F-------DL-SDAS---
VFNVSQPL--NS-T-DP-----LG--R-------QVIRWTIAGK------TE-----IGQ
WDYPT------------------LQQLA-D-------R-----N---T---------T--
-FSP-P--T---------------LNP------VF-L-N-----KP-------------D
S--TAYWIV-N--N-TF------------------P---IAHPMHLHGHDFNIIA-SGA-
--G-T------------F-DPS--------------TVK----LNWNNPPRRDTAMLP--
----G----S-------------GYLILAVKVD-NPGTWLFHCHIAWHVSQGLSLQVIER
QD-EIF------------------------------------------------------
-------------
>ur|A0A167XWI9|52_388|7e-127|Niveomyces_insectorum_RCEF_264
--QSCNTPSNRACW-L-P------------GFDINTDWEV--NAP-------TTGVVRS-
-----YTFVLT-EVDNYIGG-DGV---A-KN-KAMLIN---------------GQFPGP-
---------------TVEANWGDTI----------SVNVVNKLR----T-NGTGIHWHGI
RQ-LNNNINDGVPGVTECPIPP-GHNKTYTFTAMQYGT----SWYHTHVSSQYAYGVTGS
IQINGP----ASLN-YDVDLGPFPISDWYY-GSADELL-YRVSDASHPFVPG---RPG--
---AS--P---PSDNLLFNGTNINPRAGSGGSGGG-----G-------GG-------GAY
ATV----NLTPGKRHRLRLINPSVDNTFTVSIVNHQMTVIATDFVPVDAYTTSS------
----LFLGVG--QRYDVILDA---SQ---------G--------I-D-NYWINA-TY-SA
-T------HAC--GS--------------SN-------NPYPAAILHYD--G-A----P-
--VY--------------------------------------------------------
-----------TG-----------------------------------------------
------------------------------------------------------------
------------------------------------------------------------
------------------------------------------------------------
------------------------------------------------------------
------------------------------------------------------------
------------------------------------------------------------
------------------------------------------------------------
-------------
>ur|A0A9P5HGG8|72_602|2.5e-126|Cylindrodendrum_hubeiense
-----NTADTRSEW-C-D-------------YDIDSDYDT--EVP-------DTGVTRE-
-----YWLELT-DVT--VAP-DGI---S-R--VAMAVN---------------GSIPGP-
---------------TLFADWGDNV----------VIHVTNSLT-T-SL-NGTSIHWHGI
RQ-NYTNQHDGVVAITQCPLAV-GSSMTYKWRATQYGS----SWYHSHIGLQAWEGVFGG
IIINGP----ATAD-YDEDLGLIFLNDWDH-QTVDELY-HSAET-------------G--
---GP--P---QLNNGLINGTNVWT---------E-D---G------VTT-------GER
FNV----SFTAGKSYRMRLVGAAVDTHWKFSIDNHTMTVISADLVPVEPYETTI------
----VNVAMG--QRYDIIVTA---NQ---------AD------LA-D-NFWMRA-IP-QV
---------AC--SD--------------NE----S--LNNIKAIVYY---G-D----E-
--PS------------------E---PTT---DP---Y----A----Y-----TD-G---
C--DDD----TLT-LVPWVAKNVE---AA-------A-----W-------KD--------
LETA-------A-I-SR-----TS--A-------GLFKWTLNST------SM-----LVD
WADPT------------------LEYVL-D-------G-----V---S---------T--
-FE--T--D---------------DAV------IK-L-D-----TP-------------D
E--WVYFVI-Q--T-TM------------------T---VPHPIHLHGHDFYVLA-QGT-
--G-T------------Y-SSA--------------TTV----LNTSNPPRRDTAMLP--
----S----G-------------GFMVMAWKAD-NPGVWLMHCHIGWHTSEGFALQFIER
ES-EIS---AL--I--------D-------SD------LLGDVCTGWGTFQEE----H-E
IE-----QEDSG-
>ur|D5GJG8|45_577|7.8e-126|Tuber_melanosporum__strain_Mel28
-----HGPTTRNCWDG--------------GRDINTDYYS--NFP-------LTGRVRE-
-----YWLRVE-NST--FAP-DGY---Q-R--TVLTFN---------------GTLPGP-
---------------TLHADWGDTM----------RIHVTNGME----Y-NGTSIHWHGV
RQ-LDTTEQDGVNGITECPFPP-GYSLTYEWKATQYGT----SWYHSHFSLQYADGVAGA
LVINGP----ASAN-YDEDLGPIMLDDWYH-STAFGLW-QHIPT-------------T--
---GP--Q---AANNGLINGMNVFD---------C-S---G----STDPNCV---GGGKR
FLT----KFKPGKKYLLRFVNIATDTFFKVTLDNHTMTVISMDFVPITPYETEF------
----VSIGIG--ERYQVIIEA---NQ---------A--------T-D-NYWLRA-IS-QT
---------SC--GAA-------------NP----N--RLNIKGIVRYS--G-A----A-
--NR------------------E---PTT---SA---R----A----I-----PD-S---
C--ADEP---KDK-LVPVVAKSVP---PS-------D-----L-------SI-SQ-----
RENV-------S---MT-----IS--D-------NRIHWKLNGI------SA-----KID
WLNPT------------------LLHVL-K-------G-----Q-------------T--
-FP--E--D---------------YNV------LE-I-D-----GS-------------N
P--WYYLVI-E--T-DL------------------P---IEHPIHLHGHDFYLIA-QES-
--G-T------------F-DTS--------------KVK----PKWSNPPRRDVAMLP--
----G----S-------------GYMVIAFQTD-NPGVWLLHCHIAWHVSGGFALQFVER
KT-DLL---KR--F------N-P-------AG------AWTDTCSAWNTYISS----D-I
DP-----------
>ur|A0A2V1D3I4|56_592|5.3e-125|Periconia_macrospinosa
------GPETRSCW-T-E------------DFNVLTDMDL--YWP-------DTGVYRQ-
-----YTFEIT-NTT--LAP-DGF---A-R--PMQVIN---------------GQYPGP-
---------------TIEANWGDII----------QVTVINRLT----A-NGTGIHWHGA
RQ-LHSNEMDGTGALTECPIPP-GASKVYTFKATQYGS----SWYHSHYSVQYGDGVLGG
IIVHGP----ATQN-YDIDLGLFPMTDWFH-TPVSEVS-SGAHHT------------R--
---GP--P---TSDNILINGTMTSA---------Y-----G----------------GRR
PVT----MLTPGKTHRLRLMNTGINNWIHASLDNHTFTVIAADFVPIEPFETKE------
----LSIGIG--QRYDVLIHA---NQN-------PS--------S-S-SYWFRV-GT-GG
---------WCD-GP--------------NL----S--ANTSRGIFRYT--S-T----S-
--SPAS------PSLLASSYYDE---PTS---VP--ST----P----L-----MS-G---
C--WDE-----ER-IVPVQKTEVP---RN------------------------VPK----
EMQVSFS------T-TD-----VS--T-------SGVHWLIDGS------AM-----KSD
LKWPT------------------LVKVA-D-------G-----V---R---------E--
-FD--R--A---------------SNV------YR-V-G-----EE-------------G
G--WQYWVI-Q--Q-SHSH-------------PASN---MPHPLHLHGHDFFILE-SASN
--A-T------------W-TGN--------------ISS----LHFSNPPRRDSTTLP--
----S----N-------------GYVVLAFESD-NPGVWLMHCHIPFHVGQGFGLQFVER
EE-EIV---DT--I------G-R-------MG------DMRRECGDWRAFQ---------
-------------
>ur|W3XJD1|34_570|1.8e-124|Pestalotiopsis_fici__strain_W106-1_/_CGMCC3.15140
-----NTADTRSEW-C-D-------------YSIDTDYTS--TSP-------DTGVTRE-
-----YWFELT-ETT--ASP-DGV---E-R--YVQAIN---------------GTIPGP-
---------------TIIADWGDTV----------VVHLTNSLS-S-ST-NGTSLHFHGI
RQ-NYTNQNDGVSSITQCPTPP-GSSITYTWKAEQYGS----TWYHSHFALQAWQGVFGG
IIINGP----ATAD-YDEDLGHVFLNDWSH-ETVDQLY-YTAET-------------S--
---GP--P---TLDNGLINGTNVYG---------D-D---D----DDDQV-------GTR
FSV----SVTEDSSYRMRIVNAAVDSHFRFMIDNHTMTVISMDLVPIEPYTTDV------
----LSIGMG--QRYDIIITA---DQ---------AA------VA-D-SFWIRA-IP-QA
---------AC--SE--------------ND----S--TDNIKGILYY---G-D----S-
--TT------------------T---PTTSRPSS---Y----E----S-----GL-D---
C--IDED---ASN-LVPYISQTIT---SA-------T-----N-------EG--------
EEDA-------T-V-AF-----ND--D-------DLFKWYLNST------TM-----VVS
WSDPT------------------LMQVY-D-------N-----V---T---------S--
-FE--T--S---------------DAV------IE-L-P-----DA-------------D
E--WVYLVI-E--T-SF------------------T---VPHPIHLHGHDFLVLA-SDE-
--G-T------------Y-DS---------------SVT----LNMDNPPRRDTAMLP--
----S----A-------------GYLVIAFKTD-NPGAWLMHCHIGWHTSEGFALQFVER
QS-EIS---AL--L--------D-------YD------SMSDNCDAWSSYETT----E-S
VE-----QDDSGI
>ur|R0K9V3|54_600|3e-124|Exserohilum_turcicum__strain_28A
----GNTPKTRHCW-T-P------------GFTDTTNTYK--SWP-------NTGVVRT-
-----YHLKIQ-NTT--CSP-DGG--PS-R--VCMLVN---------------GMLPGP-
---------------TIVADWGDTL----------RITVENHLQ----S-NGTSMHWHGL
RM-LNNNIQDGVNGITECALAP-GDVKTYEFQVTEHGT----SWYHAHFSSLQGEGVWGP
IVINGP----ATGS-YDEDLGVMPISDWYH-KTSYQIS-SIAYQNDQ--------AGG--
---RP--P---IPNSILVNGTARSA---------T-----G--------R-------GTW
NKV----QIQRGKRYRLRLVNAALQTNMMVNLDGHPFKVIANDFVAIKPYTTTH------
----LQIGIG--QRYDVIFTA---DQ---------K--------A-G-NYWFRA-VA-DT
---------LC--QS--------------GA-------LGEGRAIFTYK--G-H----A-
--VA------------------D---PTS---TA---P----PI---P-----FT-A---
C--LD------PM-AVPRVAVDVP---SK-------T-----F-------AD-HAK----
KLPVGFGR-----V-KK-----HG----------NTVLWSIDGV------AM-----HID
PGKPT------------------LEYVA-E-------H-----N---D---------S--
-IP--Q--S---------------YNV------ID-L-PS---NSA-------------S
T--WSYWII-Q--Q-LRTN---------------PP---VAHPIHLHGHDFSILG-QGLD
--G-T------------F-DIN------------THFKS----LQFTNPPRRDVVQLP--
----G----T-------------GWVVIAFPTD-NPGAWLCHCHIGTHVESGLSLQFLER
KQ-DIK---LP--A--------P-------GS------EWYRTCKNWAAYKAG---RADY
WP-----QDDSGL
>ur|A0A484FK31|40_575|5.4e-124|Colletotrichum_orbiculare_species_complex
----GNTASTRTEW-C-D-------------YSIDTDYAT--EVP-------DTGVTRE-
-----YWLELT-DVT--VSP-DGV---S-R--SAMAVN---------------GSIPGP-
---------------TLFADWGDTV----------TVHVTNSLT-T-SN-NGTSIHFHGI
RQ-NFTNSADGVSSITQCPTAP-GSSVTYTWRATQYGS----TWYHSHFALQAWQGIFGG
IVINGP----ATAD-YDEDLGVLFLNDWDH-QTVDELY-SSAET-------------S--
---GP--P---TLDNGLINGTNVYG---------D-D---G----DSAQT-------GSR
FNV----TFASGTSYRIRLVNAAVDTHWKFSIDNHTMLVIAADLVPVEPYNTTV------
----LDMGMG--QRYDVVVTA---DQ---------AA------AA-D-NFWMRA-IP-QA
---------AC--SD--------------ND----S--TDNIKGVVSYA--A-G----T-
--YA------------------T---PTT---TG---Y----T----Y-----TD-S---
C--DDE----TAN-LVPYVSKTVS---AA-------N-----W-------DD--------
LESA-------T-V-AK-----NT--A-------GLFKWSLNST------SM-----LVD
WANPT------------------LQQVLAN-------S-----S---T---------S--
-YE--T--D---------------DAV------IE-L-T-----EA-------------N
Q--WVYFVI-E--T-TL------------------A---VPHPIHLHGHDFFVLA-QGS-
--G-T------------Y-SSD--------------SVA----LTTANPPRRDTAMLP--
----S----S-------------GYLVMAWETD-NPGAWLMHCHIGWHTSEGFSMQFVER
AG-EIA---AI--T--------D-------AT------ALDDACSTWSAFQEE----N-S
IE-----QEDSG-
>ur|A0A2J6S2H7|7_548|9e-124|Hyaloscypha_variabilis__strain_UAMH_11265_/_GT02V1_/_F
---SSNTPTSRSCW-G-N-------------YSINTDWYS--VIP-------DTGVTRE-
-----YWLSVE-NST--LAP-DGY---E-R--IALTFN---------------GTIPGP-
---------------AIIADWGDNL----------VIHVTNNLE----H-NGTSIHWHGM
RQ-LNNVEYDGVPGVTQCPIAP-GDSMTYKFQATQYGS----TWYHSHFTLQYGDGLLGP
LIINGP----ATAD-YDEDLGMLFLSDWGH-TPALELW-DTAKL-------------G--
---AP--P---TLETGLVNGTNTYD---------C-S---G----STDAACI---GGGKK
FET----VFEAGKKYRIRVVNTAIEAHFQFSIDGHNLTVIGNDLVPIVPYETDS------
----VLVSIG--QRYDVIVEA---NA---------V--------A-D-NYWLRA-GW-VT
---------AC--SA--------------NL----N--PDNITGIVRYD--N-T----S-
--TA------------------D---PTS---TG---I----T----V-----GS-N---
C--GDEP---LES-LVPYLAINVG---NY-------T-----E-------VT--------
EEAL-------S-F--------AF--S-------SYFTWTINSS------SL-----YLN
WSNPT------------------TLRIF-N-------D-----E---L---------I--
-WP--T--D---------------YNV------VP-I-N-----QVDST----------D
E--WAVYVI-QDSS-GI------------------G---LYHPIHLHGHDFWIIG-QAS-
--E-I------------F-DLD--------------TSA----LNLVNPPRRDVATLP--
----A----N-------------GYLAIAFKKD-NPGSWLLHCHIAWHTSEGLAMQFVES
EA-DIA---VS--M------T-D-------TA------AFEDVCKAWDAYTPT----E-V
YL-----QDDSGI
>ur|A0A177C9F9|40_560|1.6e-123|Didymosphaeriaceae
----TNGPTSRNCW-L-P------------GFDSNTDMYN--SWP-------NTGRVVK-
-----YDLAVT-NTT--CNP-DGS--RE-R--VCLLID---------------NSMPGP-
---------------TIIGNWGDTF----------EITIRNKMQ----H-NGTSFHWHGL
RQ-LHSNTEDGVNGVTECALAP-GDTKTYRFRATEYGT----SWYHSHFSAQYGDGTLGT
IIINGP----ATAN-YDVDLGTYTVQDWYN-ITAYHAS-SIALMT------------G--
---RG--P---AGTNILVNGTNKKT---------E-----G-----SVTT-------GKY
NKV----KIQTGKKYRLRLVNPSIDAAIRVSLDGHPFTVIANDFVPIVPYNTNW------
----VLVGIG--QRYDVIFTA---NQ---------T--------A-G-NYWFRA-EA-HA
---------PC--IS--------------FN-------AGVGRSIFTYD--G-V----A-
--VA------------------D---PNS---AA---L----SG---A-----PT-T---
C--ED------PK-TVPKIAKNVP---KD-------T-----F-------AN-QAQ----
QLPVSFDN--RT-V-AT-----NN--Q-------SIVLWTVNGT------SM-----IID
PAEPT------------------LEYMA-K-------G-----Q---S---------N--
-YP--K--N---------------YNL------IN-I-S-----DS-------------A
A--WTYWII-Q--Q-AANN---------------PA-GVLAHPIHLHGHDAYVLG-TGS-
--G-Q------------F-NID------------THLSS----LTFTNPTRRDVYHLP--
----A----N-------------GWLVIAYPTD-NPGAWLMHCHIAFHVAMGLSVQFVER
QS-EIN---LP--A--------Q-------NS----------------------------
-------------
>ur|A0A9P5CL75|32_564|3.5e-123|Cryphonectria_parasitica
----VNSADDRSCW-G-D-------------YDLSTNYYD--EAP-------FTNVTRE-
-----YWFNIV-NTT--ASP-DGV---E-K--IVLAVN---------------GSIPGP-
---------------TIVADWGDTV----------VVHVTNSMQ----N-NGSSIHFHGI
RQ-NFTNQNDGVASITQCPTAP-GDTTTYTWRALQYGT----SWWHSHFYVQAWDGVYGG
IQINGP----ATAN-YDEDLGVVSMMDWDH-DTADNLV-LQSAV-------------T--
---GP--P---TMANGLINGMNVYT---------L-E---D-----NSTV-------GSR
YEM----EFTSGQRYRLRLVNTAADTHFKFTIDNHTMEVIASDFVPIQPYTTDV------
----VNIGIG--QRYDVIVTA---DA---------P--------S-D-NYWMRA-IA-QL
---------AC--SD--------------ND----N--PDNIKAIIRYSDAA-N----S-
--TA------------------D---PTS---TA---TAD--A----S-----VD-E---
C--VDEP---AAS-LVPYLAIPAG---GS-------AD----V-------TD--------
NFAV-------A-V-E------QL--A-------GRVDWAMGNT------TF-----INE
WGYPS------------------IQQVY-D-------G-----N---N---------T--
-WG--E--S---------------QNV------IQ-L-P-----QA-------------N
E--WVYWIV-Q--T-TM------------------G---VTHPMHMHGHDFWVLG-AGT-
--G-T------------F-DSA--------------TAN----LSTVNVPRRDVTMLP--
----A----S-------------GWTVIAFITD-NPGVWLTHCHIAWHTSEGLAVQMVER
ES-EIV---DL--I--------D-------AD------LMNSTCSAWNDYANK----V-A
LV-----QDD---
>ur|A0A0G2ET04|57_573|5e-123|Diplodia_seriata
---------ARNCW-R-D------------HFNILTDFDA--QFP-------KNGKTVT-
-----YDLEIT-NTT--MAP-DGV---E-R--LIMAVN---------------GQYPGP-
---------------TLIA----------------------------------GIHFHGL
RQ-LNSNGADGTNGITECPIAP-GQSKTYTFQCTQHGT----SWYHSHYSVQYGDGVLGG
IIINGP----ADAG-YDEDLGVLLLNDWYY-TPSFALA-EAAAHS-----------TT--
---GP--P---RADNGLVNGTMKSP---------D-----G-------TL-------GEY
NTI----QVEKGQSYRLRVANVGTNDYYHFSIDGHNLTVISSDFVPVVPFTTSS------
----VSIGVG--QRYDVIINA---DQ---------D--------I-D-KYWIRS-DP-DG
---------TC--SN--------------NG----N--AGNIKAVLAYN--M-A----P-
-GSA------------------E---PTS---TR--HD----D----I-----PD-A---
C--DD------MA-VTPTVANTVP---SD-------R-----F-------AA-AVQ----
GLEMSVD------I-TQ-----QN--G-------PLIHWYINGS------AM-----EVD
WSYPT------------------VQYVL-D-------G-----N---T---------S--
-YP--E--E---------------TNV------VE-L-D-----EA-------------D
E--WYYFVL-Q--T-VQGS--------------PVN---LPHPIHLHGHDFYILG-AGP-
--G-V------------W-DGN--------------IDG----LQFDNPPRRDTAMLP--
----A----G-------------GHLILAFPAD-NPGAWLMHCHIPFHVGQGFSLQFLER
VD-EIE---DT--L--------D-------VD------TYSSECAAWKDYYDG---SQ-I
YT-----QTDSGL
>ur|A0A9P8VTZ6|49_581|1.7e-122|Thelonectria_olida
----GNTPSTRSEW-C-Q-------------YSIDTDYAT--EYV-------DTGVTRE-
-----YWLELT-DVV--VAP-DGI---K-R--PAMAVN---------------GSIPGP-
---------------TLYADWGDTV----------TVHVKNSLT-H-SL-NGTSIHWHGI
RQ-NHTYENDGTSAVSQCPLVP-GETQTYTWKAEQYGT----SWYHSHFVLQAWQGVFGG
LVINGP----ASAN-YDEDLGVLFLNDWSH-QTVDELH-HWAAV-------------H--
---GP--P---TSDTGLINGTNIWV---------A-E---D----NVTTT-------GER
FKL----KFESGKSYRLRLVGAAIDSHFKFSIDNHTMTVISADLVPVEPFVTDT------
----IQVGMG--QRYDVVIKA---DQ---------AD------LC-D-NFWLRA-VP-QS
---------DC--SQ--------------NH----H--GDNVKGIVYY---G-D----E-
--PS------------------T---PET---YP---H----D----T-----ET-T---
C--EDN----TSD-LIPVVPHQVD---HA-------D-----W-------TD--------
VESA-------S-V-SN-----QS--L-------GLFKWYLNST------TM-----VLD
WKKPT------------------IKQVL-D-------G-----V---A---------D--
-YE--K--D---------------DAI------FE-I-Y-----GV-------------D
Q--WVYFII-E--T-DL------------------P---IPHPIHLHGHDFYVLA-QGS-
--G-E------------Y-TE---------------HTP----LDLTNPPRRDTALLP--
----G----P-------------GHLVMAWKTD-NPGAWLLHCHIGWHMSEGFAVQFLER
ED-ELE---QI--S--------N-------KE------MIDDQCATWSAFQDE----Q-G
IH-----QWDSG-
>ur|L2GFX1|35_557|3.8e-122|Colletotrichum_gloeosporioides_species_complex
------SATNPSCWDG-T-------------YDLNTNWYE--EAP-------NTGVIRE-
-----YWFDIT-NTT--AAP-DGV---E-R--IVLAVN---------------GSVPGP-
---------------TIIADWGDTV----------VVHVRNSMQ----N-NGTSLHFHGI
RQ-NYTNEADGVASITQCPTAP-GDSITYTWHASQYGS----SWYHSHFALQAWNGLFGG
IIVNGP----ASAP-YDEDLGTIMLSDWFH-QTSDELY-PTAAT-------------N--
---GP--P---TANTGLINGTGMYN---------G-G--------------------GSR
FTT----NFEAGKSYRMRLVNGAIDTMWKFMIDNHTLEVISADFVPINPYNTSS------
----ISIGIG--QRYDVIVRA---NQ---------A--------T-D-NYWLRA-VP-EL
---------TC--SS--------------NE----N--TLDIKGIVRYD--S-S----S-
--TA------------------D---PTT---EI---G----T----Y-----MD-N---
C--LDES---MSD-LVPVVAIEAG---QQ-------T-----Y-------DD--------
TLTV-------G-L-Q------VV--S-------SQFKWTLNNS------TF-----LSD
WGYPT------------------VEQVI-D-------G-----N---D---------T--
-YS--T--Q---------------QNI------VH-L-D-----QA-------------N
V--WVHFII-Q--N-PI------------------G---LAHPIHLHGHDFWILA-QAT-
--G-T------------Y-DS---------------SVT----LQTTNAPRRDVAMLP--
----A----S-------------GYLVIGFYTD-NPGTWLMHCHIGWHTSLGFALQLIER
PD-EIG---AL--Y--------N-------QD------TLNSTCANWNAYALE----D-S
VH-----QEDSG-
>ur|A0A0P7ARS3|39_567|7.5e-122|Neonectria_ditissima
-----NTASTRSEW-C-D-------------YSIDTDYTT--EAV-------DSGNTKE-
-----YWLELT-DVT--VAP-DGV---S-R--SAMAVN---------------GSIPGP-
---------------TLFADWGDTV----------VIHVTNSLT-T-SL-NGSSVHWHGI
RQ-NYTNQNDGVTAITQCPLAP-GESLTYTWKALQYGS----AWYHSHFGLQAYQGIFGG
IIINGP----ATAN-YDEDLGMVFLNDWDH-QTVDELY-ASAQT-------------S--
---GP--P---TLDNGLINGTGVWE---------D-D---D-------ET-------QPR
FNV----SFTSGTSYRMRLVNAAVDTHWKFSIDNHTMTVIAADLVPIEPFETTI------
----ISLGMG--QRYDIIVEA---DQ---------AD------VA-D-NFWMRA-IP-QS
---------AC--SD--------------NE----S--SNNIKGIVYY---G-D----S-
--PS------------------T---PST---DG---Y----S----Y-----TD-G---
C--DDD----TSS-VTPYISQDVS---DA-------D-----W-------QD--------
LESA-------T-V-GK-----NT--A-------GLFKWYLNST------SM-----LVD
WANPT------------------LTYVL-N-------G-----T---E---------E--
-QE--T--D---------------DAV------IE-L-S-----EA-------------S
Q--WVYFVV-Q--T-TL------------------G---VPHPIHLHGHDFFVLA-QGS-
--G-T------------Y-SS---------------SVT----LNTSNPPRRDTALLP--
----A----S-------------GYLVMAWKTD-NPGVWLMHCHIGWHTSEGFAVQFIER
RS-EIE---GI--T--------D-------SD------TLEDVCTAWSSFQEE----S-E
IE-----QEDSG-
>ur|UPI00114EA63F|35_572|1.3e-121|Pyricularia_pennisetigena
----GNTPTTRSQW-C-D-------------FSIDTDYHT--VVP-------DTGVTRE-
-----YWLELS-SVQ--VAP-DGR---Q-R--SAMAIN---------------GSIPGP-
---------------TLIADWGDNV----------IVHVTNNLDPA-SN-NGTSMHFHGI
RQ-NYTNENDGVTAITQCPTPP-GSTVTYKWRATQYGS----SWYHSHWALQAWQGMLGG
LVINGP----ATQN-YDEDLGMLFLNDWDI-QTVDELY-HEAEA-------------S--
---GP--P---TLDQGLLNGTNVYT---------S-S---D-----NQTT-------GHR
WNT----TFTEGKSYRIRLVNGAIDTHWKFSIDNHTLTVIGSDFVPIKPYTTNF------
----VSIGMG--QRYDVIVTA---NQ---------AA------TA-D-AFWVRA-IP-QS
---------AC--SG--------------NS----N--ANNIRGIVYY---G-QA---S-
--DQ------------------I---PTT---AG---H----D----Y-----DD-S---
C--DDED---PAN-LIPHVAKNVG---AS-------T-----W-------AD--------
TQTA-------S-V-SF-----NT--E-------NLFRWYLNTT------TM-----LVD
WKNPT------------------VMQVA-S-------G-----N---T---------SV-
-FE--S--S---------------NAV------MV-L-D-----KP-------------D
E--WIYLAI-Q--T-TL------------------A---VPHPIHLHGHDFYVLA-QGE-
--G-D------------Y-QPG--------------TTA----LNLANPPRRDTAMLP--
----A----S-------------GHLVIAFQTD-NPGAWLMHCHIGWHTSEGFAMQFVER
QS-EML---GL--M--------D-------QA------ALESSCSAWASYQTT----N-R
VL-----QEDSGI
>ur|A0A4U0XU08|31_505|2.1e-121|Cryomyces_minteri
-----------------H------------------------------------------
--------------T--CNP-DGH--IE-R--LCLLVN---------------NQYPGP-
---------------TIHASWGDIL----------KVTVVTQMQ----D-NGTSLHFHGL
RQ-LGSNAMDGTNGITECPLAP-GESKTYTFQATQHGS----SWYHSHYSAQYGDGVMGA
IVIDGP----ATAN-YDIDFGSFIVNEWYY-QTAFQIN-FIVNARLQLLPTG-DLPAS--
---GP--P---ASDNILINGTNKNT---------Q-----G--------S-------GKY
GKT----IMEQGKRYRLRIINTAVDNALRVSLDGHPFEVVSADFVPIKPFVTDT------
----LLLNIG--QRYDVVITA---NQ---------T--------I-G-NYWFRA-TV-DE
---------AC--RA--------------FN-------HGKGLSIFSYA--G-A----N-
--SS------------------D---PTT---TG---P----T----------FS-S---
C--NDEV-------VVPWWPMTVP---SS-------S-----F-------SS-QAQ----
DLAVDVQQ--PG-V-GT-----NG--A-------SVVAWNINMT------AQ-----DVS
WETPV------------------LSYVY-N-------H-----T---T---------K--
-YP--V--T---------------ENL------LS-I-P-----NE-------------D
T--WVYWII-Q--E-TASS--------------AVP---IPHPIHLHGHDFYVLG-TGQ-
--G-Q------------W-NSS---------------SP----MNFETSPRRDSAILP--
----G----G-------------GYLVIAFLAD-NPGAWLMHCHIAWHISEGLGVTFLES
AS----------------------------------------------------------
-------------
>ur|A0A9P4PRQ8|56_581|3e-121|Karstenula_rhodostoma_CBS_690.94
-----NTADNRSEW-C-D-------------YSIDTDYYT--EVP-------DTGVTRE-
-----YWLELT-DVT--VAP-DGV---S-R--TAMAVN---------------GSIPGP-
---------------TIFADWGDTV----------IVHVTNSLT-D-SQ-NGTSIHWHGI
RQ-NYTNDQDGVVSITQCPTAP-GEHITYTWRATQYGS----SWYHSHFALQAWQGIFGG
IVINGP----ATAN-YDEDLGMLFLNDWDH-QTVDELY-ITAES-------------S--
---GP--P---TLDNGLINGTNTYG---------E-G--------------------GFR
YNV----SFTSGTSYRMRLVNAAVDTHFKFSIDNHTLQVIASDLVPIIPYETTV------
----LDIGMG--QRYDIIITA---DQ---------AS------VA-D-DFWLRA-IP-QS
---------AC--SE--------------NG----N--TNDIKGIIYY---G-S----N-
--PS------------------T---PST---SA---H----A----Y-----TD-S---
C--ADE----SAN-LIPHLTKTVG---AS-------S-----T-------TT--------
TEAA-------T-V-GF-----ND--D-------ALFRWYLNST------TM-----AVD
WNDPT------------------LSQIL-N-------G-----E---T---------T--
-YN--T--S---------------DAV------IS-L-P-----TA-------------N
T--WIYLAI-E--T-TF------------------A---VPHPIHLHGHDFFVLA-QGD-
--G-S------------Y-SS---------------TVA----LNTTNPPRRDTAMLP--
----A----S-------------GYLVVAFETD-NPGAWLMHCHIGWHTSEGFALQFVER
YG-EIA---GI--T--------G-------EE------RLGEGCSAWSTFYEA----S-G
IE-----QEDSG-
>ur|A0A5N6YP66|33_558|4.4e-121|Aspergillus
-----HGPSNRACW-S-D------------GYDLSTNYYE--DAP-------DTGVVRE-
-----YWFNIE-NTT--AAP-DGV---E-L--PVQLIN---------------GSFPGP-
---------------TIIADWGDTV----------VVHVTNALQ----A-NGTGLHFHGI
RQ-NWTDQMDGVPSITQCPIAP-GDSNTYRWRATQYGT----GWYHSHFFVQAWDGVFGG
IVVNGP----ATAN-YDVDLGHLFLNDWYH-KTADELV-LEAST-------------G--
---GP--P---TAPNGLINGTNTYG-----------------------TL-------GSR
FET----TFEAGTRYRIRLVNAAADNHFRFMIDNHTMEVIATDFVPIHPYNTTQ------
----LSIGMG--QRYDIIVTA---KE---------LD-------S-G-DFWLRA-IP-QE
---------AC--SE--------------TD----A--VDNIKGIIRYN--S-S----S-
--TT------------------E---PTT---SA---Y----S----Y-----TD-S---
C--SDES---SSD-LVPYLAINAS---EN-------YV----Y-------ST--------
SEDV-------A-V-Q------VT--E-------NALLWTMNKT------SF-----RTQ
WDYPT------------------LMQVA-E-------N-----N---H---------T--
-WT--A--K---------------ERI------IH-L-P-----YR-------------D
E--WVYMVI-H--S-PF------------------A---QDHPMHLHGHDFWVLG-SGY-
--G-E------------F-DSS-------------QAGS----LTLVNSPRRDVAMMP--
----A----S-------------GYLVIAIKTN-NPGAWLMHCHIAWHTSEGFAVQLLER
AS-EIS-------I--------D-------QD------ALNRTCTNWKSYVAA----Q-S
VV-----QHDSG-
>ur|A0A9P9W8G8|38_550|5.7e-121|Neoarthrinium_moseri
--------TANECW-G-D-------------YSLSTNWYE--EGP-------DTGVIRE-
-----FWWEIS-ETT--LSP-DGF---P-R--TVMAIN---------------GTIPGP-
---------------QITADWGDTI----------VVHVTNSVA----N-NGSSIHWHGI
RQ-MGSVLYDGVSGITQCPSAP-NDTQTYTWKATQYGT----TWYHSHFSLQAWNGVFGG
IVINGP----ASAP-YDADTGTLLLSDWYH-QTTDALY-QQAQT-------------S--
---GP--P---PAQNGLLNGTNTGA---------D-G------------S-------GTK
FQT----TVTAGARTRLRLVNTALDTHFRFSIDNHTMTVIAADLVPINPYNATD------
----ISIGIG--QRYDVIVEA---NQ---------D--------P-G-NYWLRA-IP-QT
---------SC--SST-------------NE----N--LLNITGIFNYD--G-V----D-
--VA------------------E---PAS---TM---W----P----F-----TD-S---
C--DDES---MDK-LKPFVALDAG---QG-------G-----K-------EA--------
DFEV-------G-L--------VV--N-------GVFRWTINDQ------QF-----YTH
WEYPT------------------LKQVI-D-------N-----N---G---------S--
-WA--A--E---------------QHV------NI-F-N-----ET-------------N
E--WVYFII-E--S-QL------------------G---ITHPIHLHGHDFYVLG-QEA-
--AAT------------Y-TG---------------TDQ----LNFSNPPRRDVAMLP--
----A----S-------------GYLVMGFPTD-NPGVWLLHCHIGWHTVEGLALQLVER
TS-EIA---AT--V--------D-------AD------ELNGACSSWVDWATE-------
-------------
>ur|A0A9P5CNR5|38_575|6.2e-121|Cryphonectria_parasitica_EP155
-----NTATSRDCW-G-D-------------YSIDTDYYT--TTP-------DTGVTRE-
-----YWLNVE-EGP--CSP-DGV---EVS--ACMSFN---------------GTIPGP-
---------------TLSADWGDTL----------KIHVYNNLT----T-NGTSIHWHGL
RQ-LYSSQMDGVPGVTQCPIAP-GEEMTYEFRVTQYGS----TWYHSHFSLQYGEGLFGP
LILNGP----ATAD-YDEDLGLLFLQDWSH-TPAFELW-DTAKQ-------------G--
---GQ--P---QLENGLINGTNTYN---------N-S---G----TVT---------GQK
WET----TFEAGKKYLFRIVNVALEGHFDFSIDGHNLTVIGNDLVPIVPYTTDS------
----LLISIG--QRYDVIVEA---NA---------E--------A-G-DYWLRA-GW-QT
---------AC--AT--------------NG----N--AAGITGIIRYD--S-S----S-
--TA------------------D---PTT---TG---N----T----V-----ST-F---
C--GDEP---IES-LVPYLKKDVG---NI-------V-----S-------TS--------
EEDL-------Y-F--------SF--G-------SYFTWTLNGS------SF-----YID
YTDPT------------------LDYVF-D-------N-----S---T---------S--
-FP--T--D---------------YNA------VN-V-G-----ASSPNA---------S
E--WTVLII-TDET-GF------------------G---IYHPIHLHGHDFWIVG-SEA-
--A-T------------F-DID--------------TFK----PNTTNPARRDTTVLP--
----A----N-------------GYLALAFQLD-NPGAWVSHCHIAWHASEGFSIEFVES
ED-QIS---TT--L----GSS-A-------ST------LVKDTCASYNTYNAT----A-V
FH-----QDDSGI
>ur|A0A6A6TAV2|42_569|8e-121|Lophiostoma_macrostomum_CBS_122681
----GNTASTRDEW-C-D-------------YTIDTDYAS--KAP-------DTGVTRE-
-----YWLELT-DVT--VAP-DGV---S-R--SAMAVN---------------GSIPGP-
---------------TLFADWGDTV----------IVHVTNTLT-T-SQ-NGTSIHFHGI
RQ-NYTNDQDGVSSITQCPTAP-GESLTYTWKAVQYGS----TWYHSHFALQAWEGIFGG
IVINGP----ATAN-YDEDLGMLFLNDWDH-STVDELY-ISAQT-------------S--
---GP--P---TLDNGLINGTNTYN---------D-G--------------------GYR
FNT----SFTSGTSYRIRVVNAAVDSHFKFSIDNHTLQVIASDLVPIEPYSTTV------
----LDIGMG--QRYDLIVTA---DQ---------AS------VA-D-NFWLRA-IP-QS
---------AC--SE--------------ND----N--ADDIKGIIYY---G-D----S-
--PS------------------T---PET---TG---Y----D----Y-----TD-S---
C--DDE----TSN-IVPYISKTVG---DS-------S-----E-------TD--------
LETA-------R-V-AF-----NS--D-------NLFRWYLNST------TM-----VVE
WEDPT------------------LLQIL-D-------G-----N---T---------T--
-YA--T--S---------------NAV------IE-L-P-----DA-------------D
E--WVYVVI-Q--T-TV------------------A---VPHPIHLHGHDFFVVA-QGS-
--G-T------------Y-SSS--------------TTT----LNLSNPPRRDTAMLP--
----S----G-------------GYLVLAFQTD-NPGAWLMHCHIGWHTSEGFALQFVER
YS-EIA---GI--T--------D-------SD------TVTSNCDAWSTFMES----S-G
IE-----QDDSG-
>ur|Q96WM9|40_581|1.4e-120|Sclerotiniaceae
----ANSATSRSCW-G-E-------------YSIDTNWYD--VTP-------NTGVTRE-
-----YWLSVE-NST--ITP-DGY---T-R--SAMTFN---------------GTVPGP-
---------------AITADWGDNL----------IIHVTNNLQ----H-NGTSIHWHGI
RQ-LGSLEYDGVPGVTQCPIAP-GDTLTYKFQATQYGT----TWYHSHFSLQYADGLFGP
LIINGP----ATAD-YDEDVGAIFLQDWAH-KSVFEIW-DSARQ-------------G--
---AP--P---ALENTLMNGTNIYD---------C-S---A----STDANCV---GGGKK
FEL----TFVEGTKYRLRLINVGIDSHFEFAIDNHTLTVIANDLVPIVPYTTDT------
----LLIGIG--QRYDVIVEA---NA---------A--------A-D-NYWIRG-NW-GT
---------TC--SS--------------NS----E--AANATGILRYD--S-S----S-
--TV------------------D---PTS---VG---V----T----P-----RG-T---
C--ADEP---VAS-LVPHLALDVG---GY-------------S-------LV--------
DEQV-------S-F--------AF--T-------NYFTWTINSS------SL-----LLD
WSSPT------------------TLKIF-N-------N-----E---T---------I--
-FP--T--D---------------YNV------VA-L-N-----QTDAN----------E
E--WVVYVI-EDLT-GF------------------G---IWHPIHLHGHDFYVVA-QET-
--D-V------------F-SAT------------KSPAN----FNLVNPPRRDVAALP--
----G----N-------------GYLAIAFKLD-NPGSWLLHCHIAWHASEGLAMQFVES
QS-SIA---IG--M------S-D-------TD------IFEDTCANWNAYTPT----E-L
FA-----EDDSGI
>ur|UPI001E8EAA9E|33_564|2.1e-120|Ilyonectria_robusta
----GNTATTRSEW-C-D-------------YSIDTDYST--EYV-------DTGVTRE-
-----YWFELT-DVT--VAP-DGV---S-R--SAMAVN---------------GSIPGP-
---------------TIFADWGDTV----------TVHVTNSLS-T-SL-NGTSIHWHGI
RQ-NFTNQNDGVVSITQCPLAV-SESTTYTWKATQYGS----SWYHSHFGLQAWQGIFGG
IIINGP----ATAN-YDEDLGMVFLNDWDH-QTVDELY-SSAET-------------S--
---GP--P---TLDNGLINGTNVYG---------D-D---D----DSSQT-------GTR
FNV----SFTSGTSYRMRLVNAAVDTHWKFSIDNHTMMVIASDLVPIEPYNTTV------
----LDISMG--QRYDIIVTA---DQ---------AD------VA-D-NFWMRA-IP-QA
---------AC--SD--------------ND----S--TDNIKGIVYY---G-D----S-
--PS------------------T---PST---TA---Y----S----Y-----TD-S---
C--EDE----T-S-LVPYISKTVS---SA-------D-----W-------SA--------
LDAA-------T-V-SK-----NT--A-------GLFKWYLNST------TM-----LVD
WENPT------------------LQSVA-N-------G-----T---T---------D--
-FE--T--Q---------------DAV------IQ-L-E-----DA-------------N
E--WVYFVV-E--T-TM------------------A---VPHPIHLHGHDFFILA-QGT-
--G-T------------Y-SS---------------SVT----LNTSNPPRRDTAMLP--
----A----S-------------GYLVMAWETD-NPGVWLMHCHIGWHTSEGFAVQFIER
QS-EIP---SM--V--------N-------NT------TMSDICDAWETFQAE----N-E
VE-----QEDSG-
>ur|A0A010QUW1|41_573|3.3e-120|Colletotrichum
----GNTASTRSEW-C-D-------------YSVDTDYWT--EAP-------DTGVTRE-
-----YYLELT-DVT--VAP-DGV---S-R--SAMAVN---------------GSIPGP-
---------------TIFADWGDTV----------VVHVTNSLT-T-SN-NGTSIHFHGI
RQ-NYTNQNDGVSSITQCPTAP-NDTITYTWRALQYGS----TWYHSHFALQAWQGIFGG
IIINGP----ATAN-YDEDLGMMFLNDWDH-QTVDELY-STAET-------------S--
---GP--P---TLDNGLINGTNVYG---------D-D---D----STTQT-------GYR
YNV----TWTSGTSYRLRLVNAAVDTHWKFMIDNHTMEVIASDLVPITPYNATV------
----LDIGMG--QRYDIIVTA---DQ---------AD------VA-D-NFWIRA-IP-QS
---------AC--SD--------------ND----S--TDNIKGIISY---T-G----T-
--IT------------------T---PTT---SA---Y----S----Y-----TD-S---
C--DDE----TDN-ISPYVSKTVD---SA-------N-----W-------DE--------
LESA-------S-V-SK-----NT--A-------GLFKWYLNST------SM-----LVD
WANPT------------------LESVI-N-------G-----N---T---------T--
-WE--D--D---------------DAV------IQ-L-D-----EA-------------N
Q--WVYFVI-E--T-TL------------------A---VPHPIHLHGHDFFILA-QGS-
--G-T------------Y-SS---------------SIT----LNTSNPPRRDTAMLP--
----S----S-------------GYLVMAWETD-NPGAWLMHCHIGWHTSEGFSMQFVER
YS-EIA---AI--T--------D-------NS------TLTDTCDTWTTFQEE----Y-S
IE-----QEDSG-
>ur|A0A9W9CZ73|33_570|4.2e-120|Gnomoniopsis_smithogilvyi
-----HSAEDRSCW-G-D-------------YDLSTNYYE--VVP-------DTGVTRE-
-----YWFNIV-NTT--ASP-DGV---E-K--MVLTVN---------------GTVPGP-
---------------TIIADWGDNV----------IVHVTNSLQ----N-NGTSIHFHGI
RQ-NYTNQNDGVASVTQCPTAP-GDTLTYQWRATQYGS----SWWHSHFYVQSADGMFGG
IIINGP----ATAN-YDNDLGNLALFDWDH-DTADNLV-AQAAI-------------S--
---GP--P---EMANGLINGTNIFT---------Q-D---D-----GTIV-------GSR
FET----TFTSGESYRLRLVNTAADTHFKFTIDNHTMQVIATDFVPIQPYTTDV------
----INIAIG--QRYDVIVTA---NA---------P--------A-D-NYWMRA-IA-QA
---------AC--SD--------------NA----N--PDNIRGIIRYD--G-TA-D-S-
--TA------------------D---PTS---TV---AAS--A----T-----VD-E---
C--VDEP---VES-LVPYLQIDAS---DL-------AD----V-------SD--------
NFAV-------A-F-T------SE--A-------NRFYWYMANT------TF-----INQ
WNDPT------------------IEQIY-ERGVG---D-----S---V---------T--
-FA--A--E---------------QHV------YE-L-P-----EA-------------D
Q--WVYWIV-Q--T-AM------------------A---VPHPMHMHGHDFWVLG-SGD-
--G-T------------Y-DAS--------------TAN----LTTVNSPRRDVVLLP--
----A----D-------------GWVAFAFKTD-NPGVWLTHCHIAWHTSEGLAVQMIER
ES-EML---DL--I--------D-------AD------VMNSTCTAWNSYQSA----V-S
LV-----QDDSG-
>ur|A0A6A6ATJ5|31_546|5e-120|Dothidotthia_symphoricarpi_CBS_119687
-----NTAADRSQW-C-D-------------FSIDTDWYE--EAP-------NTGVTKE-
-----YWIEIT-NMT--IGP-DGY---S-R--VALGIN---------------NTIPGP-
---------------LLEANWGDTV----------KIHVLNSLE----S-NGTTIHWHGL
RQ-NYTVQEDGVPSVVQCPDAP-GTTHTYTWRATQYGT----SWYHSHVALQSWNGVYGP
LVIHGP----ATAN-YDEELEPIMLSDWSH-QTADALA-NKAAA-------------L--
---GP--P---RLDTGLINGHGTLN---------G-T--------------------GSR
YQT----SMEAGKKYRMRLINGAIDTHFKVSLDNHTMTVIAMDFVPVKPFQIDV------
----LDINMG--QRYDVIIEA---NQ---------A--------P-T-DYWFRA-IP-QA
---------SC--SN--------------NG----N--ADDIRAIVRYS--P-S----S-
--TA------------------D---PKS---VS---WPG--N----A-----KD-R---
C--MDVA---YES-LVPHVPHTVV---SP-------I-----K-------GD---T----
ELAV-------G-L-A------KT--D-------GLFTWNIALS------SM-----HVS
WEMPS------------------LLSIA-E-------G-----K---T---------D--
-FE--T--N---------------DNV------YL-L-P-----NA-------------N
E--WIYWVI-D--T-AI------------------P---VPHPIHLHGHDFYVLA-QAES
--A-T------------W-NA---------------SVP----LNLNNPPRRDVATLP--
----A----S-------------GYLVIAFLTD-NPGAWLMHCHIGWHVAEGLALQFIER
QS-EIK---AT--L--------D-------ID------QLSSTCKTWDEYK---------
-------------
>ur|A0A6P8BIE5|36_573|6.3e-120|Pyricularia_grisea
-----NTATTRSQW-C-E-------------YSVDTDYNS--VVP-------DTGVTRE-
-----YWLELT-DVQ--VAP-DGR---Q-RSHSAMAIN---------------GSIPGP-
---------------TLFADWGDNV----------IVHLTNNLDPS-EN-NGTSMHFHGI
RQ-NYTNQNDGVSAITQCPTPP-GSTVTYKWRATQYGS----SWYHSHWALQAWQGMLGG
IIINGP----ATEN-YDEDLGMLFLNDWDI-HTVDQLY-YKAQT-------------S--
---GP--P---TLDQGLINGTNVFN---------S-S---D-----NQVT-------GHR
WNT----TFTEGKSYRIRLVNGAIDTHWKFSLDNHTLTVIGTDFVPIKPYTTNI------
----VDIGMG--QRYDIIVTA---NQ---------AA------TA-D-AFWMRA-IP-QS
---------AC--SD--------------NS----N--AQDIRGIVYY---G-QA---S-
--EQ------------------L---PTT---NG---Y----D----Y-----DD-S---
C--ADED---PSN-LVPYVAKNVG---SS-------T-----W-------AD--------
TQGV-------S-V-AF-----ND--E-------RLFRWYLNTT------TM-----VVD
WKNPT------------------VMQVA-T-------G-----N---T---------SV-
-FE--S--S---------------NAV------MV-L-D-----KA-------------D
E--WIYLAI-Q--T-TL------------------A---VPHPIHLHGHDFFVLA-QGS-
--G-Q------------Y-QPG--------------TTA----LNLVNPPRRDTAMLP--
----A----S-------------GHLVMAFLTD-NPGAWLMHCHIGWHTSEGFAMQFVER
QS-EML---GL--M--------D-------QE------ELNDSCAAWASYQKT----Y-K
VL-----QEDSG-
>ur|A0A1V1TFS1|47_564|1.2e-119|Xylariales
-----------NCW-G-N-------------YSLSTNWYE--EAP-------DTGVIRE-
-----YWFELV-NKT--LAP-DGV---E-R--MTLSIN---------------GSIPGP-
---------------TIEADWGDTV----------VVHVKNSMA----N-NGTSIHWHGI
RQ-MNSTDQDGVASITQCPVAP-GDSTTYRWRATQYGT----TWYHSHFSLQAWNGVFGG
IVIRGP----ASAP-YDEDRNLIVMSDWFH-QTTDELY-SIASS-------------A--
---AP--P---TANNGLINGLNVYE---------D-G--------------------GSR
YQT----QFESGKSYRLRLLNTAIDTMFRFGIDNHTLTVISADLVPIVPFETDT------
----INVGIG--QRYDVIVKA---DQ---------E--------P-G-SYWMRA-IP-QL
---------AC--GS--------------NE----M--TLNIKGIVTYD--D-L----A-
--VE------------------E---PET---DP---P----Q----Y-----DD-D---
C--DDEA---LES-LVPFVSLDVG---AA-------E-----T-------EQ--------
VMDV-------G-L-A------VV--N-------GFFKWTLNSN------TF-----LSD
WGEPT------------------LEKVL-D-------T-----D---A---------V--
-FT--D--Q---------------ENI------IT-L-N-----ET-------------N
A--WTYLVI-E--S-QI------------------G---LEHPFHLHGHDFYILA-QQP-
--GAT------------F-GD---------------DAE----LNLSNPMRRDVAMLP--
----A----S-------------GFLAIAFQND-NPGVWLAHCHIGWHTSQGFALQLVER
KS-EIE---AF--I--------D-------TD------SLSDTCTTWNAYQDA----A-G
IE-----QEDSG-
>ur|A0A319BSP9|22_546|1.5e-119|Aspergillus_uvarum_CBS_121591
------SAHNRRCW-S-D------------GFDISTNYYE--KVP-------DTGVLRE-
-----YWFNIE-NTT--AAP-DGV---E-M--PVQLIN---------------GTFPGP-
---------------TIIADWGDTV----------VVHVTNALQ----T-NGTGLHWHGI
RQ-NWTDNMDGVPSVTQCPIAP-GESMTYRWRATQYGT----GWYHSHFYVQAWDGVFGG
IVINGP----ATAN-YDVDLGHVFLNDWYH-KTADQLV-LEAAT-------------E--
---GP--P---TAPNGLINGTNTWG-----------------------SQ-------GSR
FET----TLEAGKRYRMRLVNAAADQHFRFMIDNHTLEVIANDFVPIVPWNTTQ------
----LSIGMG--QRYDIIVTG---KQ---------LT-------S-G-DFWLRA-IP-QS
---------AC--SE--------------TE----A--TDLVKGIVRYG--N-R----S-
--TA------------------D---PTT---TA---Y----S----Y-----TD-S---
C--EDEA---PFN-LVPHLALNAS---SA-------YA----Y-------ND--------
REDV-------E-V-Q------VT--D-------NAMLWLMNKT------SF-----DTQ
WEYPT------------------LLQVA-E-------G-----N---S---------T--
-WL--A--K---------------QRV------IH-L-P-----GV-------------D
K--WVYMVI-H--S-PF------------------A---QDHPMHLHGHDFWVLA-SGY-
--G-E------------F-DLS-------------MKSS----LQLSNPPRRDVVMLP--
----A----S-------------GYVVIAMKTN-NPGAWLMHCHIAWHTSEGFAVQLLER
AS-EIE-------Y--------D-------SA------QLNATCRSWQDYASA----Q-D
VI-----QHDSG-
>ur|G2QTJ8|36_564|1.8e-119|Thermothielavioides_terrestris
----GNTATTRSEW-C-D-------------YDISTDYYN--DGP-------TTGVTRE-
-----YWWEIT-EFT--AAP-DGV---E-R--SVMAIN---------------GSIPGP-
---------------TLFADWGDTV----------VVHVTNSVP----G-NGTSIHFHGI
RQ-NYTNPNDGVSSITQCPVPP-GSSITYTWKATQYGT----TWYHSHYGLQVYNGVFGG
IVINGP----ASAN-YDEDLGVLFLSDWTH-ESADNLF-TEAQL-------------T--
---GP--P---TQDNGLINGTNIYV---------D-G---D------TTV-------GSR
FTL----SFTAGTSYRLRLINGAMDTFFKFSIDNHTMEVIANDLVPIQPFNTTV------
----LSIGIG--QRYDVIIRA---DQ---------AD------VA-D-NFWMRA-VP-QT
---------SC--SST-------------NT----M--EDDIRGIVYY---G-T----S-
--PS------------------T---PDT---TG---Y----N----P-----TD-S---
C--DDMS---STD-LVPYVSKTVA---ST-------AA----W-------TE--------
DEPV-------T-I-GAA---PTN--A-------NYLWWYVNGS------TL-----DMS
WSNPT------------------LLQVY-D-------N-----V---T---------A--
-FN--S--S---------------ANV------VL-V-P-----EA-------------D
E--WVYVVI-S--T-AL------------------G---VAHPIHLHGHDFFVLA-QGT-
--G-T------------F-DSS--------------SVA----LNLDNPVRRDVAMLA--
----A----Q-------------GYLVIAFQTD-NPGAWLMHCHIGWHTDEGLAIQFVER
QS-EAR---EL--I--------D-------FQ------TLSETCAAWETWQAS----S-G
L------------
>ur|UPI00144AEBA0|50_568|2.6e-119|Lindgomyces_ingoldianus
----GNTASDRSVW-C-N-------------YSIDTDYYT--GGP-------DTGVTVE-
-----YWLEVT-NVT--LAP-DGV---E-R--IVLAVN---------------GTVPGP-
---------------TLEANWGDTL----------VIHVQNSLT----N-NGSGIHWHGI
RQ-MGTNQYDGVPSITQCPIAP-GDSLTYTWKATQYGT----SWYHSHYSLQAWEGAFGP
IIIHGP----ATAN-YDEEIGTVFLNDWSH-STVDALY-TYAQT-------------S--
---GP--P---LMDTGLINGMNVYG---------D-G--------------------GSR
YAA----NIESGKKYLIRLVNGAIDTHFKFSIDNHNLTVISSDFVPVTPFSIDV------
----LDITMG--QRYDIIIEA---NQ---------D--------T-A-DYWMRA-IP-QL
---------SC--SN--------------ND----S--PDNIRGIIRYD--S-S----S-
--TS------------------D---PTS---SA---W----A----Q-----DD-D---
C--VDVA---LSS-LVPHLSQAVV---DP-------T-----G-------DD--------
-LTV-------T-V-TT-----NE--E-------NLFRWQIALE------SM-----QAR
WGDPT------------------LMQVY-D-------G-----N---T---------S--
-FE--D--A---------------ECV------YN-L-A-----EA-------------D
Q--WVYWVI-E--T-AI------------------P---VPHPIHLHGHDFFILA-AAES
--A-S------------Y-DS---------------SVT----LNLDNPPRRDVANLP--
----A----S-------------GYLVLAFKTD-NPGVWLMHCHIGWHTSEGLALQFVER
AS-EIP---AL--V--------K-------YD------VANATCAAWDTWVSQ----S-G
I------------
>ur|A7E6P9|40_580|4e-119|Sclerotinia
-----HSATSRSCW-G-D-------------YSIDTDWYD--VIP-------HTGVTRE-
-----YWLSVE-NST--ITP-DGY---T-R--SAMTFN---------------GTAPGP-
---------------AIIADWGDNL----------VIHVTNNLQ----H-NGTAIHFHGI
RQ-KGSLEYDGVPGVTQCPIAP-GDTLTYKFQATQYGT----TWYHSHFSLQYADGLFGP
LIINGP----ATAD-YDEDLGVMFLGDWAH-QTVFDIW-DAARA-------------G--
---TR--P---SLQNTLMNGTNSCE---------C-D--------TSDPKCV---GGGKK
FEA----VFVEGQKYRIRLINVGIDSHFEFAIDGHTLTVIANDLVPIVPYTTDT------
----LLIGIG--QRYDVIVEA---NA---------T--------P-D-NYWIRG-NW-GT
---------AC--AP--------------NL----Q--AANATGILRYN--S-S----S-
--TA------------------E---PTS---VG---V----T----P-----RG-T---
C--ADEP---LAS-LVPHLAMDVG---SY-------------A-------LM--------
DEKL-------D-W--------VR--G-------NILTWTINSS------SL-----VLD
WTNPT------------------TLQVF-R-------N-----E---S---------L--
-FP--T--D---------------YNV------VP-I-N-----KEIANG---------D
D--WIVYVI-EDLT-HS------------------G---TWHPMHLHGHDFFIVG-QEA-
--A-V------------F-DPV------------NTPAT----FNLNNPPRRDVAALP--
----A----G-------------GYLAIAFKLD-NPGSWLLHCHIAWHASEGLAMQFVES
ES-SIA---IG--M------K-D-------TE------IFDNTCKNWNAYVPT----E-V
FP-----QDDSGI
>ur|UPI001E8CE88E|39_572|5e-119|Talaromyces_proteolyticus
----GNTASDRQIW-C-D-------------YDVSTDYYN--TVP-------ETGVTRE-
-----YYLNIE-QLT--AAP-DGY---S-R--TVMAIN---------------GSIPGP-
---------------TITANWGDHV----------VVHVTNNLA-S-TK-NGSSIHFHGI
RQ-NYTNPNDGVVSITQCPTAP-GKTTTYKWRATQYGT----SWYHSHIGLQAWEGVFGG
ILINGP----ATEN-YDEDKGVLFLNDWSH-QTVDELF-QSAET-------------S--
---GP--P---TLDNGLINGTNVYG---------D-D---N----STSQT-------GYR
FNT----SFTAGTSYRLRLINAAVDTHFKFSIDNHTLIVMAMDLVPIEPFNTTV------
----LSIGMG--QRYDLVVNA---DQ---------ST------GN-E-SFWMRA-IP-QE
---------AC--SD--------------ND----S--VDNIKGIVYY---G-S----S-
--PS------------------T---PTT---DA---Y----T----Y-----TD-S---
C--DDID---VSD-LVPYLSQNAS---IP-------Y-----Y-------NS--------
SEPV-------T-L-GS-----NS--D-------NLFRWMMNGT------SM-----QVY
WDNPT------------------LLQIW-N-------N-----D---T---------S--
-FT--N--Y---------------SGV------IE-L-P-----KR-------------N
E--WSYVVI-E--T-AL------------------S---LPHPIHLHGHDFFILA-QGT-
--G-T------------Y-SS---------------SEI----TSLSNPPRRDVAMLP--
----A----S-------------GYLVVAFKTD-NPGAWLMHCHIGWHTEEGFAIQFLEQ
YE-EAL---KL--I--------D-------YD------TLNSTCQGWDEYVEQ----N-S
VE-----QDDDG-
>ur|A0A2T3YR43|39_565|6.8e-119|Trichoderma_asperellum
-----NTATTRNEW-C-N-------------FDISTDYYI--EAP-------DTGVTRE-
-----YWLELT-DIT--VAP-DGF---S-R--YAQAIN---------------GSIPGP-
---------------ILFADWGDTV----------VVHVSNALS-T-SS-NGTSLHFHGI
RQ-NFTNQNDGVVSITQCPTPP-GSSITYTWKATQYGT----TWYHSHFGLQAWEGVFGG
IVINGP----ATAN-YDEDLGVLFLNDWSH-QTADELY-QSAET-------------S--
---GP--P---TLTTGLINGTNVFD---------D-A--------------------GHR
FNT----SFTEGKTYRLRLVNGAIDSHFKFSIDNHTMQVIANDLVPITPFNTSI------
----LSIGMG--QRYDVIITA---NQ---------SS------VA-D-NFWMRA-IP-QS
---------AC--SS--------------NE----N--SDDIKGIVYY---G-S----S-
--AG------------------T---PET---TG---Y----S----Y-----TD-S---
C--DDED---ISN-LVPFVSKSVS---SD-------T-----T-------TE--------
DEAV-------T-V-GK-----NS--D-------NLFKWYLNST------TM-----VVD
WEDPS------------------LLQVY-N-------G-----A---T---------T--
-FD--A--S---------------NAV------IS-L-P-----NA-------------N
E--WVYTVI-S--T-TM------------------P---VSHPVHLHGFDFYILA-QGT-
--G-T------------Y-SD---------------SVT----LNTDNPPRRDVAMLP--
----A----S-------------GYLVLAFETD-NPGAWLMHCHIGWHTSEGFALQWIVR
ES-EIT---EL--I--------D-------YD------TLNSTCAAWKSYASD----N-S
VI-----EDDSG-
>ur|A0A395MLL9|35_566|7.7e-119|Fusarium
-----NTASTRSTW-C-D-------------YSINTDYST--EPV-------DTGVTKE-
-----YWLELT-DVT--VAP-DGY---S-R--SAMAVN---------------GTIPGP-
---------------TLFANWGDTV----------VVHVTNSLT-T-SL-NGTSMHWHGI
RQ-NYTNQYDGVSSITECPLAV-GETVTYTWKATQYGS----TWYHSHWALQAWQGVFGG
IIINGP----ATAD-YDEDLGMVFLNDWDH-QTVDELY-YSAET-------------D--
---GP--P---TLDNGLINGTNVYG---------D-D---D----SSSQT-------GSR
FNV----SFESGTSYRMRLVNAAVDTHWKFSIDNHTLTVIASDLVPIEPYETTV------
----LDIAMG--QRYDVVVTA---DQ---------AD------VA-D-NFWMRA-IP-QS
---------AC--SD--------------ND----S--TDNIKGVVYY---G-D----S-
--PG------------------T---PST---TA---Y----D----Y-----TD-G---
C--DDE----TDN-LVPYISKTVE---DA-------N-----W-------SD--------
LETA-------T-V-GK-----NT--A-------GLFKWKLNST------SF-----LMD
WANPT------------------LAQVL-N-------G-----T---T---------D--
-FE--T--E---------------SAV------IE-L-S-----EA-------------S
Q--WVYFVI-E--T-TL------------------A---VPHPIHLHGHDFFILA-QGT-
--G-T------------Y-SS---------------SVT----LNTSNPPRRDTAMLP--
----G----N-------------GYLVMAWETD-NPGVWLCHCHIGWHTSEGFALQFIER
AS-EIP---DI--T--------T-------SS------YVSDVCDAWTTFQSQ----N-S
IE-----QEDSG-
>ur|A0A135S431|41_562|1.3e-118|Colletotrichum_acutatum_species_complex
-------ALNPSCWDG-T-------------HDLSTNWYE--EAP-------NTGVIRE-
-----YWFEVT-NTT--MAP-DGV---E-R--MVLSIN---------------GTVPGP-
---------------TIIADWGDTV----------VVHVKNSLQ----N-NGTSIHFHGI
RQ-NYTNEADGVASITQCPTAP-GDSITYTWHASQYGT----SWYHSHFALQAWNGVFGG
MIVHGP----ASAP-YDEDLGTIVLSDWFH-RTTDELY-EEAAS-------------S--
---GP--P---RAQTGLINGTGMYD---------G-A--------------------GSR
FTT----AFEAGKSYRMRLVNAAIDTMWKFMVDNHTLEVISADFVPMNPYNTTA------
----VSIGIG--QRYDVIVRA---TE---------S--------T-G-DYWLRA-IP-QL
---------TC--SE--------------NE----N--TLDIKGIVRYD--S-T----S-
--TA------------------D---PTS---EA---H----T----Y-----MD-N---
C--LDES---MSN-LVPVVALEAG---QQ-------T-----Y-------DD--------
TLTV-------G-L-Q------TV--S-------SQFKWTLNNS------TF-----LSD
WDYPT------------------VEQVL-G-------G-----N---D---------T--
-FS--T--Q---------------QNI------VH-L-D-----QA-------------N
V--WVHFII-Q--N-PI------------------G---LAHPIHLHGHDFWVLA-QAT-
--G-T------------Y-DS---------------SVA----LQTVNAPRRDVAMLP--
----G----S-------------GYLVIGFYTD-NPGVWLMHCHIGWHTSLGFALQLIER
PT-EIA---AI--T--------N-------ED------TLNSTCANWRTYAEE----E-S
VH-----QEDSG-
>ur|W3XGC3|86_611|2.4e-118|Pestalotiopsis_fici__strain_W106-1_/_CGMCC3.15140
F------------W-G-N------------GFDISTDYYT--EVP-------DTGVTRE-
-----YWFELT-EGT--ASP-DGV---E-R--FVEAIN---------------GSIPGP-
---------------TITADWGDYI----------IVHLTNALT-T-SV-NGTSLHFHGI
RQ-NYTNDQDGVSSITQCPTPP-GTSITYKWRATQYGT----TWYHSHFALQAWQGVFGP
IVINGP----ASAN-YDVDAGTIFLSDWTH-QTPDELF-AVAET-------------R--
---GP--P---GQSNGLLNGKNVYG---------D-D---D----SSEQT-------GER
WNM----TFTPGTSYRMRVINGAIDSSFKFSIDNHTLTVIASDLVPIEPYTAEI------
----ITLGGG--QRYDVIVTA---NQ---------GA------VA-D-SFWMRS-IP-MS
---------SC--SS--------------ND----M--KDNIKGIVYYE--G------S-
--NT------------------L---PTS---TG---Y----D----Y-----VD-A---
C--DDE----TDN-LVPVVSQTVG---AM-------S-----T-------EI--------
IELA-------S-V-NM-----YN--G-------QGFRWFLNST------TM-----ITD
WADPS------------------LLQLY-N-------N-----V---T---------E--
-FE--S--S---------------NAV------VT-L-D-----EA-------------N
V--WVYLII-E--T-NF------------------Q---VSHPIHLHGHDFVILA-QGS-
--G-S------------F-DD---------------TVT----LKTDNPPRRDVVMLP--
----G----S-------------GYVAIAFYTD-NPGAWLMHCHIGWHTSEGFALQFVER
QS-EIM---QT--V--------D-------TD------RLQDTCDAWSEYQTA----K-A
IV-----QEDSG-
>ur|A0A0F7TLT2|35_566|3e-118|Penicillium_brasilianum
----GNTPSNRQKW-C-N-------------YSASTNYYD--VVP-------NTGVTRE-
-----YYFDIQ-EVT--VAP-DGY---S-R--SAMAIN---------------GSIPGP-
---------------TIQADWGDHV----------IVHVTNNLA-S-AK-NGSSIHFHGI
RQ-NYTNPNDGVVSITQCPTAP-GKTTTYKWRATQYGS----SWYHSHIGLQAWEGVFGG
IVINGP----ATEN-YDVDKGSLFLNDWSH-QTVDELY-DSAQS-------------S--
---GP--P---TLDNGLINGTNVYG---------D-D---N----STSQT-------GYR
FNT----SVTAGTSYRFRLVNAAIDTHFKFSIDNHTLTVMAMDFVPIEPFNTTV------
----LSIGMG--QRYDIVVHA---DQ---------ST------GN-D-SYWMRA-IP-QS
---------AC--SD--------------ND----S--VDNIKGIMYY---G-N----T-
--LS------------------T---PTT---TE---Y----T----Y-----TD-S---
C--DDMD---MSD-LVPYLPQSAS---LP-------Y-----Y-------NA--------
SEPV-------T-L-GE-----NS--E-------KLFRWKMNGT------SM-----QVE
WDNPT------------------LLQIW-N-------N-----D---T---------S--
-FT--N--S---------------SGV------VE-L-P-----RA-------------N
E--WAYVVI-E--T-SL------------------S---VPHPIHLHGHDFFVLA-QGS-
--G-T------------Y-SGS--------------SDL----TSLTNPPRRDVAMLP--
----S----L-------------GYLVVAFKTD-NPGAWLMHCHIGWHTERGFAIQFLER
YE-EAR---KL--I--------D-------YS------SLQSECKAWDEYVEE----S-S
VE-----QE----
>ur|A0A9W8ZCM9|46_560|4.4e-118|Didymella_pomorum
-----NTADDRTKW-C-D-------------DSIDTDWYN--YVP-------NTGVTRE-
-----YWLDIT-NMT--VAP-DGF---E-R--VALGVN---------------NSIPGP-
---------------TLEANWGDTM----------IVHVTNRLQ----N-NGSTIHWHGF
RQ-NYTVQQDGVPSIIQCPDAP-GTTHTYTLRATQYGT----SWYHSHYALQAWAGVFGA
IVIHGP----ATAN-YDVDLEPIVITDWSH-ATVDALY-THAQA-------------I--
---GP--P---QMDTALINGKGTYN---------G-T---G----------------GER
YEV----SFEAGKKYRMRFVNAAVDSYFKLSLDGHKMTVIAMDFVPVEPFEIDV------
----LDFTMG--QRYDVIIEA---NQ---------E--------V-S-NYWFRA-IP-QA
---------AC--SN--------------NA----N--ANDIRGIVRYA--G-A----P-
--SG------------------D---PTT---SA---WKA--N----D-----KD-A---
C--VDVE---NSL-LKPYFKHSVV---SP-------E-----L-------QN---P----
ELAV-------S-V-AK-----DM--H-------NLFKWDIGLD------SM-----HVI
WNNPS------------------LLQIA-Q-------G-----N---A---------T--
-WE--S--A---------------ENV------YH-L-P-----DA-------------N
K--WVYWVI-D--T-KL------------------P---VPHPIHLHGHDFYILA-QAAS
--A-T------------Y-DD---------------SVE----LNLDNPPRRDVATLP--
----A----S-------------GYLVIAFYTD-NPGTWLMHCHIGWHVAEGLALQFVER
ES-EIP---AL--I--------D-------TA------ELESTCKAWE------------
-------------
>ur|S3DMS1|35_560|5.3e-118|Glarea_lozoyensis
-----NSATDRSCW-G-D-------------YDLSTNYYD--EVP-------DTGVTVE-
-----VYLELV-NTT--ASL-DGL---E-R--NVLLVN---------------GTFPGP-
---------------TIMANWGDTV----------VVHVLNSLE----N-NGTGIHFHGI
RQ-NYTNSMDGVPSITQCAIAP-GDSMTYTWRATQYGS----SWYHSHFALQAWEGVLGG
IIINGP----ASAN-YDHDAGNVFLNDWTH-QTADAMY-NAAQT-------------T--
---GP--P---ALDNGIINGTNTFP---------G-D----------TSL-------GAR
FEM----SVTEGDSYRLRLVNGAIDTHFKFSVDNHTMTVMAMDFVPIIPYTADV------
----ISIGMG--QRYDVVINM---NQ---------T--------A-D-NYWIRA-IP-QT
---------FC--SD--------------ND----N--ADDIKGILRYD--A-T----S-
--TA------------------D---PTS---AA---Y----S----Y-----VD-D---
C--DGEA---MSD-LVPSVALNAG---TV-------T-----T-------ND--------
EEAV-------T-V-G------RS--G-------GVFKWFMAAT------TF-----AVE
WADPT------------------LLQIY-N-------G-----D---S---------N--
-WT--T--S---------------SHV------IQ-V-D-----NA-------------N
E--WVYFII-E--T-AQ------------------A---VPHPIHLHGHDFFILA-QAE-
--G-T------------Y-SS---------------DVT----LQTTNPPRRDVAMLP--
----A----S-------------GYLVIGFETD-NPGAWLMHCHIGWHTSEGFALQIVER
MD-EIP---AL--M--------D-------YD------SFNATCANWNTYAEA----F-G
IE-----EEDSG-
>ur|A0A6A6YH89|39_562|6.9e-118|Mytilinidiaceae
-----NTASDRSVW-C-D-------------YDTSTNYYT--DGP-------TTGVTVE-
-----YWLEVT-NTT--LAP-DGF---E-R--IVLAVN---------------GTVPGP-
---------------TIEANWGDTV----------VIHVTNSLA----N-NGTGIHWHGV
RQ-NYTNMNDGVPSITQCPIAP-GESMSYTWKATQYGT----SWYHSHFSLQAWEGVYGP
IVIHGP----ATGD-YDDDFGAVVLSDWSH-DTVDALY-TYAQV-------------S--
---GP--P---LMTTGLINGLNAYN---------G-S--------------------GTR
FEG----TFESGTSYLLRVVNGAIDTHFKFSIDNHTMTVIAADFVPIVPYATDV------
----LDITMG--QRYDVIVTA---DQ---------D--------T-A-NYWMRA-IP-QS
---------EC--SN--------------ND----D--SDNIRAIIRYD--S-S----S-
--TD------------------D---PTS---TA---Y----D----Y-----TD-D---
C--IDED---VSD-LVPFLSQTVV---SP-------T-----G-------DD--------
-LTV-------A-V-GK-----NA--N-------NLFRWQIGTD------SF-----AVE
WADPT------------------ILQVY-N-------G-----E---T---------S--
-WS--D--E---------------ECV------YN-L-S-----TS-------------E
Q--WVYWVI-E--T-TI------------------P---VPHPIHLHGHDFFILA-SGEF
--E-T------------Y-SD---------------SVT----LNTDNPPRRDVATLP--
----T----S-------------GYLVIAFLTD-NPGVWLMHCHIGWHTSEGLALQFVER
ST-EIS---AL--V--------D-------YD------TLNSTCAAWETYTAV----S-G
VE-----EEDSG-
>ur|V5G6H1|33_557|9.4e-118|Byssochlamys_spectabilis__strain_No._5_/_NBRC_109023
----VNSPLNRSCW-A-D------------GFDISTNYYE--EVP-------DTGVVRE-
-----YWFNIE-NTT--AAP-DGV---E-L--PLQLIN---------------GSFPGP-
---------------TIIADWGDTV----------VVHVTNSLQ----N-NGTGLHFHGI
HQ-NRTTQMDGVPSLTQCPIAP-GDSYTYTWRASQYGT----GWYHSHFYVQAWDGVFGG
IIINGP----ATAN-YDVDLGTIFLNDWYH-KTADVLD-LEAAT-------------G--
---GP--P---TATNGLINGTNSYN----------------------DTL-------GAR
FET----TFEAGTRYRIRLINAAADNHFRFMIDNHTLEVISADFVPIVPYNTTQ------
----LSIGMG--QRYDVIVTA---KD---------LN-------S-G-DFWLRA-IP-QQ
---------AC--SE--------------TD----A--VDNVKGIVRYD--N-S----S-
--TA------------------D---PTT---SA---Y----S----Y-----QD-S---
C--LDEE---SSN-LVPYLAMDVS---DN-------YT----F-------HD--------
DETS-------G-V-Q------VT--G-------HALLWTMNKT------TF-----RTE
WEYPT------------------LMQVA-E-------G-----N---D---------T--
-WT--T--K---------------QHV------IE-L-P-----DA-------------D
K--WVYMVI-H--S-PF------------------A---QDHPMHTHSHDHYILG-SGY-
--G-N------------V-DP----------------NN----LNLVNPPRRDTSMLP--
----A----S-------------GYLAIAFKTD-NPGVWLMHCHIAWHTSEGFAVQLLER
ES-EIT-------Y--------D-------SE------VLNRTCANWNRYVAS----R-D
VT-----QHDSG-
>ur|A0A9P9PNP0|38_551|1.4e-117|Pyrenochaeta_sp._MPI-SDFR-AT-0127
-----NTADDRSQW-C-D-------------HSIDTDWYN--EVP-------DTGVTRE-
-----FWLDIT-NMT--IAP-DGY---E-R--VALGIN---------------NSIPGP-
---------------LIEANWGDTL----------KIHVRNSLT----E-NGTTIHWHGL
RQ-NYTVQHDGVPSIIQCPDAP-GTTHTYIFRATQYGT----TWYHSHYALQAWMGVFGP
MVIHGP----ATAN-YDEDLEPIMLNDWTH-ETVDALW-HSAQT-------------G--
---GP--P---QLDTALINGKGTFE---------G-V--------------------GER
YEM----SFEAGKKYRLRFINAAIDSHFKLSLDGHTMTVIAMDFVPVVPFEVDV------
----LDITMG--QRYDVIIEA---NQ---------E--------V-S-DYWFRA-IP-QG
---------AC--AN--------------NL----N--TNDIRAIVRY---S-S----S-
--TN------------------D---PTT---TA---W----E----Q-----ED-S---
C--DDVS---ASL-LVPHVPHSVS---NP-------T-----L-------QD---P----
ELDV-------G-I-LRD----AT--T-------RLFKWKIGLN------SM-----LVA
WEAPS------------------LLQIA-E-------G-----N---A---------T--
-WE--D--A---------------ENV------YV-L-P-----NA-------------N
E--WIYWVI-D--T-AL------------------P---VPHPIHLHGHDFYILA-QEAS
--A-T------------F-DD---------------SVE----LNLKNPPRRDVATLP--
----A----S-------------GYLVIAFLTD-NPGAWLMHCHIGWHVAEGLALQFVER
ES-EIP---AL--L--------D-------VD------ELQQTCQAWEDF----------
-------------
>ur|A0A443I112|36_566|1.8e-117|Byssochlamys_spectabilis
-----NTATTRTEW-C-D-------------YDINTDYTS--EVP-------DTGVTRE-
-----YYLELI-EAT--VAP-DGY---S-R--TALTVN---------------GSIPGP-
---------------TLEADWGDTV----------VVHVTNSLT-E-SK-NGTSIHFHGI
RQ-NYTNQNDGVVAITQCPTAP-GDSITYTWRATQYGS----TWYHSHFDLQAWEGVFGG
IIINGP----ASSN-YDEDKGILILNDWSH-QTVDELY-PTAQS-------------S--
---GP--P---TLDNALINGTNVYG---------D-D---G----DSDQT-------GYR
FNT----SFTAGTSYRFRLVNAAIDTHFKFSIDNHTLTVIAADLVPIEPYNTTV------
----LDIAIG--QRYDVIVTA---DQ---------SD------VA-D-NFWMRA-IP-QE
---------AC--SD--------------ND----S--TDNIKGIVYY---G-D----S-
--PS------------------T---PTT---TG---Y----S----Y-----TD-S---
C--DDED---LSN-LVPVVSKDVS---TG-------T-----W-------QD--------
LEDV-------T-V-GT-----NS--E-------SLFRWYLNET------TF-----QVE
WNDPT------------------LLKLY-N-------N-----I---T---------N--
-FT--T--S---------------SGV------IK-L-P-----DA-------------N
E--WAYIVI-Q--T-TL------------------A---VPHPIHLHGHDFFILA-QGT-
--G-T------------Y-NS---------------SDL----GSLTNPPRRDTAMLP--
----S----S-------------GYLVLAFKTD-NPGAWLMHCHIGWHTEEGFALQFIER
YS-EIS---GL--I--------D-------YD------TLDTTCAAWKSYESE----N-D
VE-----QDD---
>ur|W3WTD4|35_544|1.9e-117|Pestalotiopsis_fici__strain_W106-1_/_CGMCC3.15140
------SANNPTCW-G-E-------------YSLSTNWYD--EAP-------DTGVVRE-
-----FWWEIT-ETT--AAP-DGF---S-R--PVQAIN---------------GSIPGP-
---------------QIIADWGDTI----------IVHVKNSAT----Q-NGSSIHWHGI
RQ-EGSNLFDGVSGITQCPTAP-GDSFTYQWKATQYGT----TWYHSHFSLQAWNGVFGG
VIVNGP----ASAP-YDEDKGTLLLSDWYH-PTVDSLF-QGAQT-------------G--
---NI--P---AAQNGLINGTNTYK---------D-G--------------------GSK
FQT----TVTSGSRTRLRLVNTALDTHFRFTIDNHNLTVIAADLVPIQPFTTDT------
----INIGIG--QRYDVIVEA---NQ---------D--------P-G-NYWLRA-IP-MS
---------SC--SSS-------------NE----N--SMNITGIFNYE--G-V----D-
--VA------------------Y---PTT---TG---W----S----Y-----SD-N---
C--DDE----TAN-LVPYVELDAA---QD-------G-----L-------TS--------
EFEI-------G-L--------SA--N-------GVFRWTINEQ------QF-----YTH
WEYPT------------------LQQVI-D-------Q-----N---S---------S--
-WA--E--V---------------QQV------NI-F-D-----EE-------------N
E--WVYFVI-E--S-QI------------------G---IAHPIHLHGHDFYVLG-QQA-
--AAT------------Y-ES---------------TDQ----LNFANPIRRDVAMLP--
----P----A-------------GYLVIGFPTD-NPGVWLLHCHIGWHTVEGLALQLVER
QS-EIA---AI--V--------D-------AD------YLAQSCSSWVDF----------
-------------
>ur|UPI0020C56575|38_563|2.4e-117|Daldinia_decipiens
-----NTATTRNEW-C-D-------------YSIDTDYTT--EVP-------DTGVTKE-
-----YWLDIT-DVT--VSP-DGV---S-R--PAMAIN---------------GSIPGP-
---------------TLYADWGDTV----------VVHVTNSLT-T-SN-NGTSIHWHGI
RQ-NYTNDNDGVVSITQCPTVP-GETRTYTWRATQYGT----TWYHSHFALQAWEGVAGT
IIINGP----ATAN-YDEDLGTIFLSDWSH-ATVDQLW-TQTQT-------------T--
---GP--P---KMENGLINGTNVYN---------D-G--------------------GSR
FQT----SFTSGTSYRIRLINGAIDTHFKFTIDNHTMQVIATDLVPIQPYEATV------
----INIGIG--QRHDIIVTA---DQ---------AS------TA-D-NFWIRA-IP-QS
---------AC--SE--------------NE----S--EDNIRGIVSY---T-D----T-
--VS------------------T---PET---TG---Y----E----Y-----VD-S---
C--IDE----TQN-IVPYHSKTVG---ST-------A-----S-------VT--------
NEVA-------D-I-GI------I--N-------GLFRWTLNST------SM-----LVD
WTNPT------------------ILQVI-N-------G-----E---T---------T--
-FE--V--D---------------DSV------LE-L-P-----DA-------------N
V--WVYLAI-E--T-DL------------------P---VPHPIHLHGHDFFVLA-QET-
--G-S------------Y-SS---------------SVP----LNTNNPPRRDTAILP--
----A----S-------------GYIVLAFETD-NPGVWLMHCHIGWHTSQGFALQFVER
YD-EIA---GI--T--------D-------TD------ALADTCSTWSSFQTS----R-S
IE-----QEDSGI
>ur|S3D6K1|35_587|3.2e-117|Ophiostoma_piceae__strain_UAMH_11346
--TCTNSATSRECW-S-D------------GFDINTNFYL--ETP-------ETGVERE-
-----YWLSVE-EAD--CAP-DGI---S-R--KCQTFN---------------GTVPGP-
---------------LITADWGDTL----------TIHVTNNLL----D-NGTTVHWHGL
RQ-LNSSEMDGVPGVTQCPIPP-GGSMTYSFRVSQYGS----TWYHSHFTFQVSEGMFGP
LIINGP----ASSD-YDEDLGLFFLQDWSH-TPIMELW-ARNR--------------G--
---GF--F---TLDNTLINGTNTFT---------A-SD--G------TVT-------GEK
YEV----VVEKGKSYRLRLINVAVDGFFDFRIDGHNFTVISTDFVPVQPYVTDS------
----VQIGIG--QRYDIVIEA---NA---------E--------A-A-NYWIRG-GW-NT
---------AC--VAIGGS----------GD----V--SGDATAILRYD--A-T----S-
--TE------------------D---PTT---ED--TV----T----T-----MT-Q---
C--FDEN---KSH-LIPILDVNVT---NL-------K-----S-------VF--------
VEDL-------S-L-ST-----AF--H-------GYLTWTLNGS------TL-----YLD
WDEPT------------------LKKVH-D-------N-----N---T---------S--
-YD--S--E---------------ENI------IS-V-G-----NGFAA----------D
D--WAVLVI-D--TAAI------------------A---VNHPMHLHGHDFFILA-QAA-
--G-TS-----------F-DGS--------------TDS----FNLVNPTRRDVAILP--
----A----N-------------GYLAIAFQLD-NPGTWLVHCHIAWHTGEGLALQFVES
PD-AAL---TSGAL----VNW-D-------NS--AWNGNGADMCAAWEEYTTN----Q-V
YP-----QDDSGI
>ur|A0A369HIS6|98_620|4.4e-117|Ophiocordyceps_camponoti-saundersi__nom._inval.
-----NTPSTRSQW-C-D-------------LSIDTDYTT--VAP-------RTGVVRE-
-----YWLELT-EVM--IAL-DGV---P-R--TAMAVN---------------GSIPGP-
---------------TIFADWGDEV----------YVHVTNKLF-N-SL-NGTSIHFHGI
RQ-NFTKQSDGVPSITECPAIP-GETRTYHWRAVQYGS----SWYHSHFGLQLWQGVFGS
IVINGP----ATAN-YDEDLGAVFLNDWDH-RTVDELH-PAAEV-------------E--
---GP--P---FLATGLINGTNTFG---------D--------------V-------GQR
LNI----SFEAGKSYRMRFVNAAIDTHWKFMLDNHKMTVIAADLVPIQPYTTDV------
----VAIGIG--QRYDVIIKA---DQ---------QH------VD-E-NFWLRA-IP-QT
---------SC--SR--------------NN----N--TDNIRAVVHY---G-K----E-
--PS------------------T---PCT---QG---Y----N----F-----TD-A---
C--EDEV-------IVPHVPKDLT---AS-------P-----L-------TT--------
SMFA-------N-L-T------TI--D-------GRFRWTLNST------TM-----VVD
WGNPT------------------ALQIL-D-------G-----V---T---------S--
-FA--E--S---------------NAV------IQ-L-P-----EP-------------E
R--LFSMVI-D--S-DL------------------P---IPHPIHLHGHDFFVLG-QGN-
--G-R------------Y-SSE--------------NVT----LNWKNPPRRDTAMLP--
----G----S-------------GYLVIAFETD-NPGAWLMHCHIGWHTSEGFALQFLER
VE-EIR---HL--I--------N-------ET------ALREECRSWNEFQDR----F-A
IN-----QTDS--
>ur|A0A1S9RDC4|37_563|7.1e-117|Penicillium
----SNSPSNRACW-S-D------------DFDISTNYYE--KVP-------DTGVVRE-
-----YWFNVE-NTT--AAP-DGV---E-M--PVQLIN---------------GSFPGP-
---------------TIIADWGDTV----------VVHVKNSLQ----N-NGTGLHFHGI
RQ-NWTDAMDGVPSITQCPTAP-GDFFTYRWRAVEYGT----GWYHSHFYVQAWDGVFGG
IQINGP----ATAN-YDIDLGHVFLNDWYH-TTADQLV-LQAAT-------------G--
---GP--P---TAPNGLINGTNTWG-----------------------TK-------GSR
FST----TFEAGKRYRMRLVNAAADQHFRFMIDGHQLEVIATDFVPIVPYNTKN------
----LSIGMG--QRYDVIVTA---KR---------LT-------S-G-NFWLRA-IP-QT
---------AC--SE--------------TD----T--TDKVKGIIRYD--N-S----S-
--TA------------------D---PTT---SA---Y----S----Y-----TD-S---
C--ADEE---PSN-LVPYLPINAS---GT-------YA----Y-------SK--------
EETV-------E-V-Q------VT--D-------NALLWLMNKT------SF-----HTE
WEYPS------------------LLQIS-E-------G-----N---R---------T--
-WL--D--K---------------QRV------IH-L-P-----GA-------------D
E--WVYMVI-H--S-PF------------------A---QDHPIHLHGHDFWVLG-SGY-
--G-N------------F-DSS-------------MTNG----LTLVNAPRRDVVMLP--
----A----S-------------GYVVIAIKTT-NPGVWLMHCHIAWHTSEGFAVQILER
IT-DIT-------F--------D-------HD------SLNSTCANWKSYVAA----K-D
VN-----QYDSG-
>ur|A0A6A6J625|42_543|8.7e-117|Westerdykella_ornata
-----NSPTSRQCW-T-G------------NFSIDTDFHH--TWP-------DTGVTVS-
-----YDFRIQ-NRT--MAP-DGV---P-K--WMAVMN---------------GQFPGP-
---------------TIYADWGDTI----------SVSVTNELE----N-NGTAIHWHGV
RQ-FGSPDMDGTAGISECPIPS-GQTRTYTFKATQHGT----SWYHPHYSVQYGNGLVGG
IVINGP----AVSN-YDIDMGVLTFMDWFH-EPIFEVN-AATLHS------------S--
---GP--P---TAQNLLINGTMVYK---------T--------------L-------GRY
HET----TLTPGMRHRLRLINTGFNNHVHVKLEDHPFEVIAVDFTAIEPYVTDS------
----LSIGIG--QRYDVIIEA---NQ---------T------------------------
-----------------------------------N--NSTARAIFHYD--G-S----T-
--TP------------------V---DIS---TT---T----E----L-----PT-G---
C--HDE-----AN-VEPWVRTAVP---QN------------------------VPE----
ELLLGFQ---SN-D-TT-----VG--E-------TLVQWLINGS------RI-----AVN
HSYPT------------------MQGLI-D-------G-----V---S---------D--
-WP--K--D---------------NNV------YK-L-G-----QA-------------N
K--WWYWVI-Q--A-GGET---------------GP---PDHPIHLHGHDFHVLG-SAR-
--NRT------------W-DGD--------------IST----LRFSNPPRRDTAMLP--
----S----L-------------GYLVLAFESN-NPGIWLMHCHVPFHQSQGFALQFLER
ED-EIL---QM--I--------D-------TA------AVEDRCVAWREF----------
-------------
>ur|A0A7H8QXY0|35_568|1.1e-116|Talaromyces_sect._Islandici
----GNTATDRQTW-C-D-------------YDLSTNYYD--EVP-------DTGVTRE-
-----YYFNIE-EVT--VAP-DGY---S-R--TAMAVN---------------GSIPGP-
---------------TIIADWGDYV----------VVHVTNSLS-S-AK-NGSSIHFHGI
RQ-NYTNPNDGVVSITQCPTAP-GQTTTYTWRATQYGT----TWWHSHIGLQAYEGVFGG
LLINGP----ASEN-YDEDKGVLFLNDWSH-QTADELY-ESAQV-------------N--
---GP--P---TLDNGLINGTNVYG---------D-D---G----ASNQT-------GYR
FNT----SFTAGTSYRFRLVNAAIDTHFKFSIDNHTLTVMAMDLVPIVPYTTTV------
----LSIGIG--ERYDIVVSA---DQ---------SS------VA-D-NFWMRA-IP-QE
---------AC--SD--------------ND----S--TDNIKGIVYY---G-D----S-
--AS------------------T---PTT---TG---Y----S----Y-----TD-S---
C--DDED---ISD-LVPYLSQSAS---SP-------Y-----Y-------NS--------
SEPV-------T-L-GT-----NS--D-------NLFRWKLNGT------SM-----QIY
WDNPT------------------LLQIY-N-------N-----E---T---------T--
-FT--N--Y---------------SGV------VE-L-P-----EA-------------N
K--WSYIVI-E--T-AL------------------T---VPHPIHLHGHDFYILA-QGT-
--G-T------------Y-DS---------------SDI----GTLTNPPRRDVAMLP--
----G----T-------------GYLVVAFKTD-NPGAWLMHCHIGWHTEEGFAIQFLEQ
YD-EAR---AL--I--------D-------YD------TLNSTCEAWDAYVEE----S-S
VE-----QEDDG-
>ur|A0A8H4RPE7|39_582|1.2e-116|Cudoniella_acicularis
----DNTATSRSCW-G-D-------------YSVDTDYYS--VVP-------NTGVTRE-
-----YWLTVD-NVT--LSP-DGY---S-R--QVLAFN---------------GTIPGP-
---------------LITADWGDNL----------VIHVTNNLQ----H-NGTSIHWHGI
RQ-LNSTEYDGVPGVTQCPISP-GDTLTYKFQVTQYGS----TWYHSHFSLQYGDGLQGP
LIINGP----ATAD-YDTDLGVLFLSDWSH-IPVPERW-DVARV-------------G--
---GP--P---TLENGLVNGTNTYD---------C-S---G----STDANCI---GNGTK
YET----TFVTGQKYRFRIINTAVDAHFQFSIDGHNFTVIANDLVPIVPYAADS------
----ILVSIG--QRYDIIVEA---TQ---------T--------S-G-DYWLRA-GW-VS
---------SC--SL--------------NG----N--TANITGIIRYN--S-N----S-
--TA------------------D---PTS---TS--TV----T----A-----ST-S---
C--GDEP---LAS-LVPYLALDVG---NFS-----DS-----S-------VN--------
DEVL-------N-F--------EF--P-------DYFRWTLNGS------TL-----YLN
WSDPT------------------TLRIF-N-------N-----E---S---------I--
-WP--T--D---------------YNV------AA-V-D-----SVSSS----------D
E--WAVYVI-EDDS-GI------------------G---LTHPIHLHGHDFWVLA-QDT-
--G-I------------F-DIS--------------TTT----LNLVNPPRRDVASLP--
----A----N-------------GFLAIAFKKD-NPGSWLMHCHIAWHASEGFAMQFVES
ES-SIS---LT--M------T-D-------TD------VFDQTCAAWDAYTPT----E-V
YL-----QDDSGI
>ur|A0A1V1SUX6|31_560|1.8e-116|Xylariales
----TNSAEDRTCW-G-D-------------YDIDTNWYD--DGP-------DTGVVRE-
-----YWFDIT-NTT--AAP-DGV---E-R--IVLSVN---------------GSVPGP-
---------------TIIADWGDTV----------VVHVTNSLA----N-NGTGLHFHGI
RQ-NYTNPNDGVPSLTQCPIAP-GDSFTYTWKATQYGS----SWYHSHFYVQAWDGFFGG
IVINGP----ATSN-YDEDLGTLILSDWSH-ETADVEV-LYAEE-------------N--
---GP--P---TLENGLINGTNVYD---------D-A--------------------GSR
FET----TWVSGTSYRLRLVNAAADTHFKFTIDNHTMEVIAMDFVPIVPYTTDI------
----LAISMG--QRYDVIVTA---NA---------T--------A-D-NYWMRA-IA-QT
---------TC--SE--------------NE----N--PDNIKGIIRYD--S-T----S-
--TD------------------D---PTS---SA---W----D----S--AA-DD-D---
C--EDED---MSL-LVPYVAIDAT---DA-------P-----D-------GT--EE----
DFSV-------A-I-V------ID--G-------NRVLWEMGTA------TM-----VSQ
WNYPS------------------LLQVY-E-------G-----N---D---------T--
-WG--E--A---------------QQV------YE-L-P-----DA-------------D
V--WAYWII-E--T-NN------------------A---QPHPLHLHGHDFWILG-QGT-
--G-T------------F-NGS--------------TAE----LNLTNPPRRDVVQLY--
----G----Q-------------GYVVIAFKTD-NPGVWLMHCHIAWHTSEGLAVQVLER
ES-ELL---DL--L--------D-------GD------ALNSTCAAWDTYQTT----D-E
IV-----QDDSGI
>ur|A0A4Z0Z7W5|44_565|2.8e-116|Xylaria_hypoxylon
-------ATAPSCW-G-D-------------YSLSTDWYQ--ESP-------DTGVIRE-
-----YWFDVV-NKT--LAP-DGV---E-R--ITLSIN---------------GSIPGP-
---------------TITADWGDTI----------VIHVTNSMQ----N-NGTSIHWHGI
RQ-VNSTAQDGVASITQCPVAP-GDSITYTWKATQYGT----TWYHSHFSLQAWNGVFGG
IVIRGP----ASAP-YDEDKGIVMLSDWFH-QTTDQLY-AQASS-------------G--
---GP--P---IANNGLINGLNVYG---------S-G--------------------GSR
FET----QFASGDSYRLRLVNTAIDTMFKFSIDNHTLTVISADLVPIVPFDTTA------
----LNVGIG--QRYDVIVKA---DQ---------E--------P-G-NYWLRA-IP-QL
---------TC--SS--------------NE----M--TLNITGIVTYD--D-L----P-
--VQ------------------D---PVT---AP---W----A----Y-----VD-D---
C--ADPA---LGT-LVPFVSLDAE---AA-------T-----T-------EQ--------
VMDV-------G-L-A------IV--N-------GFFKWTLNSN------TF-----LSD
WGEPT------------------LAKVL-T-------P-----S---S---------V--
-FT--D--E---------------ENI------IT-L-N-----QT-------------N
T--WTYLVI-E--S-AL------------------G---LEHPFHLHGHDFFILG-QKP-
--MVT------------F-GD---------------DSE----LNLSNPMRRDVAMIP--
----A----S-------------GYLAIAFQND-NPGVWLAHCHIGWHTSQGFALQLVER
EA-DIP---VA--S--------N-------ME------TIEDTCTAWNTYQDA----V-D
LV-----QEDSG-
>ur|A0A8H3IJU4|42_574|3.2e-116|Heterodermia_speciosa
----ANTATSRGCW-G-D-------------YSIDTNYYE--NFP-------DTGVTRE-
-----YWLHAQ-NTT--LAP-DGV---E-R--LTLNFN---------------GSIPGP-
---------------LISADWGDTI----------IVHVTNGMT----L-NGTAIHWHGL
RQ-LNNNEYDGVPGVTQCPIAP-GETMTYKFRATEYGS----SWYHSHYTLQYGDGLFGP
IIINGP----ATAD-YDEDLGMLTLSDWGH-QDVFSLW-DAVQAT------------A--
---AP--A---VLENGLINGTNTYG------------------------------DGGSR
YQT----VFKPGKKYRIRIVNAAVEAHFRFSIDNHSLKVIANDFVPLVPYETDN------
----IVISMG--QRYDMIVEAK-TNR---------T--------T-D-NYWLRA-TW-QS
---------SC--NL--------------NQ----N--PNNILGIVRYN--P-S----S-
--TA------------------N---PTT---TI--NG----N----W-----TD-N---
C--GDEP---YES-LVPHLSLNAG---QN-------G-----N-------YS--------
TLDL-------G-A--------QF--P-------PLLKWTINNS------SL-----YLN
WSDPT------------------NLIIA-N-------G-----G---S---------V--
-FP--T--P---------------YNV------YA-I-P-----KP-------------N
A--WVYWVL-NDLS-NA------------------P---PAHPIHLHGHDAFVLA-QGQ-
--G-N------------Y-SPS--------------TTV----LKFDNPPRRDTATLP--
----S----G-------------GFLVLGFKTD-NPGSWLMHCHIAWHASEGLALQFVER
EN-EIE---VE--P------A-V-------KE------LLDGTCETWDKYSSA----NVI
YQ-----QVDSGI
>ur|A0A5N5CX81|45_578|4e-116|Botryosphaeriaceae
---TGNTADDRTTW-C-D-------------YDISTDYYS--DGP-------DTGVVRE-
-----YWFVVS-DVT--VSP-DGV---S-R--SAMAVN---------------ESIPGP-
---------------TIFADWGDTV----------RVHVTNSLT-T-SG-NGSSIHWHGI
RQ-NYTNQDDGVVSITQCPIAP-GESYTYEWKATQYGS----SWYHSHIGLQAWEGVFGG
IIINGP----ATAN-YDEDLGMIFLNDWDH-STVDELY-TEAQT-------------S--
---GP--P---TLDTGLINGTNIYN---------D-S---G------TVT-------GSR
FEV----SLTEDTSYRMRLVNAAVDSHFKFMIDNHTMTVIAMDLVPIEPYETTV------
----LDIAMG--QRYDIVVTA---DQ---------AS------VA-S-DFWMRA-IP-QS
---------AC--SD--------------ND----N--SDDIKGIVHY---G-S----S-
--TD------------------T---PST---SA---Y----D----Y-----TD-A---
C--VDED---SSD-LVPYVSKTAT---SG-------T-------------SL--------
AEAV-------T-V-GT-----NS--E-------NLFRWYMNST------SM-----QVE
WSDPT------------------LLQVY-N-------D-----D---L---------S--
-FT--D--T---------------SGV------VQ-L-D-----TA-------------D
A--WYFFVI-E--T-DN------------------A---VPHPIHLHGHDFFVLA-AGT-
--G-S------------Y-EDG--------------TTT----LNLDNPPRRDTAMLD--
----S----S-------------GYLVLAFETD-NPGAWLMHCHIGWHTSEGFALQILER
YT-EVQE--SG--I--------D-------YD------TLSDTCSAWSTYAEE----N-S
VE-----VDDSG-
>ur|A0A9W8UJV7|29_547|5.1e-116|Akanthomyces
-----NTAATRSKW-C-D-------------LSIDTNYYD--VVP-------TTGITRE-
-----YYFNVE-ELQ--AAP-DGY---L-R--TVYAVN---------------GLVPGP-
---------------TIVADWGDVV----------VVHVNNSLA-T-AQ-NGTSIHFHGI
RQ-NYTNQMDGVTSITQCPIAV-GDVMTYVWRATQYGS----SWYHSHIGLQAWEGVAGA
ILINGP----ATAN-YDVDKGTIMLSDWSH-RTADELY-TVALT-------------T--
---GP--P---ELDTGLINGTNVWN---------N-T---G------TIV-------GHR
FNT----SFTSGQSYRLRLINGAIDTQFKFSIDNHTMKVIAADLVPIKPYDTTV------
----LDISMG--QRYDVVVSA---DQ---------AS------VA-N-NFWMRA-IP-QV
---------AC--SN--------------NA----N--TADIRGIVYY---G-S----E-
--PA------------------T---PTT---TG---Y----D----Y-----KD-A---
C--IDEP---VSS-LVPYLAVDAG---EQ-------H-----W-------AD--------
LEQV-------D-I-F------NA--S-------GVFLWTLNGT------SF-----NSS
WTNPT------------------LLQLY-N-------R-----N---T---------N--
-YT--S--D---------------SHV------IQ-L-D-----EA-------------D
Q--WAYLII-E--N-QN------------------A---VPHPIHLHGHDFFILG-QGS-
--G-A------------Y-NS---------------SNL----LSLKNAVRRDVAMLS--
----G----S-------------GYLVLAFKTD-NPGAWLMHCHIGWHTNAGFALQFLEQ
PE-VAQ---KL--I--------N-------YE------LLNSTCAAWSSYT---------
-------------
>ur|A0A8H4RKP9|62_585|6.3e-116|Cudoniella_acicularis
----TNSASDRACW-G-D-------------YDLSTNYYD--EVP-------DTGVTRE-
-----YYLELV-NTT--AAL-DGV---S-R--DVLLVN---------------GTFPGP-
---------------TLFADWGDTV----------VVKLYNGLT----N-NGTGLHFHGI
RQ-NYTNQMDGVPSITQCPTAP-GESITYTWRATQYGS----TWYHSHFALQAWEGVLGG
IIINGP----ASGN-YDNDAGVMFLNDWTH-KTADAMY-TAAET-------------S--
---GP--P---TLDNGLINGTNVYD---------D--------------A-------GSR
FEM----DVTEGESYRIRLVNGAIDTHFKYMIDNHTMTVIAMDLVPIVPYETTV------
----LSIGMG--QRYDIVVNM---TE---------T--------S-G-DYWIRA-IA-QT
---------FC--SD--------------ND----N--ANNIKGILRYD--S-T----S-
--TS------------------D---PTT---SA---Y----S----Y-----DD-N---
C--DDES---LTD-LVPYYALDAS---SE-------S-----T-------ED--------
DFAV-------T-V-G------KS--N-------NLFKWYMEAI------TF-----NVS
WDDPT------------------LLSVY-N-------N-----D---T---------T--
-FT--S--Q---------------EHV------IT-L-D-----TA-------------D
E--WVYFVI-E--T-TQ------------------A---VPHPIHLHGHDFFILA-QDT-
--G-T------------Y-SS---------------STT----LSLTNPPRRDVAMLP--
----A----S-------------GYLVIAFQTD-NPGAWLMHCHIGWHTSEGFALQLVER
YS-EIA---AL--I--------D-------YD------TLNSTCAAWDTYATT----N-D
IE-----SEDSG-
>ur|A0A6A6GZH9|35_575|7.7e-116|Viridothelium_virens
-----NSATDRSVW-C-D-------------YDTSTNYYE--EVP-------DTGVTRE-
-----YYFELT-NTT--LAP-DGV---S-R--NVLTVN---------------GSIPGP-
---------------TIEADWGDTV----------VVHVTNSLS----T-NGTSIHFHGI
RQ-NYTNPADGVNSITQCPVAP-GAAMTYTWRATQYGS----SWYHSHYSLQAWEGVYGG
IVIHGP----ATAN-YDVDLGSLFLSDWDH-ETADALY-TTAET-------------S--
---GP--P---TLDTGLINGTNVWE---------N-------------TT-------GTR
FST----TFTSGTSYLFRLVNPSIDSHFDFSIDNHTLQVIAMDFVPIVPYETTV------
----LAIGMG--QRYDIIVTA---NE---------SA------VA-S-DFWMRA-IP-DS
---------FC--SN--------------NE----N--PDNILGIVHY---G-S----S-
--TG------------------T---PTT---TA---W----D----Q--SIRVG-A---
C--EDEP---AAS-LVPYLSLDAG---SS-------S-----Y-------SP--------
DLPV-------T-V-AL-----DD--D---LTDLTVLKWYIGSE------TM-----QVD
YDDPT------------------VLQVI-N-------G-----N---T---------T--
-FA--S--S---------------SNV------YE-L-N-----TA-------------N
E--WVYTII-E--T-VD------------------A---VPHPIHLHGHDFYQLA-SGS-
--G-T------------Y-ASA--------------DPT----LNTANPPRRDVAMLP--
----A----S-------------GYVVLAWQAD-NPGAWLMHCHIGWHISMGLDLQWVER
RT-EIA---SL--Y--------SNGNTTSGTT------GLSDVCSTWDTWQTS----D-G
LV-----EYDSG-
>ur|A0A9P8MQZ5|609_1108|9e-116|Hirsutella_rhossiliensis
----GNTATTRSEW-CGS-------------FSIDTDYTS--QAP-------DTGVTRE-
-----YWLDIS-DVI--IAP-DGV---P-R--TAMAVN---------------GSMPGP-
---------------TIFADWGDTV----------IVHVTNSLY-T-SK-NGTSIHFHGI
RQ-LFTNQNDGVPSITECPTAV-GKSTTYTWRALQYGS----TWYHSHFALQAWQGVFGG
IVINGP----ATSN-YDEDLGVVFLNDWDH-QTVDELY-STAET-------------Q--
---GP--P---PLANALINGTNVFN---------D-S--------------------GQH
LNI----PFTRGKSHRLRLVNAAVDTHFKFTIDNHRMTVIATDLVPIRPYTTNV------
----LNIGIG--QRYDVIVSA---DQ---------AH------VA-E-NFWMRA-IP-QS
---------SC--SN--------------VN----N--SDNVRAVVHY---G-E----R-
--PS------------------T---PST---LG---Y----S----F-----TD-S---
C--DDE-----KN-LSPHITKDLT---PT-------Q-----I-------TT--------
SEFV-------N-L-T------TV--E-------GLFKWSLNST------SM-----VVD
WRNPT------------------LQQIQ-S-------G-----V---N---------S--
-FS--Q--S---------------NAV------IR-L-P-----AA-------------N
Q--LFSMVI-E--T-TL------------------A---IPHPIHLHGHDFFVLS-QGT-
--G-N------------Y-SA---------------ETP----LTWRNPPRRDTAMLP--
----G----N-------------GFLVIAFETD-NPGAWLMHCHIGWHTSEGFALQFVER
ED-EIA---GL--T--------N-------------------------------------
-------------
>ur|A8Y7S9|38_581|1.1e-115|Helotiaceae_sp._UHH_1-13-18-4
----ANTATSRSCW-G-D-------------YSIDTDWYS--TVP-------ETGVTRE-
-----YWLDVQ-NTT--LAP-DGY---E-R--FVLTFN---------------GTVPGP-
---------------AIIADWGDNL----------IIHVTNNLS----V-NGTAIHWHGL
RQ-LNNTEYDGVPGVTQCPIAP-GNSMTYKFQATQYGS----TWYHSHFTVQYADGLVGP
LIINGP----ATAD-YDEDLGMLFLSDWGH-TPACNLW-DSAKL-------------G--
---AP--P---TLENGLINGTNTFD---------C-S---S----STDPLCT---GNGKK
WET----TFISGTKYRIRLVNAAVDGHFQFSIDGHSLTVIGADLVPLIPYTTDS------
----IVVSMG--QRYDVIVEA---NA---------D--------V-A-DYWLRA-QW-IT
---------AC--ST--------------ND----N--PDGITGIIRYD--S-T----S-
--TS------------------D---PTT---TT--TV----T----E-----ST-N---
C--GDEP---YAS-LVPYLSMDVG---SYT-----AS-----S-------VA--------
EQTL-------S-F--------AF--G-------SAFTWTINSS------SL-----LLD
WDNPT------------------TLMIA-N-------G-----E---S---------P--
-FP--T--D---------------YNV------VP-I-E-----ITSST----------D
E--WAVYVI-EDES-GI------------------G---LFHPLHLHGHDFWVIG-QST-
--G-T------------F-DLE--------------TTV----VNLKNPPRRDVASLP--
----S----G-------------GYLAIAFKKD-NPGSWLLHCHIAWHASQGLAMQFVES
EA-SII---GT--L------A-D-------TA------TFEDNCAAWTTYSTS----E-K
WA-----QDDSGI
>ur|UPI0025474F36|42_575|1.3e-115|Penicillium_odoratum
-----NTASTRNEW-C-Q-------------YDINTDYTT--VVP-------ETNVTRE-
-----YYFNLE-KVT--VSP-DGR---S-R--MGLAIN---------------GSIPGP-
---------------TIEANWGDWV----------VVHLTNSLP-ADVD-NGTSIHFHGI
RQ-LYTNQNDGVVSITQCPTAP-NKTITYRWRAMQYGT----TWYHSHIGLQAWEGLFGG
IVIQGP----ASSN-YDEDKGVIIMNDWDI-NTVDELF-GTAQV-------------D--
---GP--P---TFDNALINGTNVFG---------S-D---G----YANQT-------GTR
FNT----SFTEGTSYRLRLVNAACDTHFKFMIDNHTMTVIANDLVPITPYETNV------
----LNIGMG--QRYDVIVTA---NQ---------AS------VA-K-NFWLRA-IP-QT
---------AC--SE--------------NL----S--PQNIKGIVYY---G-D----S-
--PS------------------T---PTT---TE---Y----D----Y-----TD-S---
C--DDEA---MSD-LTPIISETIS---TT-------PY----Y-------NE--------
SEPV-------S-L-AK-----NG--G-------NLYRWKLNST------SM-----HVD
WTDPT------------------LLEVY-R-------D-----H---H---------S--
-WA--N--S---------------SGV------IE-L-P-----RK-------------N
E--WVYVVI-E--T-SL------------------S---VPHPIHLHGHDFYVMA-QGT-
--G-T------------Y-DG---------------EVT-----SLASPPKRDTAMLP--
----A----D-------------GHLVIAFKTD-NPGAWLMHCHIGWHTEEGFAIQFVER
YD-EIR---KL--I--------N-------YA------DLKKNCDSWDSYQTL----R-S
VK-----EDDSG-
>ur|A0A9P8UMC9|61_597|1.6e-115|Truncatella_angustata
----VNTATSRSCW-G-N-------------YSIDTDYYV--TTP-------YTGVTRE-
-----YWLTAE-STT--LAP-DGY---E-R--EVLVFN---------------GSLPGP-
---------------TIEADWGDEV----------VIHITNNIP----D-NGTSVHWHGV
RQ-LNSIFSDGVPGVTQCPLAH-GQTKTYRWRATQYGT----SWYHSHFSLQLGEGLHGP
IVIHGP----ATAN-YDIDIGPVVLQDWTH-TSVFTIW-ELLQRKTA----------D--
---VQ--P---VGENGLINGLNPYD---------C-S---Q----SSDPACI---GTTER
FEL----TFQKGKKYRLRIIGTQIDGWFKFTIDGHKLTVIANDFVPIEPYETDN------
----IVLSGG--ERYDIIVEA---DQ---------P--------V-G-NYWLRS-IY-QT
---------AC--NRND------------NL----N--KNNIRGIVRYV--G-A----D-
-TSE------------------T---PTT---SV--SK----T----I-----TN-S---
C--GDEP---YES-LVPWVSHDVG---SS-------D-----F-------ED--------
SLGM-------T-V-YM-----EP--D-------LTFKWTLRTK------TL-----MVD
WQNPT------------------LLDIY-R-------G-----D---E---------K--
-FP--P--E---------------SNV------VT-V-Q-----AT-------------N
E--WVYWIL-EDQT-GR------------------D---IWHPMHLHGHDFYILA-QGS-
--T-Q------------Y-DSS---------------VK----LNTKNPPRRDTATLY--
----G----N-------------GYLVIAFKTD-NPGSWLIHCHIAFHASQGLALQLVER
PA-EIP---DL--I-----AA-D-------VD------QLNETCRTWVPFYNS-------
-------------
>ur|A0A1B8BA80|33_564|2.3e-115|Fusarium_sambucinum_species_complex
-----NTPSTRSAW-C-D-------------HSVDTDYYT--EVV-------DTGVTRE-
-----YWLELT-DVT--VAP-DGV---S-R--SAMAVN---------------GTIPGP-
---------------TLFADWGDTV----------VVHVTNHLN-T-SL-NGTSMHWHGI
RQ-NYTNQYDGVSSITQCPSAV-GETVTYTWKATQYGS----SWYHSHWALQAYQGIFGG
IIINGP----ATAD-YDEDLGMVFLNDWDH-QTVDELY-HTAQT-------------E--
---GP--P---SLNNGLINGTNVFG---------E-D---G----SSSQT-------GSR
FNV----SFESGTSYRMRLVGAAVDTHWKFSIDNHTMTVIAADLVPVEPYETTV------
----LDITMG--QRYDIIVTA---DQ---------AD------VA-D-NFWMRA-IP-QS
---------AC--SE--------------ND----S--TDNIKGVVYY---G-D----S-
--PG------------------T---PST---TG---Y----D----Y-----ID-S---
C--DDE----TPN-LVPYVSKTVD---DA-------D-----W-------SD--------
LETA-------S-V-GK-----NA--A-------GLFKWMLNST------SM-----VMD
WKNPT------------------LAQVM-N-------G-----T---T---------D--
-FE--T--E---------------NAV------IE-L-S-----EP-------------N
K--WVYFVI-E--T-GL------------------G---VPHPIHLHGHDYFILA-QGT-
--G-A------------Y-SS---------------SVT----LNTNNPPRRDTAILP--
----G----N-------------GYLVMAWETD-NPGVWLCHCHIGWHASEGFALQFVER
AS-EIP---DI--T--------T-------SS------YVSDVCDSWTSFQNE----Y-S
IE-----QEDSG-
>ur|W3WVG1|33_559|3.2e-115|Pestalotiopsis_fici__strain_W106-1_/_CGMCC3.15140
----INSAANRSCW-S-D------------DFDISTNYYD--EVP-------DTGVIRE-
-----YWFNIE-NTT--AAP-DGV---E-L--PVQLIN---------------GSFPGP-
---------------TIIADWGDIV----------RVHVTSSLQ----N-NGTGLHFHGI
RQ-NWTDQNDGVPSITQCPIAP-GDSYTYEWRAVQYGT----GWYHSHFYVQAWDGVFGG
IIINGP----ATSN-YDVDLGHVFLNDWYH-ETADVLV-LQAAT-------------G--
---GP--P---TAPNGLINGTNTWS----------------------DTV-------GSR
FEV----GFEAGVRYRIRLVNAAADNHFRFMIDNHTMEVIATDFVPIVPYNTTN------
----LSIGMG--QRYDIIVTA---KD---------LT-------S-G-DFWMRS-IP-QS
---------TC--SE--------------SD----A--TDSIKGIVRYD--S-S----S-
--TT------------------D---PTT---SA---Y----D----Y-----TD-S---
C--ADEE---SSN-LVPYLAIAAS---DT-------YE------------GV--------
DKNV-------G-L-Q------IT--D-------NALLWVINKT------TF-----RTT
WENPT------------------LLQVA-E-------G-----N---A---------T--
-WT--A--K---------------EQV------IQ-L-P-----TA-------------D
E--WVYLVV-H--S-PF------------------A---QDHPMHLHGHDFWVLG-SGY-
--G-Q------------Y-DST-------------NANG----LQLTNAPRRDVAMMP--
----G----S-------------GYLVIAFKTN-NPGAWLMHCHIAWHTSEGFAVQILER
ES-EIT-------Y--------D-------YN------ALNETCTKWKAYVAA----D-N
IG-----QYDSG-
>ur|A0A9W9P8M4|38_548|4.2e-115|Penicillium_chermesinum
---------------------------------INTDYTT--VVP-------DTGVTRE-
-----YWLAID-ELN--LAP-DGV---S-R--PVMAVN---------------GTIPGP-
---------------TIYADWGDEV----------VIHVTNNLH-H-AE-NGTSIHWHGI
RQ-NYTNQNDGVVSVTQCPSPP-GSTFTYKWRAVQYGS----TWYHSHIGLQAWEGVFGG
VVINGP----ASAN-YDHDVGTVILSDWSH-QTADELY-TYAQT-------------V--
---GP--V---PMDNGLINGTNVWN---------N-Q--------------------GSR
FQM----KVQKNQSYRIRLVNAAIDTVFKFMIDNHTLTVISSDLVPIKPYTADF------
----VTIAMG--QRYDVIVTA---NQ---------QR------IA-D-DFWIRS-IP-QT
---------AC--SA--------------NN----S-RIDDIKGILHY---N-H----R-
--AG------------------T---PTT---SA---W----D----Y-----VD-G---
C--IDE-----TN-LVPVVAKNVG---TA-------D-----F-------MT--------
LEDV-------T-L-GS-----NA--D-------DLFRWELNST------TM-----LVS
WEDPT------------------LLQIH-E-------N-----T---T---------S--
-FP--A--S---------------SGV------IE-L-P-----QA-------------N
E--WFYLFI-N--T-SF------------------V---VTHPVHLHGHDFFILS-QGP-
--N-P------------Y-NG---------------T------LNTKNPPRRDTALLE--
----G----Q-------------GHLLIAFQTD-NPGAWLMHCHIGWHVEEGFALQFVER
ES-EIE---DV--I--------D-------YK------SLKSNCGSWRAYDTK----F-D
IQ-----QIDSG-
>ur|A7F608|193_722|4.9e-115|Sclerotinia
-----NTAADRSKW-C-D-------------YSTSTDYYN--EVP-------NTGVTRE-
-----YWLNIQ-DGV--ASP-DGI---S-R--YVQTVN---------------GSIPGP-
---------------TIIADWGDNV----------VVHVTNNLS----V-NGSTIHFHGM
RQ-NYTNQNDGVPSITQCPIAF-GATYTYKWRATQYGS----SWYHSHVGLQAWEGVAGG
IIINGP----STAN-YDVDKGTVMLTDWGH-TTVDEQY-QYAQT-------------A--
---GP--P---VMDTGLINGTNVFG---------E-D---G----ASNQT-------GSR
FST----SVTAGTSYRFRLVNSAIDTHFKFSVDNHILTVMANDLVPIVPYQTQV------
----LNIAIG--QRYDVIVTA---NQ---------AS------VA-S-DFWIRA-IP-QA
---------SC--SE--------------NN----N--PSNIKGILHY---G-S----S-
--TG------------------L---PKT---TG---Y----N----F-----TD-E---
C--VDEP---PTS-LIPFVPKTVS---SS-------S-----K-------SA--------
DEAV-------T-I-AQ-----NS--N-------KLFKWYLNNS------TF-----LTE
WEDPT------------------LLMVQ-K-------E-----I---T---------T--
-FS--S--T---------------NNL------IQ-L-P-----NA-------------H
E--WIYLII-H--S-RI------------------P---VPHPIHLHGHDIYILS-QQS-
--S-P------------Y-DAS------------TAVAT----YNLNNPPRRDVANLP--
----A----G-------------GYLVLAFETD-NPGAWLAHCHIGWHASQGFAMQFLER
AS-EIP---GI--L--------D-------PA------SLQGTCDQWNG--------N-P
VH-----QEDSG-
>ur|A0A9P9JN51|34_564|6.7e-115|Dactylonectria_macrodidyma
-----NTPDTRTQW-C-E-------------YDITTDFDK--VYV-------DTGNVKE-
-----YWLDVT-DVT--VAP-DGI---P-R--TAMAVN---------------GSIPGP-
---------------TLFADWGDTV----------IIHLTNSLS-E-SL-NGSSIHWHGI
RQ-NHTNQHDGVVSITQCPLAP-GQSMTYTWKATQYGT----AWYHSHFGIQAWQGVLGG
LIINGP----ASAN-YDEDLGVVFLNDWDH-QTVDELH-LIAQT-------------R--
---GP--P---TLDNGLINGTNVWT---------D-A---N----G-TTT-------GDR
FNV----KFAAGTSYRMRLVGAAIDTHWKFSIDNHKMTVIANDLVPVEPWETTT------
----LDISMG--QRYDVIVTA---DQ---------ED------VA-D-NFWMRA-IP-QI
---------QC--SD--------------NE----S--INNIKGIVYY---G-D----S-
--PS------------------E---PET---TA---Y----E----Y-----VD-G---
C--DDQ----TTS-LVPVISHNVS---AA-------D-----W-------VS--------
LSSA-------S-V-SP-----NS--A-------GLFKWYLNST------SM-----LVD
WGTPS------------------LQSIV-N-------G-----V---T---------A--
-FE--D--D---------------SAV------IE-L-N-----VA-------------D
Q--WVYFVI-E--T-NM------------------P---IPHPIHLHGHDYYVLA-QGL-
--G-S------------Y-TS---------------DVV----LNTANPPRRDTAMLP--
----A----A-------------GYLVMAWQAN-NPGVWLMHCHIGWHASEGFAVQFVER
QS-EIA---GI--T--------D-------VS------LIDEVCEHWNLFQET----H-E
IE-----QHDSG-
>ur|A0A218ZCV3|35_555|9.3e-115|Marssonina_coronariae
-------ATARSCW-G-D-------------YDLSTDYYN--VVP-------DTGVTRE-
-----YYLELT-NTT--AAL-DGV---S-R--MVLLVN---------------GTFPGP-
---------------TLFADWGDTV----------KVTLYNGLE----N-NGTSLHFHGI
RQ-NFTNQMDGVASITQCPTAP-GETIVYTWRATQYGS----TWYHSHFALQAWEGVLGG
IVINGP----ASAN-YEHDLGVMFLNDWTH-ETADAMY-HTAQT-------------S--
---GP--P---TLDNGLINGTNVYG---------E--------------L-------GSR
FET----TVTAGETYRIRLVNGAIDTHWKFMIDNHNFTVIAMDLVPIVPYETTM------
----LSIGMG--ERYDIILTA---NQ---------P--------S-G-DYWIRS-IP-QV
---------AC--SD--------------NE----N--PENIKGILRYD--G-N----S-
--TS------------------D---PTT---SV---Y----T----Y-----TD-T---
C--DDED---MTS-LVPYAPKDVS---TQ-------D-----E-------SD--------
DFAV-------T-V-G------RS--N-------NVFKWYMAGT------TF-----EVE
WADPT------------------LLQIW-D-------H-----R---T---------N--
-WT--T--S---------------SHV------IE-L-P-----TD-------------S
Q--WVYFII-E--T-EQ------------------A---VPHPIHLHGHDFYIIA-QGV-
--G-T------------Y-DT---------------SVS----LTLKNPPRRDVAMLP--
----S----S-------------GYLVIAFETD-NPGAWLMHCHIGWHTSEGFALQLVER
YN-EIN---AL--T--------N-------YD------TLNSTCAAWNAYVAV----S-G
VV-----SDDSG-
>ur|A0A9Q8P5B2|49_567|1.2e-114|Passalora_fulva
-----NTAEDRSTW-C-D-------------YDLSTNYYE--EVP-------DTGVTRE-
-----YWFEVT-NST--LAP-DGI---S-R--IVLSIN---------------GSVPGP-
---------------TIYADWGDTV----------TVHVTNSLT----N-NGTGIHWHGI
RQ-NWTNSEDGVPSITQCPTAP-GESQTYTWRATQYGS----SWYHSHYSLQAWEGVFGG
IVINGP----ATAN-YDEDLGIMFLNDWDH-QTADALY-TYAET-------------K--
---GP--P---TLDTGLINGTNTWL---------N-------------ET-------GSR
WET----SLTSGTSYRLRLVNGAIDTHFDFTIDNHTLTVIAADFVPIVPYTTEA------
----LSIGMG--QRYDVIITA---NQ---------AD------VA-S-DFWLRA-IP-DT
---------FC--SE--------------NL----Y--GHDIRGIIHY---G-S----S-
--TG------------------T---PST---TC---Y----E----I-----DEKE---
C--FGEV---SSN-LVPYFELDAG---SS-------AA----L-------DE--------
NLAV-------S-V-GF-----NS--E-------KLFKWYIGGT------SM-----KIE
WADPS------------------ALQVI-N-------N-----E---T---------S--
-WA--D--S---------------SGV------IE-F-EG----DE-------------D
T--WAYIMI-Q--T-TN------------------A---IPHPIHLHGHDFYQLA-QGT-
--G-T------------Y-ESS--------------APT----LQTSNPIRRDVTMLP--
----A----S-------------GYVVIAFSAD-NPGAWLCHCHIGWHTEEGFALQFIER
YD-EIA---AL--Y--------D-------AD------TLEDGCSSWSTYQ---------
-------------
>ur|UPI0025425D66|63_594|1.4e-114|Penicillium_maclennaniae
-----NAPNNRAAW-C-N-------------YSIDTDYEN--DVP-------DTGKTRE-
-----YWFDVD-EVT--ISP-DGF---A-R--PVMAVN---------------GTIPGP-
---------------TLYANWGDYV----------VVHVTNHLE-Q-AR-NGSSIHWHGM
RQ-NYTNQNDGVVSVTQCPLAP-GQTMTYRWRAVQYGS----SWYHSHIGLQAWEGVFGG
IVINGP----ATAN-YDIDKGCLFLNDWTH-ATVDELY-DFQHQ-------------N--
---GP--I---TLDNGLLNGTNVLG---------T-G---A-----NSSK-------GSR
FSM----KVDQGNSYRLRLVNAAIDTHWSFMIDNHSLTVIAMDLVPIKPFTTDI------
----LRIGMG--QRYDIIIQA---NQ---------AS------TA-E-NFWIRA-IP-GS
---------SC--AS--------------NS----E--ATNIEGILYY---G-S----A-
--PQ------------------T---PST---VG---Y----T----L-----TS-SDSD
C--LDMP---MTD-LVPHLAKNVA---AP-------V-----W-------NK--------
PENV-------S-L-NH------P--T-------GPFFWEMNST------SM-----KVS
WENPT------------------LGQVH-K-------N-----Q---M---------N--
-FT--A--S---------------SGV------IE-L-P-----FK-------------D
Q--WVYLLI-K--T-AL------------------A---VTHPIHFHGHDFSILA-QGT-
--G-S------------Y-NG---------------S------LMTNNPPRRDTAMLP--
----A----M-------------GYLLIGWQTN-NPGAWLMHCHIGWHIEEGFALQFIER
YD-EIQ---PL--I--------D-------YK------ELQSICNRWDAYDTS----A-N
IT-----QNDSG-
>ur|A0A7C8MXG4|31_559|1.8e-114|Xylariaceae
----TNSAEDRSCW-G-D-------------YDLDTNWYE--EAP-------DTGVTRE-
-----YWFDIV-NTT--AAP-DGV---E-R--IVLSVN---------------GSVPGP-
---------------TIWADWGDTI----------VVHVTNSLE----N-NGTGIHFHGI
RQ-NYTNANDGVPSMTQCPIAP-GDSFTYTWKATQYGS----SWYHSHFYVQAWDGVFGG
IVINGP----ATAN-YDEDLGTLILSDWSH-ETADVEV-LYAET-------------N--
---GP--P---TLENGLINGTNVYD---------D-A--------------------GTR
FET----TWVSGTSYRLRLVNAAADTHFKFTIDNHTMQVIAMDFVPIVPYSTDI------
----LAIAMG--QRYDVIVTA---NA---------T--------A-D-NYWMRA-IA-QT
---------TC--SE--------------NE----N--PDNIKGIIRYD--S-T----S-
--TD------------------D---PTS---TA---W----D----S--AA-DD-D---
C--NDED---MSS-LVPYLAIDAT---DA-------T-----T-------GT--ED----
DFSV-------A-I-V------RD--G-------NSILWEMGNS------SM-----VSQ
WNYPS------------------LLQVY-E-------G-----N---D---------T--
-WG--D--E---------------QQA------YV-F-P-----DA-------------D
V--WVYWVI-Q--T-SN------------------G---QPHPMHLHGHDFWILG-QGT-
--G-T------------F-DGS--------------TAN----LTLTNPPRRDVVQLY--
----G----Q-------------GYVVIAFKTD-NPGVWLMHCHIAWHTSEGLAVQVIER
ES-ELV---DL--I--------D-------GD------ALNATCAAWNTYQSN----E-N
LV-----QDDSG-
>ur|A0A232M573|25_556|2.3e-114|Elaphomyces_granulatus
-----NTPSTRSTW-C-D-------------YSIDTDYYS--VVP-------DTGVTRE-
-----YYLQIT-NAE--IAP-DGY---S-R--PAMLIN---------------GSMPGP-
---------------TLMADWGDTV----------VVHVANNLT-S-ST-NGTSIHFHGI
RQ-NYTNPNDGVVSVTQCPTPP-GDSMTYKWRATQYGS----TWYHSHFGIQTWEGVFGG
LVINGP----ATAN-YDEDKGIIFLSDWSH-QTANQLFVSTAEV-------------T--
---GP--P---TMDNGLINGTNTYT---------S-S---S-----NVTT-------GSR
FNT----SFTAGTSYRLRIVNTAIDSLFKFSIDNHTLTVIANDLVPIKPYETTV------
----LSIGIA--QRYDVIVKA---DQ---------SS------VA-S-NFWMRA-IP-QL
---------SC--SS--------------NN----N--TDNIKGIVYY---G-D----S-
--PS------------------T---PTT---TG---Y----S----Y-----TD-N---
C--NDED---ASD-LVPYLSTTVS---SA-------H-----Y-------NT--------
LQNV-------S-V-GY-----NS--D-------NLFRWYLNNS------TM-----IVE
RNNPT------------------LLQVY-N-------N-----D---T---------S--
-FS--S--N---------------SNV------FM-L-P-----E--------------N
Q--WTYVVI-E--T-SE------------------N---VSHPIHLHGHDFHILA-QGN-
--G-T------------Y-DS---------------SDI----SSLTNPPRRDTAMLP--
----A----T-------------GYLVVAFQSN-NPGAWLMHCHIGWHISEGLALQFVEQ
YS-EID---SL--I--------D-------YS------TLNSTCSAWNAYEAQ----N-P
ES-----DNTSG-
>ur|A0A2T2NMD7|33_552|2.9e-114|Corynespora_cassiicola_Philippines
-----NDANDRSVW-C-E-------------HSIDTDWYL--DVP-------ETGVTRE-
-----YWLDIT-NQT--LAP-DGI---E-R--IVLAFN---------------GTFPGP-
---------------LIEANWGDNV----------VIHVHNSLT----E-NGTSIHWHGI
RQ-NLTVLDDGVPSITQCPIAP-GDTLTYRWRATQYGT----GWYHSHYSLQAWEGAAGP
MIIHGP----ATAN-YDEDLGTVFLTDWGH-NTADFLY-HEAQV-------------D--
---GP--P---TLNNALINGQNTYN---------N-S---G------TIT-------GSR
YEA----SFEPGKRYRIRLINGAIDTHFKFSIDNHSFTVIASDYVPLVPFEANT------
----IELTMG--QRYDLIVEA---NQ---------E--------P-G-DYWLRA-IP-QV
---------TC--SN--------------VE----S--PDNIRGIIRYS--TVS----S-
--TD------------------D---PTT---TA---W----N----Q-----TD-S---
C--DDVP---LES-LVPYLSQNVV---DP-------T-----A-------DD---S----
DMTV-------S-V-FR-----NE--N-------NLFRWSIGPE------TM-----LVK
WAEPS------------------LRQIW-D-------G-----N---A---------T--
-FE--A--S---------------EAV------IS-L-P-----DA-------------D
R--WIYFVI-D--T-QV------------------P---VPHPIHLHGHDFFILA-AGA-
--N-SA-----------Y-DS---------------TVA----LNLNNPPRRDVATLP--
----A----A-------------GYLVIAFYTD-NPGAWLMHCHIGWHTSQGLALQFVER
EP-EIP---GL--L--------N-------SD------ILTGTCANWETWA---------
-------------
>ur|A0A4Z1P2F1|57_584|5.1e-114|Venturia_nashicola
-----NSPNNRSHW-G-Q-------------YNIDTDYEK--IVP-------ETGVTRE-
-----YWLDLI-QVT--LSP-DGV---P-R--TVLTVN---------------GTMPGP-
---------------TLTADWGDFI----------IVHVRNSLF-E-SQ-NGTSIHWHGI
RQ-LGTPQMDGVSSVTQCPTAP-GEIYTYSFRATQYGS----SWYHSHFGLQTWEGVFGG
LIINGP----ATAD-YDEDLGNLFLQDWSH-QSVDALY-REHAL-------------T--
---GN--T---IMDNGLINGTNVYG---------N------------NAT-------GQR
FSI----NFVEGTSYRLRLVNVAVESHFKFSIDNHTMTVIEADWVPIVPYTTTT------
----LNIATG--QRYDVIIKA---DQ---------GA------IA-T-DFWMRA-IP-QF
---------AC--SP--------------NS----S--KNNIKGVVHY---G-S----S-
--SE------------------T---PTT---TG---Y----S----Y-----TD-E---
C--VDEP---YDK-LVPQVRQTVG---PS-------S-----I-------SE--------
VKDV-------S-A-IK-----NA--K-------GLFRWTVGGT------SM-----NIE
WGNPT------------------FSQLL-E-------N----SH---T---------T--
-FT--N--T---------------SNA------IE-L-P-----NG-------------N
Q--WVYVLI-T--T-RI------------------P---VPHPMHMHGHDILVLA-QGT-
--G-D------------Y-SS---------------SVP----LKLDNPPRRDVVLLP--
----A----H-------------GYLVIAFETN-NPGAWVLHCHIGWHVMEGFALQFIER
PA-EIP---AL--L--------N-------TE------ILNSTCASWNSYSKT----K-S
IK-----QTD---
>ur|A0A9P4LK37|40_562|5.8e-114|Setomelanomma_holmii
-----NTADDRTVW-C-D-------------YSIETDWYD--EVP-------NTGVIKE-
-----YWLEIT-NMT--VSP-DGF---E-R--VALGIN---------------NSIPGP-
---------------LIEANWGDTL----------KLHVTNSLT----A-NGTTMHWHGF
RQ-NYTVQHDGVPSIIQCPDAP-GTTHTYTFRATQYGT----TWYHSHYALQAWMGVFGP
MVIHGP----TAAN-YDEELEPIMFNDWTH-TSVDALW-PSAQA-------------G--
---GP--P---QLDNALINGKGTFD---------G-A--------------------GSR
YEM----SIEAGKKYKLRFINSAIDTYFKLSLDGHTMTVVAMDFVPVEPFEVDV------
----LDFTMG--QRYDVIIEA---NQ---------S--------P-D-NYWFRA-IP-QS
---------AC--SN--------------NL----N--SNDVRAIVRYD--T-T----S-
--TV------------------D---PTT---AA---W----N----Q-----TD-S---
C--DDVS---ASS-LIPHVKHTVT---SP-------V-----L-------QG---P----
ELGV-------S-V-AR-----GS--N-------NLFTWSIGLA------SM-----MVD
WSAPS------------------LLQIA-E-------G-----N---A---------T--
-WK--S--D---------------ENV------YL-L-P-----NA-------------N
E--WVYWVI-D--T-QL------------------P---VPHPIHLHGHDFYILA-QEA-
--GET------------I-DSE--------------TTV----LNLDNPPRRDVATLP--
----A----S-------------GYLVIAFLTD-NPGAWLMHCHIGWHVAEGLALQFVER
QS-EIP---AL--V--------D-------VD------ELQSTCRAWEDWQSD----E-T
TK-----I-----
>ur|A0A2C5YHC4|29_548|8.3e-114|Ophiocordyceps_australis
--CAGNTPTTRSKW-C-Q-------------YSVDTDYTT--VVP-------DTGRTRE-
-----YWLELT-DVT--IAP-DGV---P-R--TAMAIN---------------GSIPGP-
---------------TIFADWGDHV----------VVHVKNSLT-R-SH-NGTTIHWHGI
RQ-NYTNQNDGVAAITQCPTKP-GDSITYKWRAVQYGS----TWYHSHFALQAWEGIFGG
LIINGP----ATQN-YDEDLGTITLNDWDA-QTVDQLY-TAAQT-------------L--
---GP--P---ELANVLINGTNVYG---------N-G--------------------GKR
LNI----NFKAGKSYRMRFINVGIDSHFKVMIDNHTMSVIGADLNPIKPYQTNM------
----IDIGIG--QRYDVVVKA---NQ---------AA------VA-K-SFWLRV-IP-QV
---------AC--SK--------------IT----N--GNNVRAIVHY---G-N----D-
--KT------------------T---PNT---TG---Y----S----Y-----VD-S---
C--GDE----TPR-VVPHVPKNVG---RA-------D-----Q-------QT--------
SEAV-------A-L-A------TI--N-------GLFKWTLNST------TF-----LVD
WKDPT------------------LRQIT-T-------N-----S---T---------V--
-FT--K--S---------------NAV------IE-L-P-----EP-------------N
K--MFYLVI-D--T-AL------------------A---VTHPIHLHGHDFYVLA-QGV-
--G-T------------Y-SPS--------------SVM----LNTTNPPRRDTAMLP--
----A----K-------------GYLVLAFESD-NPGAWLMHCHIGWHTSEGFALQFVER
RK-EIP---AI--I--------D-------KP------KLLDQCKAWSNYQDS-------
-------------
>ur|A0A0G2GVM3|12_539|1e-113|Phaeomoniella_chlamydospora
----VNSASDRACW-S-D------------GYDLSTNYYQ--DAP-------DTGVVRE-
-----YWFNIE-NTT--AAP-DGV---E-L--PVQLIN---------------GSFPGP-
---------------TIIADWGDTV----------VVHLTNTLQ----S-NGTGLHFHGI
RQ-NWTSNMDGVPSITQCPIAP-GDSYTYSWRAVQYGT----GWYHSHFYVQAWNGVFGG
IIVNGP----ATAN-YDVDLGHLFLNDWYH-DTADDLV-LQAAT-------------G--
---GP--P---TAPNGLINGTNTYN----------------------DTL-------GSR
FET----AIEAGTKYRLRLVNAAADSHFLFMIDNHILEVIANDFVPIVPYNTTQ------
----LSIGMG--QRYDVIVRG---KE---------LT-------S-G-DFWIRA-IP-QE
---------SC--SE--------------TD----A--VDDIKGILRYD--N-S----S-
--TS------------------E---PAT---SA---Y----S----Y-----TD-S---
C--ADEA---ASN-LVPYLAINAS---SS-------YT----F-------DE--------
DKKV-------A-V-Q------VI--D-------NALLWTLNKT------SL-----RTE
WNYPT------------------LLQVA-E-------G-----N---D---------T--
-WA--A--K---------------QQV------VQ-V-P-----EA-------------D
K--WVYLVV-H--S-PF------------------A---QDHPMHLHGHDFWVLA-SGY-
--G-N------------F-DSS-------------QTDS----LTLVNAPRRDVAMMP--
----A----S-------------GYLVIAFITN-NPGAWLMHCHIAWHTSEGFAMQILER
EP-EIK-------T--------D-------YN------SLNSTCSNWDSYVNA----Q-D
LT-----QYDSG-
>ur|K1Y862|37_579|1.4e-113|Marssonina_brunnea_f._sp._multigermtubi__strain_MB_m1
-----NTATSRSCW-G-D-------------YSIDTDWYE--VTP-------QTGVTRE-
-----YWLEVV-NTT--LAA-DGY---T-R--QVLSFN---------------GTVPGP-
---------------TIIADWGDNL----------VIHVTNKMQ----H-NGTAIHWHGL
RQ-LGSLEYDGVPGVTQCPIAP-GDTLTYKFQATQYGS----TWYHSHFITQYADGLLGP
MIINGP----ATAD-YDEDLGLLFLSDWSH-IPTYQLW-DQARF-------------G--
---AP--P---ILETGLLNGTNTWD---------C-S---K----SSDPNCV---GGGKK
FEA----TFEAGKKYRIRLINSAIDGHFQFSIDGHSMTVIAMDLVPLVPYSADS------
----VIIDMG--QRYDVIVEA---SA---------A--------P-G-NYWMRA-GW-IS
---------AC--ST--------------NA----N--PDGMTGIVRYN--S-T----S-
--TA------------------D---PTT---TS--TV----E----V-----SS-N---
C--GDEP---MAS-LVPHLAMNVD---TLP-----HS-----A-------FV--------
TEEL-------G-F--------LI--G-------SHFTWTINST------SL-----VID
WGNPT------------------TLRIF-D-------G-----E---S---------I--
-FP--T--D---------------YNV------EP-I-E-----ITTAD----------P
V--WAVYVI-QDLT-GI------------------G---ISHPIHLHGHDFWVIA-QGT-
--G-V------------F-DAA--------------TTP----VNLINPPRRDVASLP--
----G----N-------------GYLAIAFKKD-NPGSWLLHCHIAWHASQGLAMQFVES
QS-QIS---VA--M------S-D-------TA------VFHDTCSAWTAYADE----A-L
YH-----QDDSGI
>ur|A0A9W9CWN9|38_587|1.9e-113|Gnomoniopsis_smithogilvyi
--TCENGPTSRSCW-G-D-------------HSIDTNYYE--EMF-------STGVTRE-
-----YWLTLD-PID--CAP-DGY---Q-R--TCMAFN---------------GTIPGP-
---------------QLTADWGDNL----------KIHVTNNLQ----T-NGTAIHWHGL
RQ-FNSSHYDGVPGITECPIAP-GTSKTYDFQVTQYGS----TWYHSHFALQYAEGAFGG
LVLNGP----ATAD-YDEDLGMLFLNDWSH-TEAFALW-DTVKN-------------G--
---GP--P---AMENGLINGTNTFD---------C-S---T----STDAKCL---GNGTK
WET----VFEAGKKYRIRIINAATDGHFQFSIDNHNLTVIGNDLVPIVPYATEA------
----VGIGMG--QRYDIIVEA---NA---------A--------S-G-DYWLRA-KW-NT
---------AC--SN--------------NQ----N--TDGITGIVRYD--S-S----S-
--TA------------------D---PTS---VS--TV----T----K-----TE-S---
C--GDEA---LTD-LVPYVSVDVG---VI-------N-----E-------VA--------
TQSM-------S-F-------ATG--G-------DWFQWTLNGS------SL-----EID
WENPT------------------LTRMM-N-------G-----E---T---------E--
-FP--L--D---------------YNV------VT-V-D-----RTPDSTT--------P
E--FVVLVI-EDDT-GF------------------G---IYHPIHLHGHDFFILG-QDT-
--G-M------------W-HGN--------------TSL----LNLANPPRRDVATLP--
----G----N-------------GYLAIAFQLD-NPGAWLVHCHIAWHASEGLAMEFVED
QS-LYT---IN--A------A-D-------RA------VSEAQCANWNSYMNTT-TYE-A
FP-----KDDSGI
>ur|A0A9Q0AH88|36_564|2.1e-113|Neoarthrinium_moseri
----GNTPSTRSEW-C-N-------------YSIDTDYST--IVP-------DTGVMRE-
-----YWLELS-DVT--VAP-DGI---S-R--AAMAVN---------------GSIPGP-
---------------TLIGDWGDTF----------VIHVKNSLT-T-SN-NGTSFHFHGI
RQ-NYTNAQDGVSSITQCPTAP-GESITYTWRATQYGS----SWYHSHFSLQAWEGVFGG
IIINGP----ATAN-YDEDLGTLLLNDWDH-STVDELY-NYAQT-------------V--
---GP--P---TLANGLINGTNTFE---------D-G--------------------GSR
FTM----SLTSGTSYRLRLVNGAIDTHWKFMIDNHTLTVIASDFVPVVPFTVDY------
----VNIGMG--QRYDVIVTA---DQ---------TD------LA-D-NFWLRA-IP-QS
---------AC--SD--------------ND----N--GDGILGIVNYD--G-A----S-
--VT------------------D---PST---IR---L----D----Y--G--AD-A---
C--DDE----TDN-LVPYIAKEVG---GS-------D-----L-------SA--------
LEDA-------G-I-A------LQ--G-------NLFKWTLNST------SL-----LTD
WAAPT------------------LMQVL-A-------G-----T---K---------D--
-YE--A--D---------------DAV------IK-L-P-----SA-------------N
Q--WFYLVI-E--T-DL------------------A---VTHPIHLHGHDFFVLA-QGT-
--G-A------------Y-SS---------------SVA----LKLNNPPRRDVAMLP--
----A----S-------------GHLVMAWETD-NPGVWLLHCHIGWHTSEGFALQFVER
FD-EIA---TV--A--------E-------NT------YVVDTCDTWSTFSDA----N-L
VV-----QEDSGI
>ur|A0A9W9GEQ9|33_559|2.7e-113|Penicillium_angulare
----VNSASDRACW-G-D------------GFDISTNYYD--KVP-------DTGVVRE-
-----YWFNVE-NTT--AAP-DGV---E-M--PAQLIN---------------GSFPGP-
---------------TIIADWGDTV----------VVHVTNSLQ----N-NGTGLHFHGI
RQ-NFTNQMDGVPSITQCPIAP-GDSYTYRWRAVEYGT----GWYHSHFYVQAWDGVFGG
IIINGP----ATAN-YDVDLGHVFLNDWYH-QTADQLV-LQAAT-------------G--
---GP--P---TAPNGLINGTNVWG-----------------------KK-------GSR
FET----TFKAGTRYRMRVLNAAADQHFRFMIDNHTLEVIANDFVAINPFNTTQ------
----LSIGMG--QRYDVIVTA---KQ---------LS-------S-G-NFWLRA-IP-QS
---------AC--SE--------------TD----A--TGLVKGIIRYD--N-S----S-
--TA------------------D---PTT---SA---Y----S----Y-----TD-S---
C--ADEE---PSN-LIPYLQVNAS---ET-------YN----Y-------DE--------
KENV-------E-V-Q------VT--D-------NAMLWLMNRT------SF-----DTQ
WEYPT------------------LMQVA-E-------H-----N---Q---------T--
-WL--G--K---------------QVV------IH-L-P-----KA-------------D
E--WVYFVI-H--S-PF------------------A---QDHPMHLHGHDFWVLD-SGY-
--G-N------------F-DIS-------------MKNS----LTLVDAPRRDVVMLP--
----A----S-------------GYVVIALKTV-NPGAWLMHCHIAWHTSEGFAVQLLER
ES-EIE-------I--------N-------DS------TLNSTCKNWKNYAVD----D-D
VV-----QHDSG-
>ur|U5XIR0|39_565|3.7e-113|Diaporthe_liquidambaris
-----NSPTSRGCW-G-N-------------YSIDTNYYD--VFP-------DTGVTRD-
-----IWLSIE-EGP--CSP-DGV---N-T--TCQTIN---------------GTMPGP-
---------------LIMADWGDRL----------NIHVTNNLA----I-NGTSIHWHGI
RQ-LNSVAADGVPGVTQCPIAP-GTSLTYSFHLTQYGT----TWYHSHLSLQYGMGIFGP
MIINGP----ATAD-YDEDLGVITLQDWAH-ETAFSLW-DTAKQ-------------G--
---AP--P---TMENGLINGTNTYN---------C-T--------STDTCTG---IVGKK
FET----VFQAGRKYRIRLVNVATDGHFQFSIDGHSLTVIANDLVPIKPYTADA------
----VQLSMG--QRYDVIVEA---NA---------S--------P-G-DYWLRG-AW-ID
---------AC--MT--------------NG----N--SNGITGIVRYD--N-S----S-
--TA------------------T---PTS---TS--SV----T----T-----TP-N---
C--NDEP---FAS-LSPHVALDVG---TV-------T-----T-------TA--------
SESL-------N-F--------KF--D-------SYFKWTLNDS------SL-----LLD
WASPT------------------LTRVV-N-------G-----S---S---------V--
-FP--T--E---------------YNV------VS-V-N-----GTS------------S
D--WAMLVI-QDST-GF------------------G---LFHPIHLHGHDFWVVA-QDV-
--G-T------------F-DAA--------------TTN----MTFTNPPRRDVATLP--
----G----N-------------GYLAIAFKLD-NPGTWLTHCHIAWHASGGFALEFVER
ES-EIV---GN--M----PTT-D-------QT------AVQNTCSSWGSF----------
-------------
>ur|A0A1V6RCK2|31_559|5.4e-113|Penicillium
--PCVNSASDRSCW-K-D------------GYDISTNYYE--EVP-------DTGVVRE-
-----YWLNIE-NTT--AAP-DGI---E-M--PVQLIN---------------GSFPGP-
---------------TIIADWGDTV----------VVHFTNSLQ----N-NGTGLHFHGI
RQ-NWTDGMDGVPSITQCPIAP-GDSLTYRWRAVEYGT----GWYHSHFYVQAWDGAFGG
ILINGP----ATAN-YDVDLGHVFLNDWYH-QTADELV-SQAAT-------------S--
---GP--P---TAPNGLINGTNTYG-----------------------TN-------GSR
FET----SFEPTVRYRLRLVNAAADQHFRFMIDSHHLEVIATDFVPIQPYNTTE------
----LSIGMG--QRYDVIVTA---KN---------LT-------S-G-NFWLRA-IP-QV
---------SC--SE--------------TD----A--VDNVKGIIRYN--S-T----S-
--TT------------------D---PTT---SA---Y----S----Y-----TD-S---
C--ADEA---SSD-LIPYLAINAS---ET-------YT----Y-------DA--------
SEKV-------A-V-E------VT--D-------NALLWTMNKT------SF-----RTQ
WEYPT------------------LLQVA-E-------G-----N---N---------T--
-WT--Q--K---------------QRV------IH-L-P-----EA-------------D
K--WAYMVI-H--S-PF------------------A---QDHPMHLHGHDFWVLG-SGY-
--G-E------------F-DSS-------------NPNA----LTLVNAPRRDVAMMP--
----A----S-------------GYLVIAIKTN-NPGAWLMHCHIAWHTSEGFAVQILER
QS-EIK-------Y--------D-------YA------QLNSTCSNWSKYVHG----D-D
VT-----QYDSG-
>ur|R1E6T4|33_569|8.7e-113|Botryosphaeria_parva__strain_UCR-NP2
---TGNTAADRSVW-C-D-------------YDIQTDWYT--EVP-------DTGVTVEL
LIVIQYWFDVQ-NVT--VSP-DGI---E-R--MALAVN---------------GSIPGP-
---------------TIEANWGDTV----------VVHVTNSME----N-NGTGIHWHGI
RQ-NNTNWMDGVPSITQCPIAP-GESMTYTWRATQYGS----SWYHSHFSLQAWVGVFGP
MVIHGP----ASGN-YDEDMGPVVLSDWSH-QTADELY-SYAQT-------------S--
---GP--P---TLDNGLINGLNVYN---------N-S---G------TIT-------GSR
WET----SVTSGSSYRMRLVNTAIDTHYKFMIDNHTLTVIAMDFVPIEPYTTNM------
----LDINMG--QRYDVVVTA---DQ---------D--------A-Q-DYWIRA-IP-QL
---------SC--SS--------------ND----A--TDNIRGILRYD--S-T----S-
--TS------------------D---PTT---TA---Y----D----Y-----TD-E---
C--VDEP---YAS-LVPAMAQNPT---DL-------T-----S-------ND--AT----
DMPV-------T-V-G------VL--S-------GLFKWYISSN------TM-----AVQ
WEEPT------------------NLMAA-N-------G-----Q---T---------N--
-WT--D--D---------------DCI------VE-L-P-----DA-------------N
V--WAYFVI-E--T-AQ------------------G---VPHPFHLHGHDFWILA-SGT-
--G-T------------Y-SD---------------SVT----LNTANPPRRDVATLP--
----A----S-------------GYVVIAFYTD-NPGSWLMHCHIGWHTSEGLAVQFLER
AS-EIS---GV--I--------D-------SS------AMTDTCTAWESYAVA----K-N
VI-----EEDSG-
>ur|A0A2T3B3W6|19_561|1.4e-112|Amorphotheca_resinae_ATCC_22711
P-LCENSATSRSCW-G-E-------------YSIDTDYYS--VTP-------STGVTRE-
-----YWLSVE-NTT--LAP-DGY---E-R--QVLTFN---------------GTLPGP-
---------------AIIADWGDEI----------IVHVTNNLE----H-NGTSIHWHGL
RQ-LNNNQADGVPGVTQCPIAP-GGNYTYKFQATQYGS----SWYHSHFTLQYGEGLYGP
LIINGP----ATSD-YDEDLGVLFISDWSH-QTLFELW-DYAQT-------------V--
---GA--P---TLDNGLINGTNTYD---------C-S---N----STDANCI---GGGKK
FET----VFVPGTKYRLRLINVATNAHLQFSIDGHNLTVIANDLVPIVPYETES------
----ILLGIG--QRYDVIVEA---NA---------E--------P-G-DYWLRG-GW-QE
---------SC--TVP-------------NN----N--AANITGIVRYD--S-T----S-
--TA------------------D---PTT---TG---V----T----I-----SE-T---
C--GDEP---LAS-LVPHLAIDVG---NY-------S-----S-------IT--------
EEDV-------G-I--------AF--G-------DAVTWTVNSS------TL-----YLN
WSDPT------------------NHRIA-T-------N-----Q---S---------I--
-FP--T--E---------------YNV------VP-V-N-----KTNSS----------D
E--WAVFVI-EDQS-GE------------------G---LVHPIHLHGHDFWVLA-QDS-
--G-H------------F-NGS----------------G----VNLTNPPRRDVASLP--
----G----N-------------GHLVLAFKKD-NPGSWLLHCHVSWHSSQGFALQFVES
ES-EIA---GT--I------T-E-------TD------ALIDTCSAWTSYTAT----E-L
YS-----QEDSGI
>ur|A0A3N4I3J8|58_588|1.9e-112|Ascobolus_immersus_RN42
-----NGPKSRDCW-S-R------------DFDINTNYYK--QWP-------VTGRVKE-
-----YHWTID-KQV--RSP-DGF---A-R--EVFTIN---------------GQSPGP-
---------------AIEANWGDEV----------VVHVYNALK----D-NGTSIHWHGV
RH-LNNAEADGAVSIVQCPIAP-GDRYTYRWRATQYGS----SWYHSHFSMQYTDGLVGP
IIIHGP----KTAD-YDIDLGPVLMTDWYH-TPIFKIA-ESTIL----------------
---AA--P---QPANGLINGINILN---------------G--------K-------GKR
WET----EFTPGKKHLLRLVNTGSDWGFRFSIDGHKFTVVSMDWVPIKPYVTDS------
----IFLTIG--QRYEIIVEGLPAKQ---------K--------P-T-NFWLRT-TP-VI
---------SC--GPL-------------NT----K--EYDIRGIVRYK--G-S----R-
-QRG------------------E---PTS---TP---V----PS---Y---N-FN-E---
C--DDEL---PTN-LVPHVELQVG---AR-------Q-----H-------IS--------
NYSVAFR--------PT-----TS--T-------NAFRWHVNGV------VY-----HPN
TTLPT------------------LKKAL-D-------N-----P---A---------V--
-VL--E--K---------------EAVA-----TE-L-N-----GK-------------D
E--WAYFVV-H--S-TL------------------P---IPHPFHMHGHDFFILQ-SGK-
--G-A------------Y-TQE------------IAPEL----LSLSNPPRRDVAMLK--
----P----G-------------GYLIIAFETD-NPGAWLMHCHIAFHLHGGLAMQILER
KS-EIP---GV--F----GGA-K-------RA------EINRVCRNWKKYDPL----N--
-------------
>ur|A0A0D2DN82|187_736|2.5e-112|Fonsecaea
---YCNSASDRSVW-C-D------------NKDINSDYYT--DY--------KTGVTRK-
-----YTLTIT-NTT--LVF-DGT--GP-K--LALAIN---------------GQVPGP-
---------------VIEANWGDMV----------EVTVINQLQ----D-NSTSIHWHGI
RQ-LNTNDQDGVPGVTECGIAGNGGSRTYKWHANSYGT----SWYHSHTFAQYGDGIRGP
IVIHGP----ATSD-YDYDMGTVMIDDTFP-ITAAAMA-SRIAH-------------V--
---GP--G---GSFNTLFNGMNKNP---------D-----G-------TA-----PGGTP
FSW----GVKPCKKHLFRIINSSAQNSYIVGFDNHTMTVIAADFVPIVPYETTT------
----LNIATG--QRYDVIVQM---DQ---------A--------P-S-SYYVRA-VI-QT
---------GC--PSGGA-----------NS----G--LGTANAIINYE--G-A----T-
--PV------------------T---PVI---ST---SIT--N----V---T-AN-I---
C--QDEP---LAS-LVPYLEKPAG---TV-------TA----F-------QG-SAS----
TIPAGSVT---S-VATN-----DD--G-------TVFQWYINNA------VI-----NVN
YSQPT------------------LQTLA-Q-------G-----S---S---------N--
-NS--L--V---------------SNP------VV-L-N-----QA-------------N
Q--WVYFVI-Q--N-QF------------------F---ASHPMHVHGHDISVLG-TGT-
--G-T------------F-TSD-------------LVSS----LNFDNPTRRDTVMLQ--
----G----SPGPGFPA------GYTVIGFETD-NPGAWLMHCHISWHVDGGLALQFLER
PD-DIP---AK--Q------Y-V-------NQ------AFEDECSALSAYENS----N-P
-------------
>ur|A0A1Y2DVG3|31_569|3e-112|Pseudomassariella_vexata
--TCVNSASDRSCW-S-E------------GYDLSTNYYE--NVP-------DTGVVRE-
-----YWFNIE-NTT--ASP-DGF---E-M--PVQLIN---------------GSFPGP-
---------------TIIADWGDTVGNPILMPDITVVHVSNSLQ----N-NGTGIHFHGI
RQ-NWTSEMDGVPSITQCPIAP-GDAATYTWRAVQYGT----GWYHSHFYVQAWDGVFGG
IIVNGP----ATAN-YDVDLGHIFLNDWYH-STADELV-LKAAT-------------G--
---GP--P---TADNGLINGTNTYN----------------------DTM-------GSR
FET----TFEAGTRYRIRLVNAAADSHFRFMIDNHTLEVISTDFVPIVPYTTDQ------
----VSIGMG--QRYDVIVTA---KD---------IT-------S-G-NFWLRA-IP-QE
---------SC--SE--------------TD----A--VDNVKGIVRYG--N------S-
--TA------------------D---PTT---SA---Y----S----Y-----SD-S---
C--LDEA---SSN-LVPYLVIDAP---DT-------SS----F-------DD--------
NSEI-------G-V-Q------VT--E-------NALLWTVNAT------SF-----HTE
WDYPT------------------LLQVA-E-------G-----N---D---------T--
-WA--T--K---------------QHV------IE-L-P-----DA-------------D
K--WVYMII-H--S-PF------------------A---QDHPMHLHGHDFWVLA-SGY-
--G-N------------F-DSN-------------QTRS----LQLVNSPRRDVAMMP--
----A----S-------------GYLVVALQTN-NPGAWLMHCHIAWHTSEGFAVQLLER
ES-EMT-------Y--------D-------YD------TLSSTCANWNSYVAA----E-N
VG-----QYDSG-
>ur|A0A3A2ZZ23|116_645|4.4e-112|Aspergillus_sclerotialis
----GNTPDTRSSW-C-N-------------YNIDTNYHD--ITP-------DTGVTRE-
-----YWLEID-EVT--AAP-DGY---S-R--PAMAIN---------------GTIPGP-
---------------TLYADWGDEV----------VIHVRNLLH-E-TL-NGSSIHWHGI
RQ-QNTNQNDGVVSITQCPITP-NHEYTYRWRAQQYGT----SWYHSHIGLQAWEGVAGA
LVINGP----ATAN-YDVDAGTIMLSDWPH-KTADELF-WYAQI-------------A--
---GP--P---MLNNSLINGTNTYG---------S-G---D------EET-------GER
FKM----KVEENTSYRLRLINAALDTHYKFMIDNHTLTVISMDLVPIEPFTTTS------
----INIGMG--QRYDVIVTA---DQ---------AS------VA-D-SFWLRS-IP-QQ
---------GC--SA--------------IE----D--PANIRGIFHY---N-D----T-
--PT------------------T---PET---NP---W----P----F-----DD-G---
C--FDEP---MEN-LVPHVPRTVQ---AP-------A-----W-------QD--------
STDA-------R-A-GR-----NT--N-------GLFRWYLNST------TM-----EVF
WEDPT------------------LLQIM-H-------G-----E---Q---------T--
-WD--K--S---------------SAV------ID-L-P-----NA-------------D
Q--WVYLVV-T--T-TM------------------G---VFHPIHLHGHDFFVLS-QGT-
--N-P------------W-DG---------------S------IKTDNPPRRDTAMLP--
----G----N-------------GYLVMAWETD-NPGAWLMHCHIGWHTTEGFALQFVER
YD-EIK---DI--I--------D-------RR------QLKRTCNLWNGYDEK----Y-D
IE-----QHDSG-
>ur|A0A1V6S8D0|69_600|5.2e-112|Penicillium_vulpinum
----GNTPGTRSKW-C-Q-------------YDVNTDYTQ--VVP-------NTGVTRE-
-----YWLNLE-ELV--AAP-DGF---R-R--PVMTVN---------------GTIPGP-
---------------TIFADWGDWV----------VIHVKNSLH-K-SK-NGTSIHWHGI
RQ-NFTNGNDGVVSITQCPTAP-GSTITYKWRAVQYGS----SWYHSHIGLQAWEGVFGG
IVINGP----ATAN-YDVDKGSLFLTDWSH-PTVDELY-LEAQT-------------I--
---GP--P---TMDTGLINGTNTFG---------N-G---T------NST-------GRR
FEM----KVNDGSSYRLRIVNSAVDTHWKFMIDNHTLTVISADFVPIKPFTTDY------
----ISIGMG--QRYDVIVTA---NK---------RR------IS-D-SFWIRA-IP-QE
---------AC--SE--------------NA----N--PNDIKGILYY---G-K----R-
--PR------------------T---PTT---KA---Y----N----F-----PD-D---
C--DDEP---ASS-LVPQVPKTVS---AA-------D-----W-------NN--------
LTDV-------T-L-GR-----NS--A-------NLFRWYLNST------TM-----QVL
WEDPT------------------LLQLF-N-------N-----K---N-------TPN--
-FT--T--S---------------SGV------IE-L-P-----RA-------------H
E--WVYLMI-N--T-SF------------------P---VTHPIHLHGHDFFVLA-QGP-
--N-P------------W-DG---------------S------VATNNPPRRDTAMLP--
----G----N-------------GYLLMAFETD-NPGAWLMHCHIGWHTDEGFALQFLER
ES-EIE---PL--I--------D-------HK------ALEENCASWNAYDAA----F-D
IE-----QEDSG-
>ur|A0A084AQI3|32_563|7.6e-112|Stachybotrys_chartarum__strain_CBS_109288_/_IBT_7711
-----NTASTRSEW-C-D-------------YSIDTDWWT--EAV-------DTGVTRE-
-----YWLELT-DVT--ISP-DGV---S-R--SAMAVN---------------GTIPGP-
---------------TLFADWGDTV----------TVHVTNSLS-T-SL-NGTSIHFHGI
RQ-NYTVQNDGVSAVTQCPLAV-GESMTYTWKATQYGS----SWYHSHFALQAYQGIFGG
IIINGP----ATAN-YDEDLGMIFLNDWDH-QTVDELY-ATAQT-------------S--
---GP--P---TLDTGLINGTNVYG---------S-D---D----DSTQT-------GSR
LNI----AFTSGTSYRMRIVNAAVDTNWKFSIDNHTMTVIAADLVPIVPYTTTI------
----IDMTMG--QRYDVIVTA---DQ---------AD------VA-D-NFWMRA-IP-QS
---------AC--SD--------------ND----S--TDNIKAIVYY---G-D----S-
--AS------------------T---PET---TR---Y----E----F-----TD-S---
C--QDE----TDN-LVPYVSHTVE---DA-------N-----W-------SN--------
LSTA-------T-V-GR-----NT--D-------GLFKWYLNST------SL-----LVD
WQDPT------------------LGQVL-S-------G-----A---T---------T--
-WE--T--E---------------NAV------IE-L-S-----EA-------------N
Q--WVYIVV-Q--T-TL------------------G---VPHPIHLHGHDFYILA-QGT-
--G-T------------Y-SS---------------SVT----LNTSNPPRRDTALLP--
----A----S-------------GYLVMAWETD-NPGVWLMHCHIGWHTAEGFALQFIER
YS-EIA---AI--A--------D-------ET------SLTDTCTAWTTFQEE----Y-S
VE-----QEDSG-
>ur|UPI00144AED80|36_586|1e-111|Arthroderma_uncinatum
-----NTPTSRHCW-G-Q-------------YNVDTNYYT--TIP-------DTGKTVE-
-----VWLSVQ-EGT--CNQ-DGY---K-R--PCMTFN---------------GTMPGP-
---------------PIVADWGDDL----------VVHVTNNLK----T-NGTAIHWHGV
RQ-LNSVEQDGVPGVTQCPIRP-GESYTYKFKVTQYGS----SWYHSHFSLQYTEGLFGP
LIFKGP----TTAD-YDEDMGVLFLQDWSH-TSTFTDW-NAKEKY------------G--
---IT--K---SLNSLLINGTNSFN---------C-T---G----SQDANCV---GGGKK
FEA----VFQPGKKYLIRLVNVAMDSLFQFNIDGHKFKVIATDFVPIVPYETDN------
----VLVNVG--ERYDVIVEA---NA---------T--------P-G-DYWMRG-GW-LR
---------AC--QGVA------------ND----N--PSAITGIVRYN--S-G----S-
--TK------------------T---PTT---TS--TI----Q----P-----PK-F---
C--ADEP---AAS-LVPRVKFDVT---NI-------T-----D-------TT--------
VEDI-------N-V-RL-----TH--T-------ALFQWTINGS------SL-----ALD
WNKPT------------------LRHIF-N-------N-----A---S---------S--
-FP--T--P---------------YNV------VA-V-D-----RKSATG---------D
E--WAVLVI-ENTA-AAL---------------FSN---IAHPIHLHGHDFWILA-QET-
--GKK------------W-DGT--------------AKS----FRTTNAPRRDTALLP--
----A----R-------------GYLAIAFRLD-NPGAWLIHCHIAWHSSQGLALEFVES
PK-SIS---VG--S------A-N-------KM------VFDDTCASWEKWSPS----S-P
WP-----QDDSGI
>ur|A0A9P5BF82|34_568|1.4e-111|Fusarium_agapanthi
----GNTASTRSEW-C-G-------------YSIDTDYST--EVV-------DTGVTRE-
-----YWLELT-DVT--VAP-DGY---S-R--SAMAVN---------------GTIPGP-
---------------TLFADLGDTV----------VIHVTNSLS-T-SL-NGTSMHWYGI
RQ-NYANQYDGVSSITQCPLAV-GGSVTYTWKATQYGL----TWYHSHWALQAWQGIFGG
IIINGP----APAD-YDEDLGMVFLNDWDH-QTVDELY-SSAET-------------N--
---GP--P---TLDNGLINGTNVYG---------D-D---D----SSSQT-------GTR
FNV----SFESGTSYRMRLVNSVVDTHWKFSIDNHTLTVIAADLVPIEPYETTV------
----LDLGMAKSQRYDIIVTA---DQ---------AN------VA-D-NFWMRA-IP-QA
---------AC--SD--------------ND----S--IDNIKGIVYY---G-D----S-
--PG------------------T---PPT---TA---Y----D----Y-----TY-D---
C--DDE----TDN-IVPYISKTVE---DA-------N-----W-------ND--------
LETA-------T-V-GN-----NT--T-------GLFKWMLNST------SM-----LVD
WANST------------------LAQVL-N-------D-----T---T---------D--
-FE--T--D---------------DAV------IE-L-S-----EG-------------N
Q--WVYFVL-E--T-TL------------------L---VPHPIHLHGHDFFILA-QGT-
--S-T------------Y-SS---------------SIT----LNTDKPPRRHTAMLP--
----A----N-------------GYLVMAWETD-NPGVWLCHCHIGWHTSEGFALQFLER
SS-EIA---DI--S--------T-------SS------YVSDVCDGWSTFQSE----S-S
IE-----QDDSG-
>ur|W3WTX2|37_576|2.3e-111|Pestalotiopsis_fici__strain_W106-1_/_CGMCC3.15140
-----NTATSRNCW-G-E-------------YSIDTDYYQ--TTP-------DTGVTRE-
-----YWLTAE-KIV--LAP-DGY---E-R--EVQVFN---------------GSLPGP-
---------------TIEANWGDEV----------VIHVTNAIP----D-NGTAIHWHGI
RQ-LNTNHHDGVPGVTQCPISP-GETVTYRWRATQYGT----TWYHSHFSLQLAEGLYGP
IVIHGP----ATAD-YDVDVGAVMIQDWSH-VSAFEVW-EETQRKIA----------L--
---YQ--P---VAENGLINGLNPFD---------C-D---G----STDAACI---GTSER
YEI----NFEQGKKYLLRIVGIQADGWMKFTIDNHNLTVIANDLVPIEPYTTTN------
----VILASG--QRYDVIVEA---NQ---------D--------V-D-NYWLRA-IY-QT
---------AC--NNND------------ND----N--KDNILGVVRYN--G-S----D-
-ATQ------------------D---PAS---TV--DS----D----I-----DD-S---
C--GDEP---YDS-LVPWLSHEVG---DS-------V-----I-------ED--------
YLAL-------G-W-FY-----EL--D-------LVFHWTIQSK------TL-----IVN
WSAPT------------------IMDVY-D-------D--GGPT---P---------D--
-FP--D--N---------------SNV------VS-V-D-----VV-------------D
Q--WVYWVI-QDLT-LV------------------N---AFHPMHLHGHDFYILA-QGS-
--G-A------------F-LPG--------------ITA----LNTKNPPRRDTATLH--
----G----N-------------GYLVIAFKTD-NPGSWLLHCHIAWHASQGLAMQLVER
AS-EIP---SL--M-----DA-D-------VG------SMTDTCQAWNTFYSS-------
-------------
>ur|A0A9P4J156|51_620|3.3e-111|Myriangium_duriaei_CBS_260.36
-EPSCNSPGNRACW-T-S------------GFNIDTDYEL--STP--------DGVLRE-
-----YWFDIT-NGV--IAP-DGY---Q-V--ERLLVN---------------KSYPGP-
---------------LIEGNWGDTFRK-------FCIHVKNSLS----NHNGTGIHWHGI
RQ-LGTNWMDGTPGITECPIPP-GEWGVYEWRAVQYGV----SWYHSHFSLQYADGIVGP
IKINGP----TSMN-YDIDLGPVLLTDNFH-RTASSQV-QLEYL-------------G--
---RP--P---TPDSYLLNGNGTYY---------C-C---P----RLNANCT---GDSKI
TTF----YFEQGKTHKFSLVNTATATHMTFWIDNHDFYVVGTDFVPIKPYPASI------
----INVAIG--QRYDIIVKA---NA---------SL-----ERD-T-DFWINA------
--------RDC--SV--------------GG-------ARSNLGIIRYN--S-S----S-
--TH------------------I---PHV---PPPDKN----H----I-----CY-G---
C--EDEL---LSD-LVPIVRRDVK---LP-------D-----P-------YELERS----
SLRVRLIP-YPD-E-FN-----NA--S-------QMHKWVLKDT------SL-----YLD
WQMPS------------------LSLIN-V-------A--AEKNWSLP---------K--
-FP--P--A---------------YQP------IY-L-NG----SD-------------D
T--WVYFLI-E--G-KFNNTSHG----EKIYAKQAP---VTHPMHLHGHDFVVLA-QAN-
--D-T------------F-DPS--------------KVK----FTHQNPPRRDVALLP--
----V----N-------------GYLIIAFQLN-NPGAWLLHCHIAWHASGGLALQFIEN
YS-KLA---DL--F---RRSG-Q-------ID------RFSRTCVNWAAYYT--------
-------------
>ur|A0A364L1U4|32_568|4.2e-111|Talaromyces_amestolkiae
----TNSADDRSCW-G-D-------------YDISTNYYD--ESP-------DTGVVRE-
-----YWWEIV-NTT--AAP-DGI---E-R--IILSVN---------------GSVPGP-
---------------TIIADWGDTV----------VVHVTNKLE----N-NGTGIHFHGI
RQ-NYTNQNDGVPSITQCPIAP-GESYTYTWKATQYGS----SWYHSHYYVQAWDGVAGG
ILINGP----ATGD-FDEDLGVLFLSDWMH-ETADQEV-ISAEL-------------N--
---GP--P---TLNGGLINGTNQYN---------D-T---T----TGTVT-------GSR
FET----TFVADTRYRIRLVSGAADSHFRFSIDNHTLEVISADFVPIVPYATEY------
----VDISMG--QRYDVIVTA---NA---------T--------T-D-NYWMRA-TI-VQ
---------AC--SE--------------ND----S--PDNVLGIVRYD--S-T----S-
--TV------------------D---PTS---TA---W----SGALAA-----DA-T---
C--ADED---MSN-LVPYVALDAA---ED-------P-----T-------NT---T----
DFTV-------A-L-Y------QS--G-------GIGLWDMGAT------SF-----VNQ
WDYPS------------------LMQID-Q-------G-----N---N---------T--
-WG--T--S---------------QNV------YA-Y-P-----EA-------------N
E--WAYMVI-Q--T-SN------------------Q---QPHPMHMHGHDFFVLG-QGD-
--G-T------------F-DAT--------------TAD----LSYTNPPRRDVVMLP--
----A----D-------------GYVVIAFYTD-NPGVWLMHCHIAWHTTEGLAIQILER
GS-EIS---AL--L--------D-------SS------TLNSTCTSWDSYASD----D-D
ME-----QTDSGI
>ur|UPI0025489E7C|37_561|5.6e-111|Penicillium
-----NTAKTRSKW-C-D-------------YDIHTDYDS--VVP-------YTGVTRE-
-----YTFNID-DVT--VAP-DGF---S-R--PAMAIN---------------GQIPGP-
---------------TVYADWGDEV----------VIHVNNHMT-T-SE-NGTSIHWHGM
RQ-LNTNQNDGVVSITQCPTAP-GSSMTYRWRATQYGS----SWYHSHIGLQAWEGVHGG
IVINGP----ASAN-YDHDTGTMILSDWCH-QTADELY-HSAQV-------------V--
---GP--P---TLDNGLINGTNVYG---------D--------------L-------GSR
YKM----QVNKGESYRLRIVNAAIDTHFKFMIDNHTLTVISMDLVPIKPYTTNF------
----INLGMG--QRYDVIVTA---NQ---------AK------IA-S-DFWIRA-IP-QT
---------SC--SE--------------ND----N--VDNIKGIFHY---N-K----K-
--AG------------------T---PKT---SA---Y----S----F-----VD-G---
C--VDED---MSN-LVPIVQKSVS---PA-------N-----W-------EG--------
LEDV-------V-V-AF-----NS--D-------NLFRWYLNST------TM-----EIE
WNNPT------------------LLQVH-N-------R-----V---T---------H--
-FS--N--S---------------SGV------IE-V-P-----NA-------------G
E--WVYLMI-N--T-TM------------------P---IAHPIHLHGHDFFILA-QGT-
--N-P------------W-DG---------------T------TLTSNPPRRDTAMLE--
----S----S-------------GYLLLAFETD-NPGAWLMHCHIGWHTSEGFALQFVEQ
YD-KIP---NL--I--------D-------YS------SLQQNCQAWNKYDKA----F-G
VE-----QEDSG-
>ur|A0A1V6UXI9|71_601|7.8e-111|Penicillium
-----NTRQTRSKW-C-Q-------------YDVNTDYTQ--IVP-------DTGVTRE-
-----YWLNIE-ELM--AAP-DGF---R-R--PIMALN---------------GTIPGP-
---------------TIFADWGDWV----------VIHVKNSLH-K-AQ-NGTSIHWHGI
RQ-NYTNGNDGVVSITQCPTAP-GSSITYKWRAVQYGS----SWYHSHIGLQAWEGVFGG
IVINGP----ATAN-YDVDKGSLFLTDWSH-PTVDELY-MEAQT-------------I--
---GP--P---TMDNGLINGTNVFG---------N-G---T------NAT-------GQR
FHM----KVNQGTSYRLRIVNSAVDTHWKFMIDNHTLKVIAADFVPIKPFTADH------
----IDIGMG--QRYDVIVTA---NK---------RQ------IS-D-SFWIRA-IP-QE
---------AC--SE--------------NA----N--PNNIKGVLYY---G-N----R-
--PR------------------T---PTT---KP---Y----A----F-----TD-E---
C--VDEP---ASS-LIPQVSKQVS---TA-------D-----W-------NN--------
LTDV-------T-V-RR-----NS--A-------NLFRWYLNST------TM-----QVL
WEDPT------------------LLQLF-N-------N-----E---N-------TPN--
-FT--A--S---------------SGV------IE-L-P-----RA-------------H
E--WVYLMI-N--T-SF------------------P---VTHPIHLHGHDFFVLA-QGT-
--N-P------------W-DG---------------S------VATNNPPRRDTAMLA--
----G----N-------------GFLLIAFETD-NPGAWLMHCHIGWHTDEGFALQFLER
ES-EIE---PL--I--------D-------RK------ALDDNCASWNAYDAA----F-D
IE-----QEDSG-
>ur|UPI0025412C79|38_570|1.4e-110|Penicillium_angulare
-----NSADDRQTW-C-N-------------YDVSTNYYE--VVP-------ETGVTRE-
-----YYFDIQ-EVT--VAP-DGY---S-R--TAIAVN---------------ESIPGP-
---------------TIQADWGDHV----------VVHVTNSLA-S-AK-NGSSIHFHGI
RQ-NYTNPNDGVVSITQCPTAP-GTMTTYKWRVTQYGS----SWYHSHIGLQAWEGVFGG
ILINGP----ATEN-YDVDKGMLFLNDWSH-RTVDELY-ESAQT-------------D--
---GP--P---TLDNGLINGTNVYG---------A-D---N----STSQT-------GYR
FNT----SVSAGTSYRFRLVNAAIDTMFKFMIDNHTLTVIAMDFVPIKPFNTTV------
----LSIAMG--QRYDVIVNA---DQ---------SD------GG-D-SFWIRA-IP-QE
---------AC--SD--------------ND----S--VDNIKGIMYY---G-D----S-
--IS------------------T---PTT---SK---Y----S----Y-----TD-S---
C--DDMD---MSD-LVPYLQQSAS---LP-------Y-----Y-------NS--------
SEPV-------T-L-GE-----NS--E-------NLFRWKMNGT------SM-----QVY
WDNPT------------------LLQIW-N-------N-----D---T---------S--
-FA--Q--E---------------SGV------IE-L-P-----RA-------------N
E--WSYVVI-E--T-AL------------------S---VPHPIHLHGHDFFILA-QGT-
--G-T------------Y-SS---------------SDI----ATLTNPPRRDVAMLS--
----G----S-------------GYLVVGFKTD-NPGAWLMHCHIGWHTEEGFAIQFLER
YE-EAR---EL--I--------D-------YS------SLHSTCKAWDKYVNT----S-G
VE-----EEDDG-
>ur|A0A6A7ATK5|3_450|1.8e-110|Plenodomus_tracheiphilus_IPT5
------------------------------------------------------------
------------------------------------------------------------
------------------------------------------------------------
----NTNIQDGTNGITECALAP-GDTKTYQFQATEYGT----SWYHSHFSHQYGDGVVGT
VQVNGP----ATAN-YDVDLGVLPMTDWYY-LTAYQAA-ARAFLNGQ--------RGS--
---GP--P---APDNILINGTAKNG---------A-----R--------G-------GAY
YNV----TIQTGKKYRLRLINTSVDTNLRVNLDGHPFSVIATDFVPVVPYSTGF------
----VQIGIG--QRYDVVFTA---NQ---------T--------A-G-NYWFRA-EA-DT
---------GC--SS--------------QS-------ARAGRAIFTYQ--G-R----T-
--VA------------------D---PTS---TA---P----TT---L-----PV-G---
C--LD------PV-TTPQIARNVP---SS-------T-----F-------VA-QAK----
SLPVAFG----P-V-VA-----NG----------NTVLWTVNGT------SM-----SVD
PLNPT------------------LKFVA-Q-------N-----N---D---------S--
-FP--P--S---------------YNV------VQ-V-PS---TSA-------------S
T--WTYWII-Q--Q-TI------------------P---VAHPIHLHGHDAFIVG-QGT-
--G-I------------F-NVS------------TMFSQ----LRFTNPPRRDVAQLP--
----P----A-------------GWLVLGYPTD-NPGAWLMHCHIAFHVGMGLSVQFLER
KS-QIT---LP--A--------T-------GS------EWDTNCKNWATYKAG---NTDI
YP-----QDDSGL
>ur|A0A9W9PY44|39_564|2.6e-110|Penicillium_atrosanguineum
----GNTASTRQRW-C-D-------------FNINTDYTT--VVP-------NTGVTRE-
-----YWFSID-QIT--IAP-DGV---P-R--FAMAVN---------------GTIPGP-
---------------TIFANWGDEL----------VIHVTNHLQ-A-AK-NGTSIHWHGI
RQ-HYTNPSDGVVSITQCPTAP-RSSITYRWRAHQYGS----TWYHSHIGLQAWEGVFGG
IIINGP----ASAN-YNVDKGSLFLTDWSH-QTADELY-TYAQT-------------Q--
---GQ--P---TLDNGLINGTNVYN-----------------------ST-------GSR
FSM----KVNKGESYRLRIINAAIDTHWKFMIDNHQLTVIGMDLVPINPYTTTF------
----IDIGMG--QRYDVIVIA---NQ---------QK------VA-K-DFWMRS-IP-QI
---------EC--SK--------------NV----N--VDNIKGIMTY---N-N----K-
--AR------------------T---PTT---SA---F----N----F-----TD-S---
C--IDED---MSN-LVPIVTKSVS---ST-------E-----W-------SL--------
MEDV-------T-E-T------KS--N-------NLFRWHLNTT------TL-----QAN
WEDPT------------------LQQIY-N-------G-----A---T---------T--
-FA--Q--S---------------DAV------IQ-L-P-----RA-------------K
E--WVYLLI-N--T-TL------------------S---VAHPIHLHGHDFFLMA-QGK-
--N-P------------W-DG---------------STN-----CMLNPPRRDTAILE--
----S----T-------------GYLLIAFETD-NPGAWLMHCHIGWHANEGFALQFVER
YS-EAK---KL--I--------D-------SQ------ALEENCASWKTYDRS----Y-N
VK-----QEDSG-
>ur|K3ULD4|49_626|4.1e-110|Fusarium_sambucinum_species_complex
---SCNTPANRSCW-A-P------------GLDIYTDYEE--VIP--------EGEVRK-
-----FHLVVG-NHQ--ISP-DGY---L-V--ERMLFN---------------GSYPGP-
---------------TLEGNWGDTF----------EITVHNNLT----NFNGTSIHWHGI
RQ-LNTNWMDGVSGVTECPIPP-GETMTYRWKATQYGT----SWYHSHFSLQYADGLLGA
IKINGP----SSMN-YDYDLGPVLITDHFH-KTAFSQV-MLEYL-------------G--
---RP--P---APDSILMNGNGTYY---------C-C---PTPNKNCDKNCV---GKSKL
TSF----NFEKNKKYKMSLVNTGVSTHMTFWIDNHNFSVVATDFVPITPYNTSI------
----LNIAIG--QRYDIIIEA---NA---------TLHDSANSKR-T-NFWMHA------
--------RDC--NN--------------GG-------ARSNLGIIRYD--A-K----N-
--QK------------------V---PWT---PPPDEK----H----L-----CY-G---
C--LDEL---GIN-LKPIVKRTVP---LA-------A-----N-------VNYQNE----
SFKVHLVG-YPD-D-TA-----ES--S-------TLHKWVLKDS------SF-----YLD
WAEPS------------------LSLVK-V-------A--YEKDWKHP---------K--
-WP--K--G---------------YEP------VN-L-EY----TN-------------G
S--WVYFLI-E--G-KFKESLHNMPGHPKIYKTQAP---VAHPMHIHGHDFVVLA-SGD-
--K-E------------F-DAS--------------TVK----LNTINPPRRDVALLP--
----V----N-------------GYLVVAFQMN-NPGVWLMHCHIAWHASGGLALQFVES
PR-EIG---PQ--F---QKSG-I-------LP------HYSEQCNNWAAYYT--------
-------------
>ur|A0A135LPX3|59_590|5.9e-110|Penicillium
----GNTPQTRSQW-C-Q-------------FDVNTDYTQ--IVP-------NTGVTRE-
-----YWLNLE-DIM--LAP-DGF---L-R--PVMAVN---------------GTIPGP-
---------------TIIADWGDWV----------VIHVTNSLH-Q-SM-NGTSIHWHGI
RQ-NYTNGQDGVVSITQCPTAP-GSTITYKWRAVQYGS----SWYHSHIGLQSWEGVFGG
ILINGP----ATAN-YDVDKGSLFLMDWSH-PTVDQLF-LEAQL-------------I--
---GP--P---TLDTGLINGTNVFG---------N-G---T------NST-------GQR
FEM----QVNEGTSYRLRLVNPAVDTHWKFSIDNHTLTVIGMDFVPIRPFTTDH------
----VNIGMG--QRYDVIVTA---IQ---------RQ------IA-D-SFWIRA-IP-QE
---------AC--SE--------------NA----N--PDNIRGILYY---G-D----S-
--PT------------------E---PTT---TP---F----P----F-----TD-E---
C--VDEP---VAS-LVPQVPKVVS---AA-------D-----W-------NN--------
LTDV-------T-L-GR-----NE--E-------NLFRWFLNST------TM-----QVF
WENPT------------------LLQLF-N-------S-----E---T-------TPN--
-FT--R--S---------------SGV------IE-L-Q-----RP-------------N
E--WAYLMI-N--T-SL------------------P---VAHPIHLHGHDFFILA-QGS-
--N-P------------W-DG---------------S------VATNNPPRRDTAMLV--
----G----N-------------GFLFIAFETD-NPGAWLMHCHIGWHVSEGFALQFLER
ES-EIE---PL--I--------D-------RT------ALEDNCASWNVYDET----F-D
ID-----QDDSG-
>ur|A0A4Q4XYN4|33_565|7.1e-110|Monosporascus_sp._5C6A
-----NTATTRTEW-C-D-------------FDINTDYYN--VVP-------ETGVTRE-
-----YFFELQ-DVT--VSL-DGV---S-R--PAIAVN---------------GSIPGP-
---------------TIFADWGDTV----------VVHVTNSLT-T-SG-NGSSIHFHGI
RQ-NFTNQNDGVVSITQCPTAV-GETTTYTWRATQYGS----TWYHSHFALQAWEGVFGG
IIINGP----ASSN-YDEDLGMVFLNDWSH-QTVDALY-MSAQT-------------N--
---GP--P---TMDNGLINGTNVFG---------S-D---D----SDDQT-------GSR
LEL----SVTEGASYRLRLVNSAIDTFFKFSVDNHTLTVIGMDLVPIEPYTTEF------
----VNIGIG--QRYDIILTA---DQ---------AA------VA-T-DFWMRA-IP-QV
---------AC--SD--------------ND----S--ADNIKAIVHY---G-D----S-
--TA------------------T---PST---TG---F----E----Y-----TD-S---
C--HDED---LSN-LVPIVRKVVG---DD-------S-----N-------EL--------
LEIA-------T-A-G------VV--N-------NLFKWFLNST------TM-----VVD
WADPT------------------LLQIS-N-------N-----V---T---------T--
-FD--N--S---------------DAV------IE-L-P-----NA-------------N
E--WVYVVI-Q--T-TL------------------A---VTHPIHLHGFDYFVLA-QGT-
--G-T------------F-SSD--------------SVA----LNTNNPPRRDTAMLP--
----P----S-------------GYLVLAFETD-NPGAWLMHCHIGWHTSEGFALQFVVR
RD-EIP---GL--I--------D-------ST------TLENTCSAWSSYAAE----S-S
VE-----QDDSG-
>ur|A0A084AH74|39_579|9.2e-110|Stachybotrys_chartarum__strain_CBS_109288_/_IBT_7711
-----NSATSRDCW-G-E-------------YSIDTNWYD--VLP-------DTGVIRE-
-----YWLSVE-NTT--CAP-DGY---E-R--YCQTFN---------------GTVPGP-
---------------TLFADWGDTL----------IIHVTNNLE----H-NGTAIHWHGL
RQ-LDSVEQDGVPGITQCPSAP-GETQTYQFRVTQYGS----TWYHSHWSLQYAEGLFGG
MILNGP----ATAD-YDEDLGVLFLQDWGH-DTAFQNW-ETAKL-------------G--
---AP--P---VLETGLINGTNTWD---------C-S---D----DTSEACI---GGGEK
FQT----IFEAGKKYLLRLVNVAIDGHFQFSIDGHSLTVIANDLVPIVPYETDS------
----VQISIG--QRYDVIVEA---NA---------E--------S-G-DYWLRA-GW-ND
---------AC--NT--------------NA----N--PTGMTGIVRYN--S-S----S-
--SA------------------E---PTS---SS--NV----T----T-----AT-S---
C--EDEP---LAS-LVPHVQLNVS---SS-------A-----T-------TI--------
DQEL-------G-F--------TF--D-------DYFKWTINAS------SL-----YID
WAEPT------------------LIQML-E-------G-----N---T---------T--
-YE--T--E---------------YNV------VP-V-N-----QTTD-----------D
D--WVVLVI-QDTT-GF----------------------TAHPIHLHGHDFWVVA-QGN-
--G-L------------F-DDT--------------SSS----VNFINPPRRDVATLP--
----S----G-------------GHLALAFKLD-NPGAWLVHCHIAWHASQGLALEFVET
PD-TVV---AR--T------Q-D-----LTVT------ALNDQCDVWESYESS----D-V
WP-----QDDSGI
>ur|A0A9P7YGV8|41_585|1.2e-109|Amylocarpus_encephaloides
---DCNIATNRACW-R-RATLAAP-----SGFNVDTDSEK--VWPS---GVDQGATTRT-
-----YSLRVS-EKT--MSP-DGT---P-K--LMQVVN---------------DVYPGP-
---------------VIEANWGDTV----------IVLVKNDLK----D-N---------
----------GVNGITECPIEP-GATRRYEWVATQHGT----SWYHSHYSGQYGDGVLGP
IQINGP----ATLD-YDEDLGTMTIGDLYE-NNMYQTG-LKAEK-------------G--
---GP--P---PAKGALINGMMKNS---------A-----G--------Q-------GKY
AEF----AVEKGKSYRLRLINTAVDAGWKVSLDNHPFQVIAADFIPIDKFNTPW------
----LFLGIG--QRYDVVFTA---NQ---------T--------S-D-RYWFRVQSP-GS
---------DC--AN--------------NEMSKGD--VQKIFAIFGYK--D-K---PS-
--TA------------------D---PTS---TS---TA---K----H-----DQ-K---
C--KEE-----PG-MTPRLAKPLP---ET-------E-----F-------TF-IDGPS-D
QLKVNNG----Q-K-GP-----EG--N-------KINTWSINES------EI-----NVE
WENPT------------------IEYVA-N-------N-----T---L---------SVL
KAK--T--G---------------NNI------YE-L-P-----QA-------------N
K--FYFWVI-Q--N-TG-----------------LG---VPHPIHLHGHNFYILG-QAE-
--N-NN-----------FVKG--------------DTTS----LNFDTPLRRDVAMLP--
----T----K-------------GYLVIAIYTD-NPGVWLMHCHIGWHVAGGLGIQFVER
EP-EIR---SM--K--------N-----NGLA------KMQENCNAWDKWYNT----T-I
FK-----KPDSGL
>ur|A0A9W9FPG5|40_563|1.8e-109|Penicillium_argentinense
-----NSAHKRTKW-C-D-------------YDINTDYTK--IVP-------HTGVTRE-
-----YWLSID-EIT--VAP-DGI---S-R--FAMAIN---------------GTIPGP-
---------------TIYANWGDEV----------VIHVTNHLN-E-SK-NGTSIHWHGI
RQ-NYTNQNDGVVSITQCPTAP-GSTITYKWRAAQYGS----SWYHSHIGLQAWMGVFGG
VIINGP----ASQN-YDVDKGMLFLNDWSH-QTADELY-THAQT-------------V--
---GP--P---TLDTGLINGTNMYN-----------------------TS-------GKY
FTM----RANKGESYRLRIVNAAIDTHWKFMIDNHKLTVIGMDLVPVKPYTTDY------
----INIGMG--QRYDIIVTA---NQ---------PK-------A-R-NHWIRA-IP-QT
---------DC--SE--------------NH----N--VDNIRGILHY---H-G----K-
--VG------------------T---PLT---NP---W----N----F-----TD-I---
C--VDED---LSK-LVPVVPKSVS---AA-------D-----W-------QD--------
MTDV-------T-V-AK-----NT--K-------NLFRWYLNST------TM-----EVL
WEDPT------------------LLQIY-D-------N-----Q---T---------E--
-WP--N--S---------------SGV------IE-L-P-----NA-------------N
E--WVYLLI-N--T-SM------------------P---VAHPIHLHGHDFFILA-QGE-
--G-A------------W-DG---------------T------TITSNPPRRDTALLQ--
----S----S-------------GHLLIAFETD-NPGAWLMHCHIGWHTSEGFALQFIER
YE-EAR---QL--I--------D-------LK------YVNDNCASWITYDEG----N-G
IE-----QEDSG-
>ur|UPI002547C345|30_560|2.7e-109|Penicillium
P----------APW-H-P-------------FTIDTNYYD--SIP-------DTNVVRE-
-----YWFEIV-NTT--AAP-DGV---E-R--PVLLVN---------------GQFPGP-
---------------AIEANWGDTV----------KVHVTNRMS----D-NGTALHFHGV
RQ-LRTNQMDGVASLTQCPIAP-GKSYTYVWRAEQYGS----SWYHSHFSLQAWEGVYGP
IVIHGP----ATAE-YDVDLGVVFLSDWAH-QTIDEMY-QRQLET------------Y--
---GT--P---QMEGGLLNGMNVWV---------Q-PD--G------TTV-------GRR
FET----LLKPGKKYRIRLINTAMHTHFKFSIDGHDLTVIANDFVPLVPFTTPV------
----VPIGMG--QRYDVILTA---DQ---------P--------R-D-NYWMRA-VP-QT
---------FC--SN--------------NT----S--GDNIKGVVRYA--G-A----P-
--HT------------------D---PVS---FK---W----D----Y--GD-DV-Q---
C--EDFV---MSK-LVPHLPLDAD---IN-------K-----N-------SK--------
LVNS-----PAA-VDAV-----GD--P-------SLYLWTLGGS------AF-----NVS
WQDPT------------------LRQTT-K------TG-----K---I---------N--
-WT--P--G---------------QGV------VE-V-E-----KA-------------N
E--MVVFII-Q--T-YI------------------Q---APHPIHLHGHDFFVLA-QGL-
--G-T------------Y-DPH--------------NVT----LQTKNPPRRDTAMLP--
----SKDEGG-------------GYLVLAFPAD-NPGVWLMHCHVGFHATEGFAQQIVER
RA-ELQ---QF--L--------D-------RE------VLERTCRAWDQYARR----N-P
YG-----------
>ur|W9WCR1|188_738|3.7e-109|Cladophialophora
---YCNSAADRSVW-C-D------------NKDINSDYYG--NY--------RTGVTRK-
-----YTFTIT-NTT--LVF-DGT--GP-K--LALAIN---------------GQVPGP-
---------------VIEANWGDMV----------EVTVINQMQ----D-NSTSIHWHGI
RQ-FNTNDQDGVPGVTECGIAGNGGSRTYTWLASSYGT----SWYHSHTMAQYGDGIRGP
IVIHGP----ATAD-YDYDMGTVMIDDTFP-ITAAAMA-SRIAH-------------V--
---GP--G---GSFNTLFNGKNKNP---------D-----G-------TA-----PGGTP
FSW----GVKPCKKHLFRIINSSAQNSYIVGFDNHTMTVIAADFVPIVPYKTTT------
----LKIATG--QRYDVIVQM---DQ---------A--------P-S-SYYVRA-VI-QT
---------GC--PSGGA-----------NS----G--LGTANAIINYE--N-A----T-
--PV------------------T---PVI---ST---PIT--N----V---T-AN-I---
C--QDEP---LAS-LVPYLEKPAG---TV-------TA----F-------QG-SAS----
TIPAGSVT---S-VATN-----DD--G-------TVFQWYINNA------VI-----NVN
WSQPT------------------LKTLA-E-------G-----S---S--------GN--
-NS--L--I---------------SNP------VV-L-N-----QA-------------N
Q--WVYFVI-Q--N-QF------------------F---ASHPMHVHGHDVSVLG-TGT-
--G-T------------F-TSD-------------MVSS----LNFDSPMRRDTVMLQ--
----G----SPGVGFPA------GYTVIGFETD-NPGAWLMHCHISWHVDGGLALQFIER
PD-DIP---AK--K------Y-V-------DQ------SFEDECSALDTYEGS----N-P
-------------
>ur|UPI002547B3A5|57_588|6e-109|Penicillium_longicatenatum
-----NTPKNRSVW-C-D-------------YNVNTDYEN--VVP-------DTGVTRE-
-----YWFDIK-QVV--LAP-DGV---P-R--PVWTVN---------------GTLPGP-
---------------TLIANWGDWV----------VVHVKNSLG-A-QR-NGSTIHWHGI
RQ-NYTNPNDGVPSITQCPIAP-GKTMTYKWRAVQYGS----SWYHSHIGLLAWEGVYGG
IIINGP----ATAS-YDVDMGSLFLSDWTH-QTVDELY-LTEEV-------------N--
---GP--T---SLANGLINGTNVYQ---------P-N---E------NST-I---VSGHR
FKM----KVNEGTSYRLRLVNPAVDTHWKFSIDNHTLEVIAMDFVPIVPYKTDV------
----ISIAMG--QRYDVIVTA---NQ---------NH------VA-D-SFWMRA-LP-GS
---------LC--SA--------------NN----Q--SENIRGIVYY---G-K----T-
--AK------------------I---PTT---TA---F----H----T-----TS-D---
C--LDEP---LAS-LVPWVKKNVE---AP-------A-----Y-------DN--------
STDV-------N-V-FK-----NA--E-------NLFRWEFNTT------SL-----NVS
WTDPT------------------LLNIY-N-------N-----K---M---------D--
-FS--D--T---------------SGI------VE-L-P-----GK-------------N
Q--WVYFMI-N--T-TI------------------P---VTHPIHLHGHDFSILA-QGT-
--G-L------------F-NA---------------S------LITTNPPRRDTAVLP--
----P----S-------------GWLLIAFETN-NPGAWLMHCHIGWHVNMGLALQFIEN
RD-EIR---DL--I--------D-------YK------SLEKNCLAWDRYDKR----K-D
IV-----EMDSG-
>ur|A0A0D1X6X2|200_750|1.1e-108|Exophiala_sideris
----CNSADDRSKW-C-G------------GQSISSDWYT--SEY-------STGKTCS-
-----YDFTIT-NTT--LDF-DGS--GE-K--LAFAIN---------------GQVPGP-
---------------LIECNWGDTL----------VVTVHNQLT----D-NSTSIHWHGI
TQ-KGTNDQDGVPGVTECGIAP-GFSRTYTMQLSQYGT----SWYHSHSAAQYGDGIRGP
IVIHGP----ATAN-YDIDMGPVTIDDTFN-VTAAQQN-ERIAH-------------T--
---GP--T---GTVNYLLNGKNTLP---------D------------LSA-------GQH
ALW----EVQSGKKHLFRLINTASQNMYSVHFDQHTMTVIAADLVPIVPYETEW------
----LNIGIG--QRYDVIVEM---NQ---------P--------V-A-GYFLRA-VT-QT
---------GC--PSGCA-----------NS----G--LGTANGIFLYS--G-A----K-
--AT------------------L---PTS---TY---GSK--N----V--SD-FA-I---
C--LDEP---LES-LVPYVSKSGG---SA-------SA----F-------RA-TAS----
TLPAGNVA---T-VATN-----DD--G-------TVFRWFLNNG------NI-----NVN
YTQPT------------------LQTIA-Q-------S-----N---A---------TN-
-YT--S-LV---------------SNS------IT-L-K-----GN-------------N
T--WVYFVI-Q--N-QF------------------F---AAHPMHLHGHDFSLLG-QGA-
--G-L------------F-TSD-------------MVST----LNFDNPMRRDTAMLM--
----G----SPGPGQQA------GYTVIGFQTD-NPGAWLMHCHIVWHVDGGLALQWIER
PS-DIL---DY--A--------G-------KD------EFQSECAALKTWEGG----N-P
HR-----------
>ur|A0A559M0H5|51_582|1.7e-108|Lachnellula
-----NSASNRACW-G-N-------------YSIDDDWYT--TIP-------DTGVTRE-
-----YWLVAQ-NTT--LAP-DGY---E-R--YTMNFN---------------GSIPGP-
---------------TISADWGDNV----------IVHVTNNLQ----N-NGTALHMHGI
RQ-QNNTQYDGVPGATQCPIAP-GATFTYKFRATQYGT----TWYHSHYSLQYSDGLLGA
IVIDGP----ASAN-YDVDLGPMLISDWFH-ESVASLW-DYARI-------------G--
---IP--P---VAENGLINGTNTFD---------C-S---D----SNSSACL---GTGVR
NEI----VVEKNTTYRLRLINTAIEGYIRFKIDGHSFSVIAMDLVPIVPYDTDS------
----IVIANG--ERYDIVFTA---NA---------T--------D-D-NYWLRA-IY-NS
---------DC--GTY-------------NA----Y--NANIKGIVRYN--A-S----S-
--TD------------------D---PTT---TT---Q----N----Y-----TA-Q---
C--YDED---YSN-LVPYVSQTVG---SA-------A-----T-------EF--------
STEL-------N---YT-----YN--D-------DIWRWTINSS------SL-----IVN
WSEPT------------------IVQFY-EAD-----G---AAD---L---------S--
-WS--T--D---------------ANV------WE-I-P-----NA-------------S
E--WVYFIL-HDES-TS------------------D---LGHPMHLHGHDFFILD-SGN-
--G-T------------F-DES-------------TLSS----LNLINPPRRDTAVLP--
----G----D-------------GYLVIAFRPN-NPGAWLMHCHIAWHASEGMGIQFLEQ
AD-ILL---DT--L------D-N-------YD------QIETGCKSWDEYA---------
-------------
>ur|A0A7J6JDA4|46_626|2.1e-108|Colletotrichum_gloeosporioides_species_complex
---SCNTRENRQCW-T-TGTSKA------EGFNIETDYEI--KTP--------EGVVRE-
-----FYLEVT-NTT--IAP-DGY---N-V--SRMLFN---------------GSYPGP-
---------------TLEGNWGDTF----------RITVKNNLT----NFNGTSIHWHGI
RQ-LNTNWMDGVSGVTECPIPP-GENFTYEWRAQQYGV----SWYHSHFSLQYADGLVGA
LKINGP----TSMN-YDEDLGPVLITDNFH-KTAFSQV-QLEYL-------------G--
---RP--P---SPDSMLINGKGKYH---------C-C---ST-CPGAQENCV---GGSQR
ESF----NFTKDRIYKMSLVNTGTSTHTTFWIDNHNFTVVAADFVPITPYPASI------
----INVAIG--QRYDIIIVA---NA---------TKTD---TKE-R-DFWIHA------
--------RDC--SL--------------GG-------APSNLGIIRYD--H-T----S-
--TN------------------I---PHT---PPVDDR----H----V-----CY-G---
C--LDEK---AED-LKPIVKRTVE---PP-------A-----N-------SDYKKK----
SFKVHLVG-YPN-A-AD-----NT--S-------AMHKWVLKDS------SF-----YLD
WTEPS------------------LSLVK-V-------A--FEKNWDTA---------P--
-FP--T--G---------------YEP------VF-LDDY----KH-------------G
D--WVYWLI-E--G-KFQESVDNST--HNIYKKQAP---VAHPMHIHGHDFVILA-QST-
--K-E------------F-NGT------------VEIDE----KTFDNPARRDVALLP--
----V----D-------------GYLLIAFQIN-NPGIWLMHCHIAWHASGGLALQFIES
PK-EIG---PA--F---AKSG-V-------AS------KFSEQCTNWAAHYT--------
-------------
>ur|A0A383V3F8|32_548|3.1e-108|Blumeria
-----HNASARNCW-G-H-------------HDISTDYYD--VIP-------DTGVIRE-
-----YWFNIV-NTT--AAL-DGF---E-R--VVLSVN---------------GSVPGP-
---------------TIIADWGDTV----------VVHVTNSLE----K-NGTSIHWHGV
RQ-NMTNYMDGVPAITQCPIAL-GHSFTYRWRASQYGS----SWYHSHFAVQAWDGIFGG
IQINGP----ATAN-YDEDKGVLILSDWSH-KTAPVLA-LESAI-------------S--
---GP--P---PQTNGLINGTNVFN---------G--------------T-------GSR
FET----NFVAGTSYRLRLINSAADTHFRFSIDDHILTVISNDFVPIVPYNTTN------
----LSIGIG--QRYDVIVHT---NK---------TT-------T-G-DFWMRA-VP-QI
---------EC--ST--------------NE----N--RDNIRGIVRYN--S-S----S-
--TL------------------E---PNT---SA---Y----T----T-----ID-S---
C--SDEE---SKN-LVPFLSIPVA---ST-------PS----A-------IE--------
RADV-------N-L-QS-----TD--V-------GTVRWAVNGT------SF-----VSQ
WKYPT------------------LLQSI-E-------G-----N---S---------T--
-WT--K--P---------------QIV------VK-L-S-----GE-------------S
Q--WVYFVI-T--S-PF------------------N---RSHPIHIHGHDFWVLA-AGT-
--G-A------------Y-QS---------------NLS----LQFVNGPRRDVVMMP--
----A----V-------------GYIVLAILTD-NPGAWLVHCHIAWHASEGFALQFLER
ED-EIESTPGI--V--------D-------TK------SLNDVCEAWDEH----------
-------------
>ur|A0A9P1GYL7|52_459|4.6e-108|Parascedosporium_putredinis
------GPENRRCW-M-N------------NWTIDKENEI--DPP-------PAFNNRE-
-----YDLYIT-NETNWEGP-DGV---V-K--HAMLIN----------------------
-------------------DWGDYV----------IVNVHNMLQ----D-NGTSIHWHGI
RQ-IGESNQDGANGVTECPIPP-GSSKTYAFHVVQYGN----SWYHSHFGSQYGNGIVGA
MIVNGP----AVEN-YDIDLGPYVITDYYH-ETADNLG-RKAEIS---------------
---GP--P---DSQNILFRGKNVHH---------S-----D------PTK-------GAY
DRL----KLTPGKTHRLRLINTSVDNSITVSLVGHTMKIIQADLVATEPTEREH------
----IFLAVG--QRYDVIVEA---NQ---------P--------V-G-NYWFNV-TL-EA
-T------NRC--GR--------------SD-------NKFPAAIFSYE--G-A----D-
-DTA------------------L---PTD---QG---V----A----F-----AA-A---
C--ENE-----KD-LVPWLRRNLD---PA-------D-----F-------EP-------H
EMTVTLEQ---P-V-VD-----FR--G-------KVFRWEINDV------DI-----EIE
WDHPI------------------LEYIY-E-------S-----D---N---------N--
-WK--P--K---------------HNI------IE-L-P-----DA-------------E
V--WTYWII-Q--N-N--------------------------------------------
-----------------F------------------------------------------
------------------------------------------------------------
------------------------------------------------------------
-------------
>ur|A0A9W8QMA8|28_552|5.4e-108|Akanthomyces_muscarius
--PCTNTAATRSTW-CRG-------------FDIDTNYYD--KSP-------KTGRTRE-
-----YYLTLE-QIT--AAP-DGF---P-R--TIYAFN---------------GSFPGP-
---------------TIVADWGDTV----------KVHITNNLF-D-AR-NGTTVHFHGI
RQ-NYTNQMDGVSSITQCPVPP-GSSTTYVWKAIQYGT----SWYHSHIGLQAWEGAAGS
IVINGP----ATAN-YDHDLGPLFLSDWTH-TPVDALY-MSALN-------------H--
---GP--P---TLANGLLNGTNTWT---------R-N---A------ATL-------GKR
LAV----PVNTGESYRIRLINGAIDTHFKFTIDNHTMTVIAADFVPIVPYQTTV------
----LDIAMG--QRYDIVVEA---DQ---------AS------LA-S-NFWMRA-IP-QS
---------SC--SS--------------NA----N--ADDIRGIIYY---G-T----E-
--PN------------------T---PST---TC---Y----D----Y-----KD-A---
C--VDEP---MAS-LVPHLHLDAG---KQ-------D-----H-------SD--------
DEVV-------G-L-N------RA--E-------GVFLWTMHSV------SF-----NTS
WTNPT------------------LLQMH-N-------N-----N-AIA---------S--
-FA--T--Q---------------DHV------IQ-L-D-----EA-------------N
K--WEYLII-H--S-TI------------------P---VPHPIHLHGHDFYILA-QGN-
--G-P------------Y-DS---------------SAA----VKLFNPPRRDVAVIP--
----A----S-------------GHLVIAFKTD-NPGAWLVHCHIGWHTDMGLALQFVEQ
YG-VAR---EL--V--------D-------YA------RLNRTCKAWNDYA---------
-------------
>ur|W3WQ24|98_621|7.6e-108|Pestalotiopsis_fici__strain_W106-1_/_CGMCC3.15140
-----NTANSRSQW-C-N-------------YSVDTDYTN--VVP-------NTGRTRE-
-----YWLTIT-EIT--ASP-DGF---A-R--PVMAVN---------------GTVPGP-
---------------TIIGDWGDTM----------VIHVTNGLQ-T-ST-NGSSIHWHGI
RQ-NYTNEYDGVPSITQCPTAP-GETITYTWRATQYGT----SWYHSHFALQAWEGVFGG
LIINGP----ATAN-YDVDKGTIILSDWSH-ATSNSLY-DYAQT-------------V--
---GP--P---TLDNGLINGTNTFD---------G-S--------------------GTR
FTT----SFVSGTSYRLRIINSAIDTHWKFSIDGHTLQVIAADFVPIVPYTTNY------
----INIGMG--QRYDVIVTA---NQ---------AS------TA-Q-NFWMRA-IP-QE
---------AC--SS--------------NA----N--ADDILGIVTY---G------T-
--VQ------------------D---PTT---TA---W----D----Y-----TD-G---
C--DDE----TMD-LVPHFAQNVE---SA-------D-----I-------QT--------
SEDV-------S-I-G------VL--G-------NLFKWTLNST------TL-----LTD
WGAPT------------------LGRVL-S-------G-----D---T---------V--
-FN--A--Q---------------DNI------IT-L-P-----NK-------------D
D--WFYIVV-E--T-QI------------------G---VTHPLHLHGHDFYVLA-QGT-
--G-N------------F-TS---------------DVT----LKTTNPMRRDVAMLP--
----S----G-------------GYIVMAWKTD-NPGIWLMHCHIGWHTSEGFALQFAER
IS-EIA---SF--T--------N-------TQ------YIEDQCNAWNSFKTS----K-G
VV-----QEDSG-
>ur|A0A6A6H2H6|47_617|9e-108|Viridothelium_virens
--GTCNSPSNRQCW-S-A------------GFNISTDYEL--SIP--------KGVVRK-
-----FILDVT-NET--IAP-DGY---N-V--SRMLFN---------------HSYPGP-
---------------TLEGNWGDTF----------EITVRNKLD----NYNGTSIHWHGI
RQ-LNSNWYDGVSGVTECPIPP-GDEFTYVWRATQYGT----SWYHSHFSLQYPDGLVGA
LKINGP----TSMN-YDVDLGPVLITDHFH-KTAFSQV-ILEYL-------------G--
---RP--P---APDSMLMNGNGTYY---------C-C---P----KLDPLCVGNVSNPRL
TTF----NFVAGKSYKLSLVNTATSTHTTFWIDNHSFSVVATDFVPIEPYNTSI------
----LNIAIG--QRYDIIVRA---NA---------SL-----TQQ-T-DFWIHA------
--------RDC--NN--------------GG-------ARSNLGIIRYN--S-S----S-
--SI------------------I---PYT---PPPKEK----E----V-----CY-G---
C--LDEL---SLN-LVPKVPRKVN---PA-------A-----N-------TKYSAD----
SFKVHLVG-YPD-E-YQ-----QD--S-------LLHKWVLKDS------SL-----YLD
WSEPS------------------LSLVK-I-------A--SDRGWKEP---------K--
-FP--K--G---------------YEP------VN-L-PY----AD-------------D
S--WVYFLI-E--G-KFQDSIDNTT--RKIYKTQAP---VAHPIHIHGHDFVILA-SGT-
--E-Q------------Y-NAS--------------NVK----LKLDNPPRRDVALLP--
----V----N-------------GYLIIAFQMN-NPGVWLMHCHIAWHASGGLALQFVES
PN-QIG---PA--F---NNSG-I-------VG------KYSENCANWGAFYT--------
-------------
>ur|A0A420HBA5|36_563|1.4e-107|Golovinomyces_cichoracearum
-------ATDRACW-G-Q-------------YSLTTDYYE--EVP-------ETGETRE-
-----YWFNIE-NTT--MAP-DGR---E-R--LVLAVN---------------GGVPGP-
---------------TIIANWGDTV----------VIHVTNKLA----D-NGTSLHFHGI
RQ-LNTNYMDGPTSITQCPIAP-GDTFTYRWVASQYGS----SWYHAHFGVQTWEGVFGG
IIINGP----ATAN-YDEDKGTMILSDWSQ-TTSNVFA-LEAQR-------------T--
---GP--P---QFDSGLINGTNVFN---------G-Q--------------------GSR
FRT----KFVAGTSYRLRIVNAAADTHYRFTIDDHIMTVISSDFIPIEPFNATN------
----LSIGMG--QRYDVIVYT---KK---------ET-------K-G-NFWMRA-IP-QL
---------AC--SN--------------HG----N--IDNIRGIIEYV--S-D----S-
--DSDK------DSHSDQNPPIE---PTT---NA---Y----P----T-----ID-S---
C--DDED---MKL-IVPRLSIPAS---PN-------VS----Q-------FN--------
HKNA-------T-L-QQ-----VS--P-------NRLAWAINNS------SF-----ASY
WDYPS------------------IQQFD-E-------G-----N---N---------T--
-WA--R--E---------------QNL------VE-L-P-----EK-------------D
K--WIYFLI-T--T-NF------------------N---TSHPIHFHGHDFWVLA-AGH-
--G-D------------Y-TD---------------DVQ----LQLENGPRRDVAMLP--
----A----L-------------GYLVLAIVTD-NPGIWLAHCHIAWHAEEGFAMQLLER
ES-EMRDIKGL--Y--------D-------RT------EIEATCKNWRAYT---------
-------------
>ur|A0A2P5I239|43_584|2.4e-107|Diaporthe_helianthi
-----NSASNRTCW-G-Q-------------YDINTDYYE--SWP-------TTGVVRE-
-----YWLNAE-QIT--LSP-DGY---E-T--TVQVFN---------------GSLPGP-
---------------TIEADWGDEI----------VVHITNSLP----D-NGTSIHWHGI
RQ-FNNSQNDGTPGVTQCPIPP-GDAMTYRFQATQYGT----SWYHAHFSLQMANGLFGP
IVIHGP----TTSN-YDIDLGPVMLQDRYH-ENVWHIW-EKYQRVFN---------IE--
---GP--SK-VIAPNGLINGLNPYD---------C-S---D----NDDAACV--GGVTAR
YNT----TFEPGKKQLMRLVGAQTDGYMKFTIDGHTLTVVAADFVPIVPYTTDN------
----VILASG--QRYDVIVEA---DQ---------P--------V-G-SYWLRA-IY-QT
---------AC--NFND------------ND----N--KDNILGIVYYD--G-A----S-
-STA------------------E---PTT---TV--SD----G----I-----NN-S---
C--GDED---YDN-LVPWVKHTVD---DK-------E-----E-------QN--------
YLGV-------G-W-YY-----DT--S-------LVLHWTMHDG------YL-----SVN
WSDPT------------------LAYAY-N-------G---VSE---D---------D--
-YP--A--N---------------SNS------AN-I-D-----AP-------------G
K--WVHWVI-QDLT-LT------------------N---AYHPMHLHGHDFYILA-QGR-
--G-V------------Y-IPL--------------ITK----LNKDNPPRRDTVSLY--
----G----T-------------GYTVIAFKLD-NPGAWLFHCHIAWHASQGLAMQLIEN
QS-QIP---SV--V------G-D-------DT------EMNAQCVAWDSFYSS-------
-------------
>ur|UPI00253FD951|50_572|2.8e-107|Penicillium_hispanicum
-----NTANNRSAW-C-N-------------YSINTDYET--VAP-------DTGVTRE-
-----YWLEVD-EKA--IAA-DGF---S-R--PAMVVN---------------GTMPGP-
---------------TIFADWGDTV----------VIHVTNKLD-Q-AR-NGSSIHWHGI
RQ-NFTNPNDGVVSITQCPIAP-GSTMTYKWRAVQYGT----SWYHSHIGLQAWEGVFGG
IVINGP----ATAN-YEVDKGVLFLTDWTH-QTVDELY-IVQET-------------L--
---GP--Q---SLTNGLINGTNVFG---------T-G---A------NAT-------GHR
FTT----KVNAGTSYRLRLVNAAIDTHWKFTIDNHTMTVVAMDLVPIKPFTTNV------
----LSIGMA--QRYDVVITA---NQ---------AS------VA-D-SFWIRA-IP-GS
---------GC--SE--------------ND----N--ADNIRGILYY---G-A----N-
--AT------------------T---PQS---NV---T----S----F-----TN-N---
C--DDEP---LSE-LIPWIPKNVE---SP-------V-----W-------DN--------
STGV-------T-L-VN-----NTTPN-------HLFRWELNHT------SM-----KVL
WEDPT------------------LMQIY-N-------N-----Q---M---------N--
-FT--N--S---------------SGV------IQ-L-P-----GK-------------N
E--WVYLLI-N--T-TL------------------P---ITHPIHLHGHDFSVLA-QGS-
--G-L------------W-NG---------------T------MNTQNPPRRDTAMLP--
----A----S-------------GFLMIAFETN-NPGAWLMHCHIGWHIEEGFALQFIER
YD-EIH---NL--V--------D-------YA------ALEQNCKKWDAYDTA----L--
-------------
>ur|A0A8E2JYK3|65_472|4.1e-107|Glonium_stellatum
----TNGPLTRSCW-S-N------------GYSVATDFDT--KWP-------TTGNTVS-
-----YTLEIT-NTT--CNP-DGN--GA-R--PCLLFN---------------NQYPGP-
---------------TIQANWGDTL----------SITVKNSMT----A-NGTGIHWHGI
RQ-LNTNTMDGVNGITECPLAP-GDTKTYTFQCTQFGS----TWYHSHYSAQYGDGALGT
IIINGP----ASSN-YDIDLGTYTINDWYY-KTAFQID-AITDVNLQ--------NHN--
---PP--P---PADTILINGTNKNA---------A-----G--------G-------GTY
GTV----SMTKGKKYRLRLINTSVDNMIRVSLDNHPFTVITSDLVPIKPYTTNW------
----VLLAIG--QRYDVVIYA---NQ---------T--------V-G-NYWFRA-EV-AT
---------DC--AS--------------AN-------NFYGRSIFSYA--G-A----T-
--SG------------------N---PTS---TA---A----T----I-----PS-V---
C--KDE-----SP-LVPWVPNTVS---SS-------A-----F-------VS-QVG----
NLEVDLNV--EQ-V-TT-----NG--Q-------NIVVWGVNLT------AI-----DVD
WEDPT------------------LEYVK-T-------G-----N---T---------S--
-YP--S--V---------------FNL------IE-I-P---------------------
------------------------------------------------------------
------------------------------------------------------------
------------------------------------------------------------
------------------------------------------------------------
-------------
>ur|W2RU89|266_812|1.3e-106|Cyphellophora_europaea_CBS_101466
---GCNSAADRSKW-C-G------------GFSIDTDAYT--SGP-------DTGKTCS-
-----YNWVLT-NTT--LDF-DGV---P-R--LALAIN---------------GQVPGP-
---------------AIECNWGDWI----------EVQVTNKMQ----D-NATSIHWHGI
IQ-KGTNDQDGVPGVTECALAP-GDSRTYRFKASQYGT----GWYHSHAVTQLGDGIRGP
MIIHGP----ASAN-YDIDSGTVMIDDLFG-NGTNTMT-AATTNAQI--------AHF--
---GP--G---GTWNYMLNGHNTFP---------D------------LSR-------GKH
ALW----TVKPGKKHLFRLINSASQNMFSVHFDNHKMQVIAVDYVPIKPYSTEW------
----LNIAIG--QRYDVIVEM---NQ---------P--------T-A-GYFLRA-VT-QL
---------GC--PSGCA-----------NT----G--LGNANGIFQYE--G-A----P-
--LT------------------L---PTS---TA---GNK--T----V--ND-FR-F---
C--LDEP---LAK-LVPWVKKSGG---SQ-------SA----F-------QA-SQS----
LLPAGNVA---T-VATS-----DD--G-------TVFRWFLNNG------AI-----HVN
YTQPT------------------LQSIA-D-------G-----K---V---------S--
-NS--S--I---------------SNP------IF-L-E-----KK-------------G
E--WYYFII-Q--N-QF------------------F---ASHPMHLHGHDMSVLG-QGT-
--T-A------------W-NGD--------------INS----LNFENPTRRDTVMLV--
----G----SAGPTAPA-----PGYTVIGFQSD-NPGAWLMHCHIVWHVDGGLALQWIER
PS-EIA---ASAYV--------S-------KP------SFQKECANVK------------
-------------
>ur|A0A132B8N4|36_555|1.9e-106|Mollisia_scopiformis
----TNSATDRSCW-G-D-------------YDLSTNWYD--TVP-------DTGVIRE-
-----YWLELV-NTT--LAP-DGV---E-R--VVLTVN---------------GTLPGP-
---------------TIEADWGDTV----------VVHVTNGLT----N-NGTTIHFHGI
RQ-NNTIQNDGVASVTQCPVAP-GDSYTYTWRATQYGY----SWYHSHYSLQAWDGVFGA
IHINGP----TSAN-YDVDLGNLFIQDWSH-TTASSLF-EYDET-------------V--
---GP--P---TLTTGLINGTNMYG-----------------------TL-------GSY
YEQ----TFVSDTSYKFGIVNVAIDTFFKFSIDNHTMTVVAMDFVPIEPFETTI------
----LSMGIA--QRYDVIINA---TE---------P--------V-G-NYWMRA-IP-QV
---------TC--SS--------------ND----N--VDGILGIIRYD--S-T----S-
--TA------------------D---PTT---TG---Y----T----Y-----TD-S---
C--DDIP---LAS-LVPYLPLDVG---DA-------D-----I-------TE--------
DLDI-------T-V-AE-----SA--S-------GIIYWYVSNS------TF-----DLD
WSDPT------------------LMQVY-D-------N-----A---T---------T--
-FG--V--S---------------ENV------YE-V-A-----AQ-------------G
Q--WTYVIL-E--Q-TS------------------G---AAHPIHLHGHDFYVLA-SGV-
--G-T------------Y-ASA--------------APT----LITTNPPRRDVTMLP--
----P----E-------------GYLVIAFLAD-NPGTWLMHCHIGWHQSLGLDLQFVAQ
RS-QID---AL--V--------D-------GA------VLNDTCGGWDAYLTL----T-D
L------------
>ur|A0A1B8GID3|33_557|3.1e-106|Pseudogymnoascus
----TNSAEDRSCW-G-N-------------YDLSTNYYD--EVP-------DTGDTVE-
-----VYLELV-NTT--ASL-DGV---E-R--NVLLVN---------------GTFPGP-
---------------TIIANWGDTV----------VVHLYNGLS----D-NGTSLHFHGL
HQ-NFTNQNDGVASITQCPLAP-GESITYTWRATQYGS----SWYHSHFALQAWEGVLGG
IIINGP----ATAN-YDEDAGILFLNDWTH-ETADALY-SAAET-------------T--
---GP--P---TLDNGLINGTNVYD---------T-G--------------------GSR
FEM----DFVSGTSYRLRLVNAAIDTMFKFMIDGHTIEVIAMDFVPIVPYSTTY------
----LNIGIG--QRYDIIVTA---DQ---------A--------T-A-DYWMRA-IP-QT
---------TC--SD--------------ND----S--ADNIKGIVRYD--S-T----S-
--TS------------------D---PTT---TA---Y----T----Y-----TD-S---
C--DDES---MSD-LVPYLALDAS---DP-------D-----I-------SD--------
DFAV-------T-V-G------RS--G-------NVFKWFMAAT------TF-----VAE
WDNPT------------------LLQIS-E-------G-----N---D---------T--
-YT--T--A---------------SHV------IE-L-P-----TA-------------G
E--WVYFII-E--T-TN------------------A---VPHPIHLHGHDFSILA-QGT-
--G-T------------Y-ATV--------------APT----LQLTNPPRRDVAMLP--
----G----G-------------GYLVIGFQTD-NPGAWLMHCHIGWHTSEGFALQLVER
VS-EIT---AL--I--------D-------ET------VLSDTCTAWNSYVSS----S-G
VV-----SSDSG-
>ur|A0A0N1H6H2|87_632|4.8e-106|Phialophora_attinorum
-----NSAEHRGNW-A-A------------GFDINTDYTQ--KWP--------TGKTVQ-
-----ATFTIT-NSS--YAP-DGG--AP-Q--EMFLIN---------------GQYPGP-
---------------LLEGNWGDIF----------EVTVINQLQ----N-NGTGIHWHGF
RQ-LGNNVNDGVSGVTECPIPP-GGEKVYRFQATGY------VWQRCHWT----------
IVVHGP----ASAN-YDIDLGSVMMNEIYEGQTIFQVE-HAVAR-------------T--
---GP--A---NATNYLVNGKNIKP---------D------------LSS-------GER
EQF----KFTPGKKHLMRFVNTAVDSHFKVQLDGHKLLVIANDNVPITPYYTTE------
----VSIGIG--ERYDIVIEA---DQ---------D--------A-S-AYYLRT-IP-TP
---------GC--SL--------------NA----NNGLGSACAVVVYD--G-S----S-
--AS------------------L---PTS---SA---PA---TI---I-----VP-V---
C--NDEP---LAN-LIPIVEASVD---GS-------D-----F-------AK-QFA----
PLPVGLRT---A-T-LA-----SN--E-------QVFLWYLNGV------SQ-----SVD
WSRPT------------------VREVS---------G-----N--VAIADAGANLPSM-
-LP--A--E---------------WSL------IS-L-P-----NK-------------A
Q--WYFWVI-Q--N-QF------------------F---APHPMHLHGHDFAVLG-QGN-
--G-N------------F-NPD------------NDMDS----LNFKNPTRRDSVMLL--
----G----S-------------GWTVIAFQAD-NPGSWLMHCHIAFHVSQGLSLEFVEL
PD-QMP---SI--YG--SQCG-E-------GT------AFDDQCSAWGSYDQS----A-V
YP-----KSDSGL
>ur|A0A0C3GIQ9|20_559|8e-106|Oidiodendron_maius__strain_Zn
-----NTATSRSCW-G-N-------------YSIDTNYYD--VFP-------DTGVIKE-
-----YWLSVE-NVT--CAP-DGY---E-R--YCLAFN---------------GTVPGP-
---------------QLTADWGDTL----------VIHVTNNMK----Y-NGTSIHWHGV
RQ-LNTVDQDGVPGVSQCPIAP-GETFTYEFQVSQYGS----TWYHSHFSLQYADGLFGP
LIFNGP----ATAD-YDEDLGLLFVGDWSH-TEIETLW-YTARQ-------------G--
---VV--P---SMENGLLNGTNTYD---------C-S---G----STDAKCL---GTGTK
FEM----AFESGTTYRLRVINVATEGHLDFSIDGHSFTVIATDFVPIVPYETDS------
----VLIGIG--QRYDLIITA---NQ---------T--------S-G-DYWIRG-GW-QT
---------AC--AN--------------NQ----N--AANITGILRYD--S-S----S-
--TS------------------D---PTT---TG---L----T----T-----ST-Y---
C--GDEP---IAS-LVPWVPLNVT---NI-------P-----N-------IT--------
KEDL-------S-F--------TF--G-------SYFTWTINSS------SL-----YLN
WSDPT------------------LLQIT-N-------N-----E---D---------I--
-FP--T--D---------------YNV------VS-I-E-----KTTSEA---------D
E--WALLVV-QDLT-GF------------------G----FHPLHLHGHDFWIVG-QTT-
--G-T------------F-DGT--------------LSS----LSLNNAPRRDVAALP--
----A----N-------------GYLAIAFKKD-NPGSWLTHCHIAWHVSEGLALQFVES
QD-EIS---LS--T------V-R-------QQ------ALDDLCQSWDAFTPT----E-V
FA-----QDDSGI
>ur|A0A8H5DJJ2|45_599|1.6e-105|Fusarium_sp._NRRL_66182
--TKCNSPQQRRTW-C-D------------GFSIDTDYEE--EGP-------TTGQFCD-
-----YHLTIT-NTT--KEY-DGV---E-R--LALAVN---------------GQVPGP-
---------------AIECNWGDVL----------RVTVTNSMQ----D-NQTAMHWHGL
TQRLGTNDQDGVPGVTECAIPP-GFSRTYQFKLTQYGT----AWYHSHALSQFGDGVRGP
IIIHGP----ATAN-YDIDMGAIMVDNLFD-NSSHPIS-TPAYASRV--------LHV--
---NG--T---GFYNYMLNGANVSP---------D------------LST-------GKH
ALW----SVEPGKKHLFRFINSAVQSAWSIHFDNHVMTVIAADLVPVKPYQTEW------
----LDIGNG--QRYDVIVEM---NQ---------P--------S-D-TYFLRA-VA-QQ
---------GC--PDETQ-----------ND----G--LGQANGILHYK--G-A----P-
--LT------------------L---PTT---TS---GK---T----A--AD-FV-Y---
C--ADEP---LDS-LRPWIEKSAG---SL-------EA----F-------QA-TVS----
TLPSNRQR-----VTYS-----DD--G-------TVWRWQLNMS------GI-----AVN
YTRPS------------------LQALA-D-------G-----V---S---------P--
-YD--E--S--------------IDHQ------IV-L-P-----QK-------------D
K--WVYFII-E--N-LF------------------Y---AAHPMHIHGHDMAILG-QST-
--E-S------------W-HPS-------------LAST----LNFKNPTRRDSALVV--
----G----SFQRAGQG------GYQVLAFKTD-NPGVWMFHCHIIWHSESGMGLQFIER
PD-EIP---AKEFV--------S-------KE------SFKQECAAERAYEAE----S-P
-------------
>ur|Q8TFE4|50_608|2.3e-105|Gaeumannomyces
-----NGPKSRNCW-G-K-------------HSIDTNYYE--TAP-------DTGVTRE-
-----YWLSVE-EGI--CNN-DGY---K-R--YCQTFN---------------GSFPGP-
---------------LIWANWGDNL----------VIHVTNNMK----T-NGTAIHWHGL
HQ-RGSVEYDGVPGVTQCPIAP-GKSLTYKFRVTQYGT----TWYHSHFSLQYTEGLFGP
MIFYGP----TTAN-YDEDLGTLFLQDWDH-DTAWHGW-ENVASK------------G--
---AG--P---LPANGLINGTNTFD---------C-K---N----STDTNCL---GGGKK
FSA----TFKKGKKHLIRIINNSADAHFQFSIDGHSLIVVSNDLVPIKPFKTQS------
----VRVSIG--QRYDVIVEA---NA---------K--------P-G-DYWLRS-GM---
---------SC--VPGDT-----------GA----L--RERVTGIIRYD--K-K----S-
--KA------------------D---PKT---TS--DV----V----V-----DE-T---
C--SDED---PKK-LVPHVALDVT---HM-------G-----E-------IV--------
QSDLGFKP--NG-T-PA-----EG--Q-------NWFQWTLNNS------SL-----VLD
WHDPT------------------LERIF-D-------R-----Q---S---------I--
-FP--T--K---------------YNV------IK-A-EPPATAPA-------------S
K--WFTLVI-Q--S-NEILLTP---------LPSHS---LTHPIHLHGHDFWVLS-QSK-
--A-K------------W-DGT--------------PRG----FNTKNPARRDTAMLP--
----A----G-------------GHLAIAFQLD-NPGAWLVHCHIAWHAGQGLSLEFVES
QG-RIA---LG--M------P-D-------HH------VFQQTCREWDAVRNK----M-P
FP-----QHDSGI
>ur|A0AA40B223|32_561|3.8e-105|Apiosordaria_backusii
----ANGPTVRNCW-G--------------DFSIDDDVTY--TWP-------DTGVTRS-
-----YSFDVG-LAT--LAP-DEV---E-K--VMMVVN---------------GQYPGP-
---------------TIEANWGDNV----------QVEVCNNLP----E-NGTSIHFHGV
RH-FNTNHADGAVSQTECPIAP-GDCHSYHFKATQHGS----SWYHSHYSLQYGDGLLGP
MVIHGP----TTAN-WDIDLGPLLITDYYH-ESVFDLA-EQPLTR----------IIG--
---TP--P---VAVNGLMNGKNEYL---------T-----G--------T-------GSR
AEF----TFTPGKKHLLRLVNTGSEMIFRFAVDQHRMTVVAMDFIPIQPYETES------
----LLIAVG--QRYDVIIEA---DQ---------S--------P-DISYWARG-VP-MT
---------SC--FAI-------------NL----M--PTDIRAIVRYS--S-P----T-
PVTG------------------D---PTS---NS---W----L----M-----LD-T---
C--ADED---LSN-LVPYIPHSVG---SS-------S-----L-------TE--------
NFDAVLLP-------SP-----GD--S-------YAVRWRVGGSE-----PY-----NPP
KDNPV------------------VKQVI-D-------T-----S---AV--------N--
-LT--A--V---------------FNP------LD-L-TS---LAP-------------S
S--WVYLIV-E--S-LV------------------P---LPHPLHLHGHDTYILA-RGT-
--G-P------------Y-VQL--------------LTN----LELGSPPRRDTFNLP--
----Q----N-------------GYVVLAFQND-NPGSWLLHCHLQWHLHDGFALSVVEG
TSGAIQ---DV--Y----GGG-E-------DA------EMRRVCQNWG------------
-------------
>ur|Q2TWD3|42_566|4.6e-105|Aspergillus
-----------------Q------------QFNVNTNYYS--KTP-------DTGVVRE-
-----YWFDIT-NAT--AAP-DGV---D-R--PMMLVN---------------GQYPGP-
---------------TVEADWGDTV----------KVHVKNNLE----N-NGTSIHFHGI
RQ-FLNNQMDGTVSVTQCPIAP-GTSYTYAWRAEQYGT----GFYHSHFSLQAWEGVFGG
IVIHGP----ATAE-YDEDLGVLFLNDWPH-RTFNEMY-MNQIRN------------P--
---AT--P---VIDTGLINMTNVWV---------N-GD--G------DTV-------GQR
FKT----EFVRGKKYRIHLVNAAMHAHFRFSIDDHNLTVIASDFVPIVPFTTNN------
----IAIGMG--QRYDIIIQA---DQ---------S--------V-D-NYWIRS-VP-QS
---------AC--SN--------------IP----T--GDNIKGIVHYM--G-A----D-
-DDG------------------D---PMT---VR---W----D----Y--GD-DT-Q---
C--LDRP---MSD-LVPWVSLDAM---IS-------N-----A-------TN--------
ISDA-----VAP-I-AA-----EN--S-------GIFLWTIGGQ------AF-----NVS
WRDPT------------------LQHSP-T------TGI----N-------------N--
-TI--S--D---------------PKA------IE-L-P-----EA-------------N
Q--WVIFVI-T--T-TQ------------------G---VPHPIHLHGHDFYILA-QGV-
--G-P------------F-SK---------------SIP----LQTRNTPRRDVALLP--
----AQ-SDG-------------GYLVIAFPTD-NPGAWLLHCHMGFHSSAGFVQQIVEQ
KT-EFW---RF--L--------N-------PE------LLRDTCDAWDDYAAV----N-P
YG-----------
>ur|A0A9W9KRE6|60_621|7.2e-105|Penicillium_alfredii
-----NTPQNRQQW-C-E-------------HDIHTDYTT--TIP--------DGATRE-
-----FWFELD-QGI--LSP-DGR---P-R--WVLAIN---------------GSIPGP-
---------------TIEVNWGDTV----------IIHLRNNLP-ASVC-NGTSMHFHGI
RQ-LYTNPMDGVVSLTQCPIAP-GHTMTYRWRATQYGT----TWYHSHIGLQTWEGVFGG
IIIHGP----ASAN-YDEDKGVILLNDWDA-RTVDELW-DTAQR-------------I--
---GA--P---TVDSALINGTNVFG---------A-D---T----DHNQT-------GYR
FNT----SFASGKKHRLRLGNAACDTHFKFSIDHHALTVIATDLVPIKPYTTNV------
----IDIAIG--QRYDVIVHA---NQ---------AA------TA-E-KFWLRA-VP-QT
---------AC--SQ--------------HS----N--VDNIRGIVSYD--G-A----S-
--SGN-----------------L---PNT---TA---H----A----A-----RN-S---
C--DDED---AVH-LVPIVSSRLQ---LR-------TDEEFFY-------NE--------
TLPA-------T-A-SK-----DE--N-------SFYRWHLNGT------SM-----HLD
WADPM------------------LMQIS-DRAPT---S-----R---S---------S--
-FP--S--SSSTTFGSASVS-NTRSAV------IA-L-P-----RA-------------H
A--WVLIII-E--T-TL------------------A---VPHPIHLHGHDFLVVS-QGT-
--D-H------------Y-QPP--------------AAAHELDHAASTLPKRDTALLP--
----A----A-------------GHLVLAFRTD-NPGAWLLHCHIGWHLEQGFALQFVER
EP-ETR---AL--L--------D-------ADWADEARVLRETCRVWTRYWTG----Q--
---T---------
>ur|M3B9D5|38_540|1.1e-104|Pseudocercospora_fijiensis__strain_CIRAD86
-----NSADDRSVW-C-D-------------YDISTNYYD--TVP-------DTGVTRE-
-----YWFEIT-NTT--ASP-DGV---E-R--LILSVN---------------GSVPGP-
---------------TIIADWGDTV----------IVHVTNSLS----T-NGTGIHFHGI
RQ-NWTNPMDGVPSITQCPTTP-GDTFTYTWRATQYGS----SWYHSHYSLQAWEGVFGG
ILINGP----ATAN-YDEDLGVLFLNDWDH-QTVNELY-TSAET-------------S--
---GP--P---TLDTGLINGTNTWE---------D-------------TS-------GSR
WET----NFVSGTSYRIRLVNGAVDTHFDFMIDNHTLQVIAADFVPIVPYTTET------
----LSIGMG--QRYDIIVTA---NM---------SG------VA-S-DFWLRA-IP-DT
---------FC--SS--------------NS----Y--PDDIKGIIHY---D-S----S-
--TD------------------T---PST---SA---Y----D----Y-----DEGD---
C--FGEA---ASD-LVPYLSLDAS---TD-------GD----V-------DE--------
DLPV-------R-V-GF-----NS--A-------KLFKWYIGGT------TM-----QVE
WDDPS------------------ALQIV-N-------N-----S---S---------D--
-WS--S--S---------------SGV------HE-I-P-----TA-------------N
S--WSIIII-E--T-TS------------------T---IPHPIHLHGHDFYQLA-QGT-
--G-T------------Y-ADA--------------APT----LQTTNPPRRDVTMLP--
----G----S-------------GYVVIAFVAD-NPGAWLCHCHIGWHTEEGFALQFIER
YD-EIA---SM--Y--------N-------------------------------------
-------------
>ur|A0A8T9CB01|32_546|1.2e-104|Lachnellula_suecica
----TNSETDRSCW-G-D-------------YDISTNYYD--EAP-------DTGVTRE-
-----YWFDIV-NTT--CAP-DGI---D-R--VCLSVN---------------GTVPGP-
---------------TIIADWGDTV----------VVHVSNSMA----D-NGTSIHFHGI
R----------LPSVTQCPIAP-GSSYIYTWRATQYGS----SWYHSHFYVQAWDGIFGG
IQINGP----ATAN-YDVDLGVLTLGDWSH-QTADVEM-LAAIA-------------S--
---GP--P---TLDNGLINGTNTWN---------A-S---G------TTL-------GSR
FTQ----DVVAGTSYRLRLINVAADSQIKFTIDNHTLEVIATDFVPIVPYTTDI------
----LSISIG--QRYDVIFTA---NA---------T--------S-D-NYWLRA-IL-QA
---------TC--SN--------------NL----N--ADNVLGIIRYD--S-S----S-
--TA------------------D---PTS---VA---VAA--A----S-----ED-T---
C--EDEV---ASN-LVPYLAITAA---AS-------D-----Y-------SD--------
DFAV-------Q-L-V------QS--S-------VGGLWEMGEH------SF-----FNY
WDYPT------------------VLQAY-E-------G-----N---D---------T--
-WT--D--E---------------QEV------YQ-F-P-----TA-------------N
E--WVYFII-Q--T-MN------------------T---QPHPMHLHGHDFWVLG-QGT-
--G-T------------Y-NSS--------------TVA----LSLTNTPRRDVVLLP--
----G----A-------------GYVVIAFYTD-NPGAWLMHCHIAWHTTEGLAIQLLER
ES-EFV---AL--M--------D-------TT------ALNSTCAAWDAYTPT----S--
---A---------
>ur|A0A7R8ARV2|42_576|1.8e-104|Aspergillus_puulaauensis
----GNTPDTRSSW-C-D-------------YNIDTNYHD--ITP-------NTGVTRE-
-----YWLEID-EIT--ANI-DGY---S-R--PAMAIN---------------GTIPGP-
---------------TLYADWGDEV----------VIHVRNLLH-E-TL-NGSSIHWHGI
RQ-QNTNQNDGVVSITQCPITP-NHEYTYRWRAQQYGT----SWYHSHMALQAWDGVAGG
LVINGP----ATAN-YDVDAGTIMLNDWSH-QTAAELF-QYAQV-------------V--
---GP--P---TLNNSLINGTNTYG---------S-G---D------DET-------GER
FKL----KVEEGTSYRLRIINAALDTHYKFMIDNHILTVISMDLVPVKPFNTTF------
----IDIAMG--QRYDVIVTA---NQ---------AA------VA-D-SFWLRS-LP-QG
---------AC--SS--------------IE----D--ATNIRGIFYY---G-D----N-
--PS------------------T---PET---SR---W----H----S-----ED-N---
C--NDEP---MEN-LVPHVPRTVQ---AP-------D-----W-------QE--------
NTEA-------T-S-DR-----NA--D-------GLFRWFLNST------TM-----EVF
WEDPT------------------LKQIA-D-------G-----K---SK----KELMM--
-WD--N--S---------------SAV------ID-L-P-----NA-------------D
Q--WVYLVV-S--T-AA------------------P---VFHPIHLHGHDFFILA-QGL-
--N-P------------W-DG---------------T------VNTDNPPRRDTAVLP--
----G----N-------------GYLVMAWETD-NPGAWLMHCHIGWHTTEGFALQFVER
YD-EIK---GI--I--------D-------QH------QLEETCNLWNGYDEE----Y-D
IE-----QHDSG-
>ur|UPI002548B639|53_591|2.4e-104|Penicillium_paradoxum
-----NSPSDRSVW-C-D-------------YSIDTDYEN--VVP-------DTGVTRE-
-----YWFEVT-ETT--LSA-DGFM-PP-R--LVMTVN---------------GTLPGP-
---------------PLVADWGDWV----------IVHVTNHLY-H-SR-NGSSIHWHGI
RQ-NYTNSNDGVTSITQCPIAP-GSTMTYKWRAVQYGS----SWYHSHIGLQAWEGVYGA
IIINGP----ATAN-YDVDKGAIFLSDWTH-DTVDERY-LDFEL-------------R--
---GP--AR--PLANGLINSQNIYG---------N-G---T------NTT-------GTR
YHM----KVDQGKSYRLRLVNPAIDTHWKFTIDNHIMTVIAMDLVPIKPYNTSV------
----LSLGMG--QRYDVIITA---NQ---------EP------VA-N-SFWMRA-IP-AS
---------AC--SK--------------ND----M--AGNIRGIVYY---D-D----H-
--PT------------------E---PQT---NP---Y----P----S-----TN-I---
C--EDEL---LTN-LVPHLPKDVDPPISP-------A-----W-------NS--------
NVIV-------N-N-TR-----NE--Q-------NLFRWQFNAT------SM-----NVS
WADPT------------------LLQIY-N-------D-----E---M---------Y--
-FA--N--S---------------SGV------IE-L-P-----FK-------------D
K--WVYLFI-Q--N-T-------------------N---ITHPIHLHGHDFSILA-QGQS
EGG-S---LQ-------W-DG---------------S------MVLQNPPRRDTAVLA--
----G----N-------------GYLLIAFQTN-NPGAWLMHCHIGWHVNEGLALQFIER
YD-EIE---EL--V--------D-------YH------PFNQNCAAWDRYVNS----A-V
IT-----QNDSG-
>ur|A0A5N7AQ31|42_566|3.8e-104|Aspergillus
---------------N-E------------RFTINTDYYS--KFP-------ATGVVRE-
-----YWLDIT-NVT--AAP-DGV---D-R--PMMLIN---------------GQYPGP-
---------------TIEADWGDTV----------KVHVRNSLE----N-NGTSIHFHGV
RQ-FLNNQMDGTVSVTQCPIAP-GTSYTYTWKAEQYGT----SFYHSHFSLQSWEGVFGG
IVIHGP----ATAE-YNEDLGVLFLNDWPH-RTFNEMY-MGQIRN------------P--
---AT--P---VIDTGLINMTNVWV---------N-SG--G------DTV-------GQR
FKT----EVVPGQKYRIRLVNAAMHAHFQFSIDDHNLTVIANDFVPIVPFTTNN------
----IPIAMG--QRYDIIVQA---DQ---------P--------V-D-NYWIRS-VP-QS
---------AC--SN--------------IP----T--GDNIKGILHYM--G-A----E-
-DDR------------------E---PTT---GK---W----D----Y--GD-DT-Q---
C--LDRP---TSD-LVPWVALNAM---IS-------N-----A-------TN--------
INDA-----VAP-T-AA-----GS--P-------GIFLWTIGGR------AF-----NVS
WKDPT------------------LQHSP-T------TGL----N-------------S--
-TI--P--D---------------PGA------IE-L-P-----QA-------------N
Q--WVMFII-T--T-NQ------------------G---VPHPIHLHGHDFYILA-QGV-
--G-P------------F-SK---------------SIP----LQTHNPPRRDVALLP--
----AQ-SNG-------------GYLVIAFPTD-NPGAWLLHCHMGFHSSAGFVQQIVER
QT-EFW---KF--L--------N-------PE------LLRGTCEAWDDFAAV----N-P
Y------------
>ur|A0A167KSE4|33_562|6.8e-104|Cordyceps_fumosorosea__strain_ARSEF_2679
----GNTPTNRSSW-C-D-------------YSIDTDYTR--VVP-------NTGVTRE-
-----YWLDIV-DIV--ASP-DGV---P-R--PAMAAN---------------GTIPGP-
---------------TLFADWGDTV----------VVHVRNSMH-T-SK-NGTSIHFHGI
RQ-LFNNQNDGVVSMTQCPTPV-NHTVTYTWRAMQYGS----TWYHSHFGLQAWEGVFGG
IVINGP----ATAN-YDVDLGPLFLTDWDH-ATAYERS-TVHKSY------------F--
---LP--P---LLQTGLINGTNTYG-----------------------ST-------GQR
LNI----RFEAGKTYRLRLVNAALISHFKFMIDNHDMTVVAHDLVPVTPYTVKV------
----LDITMG--QRYDILVTA---NQ---------AA------AA-R-QFWMRS-VP-LG
---------LC--GDP-------------NW----R--PNDIRAVVHYD----E----T-
--WK------------------D---PST---LG---Y----P----Y-----SQ-T---
C--GDLT----DS-GRPHVKEDVQ---KP-------D-----V-------QV--------
SETT-------S-F-DK-----EG--D-------GYWYWTLRGA------PL-----LIE
WQDPT------------------LSKLL-R-------H-----D---T---------N--
-FQ--K--N---------------DSV------IE-L-P-----QA-------------N
K--TFNLVI-Q--N-PL------------------F---VAHPIHLHGHDFFVLG-QGV-
--G-P------------F-LPG--------------ASR----LTTANPPRRDTALLP--
----G----S-------------GYLVLGFVTD-NPGVWLMHCHIGYHVEMGFALQFVER
AA-EIP---GI--V--------D-------GD------ALEEGCAAWTQFQRE----N-G
IV-----QDDSG-
>ur|A0A1L9PWH0|98_630|1.4e-103|Aspergillus_versicolor_CBS_583.65
----GNTPDTRSNW-C-D-------------YNIDTNYHD--ITP-------NTGVTRE-
-----YWLEID-EIT--ASI-DGY---S-R--PAMAIN---------------GTIPGP-
---------------TLYADWGDEV----------VIHVRNLLH-E-TL-NGTSIHWHGI
RQ-QNTNQNDGVVSITQCPITP-NHEYTYRWRAQQYGT----TWYHSHMALQAWDGLSGA
IVINGP----ATAN-YDVDAGTIMLNDWTH-QTAAELF-QYAQV-------------V--
---GP--P---TLNNSLINGTNTYG---------S-G---D------DET-------GER
FKL----KVEEGTSYRLRLINGALDTHYKFMIDNHILTVISMDLVPVEPFNTTF------
----IDIAMG--QRYDVIVTA---NQ---------AA------VA-D-SFWLRT-IP-QA
---------SC--SA--------------IE----D--PANIRGIFYY---G-D----N-
--PS------------------T---PET---IP---W----P----I-----VD-G---
C--NDEP---MEN-LVPHVPRTVQ---SP-------D-----W-------QE--------
STEA-------A-S-GR-----NT--D-------GLFRWYLNST------TM-----EIF
WEDPT------------------LKQIA-E-------S-----R---N------EMAM--
-WD--N--S---------------SAV------ID-L-P-----NA-------------N
Q--WVYLVV-S--T-AQ------------------P---VFHPIHLHGHDFFILA-QGS-
--N-P------------W-DG---------------S------VKTDNPPRRDTAVLP--
----G----N-------------GYLVMAWETD-NPGAWLMHCHIGWHTTEGFALQFVER
YD-EIK---GI--I--------D-------QD------QLEETCKLWNGYDEE----Y-D
IE-----QHDSG-
>ur|K3UNU7|36_571|2.6e-103|Fusarium
----GNTPSTRNQW-C-G-------------YDIHSDYYS--VIP-------DTGITRE-
-----YWLEIS-EIV--FTP-DGI---P-R--FAQAIN---------------GTVPGP-
---------------TIFADWGDNV----------VVHLTSNLK-T-ST-NGSSFHFHGT
HQ-NYTNPQDGVVAITQCPTAP-GSSTTYKWRATQYGT----SWYHSHFGLQTYDGVYGG
LIIRGP----ASAN-YDEDVGTIMLSDWSH-RTVNEIL-PEVQR-------------K--
---GP--Y---PMDNVLINGTNTYN---------K-E---G----EKNQT-------GER
FRL----DFEEGKTYRLRLVNTGIDTLYKFSIDHHTLKVIAVDFVSIEPYETDH------
----VNIAIG--ERMDILVTA---NQ---------AS------KA-S-SFWLRA-LP-QL
---------DC--TK--------------NA----N--PQNALGVVSYS----S----N-
--SS------------------T---PTT---KG---R----K----Y-----VD-H---
C--EDEP---YES-IVPVVPHTVG---PP-------D-----M-------EV--------
VENA-------N-R-SW-----NS--D-------GIIKWSLNST------TM-----IAE
WDNPS------------------LLKLG-H-------------N---V---------S--
-FT--E--S---------------NAV------IH-V-P-----KK-------------D
A--WVYLAI-E--T-EL------------------D---ISHPIHLHGFDYHILA-QGV-
--G-P------------Y-GS---------------NVT----LKTDNPPRRDTALLP--
----A----K-------------GHLVIAFLTD-NPGVWLMHCHIGWHAAEGFSMQFVVR
ED-EIP---GL--V----SDQ-E-------HE------DMEKGCKAWHDFSHK----M-E
ME-----QDDSG-
>ur|A0A1L7XMB7|43_569|4.1e-103|Phialocephala_subalpina
----TNSATDRSCW-G-D-------------YDLSTNYYD--TVP-------DTGVTRE-
-----YWLEVT-NTT--LAP-DGV---E-R--IVLAIN---------------GTLPGP-
---------------TIEADWGDTV----------VVHLTNSLT----N-NGSSFHFHGV
RQ-NLTVQNDGVPSVTQCPVGP-GDTYTYTWRATQYGS----SWYHSHYSLQAWDGVFGG
IKINGP----ATAN-YDTDLGHLFIQDWSH-VTASSQF-IFDET-------------S--
---GP--P---TQDTGLINGTNVWE-----------------------TS-------GAY
FEQ----TFVSGTSYRLRIVNVAIDTFFKFSIDNHTMTVIAMDFVPIEPFETTI------
----LSMGNA--QRYDIIVNA---SE---------P--------V-G-NYWMRA-IP-QV
---------TC--SA--------------ND----N--VDGILGIIRYE----T----S-
--TA------------------D---PTT---SG---Y----A----Y-----AD-S---
C--DDMP---MSS-LVPYLALNVG---SE-------T-----I-------EE--------
DLEV-------T-VGAD-----NA--T-------GFIYWYVAGS------SM-----DLD
WSNPT------------------LLQVE-D-------G-----I---T---------G--
-FG--A--E---------------ENI------YE-V-T-----EA-------------G
S--WTYVIL-E--Q-TT------------------G--RRIRFIFTVSHDYYVLA-QGT-
--G-T------------Y-ASA--------------APT----LQTTNPPRRDVAMLP--
----P----E-------------GYLVIAFLSD-NPGTWLMHCHIGWHQSLGLDLQFVEQ
YD-LIG---GL--I--------D-------NS------TMSETCGNWESYLSL----S-D
LK-----QDDDG-
>ur|A0A6A6H5R4|93_638|9.5e-103|Viridothelium_virens
------APDPSAPW-C--------------GYDINTDFYK--YVP-------RTCKTVE-
-----YDFVVT-NTT--ISP-DGV---P-R--MGLLVN---------------GQMPGP-
---------------AIEANWGDTV----------VVRLTNNLP-ADGN-NGTTFHFHGL
RQ-NYTNEMDGVPSITQCPVAP-GESMTYTWVATQYGT----SWYHSHFQLQAWEGVMGP
IVIHGP----SSAD-YDVDMGPIVLQDWSH-QTVDQMY-DAAQDGTT----------G--
---GP--R---VLDTGLINGMNVFG---------A-D---G----ASNQT-------GKR
YQL----EFIPGKKHLLRVVNTAIQSTFKFYIDGHKLQVISTDFVPIKPYTTSI------
----LNINIG--QRYDVIVEA---NQ---------P--------V-G-DYWMRS-DN-QD
---------AC--AV--------------IT----N--AKNIKGIVHYA--G-S----S-
--GS------------------T---PTS---VG---F----N----Y-----TS-E---
C--VDEP---SSS-LIPVVPYTVG---SS-------N-----T-------EY--------
DETV-------V-VSAN-----NS--L-------NLYRWYLYGTTSATPETF-----QSE
WSDPT------------------LYEIW-K-------N-----D---T---------V--
-PP--Y--S---------------GGLA-----IS-V-P-----KL-------------K
E--WVYVVI-E--S-PI------------------P---LPHPIHLHGHDFYILG-SGS-
--G-T------------Y-DSS-------------SSAS----LNLNNPPRRDVALLP--
----T----A-------------GYLVLAFQTD-NPGVWLMHCHIGWHTSMGFAMQIVEA
QD-LIK---PS--I------D-D-------TC------LLDDTCKSWRKYANS----A-S
LT-----TTDSG-
>ur|V5FV58|701_1248|1.5e-102|Byssochlamys_spectabilis__strain_No._5_/_NBRC_109023
----CNGPDSRDCW-L-RDTRSKQ--PVFSEYDITTDYEA--KWP--------QGITRE-
-----YWLEVS-EKT--ISP-DGT---P-K--LSQLIN---------------GSYPGP-
---------------LIEACWGDDI----------VVHVTDKLV----E-NGTTIHWHGV
RQ-LNTNDADGVNGITQCPIAG-NRTYTYKFKATQYGH----SWYHSHYSLQYPNGVAGP
LLIHGP----TSAN-WDVELDPIMMADWFN-ANAFSAF-HTELE-------------N--
---PP--P---LSDAVLLGGIGRNS--------------------------------GHI
FTR----VVEEGKKLLLHLINASTDMQFVFSIDDHPLQVITTDFVPIEPYWTNS------
----ISIGIG--QRYSVIVDA---NQ---------T--------A-G-NYWMRT-TP-VD
---------NC--SG-------------NGT----V--PDNRTGILRYH--G-V----P-
--NT------------------N---PTT---SM---QS---G----L-----TF-A---
C--KDEP---PEK-LKPVVRWEVG---TN-------P-----A-------NNVIDS----
TYEVGTV---------------FS--R-------NATRWAIGAK------SL-----WLD
FADPT------------------LLDVH---------------N---R---------T--
-FN--P--D---------------YDV------EK-Y-D-----FE-------------N
E--WIYIII-T--A-SGNITGVP----PPPDRSVVR---LAHPIHLHGHDFAVLG-AGD-
--G-T------------Y-NEQ------------SDPFN----FAYHNPPRRDVALLP--
----A----E-------------GWLALAFKSD-NPGVWLLHCHIAWHASSGLALQILER
TG-DIQ---KA--L----GQH-R-------LD------AVKETCKEWKKWDAT----E--
-------------
>ur|A0A364LAQ7|39_609|2.2e-102|Talaromyces_amestolkiae
--GCENGPTSRQCW-G-K-------------YDINTNYYD--EIF-------YTNHTVE-
-----YWLSLE-EID--CAP-DGY---L-R--KCMTAN---------------GTMPGP-
---------------AITANWGDEI----------VVHVTNNMK----T-NGSAIHWHGV
RQ-LNNNVNDGTPGVTQCPIAP-GTSMTYKFHAEQYGT----SWYHSHFSFQFSNGLYGP
LIINGP----ATAD-YDEDLGAVFITDWDH-ITADQIW-ATIAN-------------F--
---NV--TF-DGSSTGLINGMNTGN---------C-T---ALNATNADPNCL---SEGRK
FEL----HFEQGKKYRLRLFNVAMEDWVQFSIDNHTMTVIAMDFVPIVPYETKS------
----IFIDMG--QRYDVIIEA---NA---------A--------P-A-DYWLRS-GF-EP
---------LC--IP--------------NGA---G--ANNITAIVRYD--N-T----S-
--TA------------------D---PTS---SS---V----DGA--I--IG-WD-L---
C--VDEQ---PTN-LEPWVPVDLD---MA-------K-----V-------VE-GVQ----
TEIV-------T-G-FY-----DD--N-------TYLRWSINGG------SF----MWVN
WSNPA------------------LEDVV-A-------G-----D--LS---------G--
-IP--T--T---------------DNI------FQ-V-G-----SNSSAKSTLRNE---T
E--WVVLVI-EDTT-PI-----------------TG---ISHPIHLHGHDFLVLS-TGY-
--E-R------------W-TGR--------------TYG----WQLTNPPRRDTATMP--
----A----N-------------GYVAIAWPLD-NPGVWALHCHIAWHSSQGFGATVLES
AD-MMP---KP--L------GGD------WSQ------EIDSVCKAWNEYAPT----A-P
FQ-----QVDAGI
>ur|F7W2V7|39_571|7.9e-102|Sordaria
-----NGPKSRKCW-G--------------NYDIDTDVTY--EWP-------NTGVTRY-
-----YNFDVQ-YAT--LAP-DGV---E-K--RLITVN---------------GQYPGP-
---------------LLEANWGDDV----------EVKVCNHLP----D-NGTNIHWHGI
RQ-FYTNYADGATAQTECPIAP-GDCHTYKWKATQHGS----SWYHSHYSIQYSEGLLGP
IIIHGP----NTAD-WDIDLGPFLLTDYYH-DSVFDIA-QRPLIK----------SLG--
---IP--P---IAVNGLINGKNNYK---------K-----G----------------GQR
EQL----KFTKGKKHLLRLVNVGSEVTFRFSVDKHKMTVIAADFVPIVPWETKT------
----LLITVG--QRYDVIIEA---DQ---------D--------E-G-DYWVRA-VP-ML
---------TC--FAF-------------NL----M--DHDIRAIARYN--S-S----S-
--TA------------------EPKWPQS---KQ---W----P----Q-----LD-I---
C--KDED---IDN-IVPWTPHDVG---PS-------A-----V-------TK--------
NFDALLLS-------WK-----ND--S-------YALRWQVGEPA-----PY-----KPL
KGNPV------------------VKQLF-D---------------------------A--
-YP--K--P---------------ANVSRDLKPVD-L-TY---LEG-------------T
N--WVYIVI-E--S-FL------------------P---LSHPIHLHGHDSYILA-RGG-
--G-I------------F-LGD--------------GVQ----LHTQNPMRRDTANLP--
----A----N-------------GFLVMAFQTD-NPGSWLLHCHFEWHLHDGFAMSIIER
QPHEIK---DV--Y---QKNG-A-------EA------EMQRVCKNWAA--------S--
-------------
>ur|A0A8E2EIW6|140_666|1.6e-101|Lepidopterella_palustris_CBS_459.81
------------------------------GADISTNYYN--FVP-------KTCNTVY-
-----YTFDIT-NTT--VAP-DGI---T-R--EALLVN---------------GQMPGP-
---------------TIEVNWGDTV----------VVTVNNKMT----N-NGTSIHFHGV
RQ-NFTNEYDGVPSITQCPIAP-GESMTYTWVATNYGS----SWYHSHFAIQAWEGVLGP
IIIHGP----TTQT-YDVDAGPIVLQDWTH-VTVDSMY-DAAQDPVT----------G--
---GP--R---IMDNGLINGKNTWG---------A-D---G----TSNQT-------GQR
FVLP--TTFTPGQTYLFRIVNSAIQSTFKFYIDGHSMTVISADFVPIVPYTTDI------
----LNINIG--QRYMVLVTA---DQ---------P--------V-G-DYWMRA-DN-QD
---------AC--AT--------------TT----Q--ATDIKGIVRYI--G-S----P-
--GG------------------T---PTT---TA---Y----N----Y-----TG-E---
C--VDEP---YAS-LVPYLPLTAT---ND-------D-----V-------EF--------
QYDV-------T-V-AP-----NS--A-------NLFKWYLSGT------TF-----QSQ
YDDPT------------------LVHFF-E-------N-----G---T---------A--
-PT--Y--S---------------GNLI-----LD-I-P-----NG-------------E
E--WVYVII-E--S-GV------------------P---LPHPIHLHGHDFFILA-EGA-
--G-S------------Y-ST---------------SVA----LNLDNPPRRDTALLP--
----T----A-------------GYLVLAFETD-NPGVWLMHCHIGWHTSMGFALQILEQ
KS-RIV---ET--I------S-D-------SC------VLGDTCSTWDTYMTA----N-N
IQ-----VLDSG-
>ur|UPI00254224A4|52_582|4.2e-101|Penicillium_daleae
---TGNTPDNRQQW-C-D-------------NDIYTDYTT--TVP-------DTGVVRE-
-----FWFDVT-QAN--LAP-DGR---S-R--WTLTIN---------------GTIPGP-
---------------TIIVDWGDTV----------IVHLRNNLP-VSIH-NGTSLHFHGI
RQ-LNTNPMDGAVSLTQCPIAP-GQSMTYRWRATQYGT----TWYHSHMGLQTWEGVFGG
IIINGP----ASAN-YDEDKGTILLTDWDV-RTVDELW-DTVQV-------------S--
---GP--P---TVDNGLINGTNVFG---------D-D---G-----MDQA-------GRR
FKM----KFTKGKSYRLRLGNAACDTHFKFSIDHHSLIVIAVDLVPIQPYTTTV------
----LDIAIG--QRYDVIVHS---NQ---------SA------LS-N-AFWLRA-IP-QL
---------SC--SK--------------SL----N--ADNVRGIIYYD--E-ENIN-S-
--TI------------------I---PNS---TA---H----N----F-----TD-S---
C--RDED---PSN-LIPMVSQPFG---LT-------PS-EFFY-------SE--------
TLPV-------T-V-S------KT--N-------SFYCWQLNGN------SF-----SMN
WTQPT------------------LRSLH-TLAPSHRPNLLPSFNSCLS---------A--
-IP--L--P---------------ANS------IP-V-P-----QP-------------E
T--WVLIII-E--S-TL------------------P---IPHPIHLHGHDFILLA-QGT-
--G-L------------Y-TVP-------------TSAS-LPYATASTIPKRDTALLP--
----A----G-------------GHLVLAFHTD-NPGVWLLHCHVGWHLEQGFAVQIIEQ
GE-EI-------------------------------------------------------
-------------
>ur|UPI0025465A5B|30_587|1.2e-100|Penicillium_longicatenatum
-----NGPNTRGCW-G-N-------------YSIDTNFYE--QIP-------FTGVTRE-
-----YWFVVE-NIT--MAP-DGY---L-Q--NVIAIN---------------RSIPGP-
---------------TIEADWGDKV----------VVHVTNMLE----A-NGTSIHWHGI
RQ-KNNNLMDGTPGVTQCPIPP-GKTFTYEWRAEQYGTASVQTWYHSHFSMQYSVGLQGP
IIIHGP----ATAN-YEEDLGTVILQDWSH-VSPFTMW-WYARLP------------T--
---GP--P---SLASALINGKNVFD---------C-T---G----SKDPNCL---GNGTR
SEW----HFEQGKTYRIRIINTGLYSNFRFAIDGHNLTVIANDLVPIIPYVTDNACVHCV
LFFQVVISMG--QRYDIVVQA---TA---------P--------P-G-NYWLRA-IW-QT
---------SC--CP--------------ND----Y--ANNTLGIIRYD--N-T----S-
--AI------------------L---PTT---SNP-AL----Y----Y-----LD-N---
C--GDEP---LER-LVPHLPLNVG---PP-------A-----R-------TD--------
VFNL------YE-V-TL-----PL--P-------KGFLWTLNNT------YL-----WTN
YSQPT------------------NRMLA-E-------H-----N---S---------S--
-FP--A--E---------------YHV------YR-T-P-----DT------------PD
S--WVYLVF-NDIS-GR------------------N---RSHPMHLHGHDFFVLA-TGN-
--G-S------------F-IPG--------------QSI----LQRTNPPRRDTATWA--
----K----R-------------GYLVLAFKTD-NPGSWLMHCHIVWHSSQSLGLQMLER
PG-DLA---LK--R------D-E-------FD------AMESMCNAWDAYWNR---GG-N
YV-----QEDAG-
>ur|A0A9W8YAH8|43_613|3.8e-100|Neocucurbitaria_cava
--GCENSPTSRQCW-G-E-------------YDINTDYYN--TIF-------HTGVTRE-
-----YWLSID-EID--CAP-DGY---L-R--KCMAAN---------------GTMPGP-
---------------AITADWGDEV----------IVHVTNNLP----S-NGTAIHWHGI
RQ-LNNNQYDGVPGITQCPIVP-GSSMTYKFHATQYGT----AMYHSHFSLQAGMGVFGP
LVINGP----ATAD-YDIDVGTIFFTDWDR-STAFEHW-ATVAT-------------F--
---NV--TF-NGLGTGLVNGMNIGN---------C-T---LTNTTNPDPNCI---GEGKK
YEL----VLEPGKKHRLRLINMAIESWFQFSIDGHKATVIGADLVPVVPYETDS------
----VLVNMG--QRYDVIIEA---NQ---------E--------P-K-DYWLRG-GF-ET
---------NC--IP--------------NG----N--ADHINGIVRYS--N-E----S-
--KA------------------E---PSS---VS---T----V----V-----QQWN---
C--LDEP---AEA-TVPWLPVDVT---NL-------D-----G----------GVN----
YQNV-------T-G-EY-----WT--G-------KFLRWSFNKA---DGGFM-----WTN
WSQPA------------------LGSVV-A-------G-----D--IS---------S--
-IP--V--Q---------------DNI------FQ-V-G-----NNVSSFDATKNETGKT
E--WVVLVI-DEKT-PI-----------------VG---IAHPMHLHGHDMMLLA-SAS-
--NVS------------W-DGT--------------TDN----WQWKNPTRRDTVSLP--
----P----N-------------GYMAIAWALD-NPGLWFLHCHIAWHSSQGFGVTMLES
AH-LLA---EG--E----ATS-D------WKP------KAEPQCAAWNEWYPT----S-P
WP-----QEDAG-
>ur|UPI00253FE454|39_610|9.9e-100|Penicillium_daleae
--GCKNGPTSRQCW-G-Q-------------YDINTNYYD--TVF-------HTNHTVE-
-----YWLTLE-EID--CAP-DGY---L-R--KCLAAN---------------GTVPGP-
---------------AITANWGDEI----------VVHVTNNIK----T-NGSAIHWHGV
RQ-LNNNANDGTPGVTQCPIAP-GTSMTYRFHADQYGT----TWYHSHFSFQYSNGLYGP
LIINGP----ATAD-YDEDLGPVFITDWNH-YTADLEW-ATVSN-------------F--
---NV--TF-NGSETGLINGMNTGN---------C-T---ALNATKADPNCL---SDGKK
FEL----HFEQGKKYRLRVLNVAEEDWVQFSIDNHTLTVIAMDFVPIVPYQTSS------
----IFIDMG--QRYDVIVEA---NA---------P--------P-A-DYWLRS-GF-EP
---------LC--IP--------------NGA---G--ANNISAIVRYD--K-T----S-
--TA------------------N---PTS---SS---V----DGN--I--LG-WD-L---
C--VDEQ---PTN-LEPWVPVSLD---MA-------N-----V-------VA-GIQ----
TETI------IP-E-WV-----DN--N-------TYLRWSINDG------AF----MWVN
WSNPA------------------LGDVI-T-------G-----D--LN---------A--
-IP--T--S---------------DNI------FQ-V-G-----SNSSAKSTLRNE---T
E--WVVLVI-EDKT-PF-----------------TG---ISHPIHLHGHDFLILS-TGY-
--E-P------------W-TGR--------------TYG----WQLTNPPRRDTATMP--
----S----N-------------GYLAIAWPLD-NPGVWALHCHISWHSSQGFGATVLES
AD-MIP---KP--V------GGD------WSK------ELDPVCKAWHEWVPT----A-P
FQ-----QTDSGI
>ur|A0A8H7TGD5|4_512|4.2e-99|Helotiales
------------------------------------------------------------
------------------AP-DGV---P-V--LGMVIN---------------NQFPGP-
---------------LIEANWGDTL----------RIHVYNNLT----NYNGTSIHWHGI
RQ-LNTNWQDGVAGVTQCPISI-GDSYVYEFRATQYGT----SWYHSHFALQYPDGLIGP
LKINGP----TSAN-YDVDIGPLLITDWSH-KNAFSLF-YLELE-------------G--
---NP--P---VPDSYLMQGKGIYC---------S-----P----SNVCT-------GSR
HVV----EFQYGKTYKLSIVNSGTSSQYTFWIDGHTFQVVGTDFVPINPYVTDT------
----LNIAIG--QRYDIIVTA---NA---------TF-----EHG-T-NFWMHA------
--------RSC--SN--------------ET-------IASTLGIIRYD--P-A----S-
--TA------------------D---PYT---PP--GN----R----V-----GY-G---
C--LDPA---VGD-LVPVVPMQVG---VA-------V-----N-------DLSPAE----
YLNVSMRY-YPN---IT-----QE--S-------PLKRWVIKGS------SM-----YVN
WSEPS------------------LKLLT-D-------Y-----DATEA---------S--
-FP--Q--D---------------LVP------IF-L-DY----PE-------------M
S--WVYFLI-E--G-NFTPTASN--------IIPEP---VAHPIHLHGHDFVILD-QSS-
--I-P------------F-DPA--------------TFN----PNLNNPPRRDTAMLP--
----K----G-------------GYLVIGFQMN-NPGTWLMHCHIAWHASSGMAVQFIES
PR-VLH---NM--V---EASG-I-------VP------EMNNQCDTWTNRYNT-------
-------------
>ur|A0A1Y2FK86|58_607|7.9e-99|Protomyces_lactucae-debilis
--PIFNTP-DRSIY-K--------------NWSINSDYLS--HVP-------DTGVTRH-
-----YELTVD-EIT--LAP-DGV---D-AP-FMQVFN---------------GQFPGP-
---------------LIEANFGDWI----------EIRVTNKLL----N-NGTSIHWHGF
VQ-TNNTQNDGVNGVTQCPIPPSGAELVYRIRAERYGT----SWYHSHTSVQYGNGLYGP
IVVHGP----TSAD-WDFDMGTLLIGDWYN-QSQFDLI-NRFFQS---------------
---GP--A---TASSTVFNGQGVRL---------Q-AN--G------TTT-------GHY
YDITNKRRFQRGGRYLLRLINSASDAKYQVSLDNHTMTVISVDFIPIKPFETRT------
----AFLSIG--QRMDVIFTA---TG---------GS-------T-A-SYWFRA-DT-TA
LNGTLNRGTTC--GDQ-------------ND----S--ALQSKAIVRYI--R-A----S-
-NNT------------------E---PTS---NP---H----T----Y-----SP-H---
C--SDLA--SDHS-VVPVLPLRLP---PP-------T-----N-------TQ--------
NIVI-------DPI-VA-----NS--S-------GDIVFRLDNS------SL-----YLN
LNFPT------------------LKLIN-D-------G-----F---K---------T--
-FP--R--Q---------------YNV------YI-L-N-----GTW------------Q
D--STMIVL-Q--D-NT------------------G---IPHPIHLHGHDMSVAA-LGN-
--G-T------------W-NG-----------------T----INFNNPPRRDTVQME--
----G----G-------------GHLVMHFALD-NPGTWLWHCHIAFHVSAGLGAQFVER
MQ-DIN---TV---------E-N-------VT------QTYQTCSQWQAWTNF----N-L
VM-----QTDSG-
>ur|A0AA37LCZ7|40_564|1.3e-98|Colletotrichum_spaethianum
-------ALNPSCWDG-T-------------HDLSTNWYE--EAP-------NTGVIRE-
-----YWFEVT-NTT--LAP-DGV---E-R--MVLAIN---------------GTVPGP-
---------------TIVADWGDTV----------VVHVKNSLE----N-NGTSIHFHGI
RQ-NYTNEADGVASITQCPTAP-GDSITYTFHASQ-------------------NGVFGG
IQINGP----ASAP-YDEDLGVVVLSDWFH-RTTDELY-EAAAT-------------S--
---GP--P---TPQTGLINGTGKYG---------D-L--------------------GSR
FTT----VFESGKSYRMRLVNSAIDTHWKFMIDNHTLEVIAADFVPLNPYNATD------
----LSIGIG--QRYDIIVRA---NQ---------A--------V-S-DYWLRA-IP-QI
---------TC--ST--------------NE----N--TLDIKGIVRYD--A-S----S-
--TA------------------D---PTG---EV---P----A----Y-----DD-S---
C--TDEL---MSN-LVPFVAIEAG---QQ-------S-----F-------DD--------
TLTV-------G-L-Q------VV--S-------SQFKWTLNNN------TF-----LSD
WGYPSKCLEAQGVATQANTETTAIEQVL-D-------S-----N---D---------N--
-YS--V--Q---------------QNI------VH-L-D-----EA-------------N
V--WVHFII-Q--N-PV------------------G---LTHPIHLHGHDFWVLA-QGT-
--G-T------------Y-DA---------------SVA----LQTVNAPRRDVAMLP--
----A----S-------------GYLVIGFYTD-NPGVWLMHCHIGWHTSLGFALQLIER
PT-EIA---AI--T--------N-------VD------TMNSTCANWNAYALE----D-S
VH-----QEDSG-
>ur|A0A2J6T3R6|25_476|3.2e-98|Hyaloscypha_bicolor_E
------------------------------------------------------------
-----------------------------R------------------------------
----------------------------------------------------TSIHWHGI
RQ-QGSNSEDGVNGLTECPLPP-GGSKVYVWQATSYGT----SWWHSHASTQYGDGVFGA
IVIHGP----TSAG-YDVDMGPITISEIYR-TSGGSGA-GALDVII---------STQ--
---GPLTD---VPDKILFNGTNVNA---------Q-----G---------------GGKR
FQM----TVELGKRYLMRFINTGVDDFYKVGIDGHMMEVVAIDLTPVKPYTTQY------
----VSLAIG--QRFDAIMTA---NG---------T--------V-G-NYWLRA-LP-MN
----------C--AS--------------NN---YN-GKGTQNAIISYK--G-A----A-
--PA------------------L---PTT---AA---A----P----V-----HD-D---
C--LDEP---AEK-TIPFVGKSVN---VS-------N-----F-------DP-------R
HLPVASPF-KIT---SA-----NE--G-------RVFRWSIGET------TQ-----NVD
LQHPI------------------LQRLV-Q-------G-----N---T---------T--
-IS--P--E---------------DNM------IG-V-D-----EK-------------D
T--WAFWYI-Q--N-NF------------------Y---EPHPIHMHGNDMRILA-SGE-
--G-Q------------W-DED--------------LSK----LQVNNPMRRDTFMLR--
----G----G-------------GYAILAFYTD-NPGIWLLHCHIGWHVSEGLSTSLYIR
KD-DIK---LD--A------E-V-------GK------SIEDGCTAWNDYLTNP------
-------------
>ur|A0A178BA18|193_722|6.3e-98|Pleosporales
------------------------------GADHTTDNYK--FTP-------KTCRTVY-
-----YRLDIV-NTT--MAP-DGQ---S-R--VVLAVN---------------GQVPAP-
---------------LLEANWGDKV----------VVTVNNRLQ----D-NGTSIHFHGI
RQ-LNNSGHDGVPAVTQCPIAP-GDSFTYKWTATNYGT----SWYHSHYAIQAWGGVAGP
MIIHGP----TSAS-YDVDAGPLFLQDWTH-APVDAMY-DMEQDAIH----------G--
---GP--R---TMDTGLINGMNTWG---------L-D---G----TNNQT-------GQR
HECN--TRFEPGKTYLFRIINAAMQGTMKFHIDDHELEVINMDFTNIVPYKTKI------
----LNIQIG--QRYMVLVKA---NQ---------K--------P-G-NYWMRS-DS-QK
---------AC--GA--------------NH----Q--SHDIKAIIRYA--E-T----P-
DESA------------------L---PES---KP---Y----D----Y-----KS-E---
C--VDEP---LSS-LVPTAKVNAY---HQ-------D-----K-------AF--------
TKNV-------T-F-GA-----NS--E-------NLFKWYLNGN------TF-----YSK
YENPT------------------LVRVL-A-------N-----N---E---------A--
-PT--D--S---------------GNLM-----LN-L-P-----KM-------------G
E--WVYIII-E--S-PV------------------P---LNHPIHLHGHDFLILG-SGP-
--G-V------------Y-TD----------------QP----LQLENPPRRDTANLP--
----A----A-------------GWLVLGFETD-NPGSWLMHCHIGWHTSMGFALQILEG
QS-MIK---DT--T----SRA-D-------EC------AMYETCANWNAWVDG----R-G
FK-----QHDSG-
>ur|A0A9P4I9K6|4_542|1.6e-97|Rhizodiscina_lignyota
------------------------------GYDVSTDSYQ--FTP-------KTCKVVE-
-----YTFTVT-DET--VSP-DGI---S-R--PAMLVN---------------GQLPGP-
---------------AIEASWGDTV----------VVHVINKLT----SLNGTSIHFHGM
RQ-SNNSVNDGVPSIVQCPIAP-GESMTYQWVAENYGT----SWYHSHYAIQAWEGVFGP
VVIDGP----HSDDSFDEDLGPIVLQDWSH-FTVDSRY-DLAQNATV--NPATNQTFG--
---GP--V---VMDSGLINGKNVWG---------D-D---G----AANQT-------GSR
NTF----TFTKGKKYLLRIINTSIQSTYKFYIDGHSFTVISADFVPIQPYTTNI------
----ININIG--QRYNVIVEA---NQ---------S--------G-NQSYWMRS-DN-QN
---------SC--AG--------------TV----Q--AKNIKAIVNYS--G-G----P-
--TG------------------L---PTS---TA---Y----N----Y-----TD-E---
C--IDEP---YDK-LVPYVSLDAS---TA-------D-----D-------TV-NGG----
AMNV-------V-V-AA-----ND--A-------SLFKWYLGGT------TF-----FSE
YDDPT------------------LLDIY-Q-------N-----N---S---------T--
-PD--Y--S---------------GNLL-----VK-V-P-----GA-------------N
Q--MVYVIV-E--T-PI------------------G---LPHPVHLHGHDFWVLA-AGT-
--G-T------------Y-AS---------------NTT----LNLSNPPRRDTALMP--
----A----A-------------GYLVLAFKTD-NPGVWLMHCHIGWHTSMGWALQIVER
QS-EIK---KT--I------H-D-------SC------KLTKNCASWDSWSSA----N-D
VT-----VVDSG-
>ur|A0A9P7YEZ5|48_512|3.3e-97|Amylocarpus_encephaloides
------------------------------------------------------------
------------------------------------------------------------
-------------------NWGDTV----------VVHLTNGLA----N-NGTGLHFHGM
RQ-NYTNPNDGVPSITQCAVAP-GDSITYTWRATQYGS----SWYHSHFALQAWEGVLGG
ILINGP----ATGN-YDNDMGHMFLNDWTH-ETVDALY-STAET-------------S--
---GP--P---TLSNGLINGTNTYP---------G-D----------TTQ-------GAR
FET----TVTEGESYRIRLVNGAIDTHFKYMIDNHTMTVIAMDLVPITPYATDV------
----LSLGMG--QRYDVIVNM---NQ---------T--------A-G-DYWIRA-IP-QT
---------YC--SD--------------ND----N--ADDIKGILRYD--S-T----S-
--AS------------------D---PTT---SA---Y----D----Y-----TD-D---
C--DDEA---MTD-LVPYYSMDAE---DA-------T-----T-------SD--------
DEAV-------S-V-G------KS--G-------SIFKWYMAAT------TF-----AVT
WEDPT------------------LLQIY-E-------D---PTS---T---------S--
-WT--D--S---------------QHV------VQ-L-D-----TA-------------D
E--WVYFVI-T--T-TQ------------------T---IPHPIHLHGHDFYILA-QAE-
--G-A------------Y-SD---------------TTT----LTLTNPPRRDTAMLP--
----A----S-------------GYLVIAFTTD-NPGAWLMHCHIGWHTSEGFALQLVER
QS-EIP---DL--M--------D-------YD------SFNSTCANWNTYAEE----S-G
VE-----VEDSG-
>ur|A0A0D2A6X8|14_484|5.7e-97|Verruconis_gallopava
------------------------------------------------------------
-------------------------------------------------------FLGQ-
---------------QFLLIGGDEV----------IVHVTNNLPSD-SG-NGTSLHFHGV
RQ-NYTNQADGVTSVTQCPTAP-GETYTYKWRATQYGS----SWYHSHFGFQAWEGIYGG
IVINGP----ASAN-YDVDLGNLFIQDWDH-STADELY-IKAET-------------Q--
---GA--I---SSLTGLINGTNVYG---------D-D---G----NSSQV-------GSR
FET----TFESGTSYLIRLVNVAIDTHFKFMIDNHVMTVIAADFVPIEPYETTS------
----LSIGMG--QRYDIVVTA---DQ---------AD------TA-S-DFWIRA-IP-QS
---------SC--SD--------------ND----N--ADNIKGIVHY---G-S----S-
--TG------------------T---PTT---SG---Y----N----I-----TD-E---
C--VDE-----TN-LVPIVSKTVG---DV-------T-----S-------SV--------
DEAV-------G-V-SF-----ND--D-------NYFIWELNET------SY-----LVN
WQSPT------------------LLNLY-N-------N-----D-------------S--
-FS--T--T---------------YNL------IE-L-P-----NA-------------G
E--WVYLLITE--S-GI------------------P---VAHPIHLHGHDFYVLG-AGT-
--G-S------------Y-DAS--------------TVS----LNLTNPARRDVAMLQ--
----A----S-------------GWLMIAFQTD-NPGAWLMHCHIGWHTLEGFALQFLEM
ES-EIL---ST--I--------D-------ED------DLTSTCSAWTTYMTD----N-D
-------------
>ur|A0A5N6U7I9|25_528|1.4e-96|Aspergillus_avenaceus
---------------T-D-------------LDINTNCYT--SNV-------TTGVIRE-
-----YWFNII-NST--AAP-DGV---P-R--PMMLVN---------------GQYPGP-
---------------TIKVNWGDTV----------KVHVQSNLQ----D-NGTSIHFHSV
QQ-SFNNQMDGAVSITQCPIAP-GSNYTYVWRAEQYGT----SFYHSHFSLQAWEGVFGR
IVVHGP----ATAV-YDKDLGVLFLNDWSH-QTFNNIY-IEALEV---------------
-------P--------------------------------AV--LRIDTV-------GQR
FRT----DIFTGKRYRIHLVNTAINTHFKFSINNHNITVIASDFVPIVPFTTNN------
----IPIGMG--QRYDIIIKT---DQ---------P--------V-D-NYWLRA-VP-QS
---------YC--TD--------------IV----A--ADNIKGILHYS--G-A----D-
-STT------------------D---PST---TK---W----N----Y--NS-HV-Y---
C--EDMP---MSN-LVPALALDAE---IS-------N-----A-------TY--------
NNDT-----IAP-M-QL-----GN--P-------GIYLWRVGGR------VF-----NVS
WNDPT------------------IRHPT-----------------------------A--
-PT--P--D---------------DGA------IE-F-P-----TP-------------D
K--WTIFVI-T--E-TL------------------G---VPHPIHLHGHDFYILA-QGS-
--G-A------------L-PQ---------------NIT----FQTKNPPRRDVAMIP--
----AR-EDG-------------GYLVIAFPAD-NPGAWLLHCHMGFHASAGFAQQIVER
RD-EFW---RF--L--------D-------VD------LLNRTCVAWDAFAAV----N-P
YG-----------
>ur|A0A5J5F9I9|54_595|1.9e-96|Sphaerosporella_brunnea
------------PW-S-T------------LTATNADPYT--QAP-------VTGVVRH-
-----YDWTIS-RKT--LAP-DGV---E-R--PMIVVN---------------GAFPGP-
---------------TIEANWGDWI----------EVTVTNGLE----D-EGTSLHWHGL
LQ-TETPWFDGVPGVQQCPIAP-GSTFTYRFRADLYGT----SWWHSHYSAQYSSGVLGP
MIIHGPNHLKETED-YDIDLGPVLLTDWYH-RAYFDIV-EDVMGT----------DINSI
--IAA--G---SSENNLINGKMNFN---------C-S---NT-----NLPCT---EGAGI
SKF----EFTTGKKHRLRLINAGSEGQQKFSIDEHSLTVIARDFVPVEPYTLNM------
----VSLGIG--QRLDVIVEA---TG---------SS-------G-S-SYFMRS-TI-ET
---------NC--TR--------------SS-------QPYALAAVYYP--D-A----N-
-QTA------------------L---PNS---TP---Q----PD---T-----RP-D---
C--TKPDY-PLES-TVPIYKITPA---ET------PD-----L-------TY--------
EIEL-------S-L-AQ-----NS--S-------GNWVWFMSGS------SF-----RVN
FNEPV------------------LILAN-K-------G-----N---T---------S--
-FP--S--N---------------WNV------YN-S-------GN-------------A
T--NVRVIL-K--N-LF------------------T---VGHPMHFHGHNMFELA-SGT-
--G-T------------W-DG----------------TI----TNPENPPRRDTHMIP--
----G----S-------------GYYVFQYVAD-NPGVWPFHCHIAWHVSGGLYVNLMEH
PD-KIA---QN--M------K-I-------PQ------IMHQTCRDWAAFSNT----T-V
ID-----QIDSGL
>ur|A0A194WV47|3_448|4.3e-96|Mollisia_scopiformis
------------------------------------------------------------
------------------------------------------------------------
------------------------------------------------N-NGSSIHFHGI
RQ-NYTNPNDGVSSITQCPTAP-GESTTYTWRATQYGT----TWYHSHFALQAWNGILGG
IIINGP----STAN-YDNDMGVMFLNDWTH-QTVDQVY-ITAET-------------S--
---GP--P---TLDNGLINGTNVYG---------D--------------L-------GSR
FNM----TFTAGESYRIRLINGAVDTHWKFMIDSHNLTVMAMDLVPIEPYETNV------
----LSIGMG--QRYDIVVNA---SQ---------T--------S-G-NFWIRA-IP-QT
---------SC--SD--------------ND----N--ADNIKGILKYD--S-T----D-
--TT------------------E---PTS---SA---Y----S----Y-----ID-S---
C--DDED---MSD-LVPYLALDAS---AD-------T-----E-------ED--------
DFAV-------T-V-G------KV--N-------NLFKWYMAAT------TF-----VAE
WDDPT------------------LLQIY-N-------N-----D---T---------N--
-FT--T--S---------------SHV------IE-V-D-----TA-------------D
E--WVYFVI-E--T-TQ------------------T---VPHPIHLHGHDFYVLG-QGT-
--G-T------------Y-DAD--------------TTT----LTTTNPPRRDVAMLP--
----S----S-------------GYLVIAFLTD-NPGAWLLHCHIGWHTSEGFALQIVER
YS-EIA---AL--I--------D-------YD------TMNSTCAAWDTYVAA----D-D
IV-----EDDSG-
>ur|UPI0020C5A90B|29_573|1.1e-95|Ophidiomyces_ophidiicola
-------------------------------YTIMTDYEK--YTP--------KGVTRR-
-----HFLEVK-EHT--VNL-DGV---EFK--RAKLYN---------------GLFPGP-
---------------WIQACWGDDI----------EITVRNKLQ----Y-NGTAVHWHGL
RM-LGTNLHDGVPGITQCPIAP-ADTFTYKFKAIQYGS----SWYHSHYSLQYTDGLVGP
LTIHGP----SSAN-YDQSIDPLLMQDHLH-TSAFQAY-TIAQN-------------G--
---RP--P---SMHSILLNGIGSYT---------G-L---G-----AQAP-------TRK
YST----VVTKGKKYLLRLINTSTDAIFVFSIDNHNFTVVGADFVPMTPYQTDH------
----LVVGIG--QRYHVILDT---LPN------ATN--------G-S-AYWIRL-TP-TT
---------GC--SVFEA-----------NN----P--PDEKVGILYYG--R-R----T-
--TT------------------M---PTS---TG---Q----G----F-----PA-A---
C--RDEP---FER-LKPYHPWQVP---DP-------Q-----VA-----PTPLSASN---
DIGLGKWR-MPG-R-PG-----TG--P-------EVNFWAIGPS------PM-----YLN
YSQPM------------------VKSLD---------------R---S---------T--
-WD--D--T---------------WVV------YP-S-EE---HTS-------------N
D--WVYLLI-T--G-LKSLTA--------KVGVQIP---AAHPIHLHGHDFALLQ-QSS-
--E-A------------F-KPS--------------LLN----LKLDNPPRRDVTLLP--
----A----G-------------GFIVIAFKAD-NPGSWVMHCHIAWHASMGLALQILER
KN-DFK---AL--LR--TQPN-D-------VA------EMNRVCRNWDSWYGNP------
-------------
>ur|A0A9W4UDK3|55_595|1.4e-95|Periconia_digitata
----CNTEDNRACW-MRNNATGQ-------VFDINTDYED--FAP--------EGIERP-
-----YWLEIT-EGD--ISP-DGM---E-RK-AAQLIN---------------GTYPGP-
---------------TLEACWGDTI----------VVHVTNRLF----S-NGSTIHWHGM
RM-LNENKMDGVNGVTQCPIAE-NETFEYRFKLRQYGH----TWYHSHYSSQYTDGVAAP
LLIHGP----HTSE-WNVEWSPIIIADWYH-DTSYKLL-PTALA----------------
---RP--I---QIDSILVNGTGRYN---------I------------NNT-------GNY
YER----SFEPGAKHLIRLINGGTDFHFHFSIDNHVLKVVSADLVPIEPFWTNS------
----LSVGIG--QRYSVIVEA---NQ------TVAE--------N-G-AYWMRA-EY-TN
-Q------FGC--NALSHDAFPV------ND----P--DSQRVGIIRYG--S-S----S-
--TG------------------L---PTT---SR---W----T----D-----PI-G---
C--TDPE-------YDPHVKWNVT---QP-------Q-------------NNLVTN----
TYFAGLGE--------------VA--H-------GFLRWEVADK------PL-----WLN
FSEPT------------------LKNLD---------------N---T---------T--
-WN--P--E---------------YDI------QP-A-DY---ANT-------------E
G--FAYLII-N--S-RG---------------TAVN---GTHPIHLHGHDFAILS-SGA-
--D-Y------------I-DPE-------------NPPQ----FNLDNPRRRDVAMLP--
----D----G-------------GHLVIAFKTD-NPGAWLLHCHIAWHAASGLALQILEN
QD-KIV---DA--I------G-S-------LD------AMNQGCQKWDDWL---------
-------------
>ur|A0A9P4Y290|47_605|2.2e-95|Cryphonectria_parasitica_EP155
---SCNTPTSRDCW-L-QDTESADEFGAYSQIDIHTDYENEEATP--------RGITRE-
-----YWLEVDGDFL--LTA-DGF---P-KT-SGKVFN---------------KQYPGP-
---------------LIEACWGDEL----------VIHVKNNYT----A-NGTAIHWHGI
RQ-LNTMQMDGVNGVTQCPIAY-EDSFTYKFRALQYGH----TWYHSHYSLQYPDGLAGP
LVIHGP----SSTN-WDIDLGPILIQDYVH-DSAFVRY-QAEITP------------G--
---SI--A---YADSIVVNGTGHDP---------A------------TGT-------GAY
FNT----TFTKGKKHVLRLINGSSGTHYIFSIDGHNFTVIETDLVPIEPYTTTS------
----LSIGIG--QRYMIVVEA---DQ---------E--------P-G-DYWMRT-HP-AT
---------GC--NTFTPT-LPCG--GRFSATC-EP--FNVTTGIIRYD--A-S----S-
--TA------------------E---PTS---QP---W----P----Y-----ST-L---
C--LDEP---YSS-LKPVVPWVID---HH-------P-----A-------NEITDN----
RFAAVHQT--VN-S-SA-----AT--G-------GYAHWELTPD------FL-----WLD
FGNPT------------------ILNFD---------------N---K---------S--
-YDQDS--N---------------FHI------VD-------------------------
---------------------------------------VTHPLHWHGMDVVVLA-QNT-
--T-T------------F-DPV------------SSYET----FNFVNPPRRDVVLLP--
----A----G-------------GYIAIAFKPD-NPGAWLLHCHIAWHASAGLGLQILER
QH-DIV---RS--L---GGPE-A-------LA------ETERVCQNWRQYNSA----H-P
VD-----QDDSGI
>ur|A0A1L7VLK2|75_640|7.6e-95|Fusarium
---SCSTPENRHCW-L-KSSDGH-------NFSIHTDYET--MYP--------PGVLRE-
-----YWLVVD-NKT--ING-DGI---D-NP-YGKVFN---------------QTYPGP-
---------------WIKACWGDLI----------RVHVTNKLR----Y-NGTTVHWHGI
RQ-NGTMEMDGVNGVTQCPIAP-EDTFTYEFRALQYGS----SWYHSHYSLQYADGLAGP
ITIFGP----SSAH-YDEAKDPILITDWNH-RSAFQEW-ERELT-------------G--
---VPTRP---EMNSILMNGIGNFA---------------G------SFP-------RER
YNI----TVTKGKKYLLRIINTSVDTTFVFGIDNHYFEVMSSDFVPIHPYTVDH------
----ILVGIG--QRYHVVLHA---KPRNDTKFPASD--------N-G-NYWIRT-VA-AD
---------GC--KGFED-----------GN----E--PDERQGILRYQ--P-V----S-
--TE------------------V---PQT---WR---D----N----W-----TK-D---
C--TDEK---YEN-LKPILPWSIP---TV-------K-----L-------DERDRSK---
DLELGIEK-VKD-R-PQ-----AG--D-------RFSWWAFGER------PL-----WLD
FSNPT------------------ITLLE-E-------------R---K---------E--
-WP--D--D---------------YVI------VP-A-E-----NR-------------D
G--WVYLVI-T--A-PSLDRIG-------TNKTFRS---LAHPLHLHGHDFALLA-QGT-
--N-S------------S-QIN----------DPNNPVT----LKFDNPPRRDVALIP--
----A----G-------------GYLIVAFKAD-NPGSWLFHCHIAWHASSGLALQIMES
EE-DLR---KM--M----TSE-K-------LK------QVNDGCKKWKDWY---------
-------------
>ur|A0A9P9E9F4|73_636|1.1e-94|Dactylonectria_macrodidyma
---SCSTAKNRQCW-L-KNSAGG-------VFDIETDYEN--YYP--------PGVLRE-
-----YYLEVD-NMT--ING-DGI---D-NR-EGKVFN---------------QTYPGP-
---------------WIQACWGDII----------RITVKNKLR----Y-NGTTIHWHGL
RQ-NGTMEMDGVNGVTQCPIAP-NDTFTYEFRALQYGT----SWYHSHYSLQYADGLAGP
ITIYGP----SSAN-YDEGKDPILITDWNH-RSAFQDW-DRELT-------------Q--
---KPTIP---KMNSILINGIGNFA---------------G------SFP-------RER
FNM----TVTKGKKYILRVINTSVDTTFIFSIDNHMFEVMSSDFVPIKPYSVDH------
----VLIGIG--QRYHIVLHA---DPINTDKYPAAE--------D-G-NYWIRT-VP-AD
---------RC--KGFEA-----------GN----E--PDERQGILRYN--A-S----S-
--KN------------------V---PTT---WR---P----G----Y-----NK-D---
C--RDEE---YKN-LVPIHQWNIT---KV-------E-----L-------ASRNKNK---
DLDIGLQG-QPN-R-PH-----PG--D-------KFSWWSFGDK------PL-----WLN
FSDPT------------------ITRLK-E-------------D---E---------P--
-WP--S--D---------------YVV------IP-A-E-----DR-------------G
G--WVYLVI-T--A-PSTEDAS-------KNKTFVP---VAHPLHLHGHDFALLA-QGK-
--D-S------------T-KLD------------KGEVQ----LKFDNPPRRDVALIP--
----A----G-------------GYLVVAFRAD-NPGSWLFHCHIAWHASSGLALQILER
EE-DLK---AM--M----TEE-K-------LR------ETRRVCKNWDTWF---------
-------------
>ur|A0A6A6IBD4|20_564|3.3e-94|Trematosphaeria_pertusa
---NCNTKDDRGCW-V-KDPSGK-------KYGIDDDYED--VMP--------TGVTRT-
-----YNLEIT-EQT--ISP-DGF---P-RA-HAQVIN---------------GKYPGQ-
---------------LIEACWGDTL----------VVNVKNSLK----T-NGTTIHWHGL
RM-LGENEMDGVNGITQCPVPE-ADTFTYKFTLRQYGH----TWYHSHYSSQYSEGVAAP
LLIHGP----NTDN-WDEEWAPIIVTDWFH-TPAYEAF-HQSLV-------------A--
---LP--P---SADSILVNGTGRFN-----------------------GG-------GSY
FQQ----KFEQGKKYLIRIVNGGTDFDFHFSIDQHVLQVVSADLVPIKPFYTNS------
----LHVGIG--QRYSVIVTA---NQ-------TSS--------N-G-KFWLRT-EY-AA
--------GAC--QFDQPN-FPS------GQ----P--DTQRTGIISYA--N-A----G-
--SG------------------D---PTT---SR---W----T----D-----PV-G---
C--ADPP-------IEPHIKWTVS---AP-------Q-------------NDILKN----
TYYAGNDR-------LT-----QS--H-------GAFRWELADT------PM-----WLN
FSKPT------------------ILSLA---------------N---T---------T--
-FD--P--E---------------YAV------AK-Y-PY---TDG-------------E
K--FVYMII-N--S-GNGTQNM------------FS---GTHPIHLHGHDFAIIS-QGD-
--G-L------------F-DPN--------------NAN----LNLNNPPRRDVAMLP--
----N----N-------------GHLVIAFKPD-NPGVWIIHCHIAWHAGSGLALQILER
QS-EIA---NS--I------G-S-------LQ------QVKDGCSKWDFWLKT----H--
------------P
>ur|A0AA38RIY2|74_661|4.3e-94|Pleurostoma_richardsiae
----CNTETTRDCW-L-RDPASV--YSDYSQIDINTDYENPDDTP--------QGITRE-
-----YWLNVTGDVE--VTA-DGF---L-KT-SGKTFN---------------DTYPGP-
---------------LLEACWGDEL----------VIHITNLNE----E-NGTTIHWHGI
RQ-LNTNQMDGVNGVTQCPIAY-NDTFTYKFKALQYGH----TWYHSHYSLQYSDGMAGP
LIIHGP----SSGN-WDIDVGPILIQDYVH-DSAFVRY-DMEKT----------------
---AF--A---EADSIVVNGTGHDP---------K------------TGT-------GAY
FET----SFTRGKKHLLRLINGSAGTHYIFSIDNHNMTVIANDLVPIEPYNTSS------
----LSIGIG--QRYMVVVDA---NQ---------E--------P-G-EYWIRT-HP-AT
---------GC--NAFTGQ-WKGGNPGIFNDTF-EP--FNVTTGIIRYA--S-A----D-
--GS---------VPTGTAALPD---PTT---TP---H----N----Y-----SR-A---
C--LDEP---YES-LRPKVPWYID---RH-------P-----Q-------NNISES----
RFTAAHQL-----T-PD-----EP--G-------NYTHWMLTPD------FL-----WLD
FGNPT------------------LLNLD-A-------P-----N---P---------S--
-----P--N---------------FRI------VQ-D-N-----FT-------------S
G--YVFMII-E--A-AINSPTI-------PDTSVPK---LSHPLHWHGSDVVVLA-QNS-
--T-P------------F-DNK------------TSYST----FNFNNPPRRDVVLLP--
----A----G-------------GYIAVAFRPD-NPGVWLVHCHIAWHASAGLGLQIIQG
GD-DIV---PS--L----GPG-A-------LD------ETVRVCDNWNKYNGV----H-P
VA-----QDDSGI
>ur|A0AA40AWY0|78_639|1.2e-93|Lasiosphaeria_miniovina
---SCSTADDRTCW-L-KNSDGSK------QFDINTDYEN--QWP--------EGIPRD-
-----YYLVVN-NQT--FNA-DGI---A-NP-DGKVFN---------------DSYPGP-
---------------WIKACWGDLI----------RVTVFNNLT----F-NGTTVHWHGF
RQ-LNSTEMDGVNGVTQCPIAP-QHSYTYEFRATQYGT----SWYHSHYSLQYADGLHGP
ITVFGP----SSAS-YDEGRNPLIITDWNH-RSAFKDW-QRELVP---------------
---KPSFP---TMNSVLINGHGNFA---------------G------AFP-------RDK
FNM----TVTKGKKYLLRIINTSVDTTYIFSIDNHEFTVMSSDFVPVQPYNVSH------
----IAVGIG--QRYHVVLNA---VPLDNGALSA----------T-G-DYWIRA-IP-AD
---------GC--KGFET-----------GN----E--PDERQGILRYD--D-E----S-
--RG------------------V---PTS---FR---D----G----F-----ST-A---
C--RDEN---YTH-LVPVLPWKIP---PA-------S-----I-------SS--LTP---
EFDIGKVN-RPA-R-PE-----RA--D-------NFSWWAMGDH------PL-----WLD
FGRPT------------------LLDLH---------------N---T---------T--
-WN--N--D---------------SVV------IT-Q-D----GDD-------------D
T--WVYLVI-T--G-PGNNGAST-----NHTRSFFP---VAHPMHLHGHDFALLA-QGN-
--D-S------------S-KLP--------------DVK----LKFDNPPRRDVVLLP--
----S----N-------------GYVVVAFKAD-NPGSWLFHCHIPWHASSGLALQILER
QA-DLQ---KM--L----TDA-R-------LA------ETRRVCREWDAWYA--------
-------------
>ur|A0AA40DAL9|77_653|3.9e-93|Cercophora_samala
---------SRTCW-M-RRAGFK-------DYGIKDDYEV--TTP--------FGITRE-
-----YWLTVD-QAD--LRP-DGQ---P-KI-NGVALN---------------GTYPGP-
---------------IIEACWGDKI----------VVHVRNKYR----D-NGTTIHWHGL
RQ-FRTNDMDGVNGVTQCPIAY-GEEYTYEFRAQQYGH----TWYHSHYSLQYPDGVAGP
LIIHGP----SSAE-WDIDNGPIMVVDWLY-NTSFAAF-NCEAYDC---------GNE--
---TP--P---RADNIVVNGVGAFK---------Q-PD--G------KWT-------NNY
FKT----RFKSGKKHLLRLINGSAASSFVFSIDNHTMTVIASDLVAIKPYTTTS------
----LLLGIG--QRYTVVVEA---NQ---------K--------P-S-LYWMRT-TP-AA
---------GC--SAFRKD-QKG-----EFT----Q--VKETTSFIAYE--G-A----P-
-RLP------------------Y---PDS---TSVKNK----G----V-----SD-T---
C--IDESHISQDR-LVPIVPWEVS---NK-------P-----I-------NDVSRD----
SFTAGYEK--------------NA--NPDLYPQLPFKHWLLASNP--NSQPL-----WVN
FSQPT------------------ILDPF-----------------------------T--
-NP--P--F---------------SSI------TR-F-E-----QS-------------N
G--YIYLIV-D--G-AFLFNPD-------PNFTAIP---TGHPIHLHGSDFVILN-QDW-
--K-P------------Y-DPA------------SSPKD----FKFDNPARRDTALLP--
----S----G-------------GYLALAFRPD-NPGAWLMHCHIAWHASSGLALQLVVR
PR-EIP---DF--N------G-D-------LL------AVHKGCEAWRRWDHQ----D-P
IV-----QTDSGI
>ur|A0A9P9F150|73_636|5.1e-93|Dactylonectria_estremocensis
---SCSTPENRQCW-L-KSSTGG-------IFDIETDYEN--YYP--------QGVLRE-
-----YYLEVD-NMT--ING-DGI---D-NQ-EGKVFN---------------QTYPGP-
---------------WIQACWGDLI----------RITVKNKLR----Y-NGTTIHWHGL
RQ-NGTMEMDGVNGVTQCPIAP-NDTFTYEFRALQYGT----SWYHSHYSLQYADGLAGP
ITIYGP----SSAN-YDDGKDPILITDWNH-RSAFQDW-DRELT-------------Q--
---KPSIP---KMNSILINGIGNFA---------------G------SFP-------RER
YNM----TVTKDKKYILRVINTSVDTTFIFSIDNHMFEVMSSDFVPIKPYNTSH------
----VLIGIG--QRYHIVLHA---DPINTDKYPAAE--------D-G-NYWIRT-VP-AD
---------KC--KGFEP-----------GN----E--PDERQGILRYN--A-S----S-
--KN------------------V---PTT---WR---P----P----Y-----EK-T---
C--RDEK---YEN-LVPIHQWNIT---RV-------E-----L-------NNRNKSQ---
DLDIGLQG-QPG-R-PH-----PG--D-------KFNWWSFGDK------PL-----WLN
FADPT------------------ITRLE-K-------------D---E---------P--
-WP--D--D---------------YVV------IP-A-E-----NK-------------G
G--WIYLVI-T--A-PSTEDAS-------KKKIFVP---VAHPLHLHGHDFALLA-QGS-
--N-S------------T-KLN------------TGEVE----LKFDNPPRRDVALIP--
----T----G-------------GYLVVAFRAD-NPGSWLFHCHIAWHASSGLALQILER
EE-DLK---AM--M----TEE-K-------LR------ETRRVCKNWNTWF---------
-------------
>ur|A0A4Z1L3C9|62_593|8.6e-93|Sclerotiniaceae
----------------------------------GNDPYT--SAP-------HTGVVRS-
-----YDFNVT-RGT--IAP-DGY---S-K--DVILVN---------------GQFPGP-
---------------AIEANWGDTF----------VIIVHNQIT-G-PE-EGTAFHWHGL
LQ-KGTQYMDGVPAVTQCPIAP-GASFTYTFKADLYGT----SWYHSHYSAQYAGGLVGP
MIIHGP----QNAP-YDIDLGPVFLTDYYH-KDYFSIV-KSVVES----------NGD--
---SK--P---SSDNNLINGKMNFD---------C-S---TK-AEGDNTACT---DNAGI
SRF----KFTTGKTHRLRLINAGAEGMQRFSIDGHKMVVIANDFVPVKPYTTNV------
----VTLAVG--QRTDVLVTA---NA---------ES------SD-S-AFWMRS-NI-ST
---------TC--SL--------------TK-------QPIALAAIYYD--G-A----D-
-TDS------------------T---PAS---TA---W----D----V--PD-PG-T---
C--TNDE---LDV-TEPYYSLAAE----T------PS-----T-------TS--------
NLDI-------N-F-YV-----NE--T-------GSFLWTLGGT------SF-----RAN
YNNPI------------------LNLAN-Q-------G-----N---F---------T--
-YP--D--E---------------WNV------RN-F-------GS-------------N
T--TIRVIV-N--N-PT------------------P---ASHPMHLHGHNMQILH-EGD-
--G-D------------W-DGV---------------TI----TRQSNPQRRDVQLVR--
----A----N-------------GHLVWQITTD-NPGVWPFHCHIAWHVSGGLYANILER
PD-DIK---ND---------A-I-------LT------SVEQTCTQWGAYSST----A-V
VD-----EIDSGL
>ur|H6C934|170_728|1e-92|Exophiala_dermatitidis__strain_ATCC_34100_/_CBS_525.76_/_NIH/UT8656
------SPSGSPPW-G-N------------RTASNTNPYK--GAP-------STGVVRS-
-----YDFVIS-RGT--IAP-DGV---E-R--SVLLVN---------------GAFPGP-
---------------TIEANWGDTI----------QVTVTNSIT-G-PE-EGTALHWHGM
LQ-KGTPYEDGVPGITQCPIAP-GQTFTYSFNAALYGT----TWYHSHYSAQYAGGILGP
MIIHGP----LNAE-YDEDLGPILLTDYYH-EDYYTIV-EEVMGT----------DLTLV
----A--P---TSVNNLINGKGVYD---------C-S---LV---SNDTTCT---PNAGL
SKF----GFTSGQSYRLRLINAGAEGIQRFSIDNHALTVMAYDLVPIEPYTTNV------
----VTLGIG--QRADVIVQA---NG---------SS-------S-D-LVWMRS-TI-SS
---------LC--SA--------------TT-------QPDGLAIIYYQ--D-A----N-
-TTA------------------E---PTS---SA---W----P----I---D-DT-S---
C--GNDA---LDT-TVPFYPITPP---ASSNDNSTTS-----AAAAAAVPTV--------
NVAL-------N-F-EI-----NS--T-------GHFLWTMDGS------SF-----RVD
YNDPV------------------LMLAA-A-------G-----N---D---------S--
-HP--YDPE---------------WNM------YD-F-------GS-------------N
Q--SFVIVV-N--N-ES------------------P---IAHPMHIHGHNMFVLS-EGL-
--G-T------------W-DG----------------SV----VNPSNPTRRDVQMLQ--
----P----D-------------GYMAIQVDAD-NPGVWPFHCHIAWHVSGGLYINILEH
PE-LIP---SA--F------H-I-------PS------NVNNLCTSWDAFTNR----G-P
ID-----QIDSGL
>ur|A0A139HYC1|294_837|2.1e-92|Pseudocercospora
-------------W-C--------------GYTIHDNYYE--VMP-------ITCRTRE-
-----YNFVIT-NTT--IAP-DGV---E-R--LALLVN---------------GQMPGP-
---------------KIEANWGDTV----------VVHVTNAMQ----N-NGTSIHFHGI
RQ-NYTNEMDGVPSITQCALAP-GESMTYTWKATNYGS----SWYHSHFAIQTYEGVFGP
LVIHGP----AALD-YDYEE-MVVLQDWSH-VTVDSMY-QAAQTVGN----GPTDPNH--
---GP--R---TLDTGLINGLNVWG---------T-D---G----AANAT-------GER
FRM----NVEFGKKYRLRLVNTAIQSTFKFYVDGHTFKVIATDFVPIQPYETNI------
----LNINIG--QRYDLIMSA---DQ---------T--------P-G-NYWMRA-DN-QD
---------AC--AK--------------IT----H--GTNIKGIVSYL--G-PAADVP-
--FA------------------T---PTS---TA---Y----N----Y-----TG-E---
C--VDEP---YAS-LVPIVPLNAG---QK-------T-----K-------EI--------
DETV-------A-I-GG-----NG--A-----TPNLYKWTLSGT------TF-----QSQ
WGDPT------------------LPGIL-K-------N-----G---T---------V--
-PP--S--S---------------GNLA-----IT-V-P-----NL-------------N
E--WVYVII-D--S-PV------------------P---LPHPIHLHGHDVFVLA-QGK-
--G-L------------Y-DS---------------SVV----LNPLNPPRRDVVMMPWD
PVANT----G-------------GHLVLAFQTD-NPGAWLMHCHIGWHVAMGFALQIIEG
IE-EIE---GT--V------R-N-------RK------QMDDVCSSWAEYARD----N-S
IH-----TDDSG-
>ur|UPI00144AB186|79_628|4.8e-92|Lindgomyces_ingoldianus
---SCNDANNRGCW-V-KDPNGK-------QYNINTDYED--ETP--------LGIERT-
-----YDIEIS-EQK--LSP-DGT---E-KT-LAKVIN---------------GKYPGE-
---------------LIEACWGDTV----------IVNVKNSLP----D-NGTTIHWHGI
RQ-LGSNEMDGVNGVTQCPTAQ-GDTFTYKFKLTQYGH----SWYHSHYSTQYGDGVAGP
LLVHGP----NSAD-WDEEWSPIIVSDWLH-TSAFAAF-HHELV-------------G--
---PP-LP---QADTILVNGTGHFN-----------------------GQ-------GSY
FNQ----KFEAGKRYLIRIINGSVGLHFRFSIDSHVLKVISTDFVPIKPYTTTS------
----LSVGIG--QRYSIVVEA---KPD-----TPSS--------N-G-KYWLRT-EY-SS
---------AC--NNEIID-VPS------NN----P--DRQRTGIISYT--N-A----N-
-GTG------------------D---PTT---TR---H----P----D-----AV-G---
C--ADEP---ASS-LVPIVQWTVG---TP-------Q-------------NNITND----
TYQAGLDL-----S-KK-----FH--G-------DVNRWDITDT------PM-----WLN
FSDPT------------------IMNLK---------------N---T---------S--
-FN--P--E---------------YAV------VD-Y-NY---HDG-------------N
N--FVYMVI-T--S-GNFKAGT----------LKVP---AWHPIHLHGHDFSILA-QST-
--S-K------------W-DPV------------TGPST----FQLTDAPRRDVAMLP--
----T----G-------------GYLAIAFKPD-NPGIWLLHCHIAWHASSGLALQIMER
QS-EIE---SR--I------G-P-------LD------QQRGGCAKWDD-----------
-------------
>ur|A0A6A6XV65|341_876|6.6e-92|Melanomma_pulvis-pyrius_CBS_109.77
------------------------------GADVYTNNYK--FTP-------KTCRTVY-
-----YNFDIT-NTT--IAP-DGI---P-R--MALLVN---------------GQMPGP-
---------------PIEANWGDTV----------VMTVNNRLQ----D-NGTTIHFHGV
RH-LKNCEYDGVPSITQCPIAP-GDSMTYTFVAANYGT----SWYHSHFAIQTWQGVMGP
MIIHGP----SSKE-WDVDAGTIMLQDWSH-QTVDSMY-SEAEDASN----------G--
---GA--R---RMDNGLINGMNTWG---------V-D---G----TYNQT-------GQR
FELS--TKFEPGKTYLLRIINSAIQSTYKFYLDGHTLEVINMDFTAIQPYKTDI------
----LNINIG--QRYMVLVKA---DQ---------P--------V-S-DYWMRS-DN-QN
---------VC--AA--------------TT----Q--ATDIKGIVRYI--G-S----P-
--GV------------------T---PTS---TP---Y----S----Y-----TG-E---
C--IDEP---LAS-LVPVAPLSAT---RQ-------D-----V-------NF--------
AYDI-------T-V-HG-----NE--E-------NLFRWYLSNR------TF-----VSQ
YEDPT------------------LLQVL-N-------N-----A---T---------T--
-YS--T--T--------DIDIDN-DNLL-----LN-L-S-----NL-------------D
Q--WVYIIM-E--S-AI------------------P---LPHPIHLHGHDFFVLA-AGS-
--G-Q------------Y-SPN--------------ATL----LNLANPPRRDTALMP--
----A----A-------------GYLVVAFLTD-NPGAWLMHCHIGWHVAMGFALQILEG
GVEEVR---SS--V------E-D-------EC------RLRETCRKWKEWTGE----S-G
YV-----QLDSGV
>ur|A0A8H4RPJ4|52_599|1.1e-91|Cudoniella_acicularis
-------------W-G-P------------RTANNTNPYT--DSP-------VTGVIRA-
-----YDFTIS-RAQ--KAP-DGY---L-K--DVLLVN---------------GQFPAP-
---------------LIEVNWGDTI----------QVTVHNEIE-G-PG-EGVALHWHGI
LQ-KTSQWFDGVPGTSQCPIPP-GGTFTYSFIADLYGT----TWYHSHYSAQYAGGLIGP
LIVHGP----ETVR-YDIDKGPIILSDYYH-RPYLSIV-EDVVGK----------NVSLI
----A--P---LSDNNMINGRNNFN---------C-S---TV-TPGDTTPCK---NNAGI
PNF----NFTPGKVHRLRLINAGAEGVQKFTVDGHNMTVIANDFVPIIPYETQV------
----VTLGIG--QRTDVLITG---LQ---------NP-------T-G-SYLMRS-TI-AR
--------GGC--SL--------------SN-------QPDATAIVYYN--Y-A----A-
-LSKG-----------------T---PNT---TA---W----PA---FLNSV-QN-Q---
C--ANDN---LTL-TQPWFPIAPD---LA------PP-----T-------TE--------
TIDI-------T-F-GQ-----NS--S-------GNFEWLMNNS------TF-----RAD
YNAPL------------------LLLAN-T-------G-----N---D---------S--
-FP--LHPE---------------WNV------HN-F-------GS-------------N
S--SVRLVI-Q--N-NGP-----------------P---IAHPIHLHGHNYFVLN-VGT-
--G-T------------W-DGK---------------TI----IRQNNPQRRDVQMLP--
----A----G-------------GFIVIQFEQD-NPGAWPLHCHIAWHVSGGLYINVLER
PA-DIA---KL---------Q-I-------PS------IMAQSCRDWGAFTNT----T-V
VD-----QIDSGL
>ur|A0A366REP0|72_615|2e-91|Fusarium_coffeatum
---NCTSKDDRSCW-L-KGPYGQ-------VFNIDTDYEN--FYP--------EGIVRE-
-----YHLNVT-NQD--ING-DGV---N-NP-YGKVFN---------------NRYPGP-
---------------WIQACWGDII----------KVTVHNNLA----Y-NGTTIHWHGL
RQ-LESFEMDGVNGVTQCPIAP-GDSYTYTFRAVQYGT----SWYHSHYSLQYADGLAGP
ITIYGP----SSAP-WDEGRDPILITDWSH-RSAFQSW-QRELVP------------N--
---SPTRP---MMNGVLINGVGNFA---------------G------SFP-------RER
FNM----TVTKGKKYILRVINTSVDTTWIFSIDNHNFTVMSTDFVPIHPYEVDH------
----IVLGIG--QRYHIVLEA---TPTNTTVLPASP--------D-G-NYWIRT-VG-AD
---------RC--KGFEP-----------GN----E--PDERQGILRYN--A-S----S-
--TL------------------V---PTT---FR---P----A----Y-----ST-A---
C--RDEN---YDL-LKPIFPWAVE---PV-------K-----L-------NY-NDS----
QFDIGLKT-YKD-R-PE-----KG--D-------GFQWWAFGEN------PL-----WLN
FSNPT------------------ILNLE---------------N---K---------T--
-WD--P--N---------------YAVD--LV-VP-D-S-----KK-------------D
K--WVYIAI-T--A-PPAPLVN------RPDRVFAP---VAHPLHLHGHDFALLA-QGT-
--N-F------------T-DLD------------TGKVK----LKWDNPPRRDVALIP--
----A----G-------------GYLVVAFKAD-NPGSWLFHCHIAWHASSGLAIQILEQ
QE-RLK------------------------------------------------------
-------------
>ur|A0A8K0KVJ9|196_728|3e-91|Elsinoe
------------------------------------DLDG--GVP-------NTGRTRH-
-----YTFVVD-EKI--IAP-DGV---S-K--PGIVIN---------------GQFPGP-
---------------MIEANWGDWI----------EVKVINRLA------EGTSLHWHGF
LQ-KDTPYYDGVPSVMQCPIAP-GSSFTYRFRADLYGS----SWYHSHYSAQYAGGALGP
MIVHGP----NNAR-YDYDLGPVMLQDWYH-ADYRDLV-KQVMTP----------GAG--
----P--P---VSDNVLINGKMNYA---------C-E---G------KGRCT---PNAGV
SKF----KFRTGKKHRLRIINSSADATYKFSIDNHTLTVIANDFVQIEPYTTNV------
----VTLGVG--QRTDIIVEA---KL---------PS-------D-S-AVYMRA-DI---
---------IC--SP--------------TL-------VTGAAAVVYYD--R-A----N-
-TSA------------------L---PTT---NT---S---------VTPEQ-KA-H---
C--GNDD---LSL-TKPYFKYTPD---PS------PP-----T-------TQ--------
DINI-------A-L-QT-----NA--T-------GFSLWTMNNQ------TF-----RGD
FNDPV------------------LLEAK-L-------G-----K---T---------K--
-FA--A--E---------------RNV------YN-F-------GS-------------N
S--SIRLVI-Y--N-YF------------------Q--FGPHPMHMHGHNVFVLA-EGY-
--G-K------------W-DG----------------HV----VNADNPQRRDTQIVQ--
----A----ARALPGGQPREVEPAYIVLQIRAD-NPGVWPLHCHIAWHVSGGLYVNIMER
PK-DIS---ER---------E-I-------PM------VMAQTCRDWWKWTNH----N-V
VD-----QIDSGL
>ur|A0A218ZJH3|69_593|3.7e-91|Marssonina_coronariae
-------------------------------------------PP-------TTGVTRV-
-----YDFTIT-RSV--IKP-DGV---S-K--NVILIN---------------GQFPGP-
---------------TIEANWGDQI----------MVTIHNKIT-D-PG-EGIGIHWHGF
LQ-KKTQYYDGVASVQQCPIAP-GSSFTYNFQADTYGT----TWYHSHYSAQYADGLFGP
IVIHGP----KNSA-YDIDLGAIMLSDYFH-KSYFDIL-EGVLSDTF--------DFSLI
----V--P---ASDNTLINGKGVYD---------C-S---TT-----TLPCT---ANAGL
SKF----RFRKGKIHRLRLINTGAEAIQRFSIDGHNLTVISNDFVPIQPYTTKV------
----VTLGVG--QRVDVLVTA---NV---------GG------LT-D-SFWMRS-NV-SI
---------PC--SV--------------SN-------QPYGLAAIGYD--L-A----P-
-LTQ------------------A---PKS---KP---W----N----V--PD-PA-T---
C--ANDD---LAL-TVPFYPITPP---AQ------SD-----F-------IQ--------
QYDI-------N-F-AP-----NA--S-------NIFQWSVNGQ------TF-----RGN
YNAPV------------------LLLAN-L-------G-----N---T---------T--
-YP--P--E---------------WNV------YN-Y-------GT-------------N
G--SVTFVV-N--N-PA------------------G--FPAHPMHMHGHNFFVLH-QGP-
--G-A------------W-DG----------------TV----TNPSNPMRRDVIQVP--
----G----G-------------NHVAVQIVTD-NPGAWPFHCHIAWHVSGGLYITILEQ
PE-KIK---AI---------N-I-------PQ------TLAQGCREWAAFTGT----T-V
IN-----QIDSGL
>ur|J3PEH0|57_595|6.6e-91|Gaeumannomyces_tritici__strain_R3-111a-1
-----------RPW-G-D------------KTIVGTNPYH--GCP-------TTGVIRS-
-----YDFTLS-RAT--IAP-DGY---E-V--PALLVN---------------GAFPGP-
---------------TIEANWGDTI----------QVTVHNNIT-G-PE-EGTAIHWHGL
LQ-RGTPWEDGVPGVSQCAIAP-QKSYTYQFRADMYGT----SWYHSHFSAQYSGGIFGP
MVIYGP----EGLG-YDVDLGPVMLTDWYH-KGYLQII-EEMLAP----------NGSPR
-------V---FSDNNLINGKNNFD---------C-T---KK-AAGDNTKCT---SNAGI
SKF----KFQTGKTHRIRLINSGADGVQRFSIDQHTMTVIANDFVPIKPYDAKV------
----VTLGVG--QRVDVIVKA---DA---------GA------SK-S-AYWMRS-NL-TS
----------C--TL--------------AR-------QPLAVAAIYYD--E------D-
-TGA------------------D---PTS---TP---W----D----V--AD-PG-T---
C--ANDD---LAL-TEPLFPI-PA---YN------PS-----Y-------DH--------
TYNV-------E-L-FR-----NA--S-------NVTLWKFDGV------SA-----RVN
MNAPP------------------LLLAN-L-------G-----N---T---------S--
-FP--A--E---------------WNV------HN-V-------GR-------------N
T--SIRMVV-V--N-KT------------------P---ASHPMHLHGANFQVLA-EGV-
--G-Q------------W-DGT---------------TV----VNAQNPMRRDVQQIR--
----G----G-------------GYLVLQFESD-NAGAWPFHCHIAWHASGGFFSTFLVQ
PD-EIK---EF---------Q-I-------PL------SVAQTCRDWAAYTQT----N-V
PL-----QIDSGL
>ur|A0A168CDI7|493_1025|9.3e-91|Ascosphaera_apis_ARSEF_7405
------------------------------------------QTP-------KTGRTRH-
-----YEFTIE-RAI--SNS-DGY---I-K--DSLAIN---------------GQIPGP-
---------------LIEADWGDVI----------EVTVHNHIK-T-PE-EGTSIHWHGF
FM-KDSPWFDGIPGVVQCPIAP-GASFTYRFIAERPGT----TWYHSHYSAQYGGGLYGP
MVVYGP----SHAN-FDIDIGPIFVSDYYH-KEYFKIV-QDLVGT----------DQSL-
---WH--P---PSNNSLINGRNIHAR-------RC-----GTNLTESTLGCG---EEPGL
SKF----SFRSGKIHKLRLINPGAMGTMKFSIDGHRLMVIALDMVPIHPYTTDY------
----VVLSVG--QRMDVLVRA---SR---------GP-------D-D-AYYMRA-AQ-IG
--------IPC--GF--------------SL-------NPFAKALILHE--N-A----S-
-DAI------------------L---PDE---SH--------PHK--MAGNE-DL-T---
CISAQQP---LVG-TGPLDSRQIS-----K-----PH-----I-------TK--------
RFLV-------T-S-QI-----NA--T-------GHQNYAVNGS------VF-----HAN
YNHPL------------------LLQVH-R-------G-----D---L---------D--
-FE--P--S---------------LNV------HN-L-------GN-------------N
K--VVRVII-E--S-ET------------------E---GPHPMHLHGHDILVLA-AGS-
--G-K------------W-DG----------------MT----LNEGNPLRRDVHVLP--
----P----G-------------GHLVLQFESD-NPGVWAFHCHIAWHLSLGFYTNLLTH
PE-KVR---KR--K------E-I-------AR------IIPKTCRAWDEWSKS----H-L
VA-----EIDDG-
>ur|A0A438N7G6|7_527|1.1e-90|Exophiala_mesophila
------------------------------------------QAP-------DTGVVRT-
-----YDFVVS-RGV--LAP-DGY---Q-R--SLTLVN---------------GQFPGP-
---------------TIEANWGDTI----------EVKVTNNIS-A-PL-EGTAIHWHGF
LQ-HRNQWMDGTSGFTQCPIAP-QKSFTYRFRAELFGT----TWYHAHYSSQYADGVVGP
IVIYGP----SEED-YDIDLGPILLSDYYH-RNSREIV-KEIVSA----------RPGLP
--PPK--P---VSDNNLINGKMNFD---------C-S---T--ATITTAKCF---NNAGF
ARF----KFQAGKRHRLRLINSGADAIQRFSIDGHKMMVIENDFVAVEPYETEV------
----VTLGVG--QRTDVIVEG---VG---------SP-------T-A-AYWIRS-NA---
---------TC--AE--------------SR-------QPSALAIVQYE--Q-T----E-
-PMV------------------L---PRS---TP---W----S----V-----PD-S---
C--DNDP---LEK-TIPLYKMSPG-----A-----PE-----A-------TS--------
TLSM-------T-A-GQ-----DE--S-------GVWQWQMNSS------SF-----RAD
VSYPS------------------LLQAQ-T-------G-----N---L---------T--
-FP--R--E---------------RNV------IN-T-------GP-------------A
K--SYLFVL-N--N-KS------------------P---VSHPMHLHGHNMYILA-VGH-
--G-V------------W-DG----------------SI----VRPENPQRRDVQNVP--
----A----N-------------GYMVWQADAD-NPGSWAFHCHIAWHAAVGLTVDILEH
PE-QIV---NL---------A-V-------PD------DVYRVCHDWREAFAT----G-K
IE-----LLDSG-
>ur|A0A8H4IYE7|74_608|1.6e-90|Botryosphaeria_dothidea
---------------------------------------M--GIP-------DTGVTRE-
-----YDFTLT-YQD--IAP-DGV---T-K--RGVVVN---------------GQYPGP-
---------------TIEANWGDWI----------QVTVHNGLG-EEEN-EGTSMHWHGF
LQ-KESQWMDGVPGVQQCPIPP-GESFTYRFRAEQYGT----TWYHSHYSAQYSGGAAGP
LIVHGP----DSSS-YDIDLGPVMVSDWYH-SQYYDAV-KQTMQA----------VPAGA
SPPPP--P---QSDNNLIQGFGEFD---------C-S---LT-----DKPCV---ADAGV
AKF----KFTAGKKHRLRLINSGSEAMQRFSIDGHKMTIIAHDFVPVEPYEVTA------
----LTLGVG--QRADVVVEA---TG---------KP-------T-D-AFWMRS-EI-GL
--------DAC--NI--------------FN---KN--ASEALAVVLYD--S-A----D-
-PMA------------------V---PSS---TA---Q----PD---A-KL---T-S---
C--TNDD---ISV-GLPLQNILPD---PN------PS-----V-------TT--------
ELYV-------D-N-LY-----NG--T--------HYLWHFGGE------SY-----RAD
FNDAL------------------LMQIQ-Q-------G-----N---A---------E--
-FG--P--Q---------------SNV------HD-F-------GS-------------N
K--SVRFVV-Y--N-KI------------------P---APHPMHLHGHNFWVLA-DGV-
--G-T------------W-DG----------------TV----ANPNNPQRRDVHILQ--
----P----AQGST--------PGYMVVQIELD-NPGLWPFHCHIAWHVSAGLYLNVLER
PD-DIK---NL---------Q-I-------PG------SIGDQCKSWGDYTAT----H-S
VD-----QIDSGL
>ur|A0A9P9IYY2|201_728|2.5e-90|Dendryphion_nanum
-------------------------------------------MP-------DTGVTRT-
-----FELNVA-YQT--IAP-DGV---T-R--NGVTIN---------------GQFPGP-
---------------LVEANWGDWL----------LFKVKNDLT----D-EGTTIHAHGF
FQ-KDTSWYDGVPAVDQCPITPNGGTLDMLFRADRYGT----SWYHSHYSAQYSGGAYGP
MVIHGP----KHAE-YDIDIGPITLEDWFH-ADYYTLV-ENTMKG---------------
---SF--P---PSNNVLINGKMNYP---------C-V---NT-----TLPCE---PNAGV
SKF----RFESGKKHLLRLINTGAEGTQKFSIDGHSLTVVAQDFVPVEPYITNV------
----VTLSVG--QRTDIIVEA---TG---------KV-------G-D-VYWMRS-QL-GT
--------QHC--TL--------------ND----GI-SPNAVAAVYYE--N-A----D-
-IES------------------I---PTT---ES---D---------VTAEQ-LA-S---
C--KNDP---LTI-GAPLCKIPIE-----E-----PA-----I-------TE--------
RIDF-------E-F-RS-----NG--T--------NFIWFVNNS------SY-----RGD
YNQPI------------------LLQAK-N-------G-----D---L---------D--
-YK--P--E---------------WNV------FN-F-------NT-------------E
G--SVRLQL-V--N-HGL-----------------I---GGHPMHLHGHDFHVLA-EGF-
--G-D------------W-DG----------------AV----TNAENTVRRDVHTLQ--
----N----ARNTTEG----VVPSYIVIQYTSD-NPGVWPLHCHLAWHVSGGLFMNTLER
PD-DIQ---KQ--V--------F-------DE------DVFDGCKLWDAYTAS----N-P
PN-----QIDSGL
>ur|A0A6A6TBK0|46_607|3.4e-90|Lophiostoma_macrostomum_CBS_122681
---ACNDADHRGCW-V-TDPTGT-------EFNISTDYEI--SAP--------EGIERT-
-----YNIEIT-ENP--IAP-DGT---L-KP-LAKLVN---------------GQYPAP-
---------------IIEACWGDTL----------IVNVKNSLP----D-NGTTIHWHGV
RQ-LGSNQMDGVNGVTQCPTAQ-GESFQYKFKVTQYGH----SWYHSHYSAQYPDGVHGG
LLFHGP----TSDN-WDEEWAPIIVNDWVH-NSSFQEF-YKSLTF-----------PV--
---DT--P---TMDSIVVNGTGRFQ---------S-----G----------------GDY
FRQ----TFQAGKRYLIRIINGSSNFHFQWSIDNHDFTVVSADFVAIEPYKTNY------
----LSVGIG--QRYSVIVEA---KPD-----VASS--------D-G-KYWMRT-EW-TN
-D------KAC--GGEPPR-GLN------ST----L--EMSRTGIISYA--D-A----G-
--SG------------------DEL-PST---SR---H----N----V-----TI-D---
C--HDEP---YDK-LVPVVPWTVG---AP-------A-------------NDVANY----
TYEGGTDI--TN-K-GT-----WH--G-------AVYRWSLMDY------PL-----WLN
FSDPL------------------LLDTE---------------N---A---------S--
-KN--P--N---------------YAV------VD-Y-NY----SG-------------D
E--WVYIVI-T--G-GDNPAHEG------IFNKSNA---TPHPTHLHGHDFAILA-QSP-
--N-P------------W-DPA--------------NPG----FNLDNPPRRDSAMLP--
----A----A-------------GYLAIAYKPD-NPGAWVLHCHIAWHAGSGMAFNVLER
PD-DIS---YA--V------G-D-------LA------PNRAGCAKWDTWTAA----H--
-------------
>ur|A0A2J6SWF6|52_590|7.6e-90|Hyaloscypha_bicolor_E
-----------------------------------TNPYV--DSP-------NTGVLRK-
-----YDLTVG-RGT--AAP-DGY---L-K--NSLLIN---------------GQFPGP-
---------------LLEANWGDTI----------QVTLHNQIT-G-PQ-EGVALHWHGI
LQ-KSTPWMDGVPAISQCPIPY-GQSFTYSFIADLYGS----SWYHSHYSAQYSGGLFGP
MIIHGP----PTLP-YDIDVGPILVTDYYH-RDYLTVL-RDVMGT----------VPAKV
----P--A---FSDNNLINGRNNFD---------C-S---KV-AAGDTTPCV---SNAGL
SSF----KFTPGKTHLLRLINAGSEGMQKFSLDDHNMTVIANDFVPIIPYTTQV------
----VTLGIA--QRTDVLIYA---PA---------NA-------V-G-SYTMRS-SI-AG
--------YPC--SF--------------AH-------QPDATAIVYYG--T-S----P-
-GTS-----------------------TS---TP---W----PA---WVDSI-AN-S---
C--QNDP---VNQ-TVPWFPITPD---PA------PP-----V-------TQ--------
LVTI-------G-L-TT-----NS--S-------GHTIWTMNNV------AF-----RGD
YNAPI------------------LLLSN-S-------G-----N---N---------S--
-YP--FDPE---------------WNV------YN-F-------GS-------------S
S--SVRFVI-N--N-PT------------------G---FPHPIHLHGHNFFVLA-AGAP
GDG-N------------F-PDG---------------AL----TNPKNPQRRDVQVVP--
----P----N-------------SYIVIQLTSD-NPGAWPLHCHIAWHVSAGLYLTVLER
PA-DIK---NL---------K-I-------PS------IMAQTCREWSAFTNT----T-I
PD-----QIDSGL
>ur|A0A9P8C7Q8|67_584|9.6e-90|Amylocarpus_encephaloides
----------------------------------------------------------R-
-----YDFTIE-RKT--LAP-DGF---S-R--EFLTIN---------------GQFPGP-
---------------LIEANWGDTI----------QVTVHNKIF-A-PK-EGTALHWHGI
LQ-KESQWMDGVPAISQCPIPP-GGSFTYSFYADLYGT----SWYHSHYSAQYAGGLVGP
MIIHGP----DPHR-YHIDIGPILLTDHYH-EDYFSLV-EKTIST----------NINDV
----V--Q---LSDNNLINGKNN-----------C-S---AV-----NTACA-STGGAGV
STF----RFRPGKIHKLRLINAGAEAIEMFSIDGHNMTVVANDFVPVRPYDTQV------
----VTLGIG--QRTDVLVRA---PN---------DA-------S-G-SYTMRS-SI-AA
----------C--SL--------------SV-------NPHAIATVYYG--N-R----A-
-PTT------------------L---ATT---TA---W----PA---FLSSV-AN-N---
C--ANDD---LSL-TQPLFPMRPN---PN------PP-----T-------TK--------
NIAI-------G-F-GQ-----NA--T-------QFWQWTMNGV------SF-----RAN
YNNPI------------------LLLSK-M-------G-----N---N---------S--
-YP--DSPE---------------WNV------YN-F-------GS-------------N
S--SIRMVI-E--N-PG------------------F---AAHPIHLHGHNFWVLD-VGT-
--G-T------------W-DGS---------------NV----VRPNNPQRRDVQIVP--
----A----G-------------GYLVMQITSD-NPGAWPLHCHIAWHVSAGLYVTVLER
PD-DIA---HL---------R-I-------PA------VMAQTCRDWAAFTGV----N-I
VN-----QIDSGL
>ur|A0A6A6SQ68|78_614|1.4e-89|Lophiostoma_macrostomum_CBS_122681
------------------------------TYNILTDYED--HYP--------QGVTRK-
-----YTLHIT-NET--VYA-DGC---E-NS-EAKLFN---------------AQYPGP-
---------------WIEACWGDDI----------EVTVHNHLP----C-NGTSIHWHGL
RQ-LNNVENDGVNAVTQCPIAP-GQSHTYKFHARQYGT----SWYHSHYSLQYGDGLAGP
LTIHGP----SSGN-YDAAKDPILMTDWNQ-RSAFEDF-SYSLDK----------AAKF-
---PL--P---RMTSILLNGTGRAP---------P-----G--ACTNQKE-------TKL
HTL----SFQKGVRYLLRLINTSVDTAFIFSIDSHKLTVIEADFVPINNYTTES------
----VLIGIG--QRYHVIVEA---KPE-----VIES--------N-G-NYWIRT-LP-AT
---------GC--ETFRDK----------YN----I--TNSTAGIVRYG----L----S-
--EK------------------N---PTS---AN---W----N----F-----ST-N---
C--SDEP---YDK-LIPVVNWTIP---DT-------P-----I-------SD--------
EMDVNLVP-ANT-T-PYFPQGPDA--E-------GLVRWKLFKG------PL-----WLN
FSDPT------------------ILNSA-A-------S-----S---H---------T--
-FL--S--E---------------LSVN-----TT-I-S-----SK-------------D
Q--WLELLI-T--G-PHAPGP--------------V---LAHPIHLHGHDFAILA-QGN-
--E-T------------F-DSA--------------IAV----IKRVNPPRRDVALLP--
----T----N-------------GYLLIAFKLD-NPGVWLMHCHIAWHASSGLAMQIMEN
VD-RMK-------I------N-D-------ER------KLHDMCRTWDEWY---------
-------------
>ur|A0A136J059|44_595|1.8e-89|Microdochium_bolleyi
---SCSTKNDRSCW-L-KGPKGE-------RYDINTDYET--KFP--------EGKTRK-
-----YYLEVD-KMT--ING-DGI---D-NV-EGK-------------------------
---------------------GDII----------EVTVKNKLK----Y-NGTTIHWHGL
RQ-LNSNEMDGVNGVTQCPIAP-NDTSTYRFRAMQYGT----SWYHSHYSLQYADGLAGP
ITIYGP----SSFP-YDSGIDPILMTDWNH-RSAFQDW-QRQLT-------------N--
---VPSFP---KMNSALMNGIGNFA---------------G------SFP-------HER
FNK----TVEAGKKYLLRLINTSVDTTWIFSIDNHNLTVMSSDFVPIEPYNTSQ------
----VVLGIG--QRYHVVLHA---GPIDNDTFPADP--------D-N-NYWIRM-VA-AT
---------DC--KGFED-----------GN----E--PDERQGILRYN--S-S----S-
--TT------------------V---PTT---FR---P----K----Y-----SV-A---
C--RDED---YNN-LKPIHKWSID---PV-------P-----LF-----SDNQNAAE---
QFDIGKDY-YPK-R-PA-----AG--N-------NFTWWSFGDK------PL-----WLN
FSDPT------------------ILNLN---------------N---K---------T--
-WN--P--D---------------YVV------IP-E-D-----RA-------------N
A--WVYLVI-T--A-PGVPQTK------FKDRSFFP---VAHPMHLHGHDFALLA-QGT-
--N-S------------S-ELQ--------------NAK----LKFDNPPRRDVALLP--
----S----G-------------GYLVIAFKAD-NPGSWLFHCHIAWHASSGLALQILER
QA-DLR---EM--M----TGK-R-------LA------ETRRVCKKWDEWFSNP------
-------------
>ur|A0A0G2E294|23_479|2.4e-89|Phaeomoniella_chlamydospora
---------------------------------IDTDYYT--KVP-------DTGVTRE-
-----YWLELV-NTT--ASP-DGY---E-R--IVLTVN---------------GTVPGP-
---------------TLYADWGDTV----------KVHLSNSLE----N-NGTSLHFHGI
RQ-NYTNPEDGVASITQCPTAP-GDSITYEWRATQYGT----TWYHSHFSLQAWDGVFGG
IIINGP----ASSN-YDEDAGMLFLNDWSH-NTADYLY-HSAQV-------------D--
---GP--S---NLHNGLINDTNTYE---------D-D---D-----GNET-------GSR
FTM----AVTSGKSYRMRLVNGAIDTHFKFMIDNHTLTVMSTDLVPIEPYNTTV------
----LSIGIG--QRYDVVVTA---DQ---------DD------VA-T-DFWMRA-IP-QE
---------AC--SD--------------DD----S--VDNIKGIFHY---G-T----ST
DDAE------------------T---PST---SA---Y----S----F-----TD-T---
C--LDES---VDD-LVPVVSYDAS---TS-------T-----Y-------SD--------
SEDA-------A-V-AY-----NS--D-------NLFRWYLSDT------TF-----EVE
WENPT------------------LLQIY-D-------G-----A---T---------S--
-WS--N--A---------------SHV------VE-V-D-----GT-------------D
N--WVTVVI-E--T-ST------------------A---VPHPIHLHGHDFLILA-QGT-
--G-T------------Y-SD---------------NVT----LSEDNPPRRDIAMLP--
----S----S-------------GYLVFALQ-----------------------------
------------------------------------------------------------
-------------
>ur|A0A8H7W535|63_585|3e-89|Leotiomycetes
-------------------------------------------------------VIRA-
-----YDFTIT-RGW--AAP-DGY---Y-K--DVMLVN---------------NQFPGP-
---------------LIEANWGDTI----------QVTVHNQIT-A-PE-EGTALHWHGI
LQ-KDMQWMDGVPGVQQCPIVP-GGSFTYSFLADLYGT----TWYHSHYSGQYAGGVVGP
LIIHGP----STVA-YDTDVGPIILSDHYH-REYFEIV-KDTMST----------DINKI
-------Q---LSDNNLINGRNNFD---------C-T---KK-AAGDTRQCF---SNAAT
SKF----RFYPGKVHRLRLINAGAEATLMFSIDGHTMKVIANDFVPILPYDTKV------
----VTLGVG--QRTDVLVTG---LA---------GT-------P-A-PVVMRS-YI-AA
----------C--SL--------------FN-------QQVAKAMVYYK--T-Q----D-
-AAAA-----------------M---PNT---SP---W----PE---FTTAV-AN-Q---
C--ANDN---LAL-TKPWYPITPA---AV------PS-----T-------TR--------
NVAI-------N-F-GQ-----NA--T-------GHWLWTMDGS------SF-----RVN
YNQPV------------------LLLSK-M-------G-----N---N---------S--
-YP--T--N---------------WNS------YN-F-------GS-------------N
A--TVRIHV-Q--N-PG------------------F---AAHPMHLHGHNFWVLA-EGT-
--G-T------------W-DGT---------------TI----INAANPQRRDTQMVR--
----A----G-------------GYLVIQIDQD-NPGAWPFHCHIAWHVSAGLYITVLER
PA-DIA---NL---------P-I-------PS------IMAQTCRDWAAYTNT----T-V
VD-----QIDSGL
>ur|A0A093Y5F1|67_600|4.4e-89|Pseudogymnoascus_sp._VKM_F-3808
---------------A-N----------------NTDPK---NSP-------NTGITRH-
-----YNFTIK-RGK--AAP-DGY---E-K--DVILIN---------------GEFPGP-
---------------LIEANWGDWI----------EVRMDNEIT-E-PE-EGTSVHWHGF
FQ-KETPWYDGVPSITQCPIAP-GSSFTYRFRAHVYGT----TWYHAHYSGQCSAGLTGP
IVIYGP----SHVE-YDEDLGPIMVQDWFH-KDYFTII-EGVMSN----------DTAL-
---QA--Q---FSDNTIINGRMPYN---------C-S---LV---TDGTPCS---SNSTY
SKF----KVTPGKTYKLRLINTGAGGFQYFTIDGHNLTIIANDFVPIQPYTVSS------
----VVLGIG--QRSDVLFTP---QG---------GS-------N-D-SIWMRK-NQ-HG
--------EFC--AR--------------TL-------QPEGKAIILYD--Q-A----P-
-LDS------------------I---PVT---NA---T---------ILPAD-DG-T---
C--HNDP---LNM-TVPVYPSTPP---EA-------S-----V-------TY--------
NITI-------D-Q-VT-----NA--T-------GHNLFEMNGS------TF-----QAN
YNNPI------------------LLLAN-Q-------K-----N---Y---------S--
-YP--YDPQ---------------WNV------ID-F-------GT-------------N
S--SVRIYV-F--N-NN------------------D---SPHPMHLHGHDMWVLH-EGV-
--G-E------------W-DG----------------TI----VNPENPQRRDTQNLP--
----P----H-------------GHIVFQYNLD-NPGVWVFHCHIAWHLSAGLSVSLMER
PT-EIT---QL---------E-I-------PF------IMDQTCVDWDLYTSR----N-V
VD-----QIDSGI
>ur|W9XQU4|186_732|5.7e-89|Capronia_epimyces_CBS_606.96
-----------------------------------TNPYR--SAP-------STGVVRS-
-----YNFVIA-RGT--IAP-DGV---E-R--SGLLIN---------------GGFPGP-
---------------TIEANWGDTI----------EVTVSNRIT-G-PE-EGTSLHWHGM
LQ-KGTPFEDGVPGITQCPIAP-GETFTYSFNADLYGT----TWYHSHYSAQYAGGVFGA
MIIHGP----VNAQ-YDQDLGPVLLTDYYH-KDYDTIV-EEVMGT----------DLSLI
----A--P---SSVNNLINGKGVYD---------C-T---LV----SNVTCT---PNAGL
SKF----QFTSGQSYRLRLINAGAEGLQRFSIDNHVLTVIAYDLVPIEPYTTTV------
----VTLGIG--QRADVIVHA---NG---------SS-------S-D-LVWMRS-TI-SS
---------YC--SV--------------AS-------QPDGLAIIYYQ--D-A----N-
-TTAATTNSSTNSTTTTTTA--E---PTS---TA---W----P----I---D-DT-S---
C--GNDA---LAE-TVPYYAITPP---STN-----TS-----A-------TV--------
QVAL-------N-F-EI-----NS--T-------GHFLWTMDGS------SF-----RVD
YNDPV------------------LMLAD-A-------G-----N---D---------S--
-YP--YDPE---------------WNV------YD-F-------GS-------------N
K--SFIVVI-N--N-ET------------------P---VAHPMHIHGHNMFVLN-EGL-
--G-S------------W-DG----------------SV----VNPTNPTRRDVQMLQ--
----P----Y-------------GYMAMQIDAD-NPGVWPFHCHIAWHVSGGLYVNILEH
PE-LIP---SA--I------E-I-------PS------SVNDLCTSWGSFTAQ----G-P
ID-----QIDSGL
>ur|A0A8H8RZL8|55_591|1e-88|Lachnellula
------------------------------------------YYP-------YTGVIRN-
-----YDFTVK-RER--KAP-DGY---S-K--PVLIIN---------------GQFPAP-
---------------LIEANWGDTI----------QVTVHNQIT-G-PE-EGTALHWHGL
LQ-KTSQWEDGVPGVSQCPIPP-GGSFTYSFIADLYGS----SWYHSHYSAQYAGGLVGP
MIIHGP----DTLK-YDIDKGPILLTDWYH-RDYNDIV-EDAVGT----------DINKI
----G--P---ASDSNLINGRNNFD---------C-A---TV-ATGDTASCI---SNAGI
TNF----RFSPGKLHRLRLINAGAEGIQKFSLDGHNMTVIANDFVPIIPYDTKV------
----VSLAVG--QRTDVLVRG---LA---------GA-------T-G-AYIMRS-SI-AA
--------APC--SL--------------SS-------NPDATAIVYYK--H-D----A-
-LTAG-----------------I---FNT---TA---W----PE---FLASV-AD-V---
C--VNDD---LTK-TVPWYPITPD---PN------PP-----T-------TK--------
VIDI-------D-F-HQ-----NE--T-------GNWLWYMNDV------SF-----RAN
YNQPI------------------LLLSN-M-------G-----N---N---------S--
-YP--DSPE---------------WNV------EN-F-------GS-------------N
S--SVRIVI-N--N-NG------------------AAGFLAHPIHLHGHNMFVLD-VGL-
--G-S------------W-DGS---------------TV----INPFNPQRRDVQILP--
----A----N-------------GYMVLQFTAD-NPGAWPLHCHIAWHVSAGLYVTVLER
PD-DIA---KL---------Q-I-------PS------VIAQTCRDWSAFTNT----T-V
LN-----QIDSGL
>ur|A0A7C8IES2|92_626|2.2e-88|Massariosphaeria_phaeospora
---------------K-Q------------TYNISTDYEE--QWP--------KGITRK-
-----YVLDIT-NET--LYP-DGC---K-ND-EAKVFN---------------ASYPGP-
---------------WIEACWGDDI----------EVTVRNHLP----C-NGTSIHWHGL
RQ-LNNLENDGVNAVTQCPIAP-GDSYKYKFHTRQYGT----SWYHSHYSLQYADGLAGP
LTIHGP----SSGN-YDASKDPILMTDWNQ-RSAFEDW-SWSLDS----------RSNF-
---AR--P---QMTSILLNGIGVAP---------D-----GLDTCTDERP-------TKR
YST----TFQKGVRYLLRLINTSVDTTFVFSIDGHNLTVVEMDFVPIEPYTNTS------
----VLIGIG--QRYHVIVEA---SPF-----APTP--------D-G-NYWIRT-VP-AD
---------GC--SAFKYD----------WT----I--QNSTTGIVRYG----P----S-
--DV------------------D---PSS---QP---N----D----F-----AT-K---
C--SDET---YSS-LKPIHPWTVP---NV-------T-----I-------SD--------
TMDVNFVN-ASG-L-PY-----YP--D-------GRRRWQMYKA------PL-----WLN
FSDPT------------------ILNFE-G-------S-----T---S---------N--
-WT--S--Q---------------LEVS-----TK-A-S-----AA-------------D
E--WVELLI-T--G-PQNFS---------------F---AAHPIHLHGHDFALLA-QDE-
--N-P------------Y-NAD--------------TVV----IKRDNPPRRDVALLP--
----A----N-------------GYLIIAFKVD-NPGVWLMHCHIAWHASSGLAIQILEN
TD-RIV-------F------H-D-------KP------ALLDTCSNWQTWY---------
-------------
>ur|UPI001E8DCAB4|70_592|4.7e-88|Aspergillus_melleus
-------------------------------------------PP-------DTGVTRY-
-----YNFTIS-RGD--TAP-DGY---A-K--SGLLIN---------------GQFPGP-
---------------MIEANWGDMI----------EVTVWNRIE-S-VE-EGLSLHWHGL
TQ-KKTPWEDGVPGITQCPIAP-GASFTYRFQADQYGT----SWYHSHYSAQYTDGAYGP
MIIHGPV--QPGAS-YDLDVGPVMISDYGH-ESYYTIL-EQILSI----------PPS--
----F--P---NVDNNLINGHGADN---------N-E------------------AGVGF
ARF----NFTSGKKHRLRLLNTGSNANQKFSIDGHVMTVIANDFVPLEPYTTEV------
----ITLGVG--QRTDVVVEA---AG---------KP-------E-D-AYWMRA-SI-DM
---------DCLNAT--------------AT-------YKTVRAAIYYE--K-A----D-
-SSA------------------T---PTS---NS---T----AS---LA----SN-N---
C--RNEP---LSS-TVPYYPQTPP---SR------VS-----T-------TE--------
TLEI-------T-L-AQ-----NA--S-------GNVLFFVNNV------TF-----RVN
YNTPV------------------LLLGC-H-------G-----N---F---------S--
-YP--ESPD---------------LNL------WN-F-------GA-------------N
S--SIRLVV-Y--N-LY------------------E---MQHPMHLHGHNFWVLA-EGR-
--G-T------------W-DG----------------VV----NNPQNPQRRDTQILQ--
----P----GSVEE--------PAYIVLEWQAD-NPGVWPLHCHMSYHVSAGLLLNIIEH
PQ-DFE---KF---------Q-I-------PR------SMVQTCREWAHFSGH----E-F
VN-----EIDSGL
>ur|A0A2G7FXL3|1_470|1.2e-87|Aspergillus_arachidicola
------------------------------------------------------------
----------------------------------MAIN---------------GSIPGP-
---------------TIYADWGDYV----------VVHVTNHLH-E-AK-NGTSIHWHGI
WQ-RGTNEHDGVVSITQCPTAP-GSSITYRWRAMQYGW----SWYHSHIGLQAWNGVFGG
IIINGP----ATAN-YDEDAGVMILSDWTH-ETADEMY-QFAQL-------------C--
---GP--P---ESPSALINGTNVFG---------S-G---N------HTR-------GSR
LKL----QVTKGKSYRLRLVNAALDSNFIFMIDNRYGSGAHRTVQHI-------------
--------FC--QRYDIIITA---DQ---------AS------LA-D-SFWIRA-IP-LQ
---------AC--SE--------------NG----D--PSNIRGILHYE--D------T-
--LS------------------V---PET---LS---F----I----Y-----PDET---
C--DDIQ---AAS-LVPHVPKSVP---PP-------D-----L-------QE--------
MVDA-------D-S-HK-----DA--K-------GLFRWYLNST------TM-----EIL
WEDPT------------------LMQIY-D-------G-----E---S---------A--
-FA--N--S---------------SAV------IS-L-P-----KA-------------D
Q--WFYLDI-E--T-RQ------------------P---IGHPIHLHGHDFFILS-QGQ-
--G-A------------W-DGS---------------------SRTENPPRRDTAMLP--
----S----N-------------GHLVIASQAD-NPGAWLMHCHIGWHTTEGFALQLLER
TD-EVV---GT--I--------D-------YE------LLQDTCESWIAYDEL----H-N
IV-----QEDSG-
>ur|F7VQ73|49_601|1.6e-87|Sordaria
------TPDGQYPW-G-N------------LTDWGNNQYT--ECP-------ITGAVRT-
-----YDFVIS-RGV--IAP-DGY---Q-R--DVLLVN---------------GAFPAP-
---------------LIEANWGDKI----------VVNVFNNIS-S-PE-EGTSIHWHGF
LH-QDTPWDDGAPGVSQCPIAP-GKSYTYEFKASLYGT----SWYHAHYSAQYAGGIVGP
IVVHGP----TQTK-YDIDLGPVMLSDWYH-RPYFDLI-KDMLAP----------GGSPR
-------V---PSDNNLINGKMNFD---------CAA---AA-AAGDKTPCT---PNAGI
AKF----KFQTGKTHRLRLVNSGADGVQRFSIDGHTMTVIANDFVPVKPYNVTA------
----ISLAVG--QRADVLVTA---NA---------GT------PQ-S-AFWMRS-DL-TR
----------C--SA--------------SK-------QPLALAAVYYD--Q-A----D-
-PDS------------------Q---PAS---RP---W----AD---AGDPN-RN-C---
G--ASDD---LDT-REPLYPIPVT---ET------PA-----V-------TK--------
EMKI-------E-A-YR-----NA--S-------DIFLFKFDAV------SS-----RVD
YNHPA------------------LDMVT-R-------G-----N---L---------S--
-FP--E--V---------------WNV------RD-F-------GD-------------A
K--TIRIVV-N--H-HG------------------P---GPHPMHLHGHNFYVLS-SGP-
--G-N------------W-DGK---------------TI----TRPRNPVRRDVEIVR--
----P----S-------------GHLVLQFDAT-NPGVWAFHCHIAWHASAGFFSSFVTQ
PE-EIE---RR--W---GGLG-K-------PR------KMEQVCGEWDAWSQI----K-V
VD-----QIDSG-
