# Supplementary material for: Plant Biomass Depolymerization by Oxidoreductases: Structural Characteristics, Synergy Mechanism, and Evolutionary Adaptation
Source: J Agric Food Chem. 2026 Jun 25;74(26):20104–25. doi: 10.1021/acs.jafc.5c16214 (PMC13353379; doi:10.1021/acs.jafc.5c16214)
Supplement: Supplementary file 1 [file jf5c16214_si_001.zip › AA2.fasta]

>5521|BphyDyPrx01| [Burkholderia_phytofirmans]|Betaproteobacteria|DyP-type_peroxidase_A|complete|
MANDQPPRPSRRGFLKAGGAAVAAGASLGASLATSQNALGKTQPHAADPQLAVEPFYGVHQGGIVTPQQSHTYVAALDLTTEKREDVIALLRAWTEAAARLTQGGTAAPLPTGDADQNKAAPDSGDVLGLGPNGLTITFGFGPGLFTHEGKDRYGLAARRPAALVDLPRFNGDQLIKEKTGGDLYIQACANDAQVAFHAVRQLSRMAYGTAAMRWGQAGFLSGPRGQTPRNLMGFKDGTNNPSTARPPLMNQFVWAGASADAPWMEGGTYTVVRRIRITLEHWDNTELDFQEQVFGRHKYSGAPIGKKNEFDAVDLKEEDKDGNPVIPENSHVRLSNQASNNGAQILRRSYSYNDGTNFYIERWPPWRQETEYDAGLIFIAHQSDPRTGFIPINDRLAKFDMMNQFTTHVGSAIFAVPPGAKPGSYIGAGLFET
>5522|RruDyPrx| [Rhodospirillum_rubrum]|Alphaproteobacteria|DyP-type_peroxidase_A|complete|
MSKPVDPGLFPAPALPLGRRHLLTGFGLTALGGSLAGLAASARADDRQTQSAPHATDAPVDGVASPNDTVAYLGVHQAGIVTPRPANGMVASFAVLADTPDALETLFKTLTARIAFLTVGGAVPQLDPKLPPADSGLLGPVIRPDALTITLSVGASLFDERPWLAPHKPRHLSRMTRFPNDALDADLCHGDLSIQICANTQDTTIHALRDLIKATSRQLVLRWKQEGTVPVIAPRPDDRPESARNFLGFRDGSANPDSSDAPTMDRVVWVGRQDGEPAWAVGGSYQAVRLIRNFVERWDRTPFGEQERIFGRTKITGAPLDKPDGHETDGPDYAADRDGRKTPLDSHIRLANARDAAAQENLILRRPFNYSNGVTKSGQLDQGLLFIAYQANLDRGFIAVQNKLNNEPLEEYIKPIGGGYFYTLPGIIEASDYVGSTLVAAARGVSP
>5523|MYspDyPrx02_JLS| [Mycobacterium_sp.]|Actinobacteria|DyP-type_peroxidase_A|complete|
MTGGSRRTGLSRRTFFAGALGTGAAVGVGAALSGCSDARPAAPVSGARFVPFDGPHQTGITSVPIPEQGLIASFNVLSKDRAGLAATLAELTDEIRGLMAGRPPEVRDPAYPPVDSGILGEKPPPDNLSVVVGVGASLFDDRFGLADRKPRELETMPFLANDRLDPKLSHGDVSIILEAGHTDTVQFALRQLMRRTRSHLVLRWMVDGYARGIGAGPASEAATPRNLLGFKDGTSNLDPEDDALMDRHVWVGPDDGEPDWAVGGSYQAVRIIRMFVEFWDRTRLAEQEAIFGRRKVSGAPIGMTDEFADPDYAEDPDGKRIKLDAHIRLANPRTAETEQNLILRRGFSYSRGFDGAGRLDQGLAFVSYQRSLEKGFLTVQRRLKGEPLEEYILPVGGGFFFMLPGVTGEDRFLGDRLVD
>5526|MYspDyPrx01_JLS| [Mycobacterium_sp.]|Actinobacteria|DyP-type_peroxidase_A|complete|
MGERFSRRALLGAGAAAAGIAGVGLTATAGARGLGPAAVATEPFHGVHQAGIATRPQAYTTLVALDLRTGHADRATLRSIMRLWSEDAARLTQGLPALADTEPELAADPARLTVTVGYGPELFDAVGLTAHRPATLRPLPNFAVDRLESRWCGGHLLLQLCGDNLLTLSHAYRVLTKNVRTMAAIRWIQRGYRAPTGPSPAGTSMRNVMGQVDGTVSLDGAALDDHVWCSGSDQPWFAGGTVLVLRRIRAEMDTWDQVDRHSKELFVGRRLGSGAPLTGSREHDEPDFAAAVNGIPVIPENSHIALARHRSDAERFLRRPYNYDDTPPVGQISDSGLLFLAYQSDPASQFVPAQQRLSDADALNPWITPVGSAVFAIPPGAPEGGYLGQQLLEM
>5532|PfDyPrx01_PfO1| [Pseudomonas_fluorescens]|Gammaproteobacteria|DyP-type_peroxidase_A|complete|
MNDSEHFNLQRRRVLMGMGAAGVALAGTALSCPAMAAAPAQVTEAPSSDKTQDHHDFHGVHQTGIVTPRPAAGMLVSFDVLASDREDLERLFRTLNERIAFLMKGGPVAQIDPKLPPPDSGILGPVVTPDNLTITVSVGESLFDERFGLAAAKPKRLVRMVGFPNDALEADCCHGDLSLQFCSNTADTNIHALRDIVKNLPDLLLVRWKQEGSVPPQAPAKPGVPAQSARNFLGFRDGSANPDSNDGKAMDRIVWVQPGSDEPAWAAHGSYQAVRIIRNFVERWDRTPLQEQESIIGRVKTTGAPMGASHETEVPDYSKDPEGKLTKLDAHIRLANPRTAASQANLILRRPFNYSNGVNKNGQLDMGLLFICYQADLEKGFITVQTRLNGEPLEEYLKPVGGGYFFTLPGVTGDKDFIGRSLLNATQPKTTA
>5533|PdeDyPrx| [Paracoccus_denitrificans]|Alphaproteobacteria|DyP-type_peroxidase_A|complete|
MNDQGRLSTTRRTLLRQIGLGALGGTIAGSIGIHARAQDAKTAPQVVDAPPGHAETAAQHVPFHGRHQAGILTPRPASGIFAAFDVVVASLDDFERMLRLLTERAAFLTQGGEVPARDPKLPPADSGLLGPVIAPDNLTITLGLGASLFDRHDWLAGLKPARLQRMVQFPNDALDPALCHGDLSLQFCANLPDTNIHALRDIVKNLSEFLVLRWMIEGSVPPVPPAPDGSTPSARNFLGFRDGSANPDANDAALMERVVWTHGPDEPEWAHGGSYQAVRVIRNFVERWDRAPLAEQERIFGRTKMTGAPLDAPRASEYDVPDYAADPDGATTPPDSHIRLANPRTPKSERNLMLRRPFNYSRGVLRNGQLDQGLLFIAYQADLEAGFIAVQNQLNGEPLEEYIKPVGGGYFFALPGAAVGDYLGASLVNAARRS
>5535|RpDyPrx| [Rhodopseudomonas_palustris]|Alphaproteobacteria|DyP-type_peroxidase_A|complete|
MKAHDQDAAGSSSDAPASPQRRGLLLGLAAGSLGLMPSAAPAAVTTPAAVSSLVIPFHGPHQAGITTPQPYAGLVAAFDVLAENREELRQLFITLTTRAEFLMHGGTPPELDEALPPADSGVLGPTIKPEHLTMTVAVGASLFDGRFGLAPLKPKQLAEMEDFPNDALDAELCHGDLMIQFCAETPEEVIHALRDIVKATPDLLAIKWKQEGFAATHGARSGPIGTGRNLLGFKDGTANADIRDDAMMNAYVWVQPDAGEPAWSVGGSYQVVRLVRNFVERWDRTPLSEQEAIFGRARNSGAPLGKADEFDEPGYPADPNGEKIPLTSHIRLANPRTPEATARLIRRGFNYSNGVSKSGQLDMGLLFVSFQSDLAQGFIATQNRLNGEPLEEYIKPFGGGYYFVLPGVAAPGGHLGQGLFADAASLPTPSQQAPAKAPSNKG
>5540|BxDyPrx01| [Burkholderia_xenovorans]|Betaproteobacteria|DyP-type_peroxidase_A|complete|
MANDRPPRPSRRGFLKAGGAAVAAGASLGAGLAAPQNALGKTQPHAAADPQMAVEPFYGAHQGGIVTPQQSHTYVAALDLTTEKRDDVIALLRAWTEAAARLTQGGTAAPLPTGDAGDNKAAPDSGDVLGLGPCGLTITFGFGPGLFTHEGKDRYGLAARRPAALVDLPRFNGDQLIKEKTGGDLFIQACANDQQVAFHAVRQLSRMAYGTAAMRWGQSGFLSGPRGQTPRNLMGFKDGTNNPSTAKPQLMNQFVWAGASADAPWMEGGTYTVVRRIRITLEHWDNTELDFQEQVFGRHKYSGAPIGKKNEFDAVDLKEEDKDGNPVIPENSHVRLSNQASNNGAQILRRSYSYNDGTNFYIERWPPWRQETEYDAGLIFIAHQGDPRTGFIPINDRLAKFDMMNQFTTHVGSAIFAVPPGAKPGSYIGAGLFET
>5868|EcoDyPrx01_536| [Escherichia_coli]|Gammaproteobacteria|DyP-type_peroxidase_A|complete|
MQYEDENGVNEPSRRRLLKGIGALALAGSCPVAHAQKTQSAPGTLSPDARNEKQPFYGEHQAGILTPQQAAMMLVAFDVLASDKADLERLFRLLTQRFAFLTQGGAAPETPNPRLPPLDSGILGGYIAPDNLTITLSVGHSLFDERFGLAPQMPKKLQKMTRFPNDSLDAALCHGDVLLQICANTQDTVIHALRDIIKHTPDLLSVRWKREGFISDHAARSKGKETPINLLGFKDGTANPDSQNAKLMQKVVWVTADQQEPAWTIGGSYQAVRLIQFRVEFWDRTPLKEQQTIFGRDKQTGAPLGMLHEHDVPDYASDPEGKVIALDSHIRLANPRTAESESSLMLRRGYSYSLGVTNSGQLDMGLLFVCYQHDLEKGFLTVQKRLNGEALEEYVKPIGGGYFFALPGVKDANDYLGSALLRV
>5869|SsoDyPrx01| [Shigella_sonnei]|Gammaproteobacteria|DyP-type_peroxidase_A|complete|
MQYKDENGVNEPSRRRLLKGIGALALAGSCPVAHAQKTQSAPGTLSPDARNEKQPFYGEHQAGILTPQQAAMMLVAFDVLASDKADLERLFRLLTQRFAFLTQGGAAPETPNPRLPPLDSGILGGYIAPDNLTITLSVGHSLFDERFGLAPQMPKKLQKMTRFPNDSLDAALCHGDVLLQICANTQDTVIHALRDIIKHTPDLLSVRWKREGFISDHVSRSKGKETPINLLGFKDGTANPDSQNDKLMQKVVWVTADQQEPAWTIGGSYQAVRLIQFRVEFWDRTPLKEQQTIFGRDKQTGAPLGMQHEHDVPDYASDPEGKVIALDSHIRLANPRTAESESSLMLRRGYSYSLGVTNSGQLDMGLLFVCYQHDLEKGFLTVQKRLNGEALEEYVKPIGGGYFFSLPGVKDANDYLGSALLRV
>5870|EcoDyPrx01_K12| [Escherichia_coli]|Gammaproteobacteria|DyP-type_peroxidase_A|complete|
MQYKDENGVNEPSRRRLLKVIGALALAGSCPVAHAQKTQSAPGTLSPDARNEKQPFYGEHQAGILTPQQAAMMLVAFDVLASDKADLERLFRLLTQRFAFLTQGGAAPETPNPRLPPLDSGILGGYIAPDNLTITLSVGHSLFDERFGLAPQMPKKLQKMTRFPNDSLDAALCHGDVLLQICANTQDTVIHALRDIIKHTPDLLSVRWKREGFISDHAARSKGKETPINLLGFKDGTANPDSQNDKLMQKVVWVTADQQEPAWTIGGSYQAVRLIQFRVEFWDRTPLKEQQTIFGRDKQTGAPLGMQHEHDVPDYASDPEGKVIALDSHIRLANPRTAESESSLMLRRGYSYSLGVTNSGQLDMGLLFVCYQHDLEKGFLTVQKRLNGEALEEYVKPIGGGYFFALPGVKDANDYFGSALLRV
>5871|SboDyPrx01| [Shigella_boydii]|Gammaproteobacteria|DyP-type_peroxidase_A|complete|
MQYKDENGVNEPSRRRLLKVIGALALAGSCPVAHAQKTQSAPGTLSPDARNEKQPFYGEHQAGILTPQQAAMMLVAFDVLASDKADLERLFRLLTQRFAFLTQGGAAPETPNPRLPPLDSGILGGYIAPDNLTITLSVGHSLFDERFGLAPQMPKKLQKMTRFPNDSLDAALCHGDVLLQICANTQDTVIHALRDIIKHTPDLLSVRWKREGFISDHAARSKGKETPINLLGFKDGTANPDSQNDKLMQKVVWVTADQQEPAWTIGGSYQAVRLIQFRVEFWDRTPLKEQQTIFGRDKQTGAPLGMQHEHDVPDYASDPEGKVIALDSHIRLANPRTAESESSLMLRRGYSYSLGVTNSGQLDMGLLFVCYQHDLEKGFLTVQKRLNGEALEEYVKPIGGGYFFSLPGVKDANDYLGSALLRV
>5872|EcoDyPrx01_UTI89| [Escherichia_coli]|Gammaproteobacteria|DyP-type_peroxidase_A|complete|
MQYEDENGVNEPSRRRLLKGIGALALAGSCPVAHAQKTQSAPGTLSPDARNEKQPFYGEHQAGILTPQQAAMMLVAFDVLASDKADLERLFRLLTQRFAFLTQGGAAPETPNPRLPPLDSGILGGYIAPDNLTITLSVGHSLFDERFGLAPQMPKKLQKMTRFPNDSLDAALCHGDVLLQICANTQDTVIHALRDIIKHTPDLLSVRWKREGFISDHAARSKGKETPINLLGFKDGTANPDSQNDKLMQKVVWVTADQQEPAWTIGGSYQAVRLIQFRVEFWDRTPLKEQQTIFGRDKQTGAPLGMLHEHDVPDYASDPEGKVIALDSHIRLANPRTAESESSLMLRRGYSYSLGVTNSGQLDMGLLFVCYQHDLEKGFLTVQKRLNGEALEEYVKPIGGGYFFALPGVKDANDYLGSALLRV
>5873|SflDyPrx01| [Shigella_flexneri]|Gammaproteobacteria|DyP-type_peroxidase_A|complete|
MQYKDENGVNEPSRRRLLKGIGALAGSCPVAHAQKTQSAPGTLSPDARNEKQPFYGEHQAGILTPQQAAMMLVAFDVLASDKADLERLFRLLTQRFAFLSQGGAAPETPNPRLPPLDSGILGGYIAPDNLTITLSVGHSLFDERFGLAPQMPKKLQKMTRFPNDSLDAALCHGDVLLQICANTQDTVNHALRDIIKHTPDLLSVRWKREGFISDHAARSKGKETPINLLGFKDGTANPDSQNDKLMQKVVWVTADQQEPAWTIGGSYQAVRLIQFRVEFWDRTPLKEQQTIFGRDKQTGAPLGMQHEHDVPDYASDPEGKVIALDSHIRLANPRTAESESSLMLRRGYSYSLGVTNSGQLDMGLLFVCYQHDLEKGFLTVQKRLNGEALEEYVKPIGGGYFFSLPGVKDANDYLGRALLQV
>5874|BsDyPrx01| [Bacillus_subtilis]|Firmicutes|DyP-type_peroxidase_A|complete|
MSDEQKKPEQIHRRDILKWGAMAGAAVAIGASGLGGLAPLVQTAAKPSKKDEKEEEQIVPFYGKHQAGITTAHQTYVYFAALDVTAKDKSDIITLFRNWTSLTQMLTSGKKMSAEQRNQYLPPQDTGESADLSPSNLTVTFGFGPGFFEKDGKDRFGLKSKKPKHLAALPAMPNDNLDEKQGGGDICIQVCADDEQVAFHALRNLLNQAVGTCEVRFVNKGFLSGGKNGETPRNLFGFKDGTGNQSTKDDTLMNSIVWIQSGEPDWMTGGTYMAFRKIKMFLEVWDRSSLKDQEDTFGRRKSSGAPFGQKKETDPVKLNQIPSNSHVSLAKSTGKQILRRAFSYTEGLDPKTGYMDAGLLFISFQKNPDNQFIPMLKALSAKDALNEYTQTIGSALYACPGGCKKGEYIAQRLLES
>5876|YpDyPrx01| [Yersinia_pestis]|Gammaproteobacteria|DyP-type_peroxidase_A|complete|
MRDKTGPKFGPYQPDDEAVSPSRRRLILGMGMVSGALVLGGAKTAQAADCRSPDVAGTQDERWQKQPFYGQHQAGVLTPQQAAMMLVAFDVLATDKTSLIRLFKLLTERLAFLTTGGRAPSVNAKLPPLDSGIMGPEIYPDNLTVTVSVGNALFDERFGLQGQKPLRLQRMTRFPNDSLDAGLCHGDVMLQICANTNETVIHALRDIIKHTPDLLSVRWKREGFISAHAARSKGQDTPINLLGFKDGTANPKISNKPLINNVVWVSNNAGEPAWAVGGSYQVVRIIRFKVEFWDRTPLQEQQTIFGRDKNSGAPLGMQHEHDEPNYAKDPEGKVIPMDAHIRLANPRTIETQRNLMLRRGYSYSLGVSNSGQLDMGLLFVCYQSDLAQAFLTVQERLNGEALEEYVKPIGGGYFFTLPGVADANHYLAQSLLEA
>5877|YpsDyPrx01_IP32953| [Yersinia_pseudotuberculosis]|Gammaproteobacteria|DyP-type_peroxidase_A|complete|
MRDKTGPKFGPYQPDDEAVSPSRRRLILGMGMVSGALVLGGAKTAQAADCRSPDVAGTQDERWQKQPFYGQHQAGVLTPQQAAMMLVAFDVLATDKTSLIRLFKLLTERLAFLTTGGRAPSVNAKLPPLDSGIMGPEIYPDNLTVTVSVGNALFDERFGLQGQKPLRLQRMTRFPNDSLDAGLCHGDVMLQICANTNETVIHALRDIIKHTPDLLSVRWKREGFISAHAARSKGQETPINLLGFKDGTANPKISNKPLINNVVWVSNNAGEPAWAVGGSYQVVRIIRFKVEFWDRTPLQEQQTIFGRDKNSGAPLGMQHEHDEPNYAKDPEGKVIPMDAHIRLANPRTIETQRNLMLRRGYSYSLGVSNSGQLDMGLLFVCYQSDLAQAFLTVQERLNGEALEEYVKPIGGGYFFTLPGVADANHYLAQSLLEA
>5878|EcoDyPrx01_APECO1| [Escherichia_coli]|Gammaproteobacteria|DyP-type_peroxidase_A|complete|
MQYEDENGVNEPSRRRLLKGIGALALAGSCPVAHAQKTQSAPGTLSPDARNEKQPFYGEHQAGILTPQQAAMMLVAFDVLASDKADLERLFRLLTQRFAFLTQGGAAPETPNPRLPPLDSGILGGYIAPDNLTITLSVGHSLFDERFGLAPQMPKKLQKMTRFPNDSLDAALCHGDVLLQICANTQDTVIHALRDIIKHTPDLLSVRWKREGFISDHAARSKGKETPINLLGFKDGTANPDSQNDKLMQKVVWVTADQQEPAWTIGGSYQAVRLIQFRVEFWDRTPLKEQQTIFGRDKQTGAPLGMLHEHDVPDYASDPEGKVIALDSHIRLANPRTAESESSLMLRRGYSYSLGVTNSGQLDMGLLFVCYQHDLEKGFLTVQKRLNGEALEEYVKPIGGGYFFALSGVKDANDYLGSALLRV
>5880|EcoH7DyPrx01| [Escherichia_coli_0157:H7]|Gammaproteobacteria|DyP-type_peroxidase_A|complete|
MQYEDKNGVNEPSRRRLLKGIGALALAGSCPVAHAQKTQSAPGTLSPVARNEKQPFYGEHQAGILTPQQAAMMLVAFDVLASDKADLERLFRLLTQRFAFLTQGGAAPETPNPRLPPLDSGILGGYIAPDNLTITLSVGHSLFDERFGLAPQMPKKLQKMTRFPNDSLDAALCHGDVLLQICANTQDTVIHALRDIIKHTPDLLSVRWKREGFISDHAARSKGKETPINLLGFKDGTANPDSQNDKLMQKVVWVTADQQEPAWTIGGSYQAVRLIQFRVEFWDRTPLKEQQTIFGRDKQTGAPLGMQHEHDVPDYASDPEGKGIALDSHIRLANPRTAESESSLMLRRGYSYSLGVTNSGQLDMGLLFVCYQHDLEKGFLTVQKRLNGEALEEYVKPIGGGYFFALPGVKDANDYLGSALLRV
>5924|MYspDyPrx01_MCS| [Mycobacterium_sp.]|Actinobacteria|DyP-type_peroxidase_A|complete|
MGERFSRRALLGAGAAAAGIAGVGLTATAGARGLGPAAVATEPFHGVHQAGIATRPQAYTTLVALDLRTGHADRATLRSIMRLWSEDAARLTQGLPALADTEPELAADPARLTVTVGYGSELFDAVGLTAHRPATLRPLPNFAVDRLESRWCGGHLLLQLCGDNLLTLSHAYRVLTKNVRTMAAIRWIQRGYRTPAGSSPAGTSMRNVMGQVDGTVSLDGAALDDHVWCSGSDQPWFAGGTVLVLRRIRAEMDTWDQVDRHSKELFVGRRLGSGAPLTGSRERDEPDFAAAVNGIPVIPENSHIALARHRSDEERFLRRPYNYDDTPPVGQVSDSGLLFLAYQRDPASQFVPAQQRLSEADALNPWITPVGSAVFAIPPGAPEGGYLGQQLLEM
>5925|MYspDyPrx01_KMS| [Mycobacterium_sp.]|Actinobacteria|DyP-type_peroxidase_A|complete|
MGERFSRRALLGAGAAAAGIAGVGLTATAGARGLGPAAVATEPFHGVHQAGIATRPQAYTTLVALDLRTGHADRATLRSIMRLWSEDAARLTQGLPALADTEPELAADPARLTVTVGYGSELFDAVGLTAHRPATLRPLPNFAVDRLESRWCGGHLLLQLCGDNLLTLSHAYRVLTKNVRTMAAIRWIQRGYRTPAGSSPAGTSMRNVMGQVDGTVSLDGAALDDHVWCSGSDQPWFAGGTVLVLRRIRAEMDTWDQVDRHSKELFVGRRLGSGAPLTGSRERDEPDFAAAVNGIPVIPENSHIALARHRSDEERFLRRPYNYDDTPPVGQVSDSGLLFLAYQRDPASQFVPAQQRLSEADALNPWITPVGSAVFAIPPGAPEGGYLGQQLLEM
>5926|MvaDyPrx01| [Mycobacterium_vanbaalenii]|Actinobacteria|DyP-type_peroxidase_A|complete|
MAEQRWTLNRRRLLTGGAAVAAGAALTQCATAGSSTPTGFGSATEPFHGRHQAGIATPPQAHALFVALDMAPSADRSPRDTLIAMLRLWSSDAARLTAGQPALADTEPELAQHPSRLTVTVGIGPHVFDRIGLAHRRPDSVSELPAFSTDRLDRRWCGGDILLQICADDRVAVAHAARVLLKNVRTLTVQRWRQDGFRTARGADKSGATMRNLMGQVDGTANPREDAELDRYVWDDGSQQPWFAGGTVLVIRRIRSELDTWDELDRTSKELTLGRRLDTGAPLTGEGEFDEPDLAATENGIPVIPPNSHVALARRQSDDERFLRRGYNYDDPPTVGTTDAGLIFAAYQRDPARQFVPVQRRLAEADAMNPWITTIGSAVFAMLPGVPEGGYLGQNLLG
>5927|MsmDyPrx01| [Mycobacterium_smegmatis]|Actinobacteria|DyP-type_peroxidase_A|complete|
MADGSSMRVNRRRLLTGGAAALAAGAVVTASGVANSAVVDHGFGTDAEPFYGPHQAGIATAPQAHGVFLAFDVKPTDTRSERDTVAAILRLWTVDAARLTAGRPAVADTEPELATRPARLTVTVGLGPGLLGRLGATVPRSARDLPEFGPDRLQERWSGGDLLLQICGDDPVSIAHATRVLTKNVRAMAVQRWRQAGFRNARGADRQGTSMRNLMGQVDGTVNLAPVEFDELVWLGDEVYPGLAGGTLMVLRRIEMQLDTWDELDRESKELTVGRTLDSGAPLTGHRETDEPDFTLARNGIPVIPPNSHIALARHRHDGERFLRRPYNYDDPPEPGQTSNTGLIFATYQRDIDTQFLPVQQRLAQFDALNQWTTAIGSSVFVILPGVRSPEGYLGQELLAG
>5928|NfaDyPrx01| [Nocardia_farcinica]|Actinobacteria|DyP-type_peroxidase_A|complete|
MAAGATGIGAAALTGFGRAPAPVTDASATEPFFGPHQAGIATPAQRHAAFVAFDLRPGVTGHDVAGLLKIWTGDAARLTQGLPALADTEPELAARPARLTVTIGLGPGAFVGRESRRPAWLRPLPSFPIDRLEPAWSDGDLLLQICADEATTVAHAVRVLSRAVTSLVTVRWVQRGFRDAAPGQTPRNLMGQVDGTVTLAPGADFDRLVWHDGADAPWLAGGTSLVLRRIAMQLDTWDEIDPEGRELTVGRRLDTGAPLTGTHEFDEPDFAAVDKHGIPVIPPSSHIARARHTHDGERFLRRAYNYDDAPQPGQISNSGLLFAAYQRDIDAQFLPVQQRLAEFDALNEWTTPVGSAVFAIPAGAREPGDYVGRALFES
>5929|SarDyPrx01| [Salinispora_arenicola]|Actinobacteria|DyP-type_peroxidase_A|complete|
MTGTNSRAVSRRGLLTGGALAAGGALGGAVAVTAVGSDDPSTHPAEPVAEVGLAVEPFHGTRQSGVATEPQAHGAFVALVLRPDTDRAALGRMLRLLSDDAARLTQGHPALADTEPELGLLPARLTVTFGFGPGLYQAANLDDRRPPSVAALPEFRIDKLQPRWSGGDLLLQICADDPLTVAHAQRVLVKDSRPFATVAWVQQGFRRAAGAEPGRTQRNLFGQLDGTANPKPGAPLETAVWVPDGPAWLRDSTTLVVRRISMNLETWDLLGRTDRELSVGRRLDTGAPLTGTDEHDEPDLTALGPDGLTVIPDFSHLTRSHVDEDRLRILRRPYNYDGVPSADGTADSGLIFASYQADITRQFLPIQRRLAERDLLNEWTTPIGSAVFAIPPGCPEGGWIGQQLLG
>5930|StrDyPrx01| [Salinispora_tropica]|Actinobacteria|DyP-type_peroxidase_A|complete|
MTGSSPRAVSRRGLLTGGALAAGGALGAAVAVTAAGSDDPATRPAATTPVAEIGLAVEPFHGTRQAGVATEPQAHAAFVALVLRPETDRKALGRMLRLLSDDAARLTQGRPALADTEPELGLLPARLTVTFGFGPGFYRAANLDERRPPSVAALPAFGIDRLSPRWSGGDLLLQICADDPLTVTHAQRVLVKDSRPFATVAWVQQGFRRAAGAEPGRTQRNLFGQLDGTANPKPGAPLETAVWVPDGPTWLRDSTTLVVRRISMNLETWDLLGRTDRELSVGRRLDTGAPLTGTDEHDEPDFTALGSGGLTVIPDFSHLTRSHVAEDRLRILRRPYNYDGVPSADGTADSGLIFASYQADITRQFLPIQRRLAERDLLNEWTTPIGSAVFAIPPGCSEGGWIGQQLLG

>3982|SfrDyPrx_NCIMB400| [Shewanella_frigidimarina]|Gammaproteobacteria|DyP-type_peroxidase_B|complete|
MGNQVMPREQLGICAEGNLHSVYLMFNANDGVEDQLRPSIANVAQYIYELTDQYADSAFNGFVGIGANFWDTFYPEARPALLKPFPAMSEGNRDAPAMEYDLFIHIRCDRYDILHLVANEINQMFEDLVELVDEERGFRFMDSRDLTGFVDGTENPKGRHRQQVALVGDEDEEFVSGSYVHVQKYMHNLSKWHRLPLKKQEDIFGRTKVDDIEYESEDKPLTSHTKRVNLKDPHGNSLEILRQSMPYGSIREQGLMFISVCRTPDHFEQMLRSMVHGDGHGNHDHLMLFTKALTGSSFFVPSLDFLTQFDDA
>4009|SonDyPrx_MR1| [Shewanella_oneidensis]|Gammaproteobacteria|DyP-type_peroxidase_B|complete|
MDIQNMPREQLGVCAEGNLHSVYLMFNANDNVESQLRPCIANVAQYIYELTDQYSDSAFNGFVAIGANYWDSLYPESRPEMLKPFPAMQEGNREAPAIEYDLFVHLRCDRYDILHLVANEISQMFEDLVELVEEERGFRFMDSRDLTGFVDGTENPKGRHRQEVALVGSEDPEFKGGSYIHVQKYAHNLSKWHRLPLKKQEDIIGRTKQDNIEYESEDKPLTSHIKRVNLKDENGKSIEILRQSMPYGSLKEQGLMFISTCRTPDHFEKMLHSMVFGDGAGNHDHLMHFTSALTGSSFFAPSLDFLMQFDN
>4676|DdDyPrx| [Dictyostelium_discoideum_(Slime_mold)]|Mycetozoa|DyP-type_peroxidase_B|complete|
MAQSTVLPMHCLYGIFLEGNLKIQKNDQEGLKKFKDNIKKFTLELDEIDKISPQSRIGGAICFSSDIWDTVTKKISKPKELKSVNTLSSYMPGTSQRDILIHIISDRMDTCFKLAQDTMRNFGEDQLDIKQEIHGFRRVEERDLTDFIDGTENPDGDELRTQYGLVAAGQPNEFGSYVFTQRYVHNLKKWYPEPLSVQQDTVGRTKKDSIEIPRDKRPITSHVSRTDLSENGKDLKIVRQSLPYGQITGEKGLMFIAYACSLHNIEKQLQSMFGQLDGKHDLLLKYTTPVTGSFYFAPSKKELLEL
>5527|MavpDyPrx02| [Mycobacterium_avium_subsp._paratuberculosis]|Actinobacteria|DyP-type_peroxidase_B|complete|
MVNIVAVRRHGVHVRVIHVPPVQPQPILAPLTPAAIFLVLTVDDGGEATVHEALQDISGLVRAIGFREPQKRLSAIASIGSDVWDRLFSGPRPAELHRFVELHGPRHTAPATPGDLLFHIRAESLDVCFELADRILKSMAGAVTVVDEVHGFRYFDNRDLLGFVDGTENPDGALAVSSTAIGDEDPDFAGSCYVHVQKYLHDMSAWTALSVTEQENVIGRTKLDDIELDDDVKPADAHIALNVITDDDGTELKIVRHNMPFGELGKSEYGTYFIGYSRTPRVTEQMLRNMFLGDPPGNTDRILDFSTAVTGGLFFSPTVDFLDDPPPLPAPGTPAAPPARNGSLSIGSLKGTTR
>5529|BfrDyPrx| [Bacteroides_fragilis]|Bacteroidetes/Chlorobi|DyP-type_peroxidase_B|complete|
MNSHQELFGGNIPQDVTGKQGENAIFIVYGLKQSDNTIKQVKDLCANFSALIRSMRNRFPEMQFSCTIGFGADAWKQLFPEQGNPKELKTFETIKGAKYTAVSTPGDILLHIRAKQMGLCFEFASIIDEKLKGVVDSIDETHGFRYMDGKAIIGFVDGTENPAVDENPYHFAVIGDEDPDFIGGSYIFVQKYIHDMTTWNSLPVEAQEKVIGRHKYNDVELSDEEKPQNAHNAVTNIGDDLKIVRANMPFANTSKGEYGTYFIGYASTFSTTHKMLENMFIGDPVGNTDRLLDFSTPITGTLFFAPSYDLLAKLGE
>5530|BtheDyPrx| [Bacteroides_thetaiotaomicron]|Bacteroidetes/Chlorobi|DyP-type_peroxidase_B|complete|
MNPFQNSFGGHIPQDVAGKQGENVIFIVYNLTDSPDTVDKVKDVCANFSAMIRSMRNRFPDMQFSCTMGFGADAWTRLFPDKGKPKELSTFSEIKGEKYTAVSTPGDLLFHIRAKQMGLCFEFASILDEKLKGAVVSVDETHGFRYMDGKAIIGFVDGTENPAVDENPYHFAVIGEEDADFAGGSYVFVQKYIHDMVAWNALPVEQQEKVIGRHKFNDVELSDEEKPGNAHNAVTNIGDDLKIVRANMPFANTSKGEYGTYFIGYASTFSTTRRMLENMFIGSPAGNTDRLLDFSTAITGTLFFVPSYDLLGELGE
>5531|PfDyPrx03_PfO1| [Pseudomonas_fluorescens]|Gammaproteobacteria|DyP-type_peroxidase_B|complete|
MGVTIIDTPDPQAVCSPITSAAIFIVATLNAEAEAAEKVRGWCADIAGLTRSVGKRVPSGNLSCVCGFSSSAWDRLFGSPRPASLHDFREFGVEGRRAVSTPGDLLLHIRADQMDLCFELATQLMSALDGTVTVTDEVQGFRYFDMRSIIGFVDGTENPVGRKAEHFTLVGDEDQPFSGGSYVLVQKYLHNMKAWNELPVEAQERVIGRTKLSDIELDDSVKPSNSHSALTTITKDGEEVKILRDNMPFGRPGAGEFGTYFIGYARSPEPLEQMLENMFVGKPPGNYDRLLDFSTAVTGSLFFVPSADLLEELAER
>5537|PfDyPrx02_PfO1| [Pseudomonas_fluorescens]|Gammaproteobacteria|DyP-type_peroxidase_B|complete|
MSYYQPGILATPVPPQARHLFFALDSVEALPQAIDNLLNLVDGKSAVVGFGESLAKALKVNIDGLRSFPALTGVGVENPSTQHALWVWLHGVDRGDLLNRSTALEAALAPALRLVQMQEAFRHKDGHDLTGYEDGTENPHDEAAIAAALQSDGADGLVGGSFAAIQQWQHDLKGFHALSAEDKDNIMGRRLSDNEEIDDAPVSAHVKRTAQESFAPEAFVVRRSMPWIEGDRAGLMFLAFGFSLDAFEAQLRRMSGLEDGITDGLYRISRPITGGYYWCPPLQNGHLDLRALRIG
>5542|CconDyPrx| [Campylobacter_concisus]|Epsilonproteobacteria|DyP-type_peroxidase_B|complete|
MSVNSQEVTQAPGNNTVFQTWILKGDKKACKEGFAKLCALVVNLNKTAKVRFGANENVNCVLGVGHDAWKKLEISKELPKELVNFKAIKGDKHEAVSTKGDIHIHIRALNAADCFDMAQNIKEVLFKFAELTDETQGFKYHDGRAIIGFVDGTENPDGEDRDLFAKVGKEDAKFKGGSYVFVQKYFHKMKEWNATSVSEQEKVIGRSKEYDIEMDESVKPTNSHSSAANVGDDKKVVRGNMPFTEGSKTGTYFIAYASTFSTVELMLKKMFIGEPKGNSDRLLDFSTPVTGALYFAPTLDMLGDYEG
>5549|YpsDyPrx02| [Yersinia_pseudotuberculosis]|Gammaproteobacteria|DyP-type_peroxidase_B|complete|
MTQIQSGILLEHCRFAIFMEAKVQGEFEAIRQGCKKFCFALQELQQQFPNEHLGAVIAFGSDIWHDLSNGQGAKELKPFTALGKAPMIAPATQRDLLIHIQSLRQDINFTLAQAAVAAFGDAIAVEEETHGFRWVEERDFTGFIDGTENPQGESRPEVAVIADGEEDAGGSYVLVQRYEHDLKKWQRIPEHKQEQIVGRTKHGSEELPSDQRPDTSHVSRVDLKENGKGLKILRQSLPYGTASGKHGLYFIAYCARLHNIEQQLLSMFGSIDGKHDLLLGFSKPVTGSYYFAPSLTKLLSL
>5875|EcoDyPrx02_K12| [Escherichia_coli]|Gammaproteobacteria|DyP-type_peroxidase_B|complete|
MSQVQSGILPEHCRAAIWIEANVKGEVDALRAASKTFADKLATFEAKFPDAHLGAVVAFGNNTWRALSGGVGAEELKDFPGYGKGLAPTTQFDVLIHILSLRHDVNFSVAQAAMEAFGDCIEVKEEIHGFRWVEERDLSGFVDGTENPAGEETRREVAVIKDGVDAGGSYVFVQRWEHNLKQLNRMSVHDQEMVIGRTKEANEEIDGDERPETSHLTRVDLKEDGKGLKIVRQSLPYGTASGTHGLYFCAYCARLHNIEQQLLSMFGDTDGKRDAMLRFTKPVTGGYYFAPSLDKLMAL
>5879|YpDyPrx02| [Yersinia_pestis]|Gammaproteobacteria|DyP-type_peroxidase_B|complete|
MTQVQSGILLEHCRFAIFMEAKVQGELDAIRLGCKKFCQSLQELQQQFPDEHLGAVIAFGSNVWHDLSNGQGAKELKPFVPLGKGLAPATQRDLLIHIQSLRQDINFTLAQAAVAAFGSAIAVEEETHGFRWVEERDFTGFIDGTENPQGDKRPEVAVIADGEEDAGGSYVLVQRYEHNLNKWQRIPENEQEKIIGRTKLDSQELPSDQRPDTSHVSRVDLKENGKGLKILRQSLPYGLASGKHGLYFIAYCARLHNIEQQLLSMFGDIDGKHDQLLRFSKPVTGSYYFAPSLTALLSL
>5881|SsoDyPrx02| [Shigella_sonnei]|Gammaproteobacteria|DyP-type_peroxidase_B|complete|
MAFLFSGGTMSQVQSGILPEHCRAAIWIEANVKGEVDALRAASKTFADKLATFEAKFPDAHLGAVVAFGNNTWRALSGGVGAEELKDFPGYGKGLAPTTQFDVLIHILSLRHDVNFSVAQAAMEAFGDCIEVKEEIHGFRWVEERDLSGFVDGTENPAGEETRREVAVIKDGVDAGGSYVFVQRWEHNLKQLNRMSVHDQEMMIGRTKEANEEIDGDERPETSHLTRVDLKEDGKGLKIVRQSLPYGTASGTHGLYFCAYCARLHNIEQQLLSMFGDTDGKRDAMLRFTKPVTGGYYFAPSLDKLMAL
>5883|SflDyPrx02| [Shigella_flexneri]|Gammaproteobacteria|DyP-type_peroxidase_B|complete|
MSQVQSGILPEHCRAAIWIEANVKGEVDALRAASKTFADKLATFEAKFPDAHLGAVVAFGNNTWRALSGGVGAEELKDFPGYGKGLAPTTQFDVLIHILSLRHDVNFSVAQAAMEAFGDCIEVKEEIHGFRWVEERDLSGFVDGTENPAGEETRREVAVIKDGVDSGGSYVFVQRWEHNLKQLNRMSVHDQEMMIGRTKEANEEIDGDERPETSHLTRVDLKEDGKGLKIVRQSLPYGTASGTHGLYFCAYCARLHNIEQQLLSMFGDTDGKRDAMLRFTKPVTGGYYFAPSLDKLMAL
>6130|CtesDyPrx01| [Comamonas_testosteroni]|Betaproteobacteria|DyP-type_peroxidase_B|complete|
MTKAQAGILASLPEQGRYVFFTLAGAGADLQNSLKKLQTSVDGQQVVAGLGLQVLQELDKKLPLMREFPHLKGPQFEAPSTPYALCLWLRGDQRGELIALTAKLTNLLAPVFKLDHIVDAFVHQRSDNGHGRDLTGYEDGTENPEDDEAVVAGIAAELGAGLDGCSYWALQQWEHDYSAFGCMSTTEQDHAVGRRRSDNEELDDAPESAHVKRTAQESFEPEAFVVRRSMPWWSVSPQGSDRSGLMFSAFGCSFDAFEAQMRRMLGMDDGISDGLFRFSTPLTGCYFWCPPVCGGKLDLTVLGLQA
>9915|HjDyPrx| [Hypocrea_jecorina_(Trichoderma_reesei)]|Ascomycota|DyP-type_peroxidase_B|complete|
MNVPQPVQAPLTKSATFLVLTIANPSSPSSLKTIRSALASIHDLSKNVSIRDLNSNFSVTVGIGSAAWDLLIPPSSSSHLPKPSELHPFRPVHGQRHSAPATPGDLLFHIRSDRRDICFEFESQLLRLLGASVTVEDDTQGFRYFDARDLLGFVDGTANPSAAALPEAVLIAEQDDHKACVGGSYVVVQKYIHDMPSWRALSTSDQEAIIGRTKADNVELDDQAPGAQQPHKTLATIEDEHGNEHGILRDNMPFGSPGSGVFGTYFIGYSRRLWVVEKMLERMFVGDPPGKHDRILDFSTAVTGGTFYVPPGWVLGELDED
>9916|FoDyPrx| [Fusarium_oxysporum]|Ascomycota|DyP-type_peroxidase_B|complete|
MNPQAVESPLSQSATFLVLSATDNPDADKTIRSTLSSIADITKNISIRHQTANLSCTVGIGSSAWDRLTKLPRPNELHPFKEFKGSKHTAVSTPGDIFFHIRSDRRDMAFEFERQLMDRLGDAVKLEDETVGFRYFDTRDVLGFVDGTANPVGPDIKESVLVTAQDDSAAVGGSYVVVQKYLHDLKAWKTLKTEQQEAIIGRTKLDNIELDDADEGQQQSHKSLATIEDEGGSEHDILRDNMPFGSPAQGEFGTYFIGYSKKLWVIEKMLERMFVGVPPGMHDRILNYSKAVTGSTFFVPSADFLAGLDDD
>9917|GzDyPrx| [Gibberella_zeae_(anamorph_Fusarium_graminearum)]|Ascomycota|DyP-type_peroxidase_B|complete|
MSMLNVASCQAVDAVLTRCATFLTFKAKSDASNLAVIRATLGSISDLTKNVAIRDLRSNLTCTVSIGSDFWDRLTHAQRPKELRPLPVIKGRVHATVSTPADLLFHIRSDRRDLCFELERQVMDRFGNSVQLTDSTVGFRYFDARDLLGFVDGTANPVGQATMRSAIVTSETDEAAAGGSYVVVQKYLHDLAGWKKLKVEEQESIIGRTKVENMELDDAAEGKQAAHKTLASITDGNGNEVDIVRDNMPFGSPASDEFGTYFIGYSSKLWVIEKMLERMFVGSPPGMHDRILDYSTPVTGCTFFAPSADMLDSLADVED
>10121|OmaiDyPrx| [Oidiodendron_maius]|Ascomycota|DyP-type_peroxidase_B|complete|
MSRAAIQSQRVDAPLTQAATFLVLSVTDAPEAIQKVRSTLASISDLSKNVSIRDLNASFACTVGIGSDVWDRVTRLPRPAELHPFPAVKGAVHTAVSTPGDLLFHIRSERRDLCFEFERQLMDSLGDAVALIDETVGFRYFDVRDLLGFVDGTANPVGPAVPDSILVAEEDAHVVGGSYIVVQKYVHNLKGWSTLKAEQQEAIIGRTKLDNVELDDAESGQQSHKTLATIEDDDGNEYSILRDNMPFGSPGSGEFGTYFIGYSRRLWVIERMLERMFKGDPPGLHDRLLDFSKPLTGTTFFAPSASLLDGLGND*
>10122|HpulDyPrx| [Hysterium_pulicare]|Ascomycota|DyP-type_peroxidase_B|complete|
MSHRVPIEPQRVDAPLTQSATFLVLSVADTPDAIRTVRSTLASIDDLSKNVSIRDLGASFACTAGIGSNIWDRLTGLPRPAELHPFPTIKGKVHTAVSTPGDLLFHIRSERRDICFEFERQLMDLLGDAVTVVDETVGFRYFDVRDLLGFVDGTANPVGPDVSVSTLISEEDDASASGGSYIVIQKYVHDLKAWRSLPAEQQESIIGRTKLDNVELDDAISGHQQSHKSLATIEDENGDEHDILRDNMPFGSPASGEFGTYFIGYSRRLWVIEKMLQRMFVGDPPGMHDRLLDFSKPLTGTTFFAPSASLLASLDTD
>10123|TatDyPrx| [Trichoderma_atroviride]|Ascomycota|DyP-type_peroxidase_B|complete|
MSQQHQAVQASLTKSATFLVLTINPSSPSATKTVRSVLASVADLAKNVSLRDLNSHFSCAVGIGSDAWDALTAGTGLHRPAELRPFRPISGARHTAVATPGDLLFHIRADRRDICFEFERQLLCKLGDAAAVVDDTQGFRYFDARDLLGFVDGTANPVGPDVPDAVLIADEDAPCAGGSYVVVQKYVHDMAGWGRLSTEAQEAIIGRTKLDNMELDDRPDGHQQAHKTLATIEDEHGNEHGILRDNMPFGSPGSGVFGTYFIGYSRRLWVIEKMLERMFVGHPPGKHDRILDFSTALTGTTFYAPPASVLDRLGED*
>10125|NhaeDyPrx| [Nectria_haematococca]|Ascomycota|DyP-type_peroxidase_B|complete|
MNPQAVEAPLSQSATFLVLSAKDTSDASDTIRSTLSSIADITKNISIRHQTANLSCTVGIGSSIWDKIVNLPRPTELHPFKQVEGKKHTAVSTPGDLFFHIRSERRDLSFEFERQLMDRLGEAVKVEDETVGFRYFDTRDVLGFVDGTANPVGPDVTDAVLVTAQDDSAGVGGSYVVVQKYLHDLKAWRTLSTEQQETIIGRTKFDNIELDDAESGQQSHKSLATIEDADGSEHDILRDNMPFGSPAHGEFGTYFIAYSKKLWVVEKMMERMFVGDPPGLHDRILDFSKPVTGSTFFVPSASVLADLA*
>10131|AcarDyPrx01| [Aspergillus_carbonarius]|Ascomycota|DyP-type_peroxidase_B|complete|
MHRIGHLLVRHSSRPFPQPLHSLSRCLSSFLPSIPPSTSTIHPRRPFPLPIKHHHPRPQSTMTSRTTIRPQSVDAPLTQFATFLVLTVNSTTPSALSTVRTTLAALSDLTKNITIRDLSARFTCTVGIGSAIWDPLTRLPRPAELRPFPDIHGAVHTALATPGDLLFHIRSERRDLCFEFERQLLDRLGDAVTVVDETEGFRYFDMRDLLGFVDGTANPIGPAVPEAVLVTQEADTAGVGGSYVVVQKYLHDLAAWKSLSTEQQEAIIGRTKVDNIELDDAEAGAQQSHKSLATIEDENGEEHAIVRDNMPFGAPGKGEFGTYFIGYTARLWVIETMLQRMFVGEPSGKHDRILDFSTPTTGGTFFAPSAGEQQGYLARGLDVATGRVSTHGPSRGGNPGSLHHPHKRAVYSAASDRAFKGPGAIGVHLHKMLVQKRMQEMNG*
>10132|AflDyPrx01| [Aspergillus_flavus]|Ascomycota|DyP-type_peroxidase_B|complete|
MNRIPRSRNIVHNIFSQGYRSRPLPRSPLLKSLASQPTATISSAGHISRPLTPQLRTRLPPTSANMSSRVPIEPQRVDAPLTQSATFLVVSVKDSSDAIKTVRSTLASVDDLSKNVSIRDLAAQFACTVGIGSNIWDRLTGLPRPAELHPFREIKGEKHTAVSTPGDLLFHIRSDRRDLCFEFERQLMDLLGDSVTVIDQTVGFRYFDVRDLLGFVDGTANPVGPSVSDTILVAEEDTSGTGGSYIVVQKYVHDLQAWKSLSSEKQEAIIGRTKWENIELDDADEGQQQSHKSLATIEENGEEHEILRDNMPFGNPSSGEFGTYFIGYTRRLWVIEKMLERMFIGNPPGLHDRLLDFSKPLTGVTFYAPPASVLAGLEDD
>10133|AorDyPrx01| [Aspergillus_oryzae]|Ascomycota|DyP-type_peroxidase_B|complete|
MNRIPRSRNIVHNIFSQGYPSRPLPRSPLLKSLASQPTATISSAGHISRPLTPQLRTRLPPTSANMSSRVPIEPQRVDAPLTQSATFLVVSVKDSSDAIKTVRSTLASVDDLSKNVSIRDLAAQFACTVGIGSNIWDRLTGLPRPAELHPFREIKGEKHTAVSTPGDLLFHIRSDRRDLCFEFERQLMDLLGDSVTVIDQTVGFRYFDVRDLLGFVDGTANPVGPSVSDTILVAEEDTSGTGGSYIVVQKYVHDLQAWKSLSSEKQEAIIGRTKWENIELDDADEGQQQSHKSLATIEENGEEHEILRDNMLFGNPSSGEFGTYFIGYTRRLWVIEKMLERMFIGNPPGLHDRLLDFSKPLTGVTFYAPPASVLAGLEDD
>10134|AteDyPrx| [Aspergillus_terreus]|Ascomycota|DyP-type_peroxidase_B|complete|
MSARVPMTPQPIDAPLTGSATFLVLSVKDDPEAIRTTRSALASIDDLTKNVSFRDLKASFACTVGIGSDIWDRLTGLPRPAELHPFREVKGKVHTAVSTPGDLLFHIRAERRDLCFEFEKQLMDILGDAVTVVDETNGFRYFDVRDLLGFVDGTANPVGQALPVSTLIDTEDASATGGSYIVVQKYLHDMKGWRSLPAEQQEAIIGRTKLDNVELEDAESGQQSHKSLNTIEDDDGNELSILRDNMPFGSPGSGEFGTYFIGYTRRLWVIEKMLERMFVGDPPGLHDRLLDFSTAKTGTTFFAPSASTLASLDPD
>10135|PmDyPrx| [Penicillium_marneffei]|Ascomycota|DyP-type_peroxidase_B|complete|
MSAGTAVSIQPVDTPLTASAIFLVLTIRNADEDSLQNIRSILAGIGGLSKNVAIRDPNAAFACTAAIGADIWDLLTGLPRPAELHPFREIKGKKHVAISTPGDLLFHIRSERRDLCFEFERQLLDQFGDMVEVVDETNGFRYFDLRDLLGFVDGTANPVGPNVHPAILVAEEDDAQNVGGSYIVIQKYLHDLTAWKKLSTEQQEAIIGRTKFDNIELDDAGANQQKAHKTLTTIEDEDGNEQSIVRDNMPFGSPASGEFGTYFIGYSRRLWVIERMLENMFIGNPPGLHDRILDFSRPVTGTAFFAPSASVLSKLG
>10191|TviDyPrx| [Trichoderma_virens]|Ascomycota|DyP-type_peroxidase_B|complete|
MSVPQAVQAPLTKAATFLVLTINPSPSAINTIRSALSSIADLSKNVSLRDLNSQFSCTVGIGSDAWDALTAGTGLHRPKELHPFRQIAGARHTAVSTPGDLLFHIRADRRDICFEFERQLLLKLGDAAAVVDDTQGFRYFDARDLLGFVDGTANPIGPDVPPAVLIADEDSDCAGGSYVVVQKYVHDMAGWTGLSTEAQEAIIGRTKMDNMELDDQPDGHQQAHKTLATIEDEAGNEHSIMRDNMPFGSPGSGVFGTYFIGYSRRLWVIEKMLERMFVGDPPGKHDRILDFSTPLTGTTFYAPPAWVLDQLGSD*
>10192|PEchDyPrx01| [Penicillium_chrysogenum]|Ascomycota|DyP-type_peroxidase_B|complete|
MSTHRVPIAPQRVDAPLTQSATFLVLSVTNKPNAIENVRSTLAGVDSLAKNVSIRDLNAQFACTVGIGSDIWDRLTGLPRPSELHPFREIKGAKHTAVSTAGDLLFHIRSERRDICFEFERQLLDQLGDSVSVVDETVGFRYFDVRDLLGFVDGTANPVGLAVPGSVLVAEEDESASGGSYIVVQKYSHDLPGWKDLSTEQQERIIGRTKIDNVELDDATSGQRSHKTLNTIEDEDGNEHEILRDNMPFGSPGSGEFGTYFIGYTRRLWVIEKMLERMFVGDPPDLHDRILDFSKPLTGTTFFAPSASLLASLGSD
>11731|TstDyPrx01| [Talaromyces_stipitatus_(Penicillium_stipitatum)]|Ascomycota|DyP-type_peroxidase_B|complete|
MDYFRSLRSVHILGKKVYLKVISTLSSQHISKSNNEIRRHIPPFSKASTFNHTRKNKMSTSGAAVSLQPVDAPLTASATFLVLTVKNTDDALATVRSTLAGIASLSKNVAIRDPSAGFACTAAIGSDIWDRLTGLPRPAELHSFREVKGEKHVAISTPGDLLFHIRSERRDLCFEFERQLLDLLGDSVAVEDETTGFRYFDLRDLLGFVDGTANPVGPTIGSSILVAEEDDAKQHVVGGSYIVVQKYLHDLKAWKALKAEQQEAIIGRTKLDNIELDDAEPGQQQSHKSLATIEDEDGNEQSILRDNMPFGTPGSGDYGTYFIGYSRRLWVIERMLERMFIGDPPGLHDRILDFSKPVTGTTFFAPTASVLAKLG
>12490|CtaiDyPrx01_LMG19424| [Cupriavidus_taiwanensis]|Betaproteobacteria|DyP-type_peroxidase_B|complete|
MPMPTSLPEPQAVASSITRSAIFLVATLADGDAHAETVRAWCADVAAVVRAVGHRVPDGNLSCVCGFGSDAWDRLFGAPRPAALHPFREFGAGERMAPATPGDLLLHIRAEAMDLCFELATQLLGKLGDAVRVVDEVHGFRNFDMRAMIGFVDGTENPTGREAAGFTVIGEEDAGFAGGSYVMVQKYLHDMAGWNALPVEAQELIIGRRKLSDIELDASVKPSNSHSALTTLDDNGQEVKILRNNMVFGRPGAGEFGTYFIAYARSPAPIEQMLENMFVGRPPGNYDRLLDFSRAVTGGLFFVPSADLLEALADRGGAGQ
>12842|TaspDyPrx01| [Trichoderma_asperellum]|Ascomycota|DyP-type_peroxidase_B|complete|
MSQNQAVQASLTKSATFLVLTINSSSPSALKTIRSVLASVSDLAKNVVLRDLNSQFSCAVGIGSDAWDALTAGTGLGRPAELHPFRQISGAKHTAVSTPGDLLFHIRADRRDICFEFERQLLAKLGDAAAVVDDTQGFRYFDARDLLGFVDGTANPVGPAVPDAVLIAGEDAACADGSYVVVQKYVHDVKAWGGLSTEAQEAIIGRTKLDNMELDDQPDGHQQAHKTLATIEDDDGNEYSILRDNMPFGSPGSGVFGTYFIGYSRRLWVIEKMLERMFVGHPPGKHDRILDFSTALTGTTFYVPPPSVLESLGSD*
>13892|CgDyPrx| [Chaetomium_globosum]|Ascomycota|DyP-type_peroxidase_B|complete|
MAAKTKRLDDALLGAQRGLLMRAVFGQALTLYLKDKGQETCKTIVGIIAEISKNIVDNYPGSGLVAAFSPELWGTWHSRSIPISTKNIDRFKKFTLNQGDVLIFVKAPSHKIAEAIVNSVHQRLHDLSTRMEEVKMGKRKDTRIMGGRYVDGITNPNDPISLAEDILIDQTDSRGGLTGSCFGFTQKFEFDWPGIATQAADTQDEMIGRNPDGAALPQHAVHSHVHRAAIRNDNGDQLKLLRQALPYGSDHEHAGREKGIMFVAFCNDQQRFEDILQNLIGEVPERPVDKLMTVVHGVSGGYWYVPSADELKVAAVTGPEDVYEDPHWEVTSPNNDYLFYNSQDYLHRMAEGRYKEGDPPSRRLLSLMARTFSHWRDSWMKKQVFPRLPHLSKLLSEDQKGTLATIPIAVRKGLANQKTLAELLSNPRSQIAQENGLLRIEAKELIVGVIPDFTLGRGKEVVPYLSDEETMAAWLKGSLNEWSAMGHIVPGYDLLVRDGLKKMITDIKDKLAKVSDPASATASFYESCIISLEGVQGYLRNWAKIAQRAAIAAGMTAPDDVANMKDVEARMNRLADDAPESFQDAVQLIYSFHCCLHLVGELTPFGRLDQILYPYLSKGGGTTLEHAQEIIDCLWVKIGENAFVNRAFIYDYVTYGTTAVCGLGGNFPQGGGINQWVQQITVGGYKATDSATPECGANAVTMLCLKAARRIPVNAPTLSLRVHKDIPHEYLDEAAKGILSGGAQPILYNDDKLCPALKDSATANVVDLKWSRDYAADGCYEPMLAGASEFTFNNVAPLLALEQTLNEGSTYGEAGPEQLRGLKQTFRSKPAKEFKSFEDLKDTFVKQLEWLVVQCYNTMLDGYGNLANVCPSPLLSVLIQGCVEKGRDLTNGGSKFHIMAPLCVGMSNTIDSLYAIQKLVFDDETARVTLQELVKCLICDWGHNMIEPYENQLSGTADASERGLRYSELRNAALALPKWGSGDEEVNKLGDWLVQTCVDLCVKAIRHPNATIKAHLDNIKKTYGEDFEFIICPGIGTFEGYVGDGIPCGASADGRRSGMPIASDLSPVPAAQDLPASPAFRNIYQAMESTKYNSIEHGLSNAAPVDMNIPESFPLPELQKFVKKYAAGEVGSNLITLTCADLDTYQKSVRDPEKYNLVRVRMGGWTEFYATMFPAHQDQQQRRQYFTPWESGKKHADGKVVEVVWRDEHAREGAVPKPRVMLNELEVRS
>13893|GfujiDyPrx01| [Gibberella_fujikuroi]|Ascomycota|DyP-type_peroxidase_B|complete|
MGIKEILFGAQRGLPLPASFGQVLTIRLKSHDEETKKAILDIVRSLAQDIANNYTKCGLVAAFCPKLWGSWSGRDIPIHTEILDRKIKFRNTGGDVVLYIKATSKDLAAKIVNTVEKRLEAISMTIDKVVAGKRKDIRVGGGRYVDGITNPNDPVSLAEDVLISSPEEYRGASFAFTQKFTFDWPRIVTQSGDTEDEMVGRNPDGASLPQHATHSHIHRAHIRDKNQDQRKILRQALSFGNSGGHAGREKGLMFVAFCNEQPRFEHILKHLLGHEPENPLDRLMDVVKAHSGGYWYVPAANELGVPAVTSLDDVMEDSHWDVRSPNGYLFYNSQDYLHQMSQGRYIGGDPPKDRLLSLLGRTFSHWRDGWMDKQNFPRLPALTHFYNTKEDKAKVMSEPVPVRKGLANLKTLTLSLSDPESKTARFNGLLRIDPKELIVGVIPDFTLGRGKEVIPYLSKEETIDAWLKGSLNEWSAMGHVVPDYERLVQKGLGELHTELQVKTDNASQAKKKSFFHSALLSIKGVQGYLRNWTILAQNAAAHASNEDDKANMEDVSKRLTHLVDHPPRDFQDAVQLVFSMHCCLHLVGELTALGRLDQILWPFLEKDIISLGRAQEIVDCLWLKIGENAFVNRAFIYDYVSYGTTAVCGVGGNFPQGGGINQWVQQVTVGGYKATDSDTPEGGANEVTMLCLKASRRIPVNAPTLSLRVYKDMPEEYLDEAAKAILAGGAQPILYNDNKLCKGLRDSDPNLVSTAWSRNYAADGCYEPMFAGASEFAFNNVQPMLALEQTINQGATYGAAGPESLRGLKQTFRSMPAHKIKTFEQLQDIFLEQLEWLVIQCYNVMLENYGNLADICPSPLLSVLIDGCVEKGIDLTDGGARFHIMAPLCIGVSNTIDSLFAIQKLVYDEDTAMTTLPELVDCLINDWGFNMIEPFQDRHLGTASAAQYGVRYQQLRAMALALPKWGSGDEEVNRLGDWLIENLVRLCVDKFKSPALDTQKQEIAERHQGQDIKFVITPGIGTFEGYVGDGAPCGASADGRRNGMPIASDLSPVPAAQDLPPNPAFRNIYQAMESYKSDAVTYGLSNASPVDMNIDETFPLEDLKKFIKHYAQGTVGGNLITLTCANVKTYEEAVKDPEKYNLLRVRMGGWTEFYATMFPEHQGQHQRRQYFEP

>5520|MavpDyPrx03| [Mycobacterium_avium_subsp._paratuberculosis]|Actinobacteria|DyP-type_peroxidase_C|complete|
MQSAASVRDTMDSAKRWVTLGFTWNGLRALGVPGDALASFPEEFRQGMAARADILGDTGRNHPDNWVGGLAGADLHAIAILFARDDAEHARATNAHDDLLKRCQGVRRLSHLDLNATPPFNYAHDHFGFRDRLSQPVIEGSGEEPTPGSGAPLKAGEFILGYPDEVGPVANQPEPEVLSRNGTYAAYRRLREHVAVFRDYLRSVAGADRQEELLAAKLMGRWRSGAPLVLAPDEDDPELGADPLRNNDFNYKEMDPFGYACPLGAHARRLNPRDTAHNMNRRRMIRRGATYGPALPEGAPDDGEDRGIAAFIICASLIRQFEFAQNVWINDRTFHELGNEHDPICGTQDGTLDFTIPKRPIRRVLKGLPAFTTLTGGAYFFLPGINAMRYLAALGERS
>5524|SavDyPrx03-2| [Streptomyces_avermitilis]|Actinobacteria|DyP-type_peroxidase_C|complete|
MEAQASMNTTASSSAGDVRVEIDDVQSGALRPRPVPYEGKFILLRVDDRHAGRALLRRLLPVTSGGLPSVDRSQDAWVAVAFTYQGLRALGVPQESLDSFPRAFREGMAARAELIGDVGESAAAHWEAPFGTGDVHIALSALSSDTAQLDKELDRARVAYEDTPGVQVIWQQEVHQLPTGRTTFGFRDGISHPNIEGVGLPGSNPQEVPIKAGEFILGYPDETGSLPPMPSPDVLGRNGTYAAVRKIHTNVAAWRQYLRANTSSAQEEALLAAKMVGRWPSGAPLTLTPEHDDPELAADPHRVNNFLYREDDDRGFRCPAGAHIRRTNPRDATIIGDARMHRLIRRGTTYGPPLPEGVLEDDGAERGLVGVFIGAHLERQFEFIKAEWVNDGNFIGYPGEKDPVAGHHGGTGSVTIPEKPVRRRLRNLPSFVVTRGGEYCFVPGLRALRWLAELED
>5536|CviDyPrx| [Chromobacterium_violaceum]|Betaproteobacteria|DyP-type_peroxidase_C|complete|
MSIPYDDVQGTILRGYRVERARHFILRIDDKAGAAGLILKLVDGQLGLPPIATAQRGQQKPVHFLNLCFTRVGLSRLGLSDAQLQTFDASFYKGATDPGIAAGIGDCDDSAPEHWIGGLNDGQQVHALLSLWVDGGEAQLEPASATLRRAFAASGVTELSAQDAVALPDNRVHFGYRDSIAQPTIDGAPPRKRDVPDDQPVVATGEFLLGYLNESNGRYTLQPEELSLNSSFAAFRILEQDVPGFERFLQTYAAQLGMDAEMLAAKVCGRWRNGNPLTLMPSDAGAALPPDQLNAFHYVSDDVNQDDTLGLKCPIGSHIRRSNPRDGGVVGAGSPSHRIVRRAMPYGPEYDPAKPDQQKRGLIGYFINASLSNQFEFVTSQWALDSHFVKSATGPGGSEQGNAVFNISGEDVFLGVNHVDQSSFTDARPGAKGHGNKRITGFPRLIHTRGGAYCFFPSISGLRYLARLASG
>5545|MxDyPrx| [Myxococcus_xanthus]|Deltaproteobacteria|DyP-type_peroxidase_C|complete|
MLELDDIQSGVLRPRPSPYVATYILLRIDDRSAGRELMGRLCSVVATAAHPSSPTADCWLSVALTYHGLEALGVPRNSLDSFAWEFRQGMAARAKALGDDGESSPEHWEPPLGTSDVHVVLTALSPTQAQLETALERASKAVRELGGIEAIWRQDCHALSTGKEPFGFKDGISHPAVEGSGIPGSNPHEEPLKAGEFVLGYPDETGGVSPMPWPDVLGRNGTYVAFRKLHQRVAAFRQYLKATASSREDEEFLAAKMMGRWRSGAPLALCPHHDAPDLGADSSRNNAFLYSDDPTGYKTPPASHVRRANPRDASVAGVVRLHRMIRRGTAYGPELPEGILEDDGAERGLMFAFIGAHLGRQFEFVQSEWVNGGDFLGLGDAKDPLVGANDGTGVFSVPKRPIPRRMQGLPRFVVTRGGEYCFMPGLRALRWLADLRT
>5546|PpacDyPrx| [Plesiocystis_pacifica]|Deltaproteobacteria|DyP-type_peroxidase_C|complete|
MLELAQVQSNVLRGFRQGEAPKFVQYLFLQFASDRACRALIDALYPLVTSCEAYDQARSGAKQDPAKVGPCPVAVLNIGLSYACLELLGLGGNARALDERDHEATGAIEAFKCGMLERAESILGDRGPSAPEHWESGYRERLHAVISLASGDRGSLDTLRGEVDQRLANTAGVALVFEERGQHFDAPLEGKEHFGYTDGIAQPAVLGSGLESFPGDGTPGKRRGWSPLQPGEFVLGHIDESGQVQFGSQLFKNGSFMVFRKLAQHVARFHEYTAEVGRQRGESAEFVGSKMIGRWPSGAPLVLSPRKDNERLAANPKRNNDFRYTDDKDGTACPFGAHIRRNNPRDDPSGPLTSQTKLHRIIRRATPYGPFLPAGQADDGQDRGILFVVINADISRQFEFVQQNWVDEVLSSTHLTIPEDRDPLIATQTAGAKFLIPSGKRNEAPVIAWKLPTFVTTKGGAYFLLPSIDALYDIAKSIEWDQEGGECESGQPDENGGDGCEKSPAPAPEPSGAPG
>5547|SuDyPrx| [Solibacter_usitatus_(Candidatus_Solibacter_usitatus)]|Other Bacteria|DyP-type_peroxidase_C|complete|
MAEIVLELEDIQRGVLRPRPAPYAATYVLFRIDDRSAGRELMRRMRSVVDSAKPAGRSAEDTWVSVALSYQGLKMLGVPQASLDSFSIEFRQGMAARAKSLGDSGESSPEHWEKPLGSTDVHVVITAVAPGVPQLEAAFERARKSYQELNGVAAIWRQDCHVLPGEREAFGFKDGVSHPAIEGSGIPGTNPHEHPLKPGEFVLGYPDEMSEAPQIPQPDVLGRNGSYVVFRKLHQRVAEFRRYLKTNAADVAEEEFLAAKMMGRWRSGAPLALCPMHDDPALGVDAQRNNAFVFEDDAIGYKTPEGSHIRRMNPRDSNVAGVVRIHRMIRRGTSYGPLLPEGVLEDDGVDRGLMFAFVGAHPGRQFEFIQSEWMNDSAFFGGNTGRDPVSGSGDGTGTFDIPTRPIRRRLQGLPRFVVTRGGEYCFMPGLRALEWLGNLTT
>5548|DraDyPrx| [Deinococcus_radiodurans]|Other Bacteria|DyP-type_peroxidase_C|complete|
MPEMTLFKKLRELVHHNDKIDLDLDDIQATVLRERPEPYYGTHAMVRFDTAEGGRELLKRLLPHIASAEKWWDVKYAWTAAAISYEGLKKLGVPQDSLDSFPESFKVGMAGRAEHLFDVGENDPKHWEKPFGTGQVHLALTIFAENEENWQKALVIAEHELEATKGVTLLMREDFGAQPDSRNSLGYKDMISNPAIEGSGIKPFPGQGPAIKPGEFVLGYPGEAGVPLGMPKPEVLGKNGTFVALRKYHTNAGSFNRYLKENAEYTGGDAELLAAKLVGRWRSGAPLTLAPKEDDPELGHDPNRNNDFTYKNDPEGLEVPLGSHIRRMNPRDTKLELLTDVNIHRIIRRATAYGPAYDPKADSLAEDKVERGLYFIFISAKAMDTTEFLQKEWINKANFIGQGSERDPIVGLQDEDLTFTLPKEPVRQRLRGMDTFNVLRGGEYLFMPSLSALKWLSELK
>5891|NOpuDyPrx| [Nostoc_punctiforme]|Cyanobacteria|DyP-type_peroxidase_C|complete|
MTEQIIREVPAPNPLAGPEESVLYIPALGEPILRVNNIQGNILGGFNKDYQTLLFLEIENSNAFKEWLKTQIKFIATASEVIAFNRIFKSARERRGREGTVKATWVNIAFSFQGLKKLTQDANNFTDEAFKAGLAARAAELNDPVDSEGKPTGWVVGGPDNGKVDVVLIVASDEHTDLLEEVSRILKSIVIFTDEKGHAKSSGAKITFIEEGANLPPPLTGHEHFGNLDGISQPGIRGRVSDNPKDLLTPRQDPKNPNQGKPGQDVLWPGEFVFGYEGQNADAQQLENSRGAITSAGPKWADDGSYLVFRRLRQDVFKFHKFLNDTAANLNADPRKVSAKLIGRWPSGAPTVRTPEADSPNLGNDDNANNDFEFNGDDPAVNGFFKNDVVPPSKDATGLRCPFIAHTRKTYPRNDKTPGGEGPGPKEIDRSEVTTQTHRLLRRGIPYGPVSASTPDEPLQDPNFVDRGLHFLAYQTSIVDQFEFVTKFWSNNPDFSTEAATDHEFEGQLTLGHDPIIGQNKGQNGDRTRKFFIHLEDNNSQPLTKELTAPEDWVIPTGGGYFFAPSISALKNVLT
>5919|SavDyPrx03-1| [Streptomyces_avermitilis]|Actinobacteria|DyP-type_peroxidase_C|complete|
MSIEKGNALEIDDIQAAALEPRPTPYAGAYLALRIDDRRQGRELLRRLTPALDSVAAFDPERQVSLAVALSFQGLKALGVPEESLATFPEEFREGMAARAEYIGDIGESAPENWEGPLGSKDVHLVLGGLAPDAARLETVLLLVRDALRDLPGVVAIWQQDVHVGPDEKEPFGFRDSIGQPAIEGTGIPGTNPYEEPLRAGEFITGYKDETHGITPVPQPEVLGRNGTYVAFRKLHTRVADFRQYLRDRAKDPADEELLAAKFVGRWPSGAPLALTPDKDDPELGADPARNNAFMYGDDPEGLKCPVGSHARRMNPRDAVVTGEVRLHRMIRRGTTYGPPLPKGVLEDDGADRGIMFAFVGAHLDRQFEFVQRQWVNDGKFIGSPAERDPLIGVNDDGGFTVPRQPIRRRFKGLPPFVVNRGGEYCFMPGLSALRWIADLDT
>5920|OantDyPrx| [Ochrobactrum_anthropi]|Alphaproteobacteria|DyP-type_peroxidase_C|complete|
MSFFKHLKDRFRRDRVTLQLDDIQALILRSRPEPYVGIHAMLHVDEAEGGRDLIARLAEYIPSASDWADDLSAWTGVAISHAGLKALGLPEDSLASFPLAFRQGMAGRATQLHDFGENAPETWEDAYRNDTCHIALTIYAADKPALDVAVEKAMAEFDASTGVTLVGTHEFGADEDAENPFGFRDSISQPTVAGAGVDPQPGQERAIAAGEFVLGENSETGEPISMPSPDPLGRNGSFVVLRKYDSRVGAFNEFLRAQTGDAEAQHALAAKMFGRWRSGAPLPLSPARDDPDLGADRQRNNDFDFKGDVRGFVCPHSSHMRRMNPRGGDLTILTDENIHRIIRRSSTFGPKWTPDVTAAEDRPDERGLFFIFISARAYDTVEFLQQEWINRGNFIDLGTEPDPIVGLHEEPGRFTIPADPVRRRIDGVTTFNRLRGGEYMFMPSLTALRWIGSEGWAG
>5921|MYspDyPrx03_MCS| [Mycobacterium_sp.]|Actinobacteria|DyP-type_peroxidase_C|complete|
MTFTLTELELDDIQHILLTRTPAITGRYEFLTFDTPAGGRAWVTALLDKVQSAADVRAAMDTSDRWVTLAFTWQGLRALGVPDTSLATFPDAFREGMAARARILGDTGAAAPEHWLGGLAGDDLHAIAILFSRTDEQYRASVANHDALLDSLAGVRSLSHLDLNATPPFNYAHDHFGFRDRLSQPVIKGSGEEPTPGSGAPLAPGEFILGYPDENGPVADSLQPEALARNGSYMAYRRLEEHVGLFRDYLRANSKDAGEEELLAAKFMGRWRSGAPLVLAPDQDDPELGADPMRNNDFNYKKMDPFGYACPLGSHARRLNPRDTAHYMNRRRMIRRGATYGPALPEGAPDDGVERGIAAFIICADLVRQFEFAQNVWINDKTFHELDNEHDPIAGTQDNTLDFTVPKRPIRRVHKGIPAFTTLRGGAYFFLPGLRGLRYLATLGDTS
>5922|MvaDyPrx03| [Mycobacterium_vanbaalenii]|Actinobacteria|DyP-type_peroxidase_C|complete|
MTLELDDIQHILLTRTPAMTGRYEFLTFDSPAGARAWLTELLGVVHSAADVTTTMDASKRWVTVAFTWTGLRALGVPPHALDTFPIEFREGMAARADILGDTGANAPDHWVGGLAGDDVHAIAVVFARDDEEHARCVGEHDSLVARCDGVRTLSYLDLNAHPPFSYAHDHFGFRDRLSQPAIKGSGEEPTPGSGAALEPGEFILGYPDEAGPVADLPEPEDLSRNGSYMAYRRLQEHVGTFRSYLADNAGTPEEQELLAAKFMGRWRSGAPLVLCPDADDPELGADPQRNNDFNYKEMDPFGYACPLGSHARRLNPRDTAHYMNRRRMIRRGATYGPALPDGAPDDGVDRGIAAFIICASLVRQFEFAQNVWINDQTFHELGNEHDPICGSQDGTFDFTVPKRPIRRVHKGIPAFTTLRGGAYFFLPGLTALRYLTTLDD
>5923|PSspDyPrx| [Psychrobacter_sp.]|Gammaproteobacteria|DyP-type_peroxidase_C|complete|
MGNNKKPVVNGLKEDANHFIEKIEDKIKNSINNLSNELDNHKVSYKKDALSNQLSHLQRKVDSIFHPNLVTMELEEIQSIILRRRPAPYYGTLVALKVNNANTGRQLLRCVLGGVSHSLTWHHDMDASLNIVMTFEGLKALGVPQDSLDSFPDNFKAGMESAAKKLGDVGINDPKNWHAPFGKKGEIHICAAIIADNEDKWQTKIQQLRQDISPYVNEIHPEEGDIEILIDHQFGSDDSAKNVFGFRDGISNPEVAGSGISNNPEDEKPIASGEFVMGYESEDGTVHPMPQPEVLGKNGSFMVLRKYQCNVADFNRYCIDHTENQQEADKLAAKMFGRWRSGAPVTVSPDYDDETLGADDSRNNKFDYTEDVTGKGCPFGSHTRRMNPRNSKDFILSDIRLHRIIRRSVSFGDIVAPDITVDDGKERGLYFIGINAQAMNTLEFLQSQWINDGNFMNLGEERDPLLGVHNGDNEAESDTFTEPSDPIRKRHKGILQFNTLQGGEYLFIPSISALKWISEL
>6785|ACmaDyPrx| [Acaryochloris_marina]|Cyanobacteria|DyP-type_peroxidase_C|complete|
MDNANFTELKDLFSTIEANIDDTPLEHKPEPSPYDQSADEPIYNEATLSDIQGNLLLGFNTNYEHFLFLSFGVGSSPKQFLRLISPYVSISSAYEVLKFRKIHRQRRAQLGQRETYLSSAWLNLSFSYTGIAKLTSDEEANKFGDDSFRLGMAKRSTFLGDPSDESSPGHQSNWRFGGTNNEIDMMITTAANSKDQLQEFVALIKQHAQDQGIELQYEQPGERLPGKFRGHEHFGFKDGISQPGIRGKLSERPGDFITPRYVAGTDERKDYFAKPGQLLVWPGQFLLGEPRQSTEHLYLKGRIQTNIPGWAKLGSYVVVRRLHQDVSAFWGFVSSTAESLNIDVIEFASRLVGRWPSGAPLMRSPNSELPELGKNAFANNHFLFDDNTSEIEFSDSHYPGDSFPQAKADFLAKVCPHFAHIRKVNPRESVTDLGKPEDNLARMILRRGIPYGPAIAGNPDLSDEDLLLDRGLMFVCYNSSIEDQFEFLQRRWANSAIQPNQGGHDMVIGQNGSTGNRERHIEFPGEHQTTEIKTQQDFVVPTGGEYLFAPAISALNDILAK
>6786|RbaDyPrx| [Rhodopirellula_baltica]|Other Bacteria|DyP-type_peroxidase_C|complete|
MIEPLLSTDQIQANIAPGFRFPFQHLIAVKSGGADEIRRLISELLPQVTTMDQALRFHESRLERARQSYNFGISSFRALESHPLWVNVALGNELLMSLIGDSVNDADRSFRLGLHSRSFALGDHRDPASEGHRNNWLVGGPDNAADLFLIIGSSDDATLDEGVASLIDTIEGNTHTVIYDERGNRLENDQEHFGFRDGVSQPAMRGRVSAGTHDFLAKRRVRNLPTGPEWASPGSPLVWPGEFVFGYPRQNSNNFRDPSSIANTDDFLKNGSFLVFRRLKQDVRLFREETDKMASELAAHSEFSHIDAELLRASIVGRWPDGTPMQQSPDGPPAQMTSEERINYFGYGDETCPIELADGRIVQGTDADADGIVCPFHAHIRKVNPRDRSTDLGAETNTMKMRILRRGIPFGPAYEDAPNENNRGLLFLCYQTSIRDQFEQLMFRWVNSTVNPEPGNNEGHDMILGQNGAATDRERFCVFKNASGSEATVSTRKDWVVPTGGGYFFCPSINSLNQLATA
>6802|SsvDyPrx| [Streptomyces_sviceus]|Actinobacteria|DyP-type_peroxidase_C|complete|
MPSPLFRRLRRPPTLDLDDIQATLLRARPEPYFGTHAILEITEPAAGKELLRRLAPRVTSAARWDEPQPSWLALALSYQGLVALGLPETSLASFPANFRAGMAARAERLRDTGVNAPDRWEFPFGTPRVHAAVTVYAASEDDWRAEVAAYEKELGEVPGVRLLSHQDFAADGFNVFGYRDGFSQPVVEGSGAEPLPGDGRPIKAGEFVLGYPSETGVPLPVPAPDVLGRNGTYVVFRKYHSHVAAFNKWLHDNASTEAERELLAAKLVGRWRSGAPLALTPERDIPAIGEDPNRINDFDYSADPRGLSTPLGSHIRRMNPRDTKLTVLSDVNIRRIIRRGTSYGTPLAPDRLKDDGTSRGLDFIALGARAIDNVEFLQSEWVGSGNFMGLGKEKDPMISLQDKGAYFTVPGTPPRRVQNIQSFNTLLGGEYFFMPSLSAIRWLGSN
>6803|SocDyPrx| [Sorangium_cellulosum]|Deltaproteobacteria|DyP-type_peroxidase_C|complete|
MPESVSGLLELDDIQSGVLRPRPAPYVATYLLLRIDDRKAGRELMRRLSNVVASAAHRESPAADTWVSASLTFQGLKALGLPQESLDSFAWEFQQGMAARARHLGDTGDSSPEHWEAPLGTPDVHVVITALSPDAHGLEAALERAREAIQALPGIALIWRQDCYALPGPREHFGFRDGMSHPAIEGSGIPGTNPAQRPCKAGEFVLGYPDELGGTLTPQPEALGRNGTYVAFRKLYQRVALFRRYVKENSHSPDDEELLAAKMMGRWRSGAPLALSPSSDNPALGDDPLRNNAFLYGDDPTGFKTPLESHIRRVNPRDSNVAGIVGLHRMIRRGTVYGPPLAEGVLEDDGVDRGLIFAFVGAHPGRQFEFVQTEWVNSGVFIGAGNAKDPIAGSNEGDGDFTIPRRPIPRRLHGLPRFVVTRGGEYAFMPGLRALRWLADLQT
>6804|CYspDyPrx| [Cyanothece_sp]|Cyanobacteria|DyP-type_peroxidase_C|complete|
MTNNPTSKQLNLADIQGLIVRGYNMNVVRYFVLCVNDATKAKEFIGDLVNGESLKITSAEQWNIKPSHCLNIGFTFEGLKALDLRDDVNEAFKHRNYEAFRKSAIAQAPGIGDTGENDPKNWKNGLDKQDKAHILLFLLAEDHDTLSQKSVELRDKFEKQEIQELGYFDGAKLLDQDGKPSDMIHFGYRDGIAQPRVEGFPAKDGIPDDGQPVIPAHEFVLIHTTKPPYAPYKVPQPLILGENGSFAAFRVLEQNVVAFEKFLQDHKKDIDPETLAAKMCGRWRNGVPLDLSPEKDQLEPPVTYAQFNSFDYQDDPDGLKCPIGSHIRRNNPRNTLKVEADINLRRLIRRGIPYGPPYNPQSSDPQSADEERGLLGLFICASLGQQFEFVMKEWVNSGSFAGLGDNVKDPLLGANNPQDSKFDIPLSPPSADKSLQIKGFERFIITRGGAYCFLPSITALKYMTEIPPS
>6805|ChDyPrx| [Cytophaga_hutchinsonii]|Bacteroidetes/Chlorobi|DyP-type_peroxidase_C|complete|
MNESVELHDVQGIIIKGYDKLKAATFLLLEITDSTKTKQWLASQLPMVTHADISTKTITTAVQLAFTYSGVAALNVPAEALKTFPPEFIEGMVTEHRSRMLGDLEDSAPDKWKWGGTEKDFYSIHLLLMLYATDDSTLQHFYTEQKNTLDAAGLKIAYQLETSKLPKEKEHFGFRDGIAQPVMRGINHTSDNEANLIKPGEFLFGYQNEYEKYMFSPTVAPENDPANILPADMNNPLLKDLGRNGSMLVFRQLEQNVKAFWAMAERAAKEQNTHDDPVTPEYIASKMLGRWPNGSPLTKCPMEPDASKETFDNFGYAKHDYDGLKCPIGAHIRRANPRDNFLRDSTGDQEKDIEKSMKFMKRFRIIRRGRSYGAPLVESMEPKDIIQAAEDHKERGLYFLCFNSNIGRQYELIQQTWINNPKFAGLYEDPDPMIGYPGIMGDGATTTFTEQAVPVRKQVRGITRFVNVKGGGYFFMPGLNALKYISSL
>6807|NeDyPrx| [Nitrosomonas_europaea]|Betaproteobacteria|DyP-type_peroxidase_C|complete|
MKESGNFEFDDVQGLLRFGYGKLADTCFMLLKIADASAARQWLSTAPVSSAIAIHPPPDTALQIAFSVQGLRALGIDESIIDGFSDEFVHGMTRNENCSRRLGDIGHNAPKYWKWGEGADVPHILLLLYARKGGLDAWKATVEGEYFSQAFQLLQYLPTSDMGRTDPFGFEDGISQPAIDWADRHDTDSHANDRYTNLLAAGEMVLGYPNEYGQYTARPLIDLQKDRFAVNLPDAKDDPARKDFGRNGTYLVLRQLEQNVPGFWQFLDKVSDSIPEKRERLAASMVGRERNGTPLIAEHIPGILPKDHGNHFTYDLDPKGNHCPVSAHVRRANPRTGDLPTAVTGTGAIALINRLVKILGFGQKPEEDLIASSRFHRLLRRGRSYGPVLAPGDAVKPDAPAAERGLQFICLVANIGRQFEFVQNAWIVNGKFGGLQEEPDPLLGNREPMINGNSTDHFNRPTSSGSMQKTCHLPQFTTVLGGGYFFMPGLRALKYISALPANGNGGSS
>6808|SspDyPrx| [Synechococcus_sp.]|Cyanobacteria|DyP-type_peroxidase_C|complete|
MTLIFDRLDIQGNILLPYGRSSYPVARHFIFNVRDQDEARKFLSWIQPQITTAQFFPSKRSDQMQIPADQLRKDIPEVLLNIAFTASGLNALGVPNSVLRQFPDAFLDGMWERAEMLNDNRLDWNNAWKDSEHDKITHIMISLRVAFNSCLKEVCLRSGDSFSKSDYHSQETFKLARSMMIENLDQVSRHLLEQAERHSLVALTGHSSADPESKWLECESLCHSRLQDLAIAGISEDQYLADLDNQKKRRHVASSADLTDLRYSEYEHFGFFDGIGDPVFNGQYPASFQAEMAQGQGHLSCGQWRPIAPGEFLLGYPNEAQETTCHPMPYTFSRNGTFMAVRKLEQNVTAFHNALLNQTPLMEHWLDQVECSTSSKQPSTTYQFTKALKILRAKLVGRWDDGTPLVHAPTYELWLSFRERLLTLAGEARKGGPAAKEAWKQFKTKFTRFTFESDDTKGRRCPFASHIRRSNPRDSGDPSVRNDSDPSETSQASSLLVNRRRILRRGMTYGPPSELKHENPIDHDQSTPADSERGTFFVAICADLARQFEFMQQQWLNYGSDFNLGNDICPIAGALHPSDVSDRNSTKVMISSERPDGSCSLPFVARTSPQPVVCRGGAYFFVPSLSAIRLLAENRF
>10222|BaDyPrx01| [Bjerkandera_adusta]|Basidiomycota|DyP-type_peroxidase_C|complete|
MHLPLLVAWVFAFVGASIHVAATSLIERQSRTAPLLGAFPGQAPLPTLAQILGLNVTNGTYLPLENIQGDILVGMRKQKERFVFFHVNDATQFKKSLQAYIPARITSCATLISSPDRQPLAFVNLAFSNAGLTALGIKDDLYDARFTSGMFADAQNLGDDLSQWAAPFTGTTIHGVFLIGSDQNLLLDQYTSDITSFFGTSITQVKVLSGSSRPGTNSGHEHFGYLDGISQPAITGWAIDTLPGQAVVPTGVILTGRFGDPIPRPVWAIDGTFMAFRHLQQKVPEFHAYTVANAIRASPAGFLTPQQGAELLGARMFGRWKSGAPLDLAPTRDDPALGADHMRNNNFAYVDGVLDQTECPFGAHVRKTNPRADFPGLEVINHAVRSSIPYGPETSSAELASGVSSQDRGLLFAEYQSVIDNGFRFQQVAWANNPLFPPKPRTAGIDPIIGQGTPRSMGGLDPLYQSKMYTLPQFVIPKGGEYFFMPSISALMTHIAR*

>10211|PgigDyPrx| [Phlebiopsis_gigantea]|Basidiomycota|DyP-type_peroxidase_D|complete|
MTSYQQSKSLTTELLEHISKRPLLPAPRSPGQAASFTNNLPDPKNIQGDVYLTFPRDSEKLLFFTVTDPTLFLKNLAKYKPTTTDDVVHISLWKIAEAKAAGERAVVIQSQIAFTREGLDILGHKEPIQDDAFDVRSEPQSDADAPFNSKVFHGVFLVGACAKRTADEGAQAILDIFGNSMSVDVLEGNSRPDKERGHEHFGWKDGISQPALRGLVMPQKGQPQCDAGVVIMGYPGDRLYNHPRIVRPSWSRGGSLMVFRKMKQLVPEFRKYVNDAGGKWTEWMPKAEVPKIQPPLSDIEGAALFGARLFGRWKSGAPLARALHRDDPSQTTADKMNDFDYIVDGEDNPTQTLCPFTAHIRKTVPRNLEPFATKPFLESTLLVRSGIPYGPEVDSNVEKEKTVHDRGLLFICYQSTLGNGFIAQQSWTRNDYFPTINFEVNKWGQDSVIGQPPPPKTVVQVAMSGHKIPKGEISLEVQSNPPDAASITVVDGFANDLVKPAVEPQFFVQDRGGAFFFVPSVETLRLWARA*
>10215|BbotDyPrx01| [Botryobasidium_botryosum]|Basidiomycota|DyP-type_peroxidase_D|complete|
MAEIHLDTPDIPHPPLDLSNIQGDILRGFAKDTETFLFFRITDPAEFRSRLQHIIPLITTAKQCEEIRQKIQAFRHSKEYKPGERLPITELNVAFSARGLEVLGITDDLGDEEFKKGQYADAEDLGDVIKEWDDIYTQTIHGVFLVASNSPSGIEMLIAKVQSSLGDSIETMAKVSGSVRPGDQRSHEHFGFKDGISRPNIIGYTDPIYPGPKPILPGVILLGNVGDVQEINPPVHKERPAWAKDGSFLAFRHLQQLVPEYNRWLLKEATRLFPWIPSKGEVGSAAELLGARTFGRWKSGCPLSHSWHKDDPDIANDPQKNNNFDFGEDSGQTRLPFAAHIRKMMPRSNQPPDRLPFQQIVRAGIPYGPEVDKETEEESTVHDRGLLFVCYQSHLGNRRGFSFIQKLWANDPKFPRIESSVPGLDLICGQKGDLDRTMTGLHQNQQERESIAPRFVVSKGGEYFFSPSLKALREKFATS
>10218|CzmDyPrx| [Cercospora_zeae-maydis]|Ascomycota|DyP-type_peroxidase_D|complete|
MAASVIRKTNIQGDIWPGLPKRFQSFLFFQIQKPALFKSRLKQFASDGHITTAAQACEMKDLIAGAQKLYKSSGKRAPLLPLPGVNIAFSSSGLHKVGKLTISGSVQTDPVMSKIFRRNQLRGAQFEVGMFEDLVGEGWDNPQDLRPEYQPSHAAGSNHRQIDGVLLVTSSVESDILEQIKNVTQHFLDDGVVSFPLVREGHVRPGDAKGKEHFGFADGISQPFIQGLDDTVPNAKLPKDKEPKASDAGLILCGHKGDPMKQPSWSHDGSFLVIRDLQQMVPEFEEWLQKNGPKAPFCQGSDKPAEKLAAYLMGRWRNGTPVHESPHSDEDESLHASNAFDYEPRDKHDKCPFAAHTRKMRPRSDLGHDHAVIIRRGIPYGPEVSDEEKAAKTSDTAAERERGLLFACYQSDIRNGFNFLTTRWASQHHFPTNKHESVGEEGPGIDPIVGQRLDHHPPRLIALPDGQVPTKHRMELESWVTHKGGEYFFSPSIEAIMGYLTGPSDYDLAPRAKL*
>10220|HcyDyPrx01| [Hebeloma_cylindrosporum]|Basidiomycota|DyP-type_peroxidase_D|complete|
MTTPQQPLLPVVQPPPGSPPRLDSLKLDNIQGDVLAGLPKKTETLYFFVITDTDKFRHDLRSFNPLVKTVAQVLVDRKAIREHKRKYPPMPGSKPNLIPLVGVNIAFSHFGFKKLGIDDKKLADPAFLAGQRADAEGLHDKGTGTGPSFVPDWEQPFKSEIHGVFLLAGDSRATVDKKLQEIKTIFGVGGPKPSLKEITSVRGDARPGAQSAHEHFGYLDGISNPAIKGFAPDANPPPGPAPIDAGVIVTGHPGDEKQNDREDWQVDGSFLVFRYLFQKVPEFNNFVFENRLKGPGLTDQEGADLLGARLIGRWKSGAPLDITPFIDDPKIGTDPNENNNFHFTAETEVQKLCPFAAHVRKTLPRADLEDRPGNPSIARFRIMRRGIQFGPEVTEKEKMAKKTSHGRGLIFICYQSSIANGFQFIQKNWVDNPNFPPGAPPTQRPGVDPILGQGPGRDKISGHNPNKPTDTLELTDEWIIPRGGEYFFTPSLKGLRERIAA*
>10223|BaDyPrx02| [Bjerkandera_adusta]|Basidiomycota|DyP-type_peroxidase_D|complete|
MHLPLVVASVFALVGATHVAASSLGGRRTKSLLASFPGQAALPTLADVSAHNVTNGTFLPLQNIQGDILVGMKKQKERFVFFHVNDAAQFKSALKTYVPARITSTATLISDPAQQPLAFVNLAFSSAGLQALGITDNLGDQQFSSGQFADAENLGDDLREWVPPFTGTSIHGVFLIGSDQDAFLDQYTDDISSAFGGSITQVRVLSGSARPGNQAGHEHFGFLDGISQPAVSGLVTKPFPGQAVVPPGIILTGRTGDTALRPSWALDGSFMAFRHFQQMVPEFNAYMLANAIQATSEGNLTQEQGAELLGARMFGRWKSGAPLDLAPTEDDPALGADPQRNNDFNYSDTLLDETRCPFGAHVRKTNPRADLPVQSLINHAIRSSIPYGPEMSNEEMASGVSIQDRGLLFAEYQSVIGNGFRFQQINWANNAKFPPFKPNTPGIEPIVGQGSPRTVGGLDPLNQTKTYTVPLFVIPKGGEYFFMPSISALTSTIAV
>10623|MperDyPrx01| [Moniliophthora_perniciosa]|Basidiomycota|DyP-type_peroxidase_D|complete|
MKLSPISVAIALVLQCAFVTAGASRVKPGRTTSMLINPGAQPDLPSASEAKAASQNVGLNLDDIQGDILVGMKKDKELFFFFGIEDAATFKSKLASDIHNLITSTAGLLDVALQPTTAVNIAFSESGLKAIGVNDDLQDRPFKEGQFAGASNLSDPGTSNWVQAFAGTSIHGVFLIASDSQANVDEEFAKIQNILGNSVVEIHRLQGAARPGNEKGHEHFGYMDGIGQPAIRGFVKGPLPGQAIVEPGAILTGEQGDPHLTFRPTWAKGGSFLAFRQLKQRVPEFNKFLTDNALALPNLTKQENIDLLGARMVGRWKSGAPIDLAPLRDDPDLGADPQRNNNFTYNHTDPGFSIETNQTMCPFSAHTRKTRPRGDFQPELSDFHIMRAGIPYGPEVTEAEASAQASSDSPELERGLAFVSYQSDIDRGFAFIQRTWANNQDFRRPGVHSSVHSIYRGQDPIIGSANPFSPPGDTPRNVTGLDIQRRIVVNPDFVNLWIVTVSSLII
>10703|GmarDyPrx01| [Galerina_marginata]|Basidiomycota|DyP-type_peroxidase_D|complete|
MTSTPSPPLDLNNIQGDILSGLPKKTQVYVFFNVVNVGKFRSDLKKFVPLVKTVAEVLKDRDDIADHKKKKLPGLLPIVGVNIAFSHKGFVKLGIDDSTLAPKGADDPFQLGQQKDAVKNLNDPVKSDGNPDWDSHFLQDIHGLIIISGDTHLSIEKKKLEIELLFGVPTPLASIKEVISIVGDVRPGDESGHEHFGFLDGISNPVVNGFDTVINPGPKTVDPGVVLTGHPGNPGDPITRAPWATDGSFLVFRWLFQQVPEFNEFLKAHPIAKDGNGKVLTPEEGSDLLGARMVGRWKSGAPIDIAPFQDDPALGVDPTRNNDFAFTGEINSQLRCPFAAHVRKTNPRNDLEVPPSPIPPIPVEGRRIMRRGVQFGPELTKDENTSGKTQHSRGLLFTCYQSNITNGFQFLQQSWANNDKFPPFETQPEDPGLDPLIGQGTRAMSGLDPNAEQTVLGMPTFIIPRGGEYFFSPSLKGLKETIAATA*
>10808|PgrDyPrx08| [Puccinia_graminis_f._sp._tritici]|Basidiomycota|DyP-type_peroxidase_D|complete|
MSSNKLVWFLSLSVLRALVDLKNIQGDIIIGLQKRVEAFWFCTLKSESNSVEGFRRNLKDSLLPLITTTQDVLDTQKKINDHKRNKRSEGGNDLLPITQVNLGFSFAGLKKLGLKLEEIPTGGDGVFSKGQKVDAVDNLGDPVDPKTKKLKTWSKDFLHEANSIDFVILITAPDCKLLDQKLDQLRKNLSGFLASSFVRKGNVRPGNEVGHEHFGFLDGISTPTIENINAQPGDKKSGIVKPDVVLLGQPASGGNTNNLDPKQAWIKDGSFMAFRELQQLVPEFQSFCDESAKKLQNPNVSGDFIGARIVGRWKSGAPLTLTPVQDKPELNRAQDFDYSDELKQERCPYAAHIRKTNPRNGIAGADPNTAVLPHLMIRNGIPYGPELTEEEKKAKKTKENRGLLFVSYQSQIESGFQFVQKLWCNNTDFPAKTPAKVTPGFDLLIGQTADEKPRVAQNINPLGIAGTTDPNNIVTAPAHFIVPLGGEYFLMPSIKAINEKLGLSSRSDL
>11657|CqueDyPrx01| [Cronartium_quercuum_]|Basidiomycota|DyP-type_peroxidase_D|complete|
MASQTVLSNPSSTPSIDPKNVQGDLIIGLQKRVEGFVFLTIKNDNESKLAFRRLLKSKILPLITSTQDVLDTQKKIDESKSQTKAGDPKKILPITQLNIGFSASGLKKLGVADNELPGETGSPFSGSQKADAVANLGDPVDPKTKKLSTWSHDFLDNEIDAVILITASDDKLLLCKIHEVKEILGSSISHHFVRTGNVRPGTSAGHEHFGYLDGVSVPKIQGFNATQADKQAGIVKPSVILLGQADDPLQSTKQWQKDGSFLAFRQLQQHVPEFQEFCDDTAKKNPLQGVTGDFIGARIVGRWKSGAPLTLAPIRDDPKLIGAQNFDFSDEPEQQRCPYAAHIRKTNPRLTLANPETTVLPHLIVRNGIPYGPELTQDELKEKKTKHDRGLLFVAYQSKIEAGFQLVQKAWSNNPNFPPKPAAKVTAGFDLLIGQSSDSAPRTAQNITSNGIAGDTDPNNVVIAKQLFVLPLGGEYFFSPSIEAIKTKLGA*
>11677|AmusDyPrx01| [Amanita_muscaria]|Basidiomycota|DyP-type_peroxidase_D|complete|
MASTTPLNLANIQGDILGGLPKKTQTNVFFQILNVPVFRKQLGTLVPRITTADQVLKHRQDIKNHKDKGNTGLLKISGVNIAFSHFGFVKLGIDDSKLAGPGGPANDPYIKGQLSDSQSLNDPGTGAGPTFQPNWLPEFKQQLHGIIVFTGDSHATVDENKKAVLAIFGIPGTAPSIQVITSITGDVRPGKEAGHEHFGFLDGISNPAVIGFDTNPPPGPAPVRSGIILLGHDGDDVPIRDPWMVDGSFLAFRYLFQRVPEFNKFLQDNPIKVPGLSDAEGSELLGARLVGRWKSGAPVDLRPFDDDPALAADAQKNNNFAFTAELTTQKICPFAAHVRKTNPRADLNNNVETHRILRRGIQFGPEVTPDEQKQNKTIENRGLIFHSYQSDISNGFRFLQTLWANNPAFPFTETTPQQPGFDAIIGQPPAGQTRSLSGTDPDNPATSLTLPVLWVVPRGGEYFFSPSINALKGTISA*
>11679|AthiDyPrx01| [Amanita_thiersii]|Basidiomycota|DyP-type_peroxidase_D|complete|
MSQPLDLSNIQGDILGGLPKKTATNFFFQIVDAGQFRKQLSKLIPLITTVDQVQKDRDAIKDHKQKNGNQGGLIKVSGVNISFSHFGLVKMGIDDSKLGDSSYLKGQRLDAESLNDKGTGTGPTFDPDWLPPFKQEIHGLIIFTGDSHGTVNAKVKEVLGIFGVGTPGSSIKEVTRIRGDVRPGKNSGHEHFGFLDGISNPTVIGFDTNPNPGPASVRPGIILLGRDGDGNADKRDPWMVDGSFLAFRYLFQLVPEFNKFLDNHALKVPGMSKEAGSELLGARLVGRWKSGAPIDLRPFIDDAKLATDPGRNNDFSYAAETNFQKICPFAAHTRKTNPRADLNNNVENQRILRRGIQFGPELTEEETTGGKTIEDRGLVFQCYQSSIQNGFHFIQTLWANNATFPFTESTPETPGLDPLIGQAAPGQTRKMSGINPDDPSQELELPVWIVPRGGEYFFAPSLKGLKETIAVA*
>12603|SlutDyPrx01| [Suillus_luteus]|Basidiomycota|DyP-type_peroxidase_D|complete|
MDNHQYSLDLYKHLGSRSLLPLVSPPVSTARRAVATGNFLATRQSVPTTDLPDLNNVQGDVIFLFPKKAENFVFFRINNTTSFRTALQSFKPTTAEDVKDHLTSIAVAKANATDPSNAPIVDISQYQIAFSRAGMYYLGVNEDTGDARFDQRCMSDDKQFLGDQRYWDPIFVKTNPDPVNGSVHDDTGALHGVITVAASSPETCTKASNDVINLFGSSITVAGGKPVEGRARPRPFKGHEHFGFKDGVSQPCLRGLIVPRPGQIQVDPGVIIMGYPGDPVRDDPTAKVKRPAWTKDGTMLVFRKLEQSVIPFEQYVEKNGPRWREFIPGGDITPALDKGEAEGLFAARLIGRWKSGAPLAKCPFRDDKAMARDPDRRNDFDYVVSDNPNISRFEPSDYYCPFTAHTRKTAPRNLHPYIDAKFLESGSIVRGGLPYGGEVTDQERRDVANGKPELPRGLLFNCYMSSLDSGFVRQTLGYAGNDYWPITSLVPQKKGQDPILGSPPVYTPAQVQGTSPSVKSGDRVDLQLTGKDGTTFEVSGFANVTPKGAAPPPGEPNPFFVTSRGGEYFFVPSVSTLNSWASATTTTTSKLDIVFALDATGSMQVYIDKVRDTLQTLCENLVGTGKWTAGDLRFGLIAFRDHPPQDSTYITRQYPFDSDVSAVKANLANLQADGGGDGPEAQCDALAAVVKAGWRDDATKVAILITDSPPHGIGEDEDGFPGGCPLQNDPIRLVNRMAKLGITLHVLACEPTLSMDFSTPLDFYKGIVQKTGGRFLPLSDVNSLISLFTGSILETADLDALVVKHGAEVYAQAKNQQASSSDISKSLYGRLSSSTNIDTFTVEDIYAANAQGDQNVQVWLNAEQMDSKTTSQIKDVTGFRLKSSYRNGGTPAMSSKTQPVSLDQVETVVRMCLARAT*

>A8NK72|reviewed|Peroxidase|taxID:240176
MKLSLLSTFAAVIIGALALPQGPGGGGSVTCPGGQSTSNSQCCVWFDVLDDLQTNFYQGSKCESPVRKILRIVFHDAIGF
SPALTAAGQFGGGGADGSIIAHSNIELAFPANGGLTDTIEALRAVGINHGVSFGDLIQFATAVGMSNCPGSPRLEFLTGR
SNSSQPSPPSLIPGPGNIVTAILDRMGDAGFSPDEVVDLLAAHSLASQEGLNSAIFRSPLDSTPQVFDTQFYIETLLKGT
TQPGPSLGFAEELSPFPGEFRMRSDALLARDSRTACRWQSMTSSNEVMGQRYRAAMAKMSVLGFDRNALTDCSDVIPSAV
SNNAAPVIPGGLTVDDIEVSCPSEPFPEIATASGPLPSLAPAP
>C0IW58|reviewed|Low-redox potential peroxidase|taxID:2696576
MRSSTHIFVSFVVYCGVFVTSAIALSNHTNAYQCDRWSNVLNELQANLFHEGQCRSAALRASGTFGGGGADGSIIQFAHT
ELAYPANEGLEEMVYTLKHFADGHEVSYGDMIQFAGAVALSNCPGSPRLRFYAGRPEAIAPSPPNLLPLPTDPVEKILSR
MADAGFNAGDTVALLAAHSIAVQNTIDPSIPDSPLDSTPRIFDTQFYLETLLRGTRYPGKGRGPAQSKSPIEHEFRLASD
AAIARHTSTACEWQSFIDNQEGLRSAFRNAMVKLANQGHDNLVDCSFVIPVPPPWNLPVEYPSGKSRSDVEQSCSDVPFP
TISLNSDVHD
>O94753|reviewed|Versatile peroxidase VPL2|taxID:5323
MSFKTLSALALALGAAVQFASAAVPLVQKRATCDDGRTTANAACCILFPILDDIQENLFDGAQCGEEVHESLRLTFHDAI
GFSPTLGGGGADGSIIAFDTIETNFPANAGIDEIVSAQKPFVAKHNISAGDFIQFAGAVGVSNCPGGVRIPFFLGRPDAV
AASPDHLVPEPFDSVDSILARMGDAGFSPVEVVWLLASHSIAAADKVDPSIPGTPFDSTPGVFDSQFFIETQLKGRLFPG
TADNKGEAQSPLQGEIRLQSDHLLARDPQTACEWQSMVNNQPKIQNRFAATMSKMALLGQDKTKLIDCSDVIPTPPALVG
AAHLPAGFSLSDVEQACAATPFPALTADPGPVTSVPPVPGS
>P06181|reviewed|Ligninase H8|taxID:2822231
MAFKQLFAAISLALLLSAANAAAVIEKRATCSNGKTVGDASCCAWFDVLDDIQQNLFHGGQCGAEAHESIRLVFHDSIAI
SPAMEAQGKFGGGGADGSIMIFDDIETAFHPNIGLDEIVKLQKPFVQKHGVTPGDFIAFAGRVALSNCPGAPQMNFFTGR
APATQPAPDGLVPEPFHTVDQIINRVNDAGEFDELELVWMLSAHSVAAVNDVDPTVQGLPFDSTPGIFDSQFFVETQLRG
TAFPGSGGNQGEVESPLPGEIRIQSDHTIARDSRTACEWQSFVNNQSKLVDDFQFIFLALTQLGQDPNAMTDCSDVIPQS
KPIPGNLPFSFFPAGKTIKDVEQACAETPFPTLTTLPGPETSVQRIPPPPGA
>P11542|reviewed|Ligninase H2|taxID:2822231
MAFKQLLAALSVALTLQVTQAAPNLDKRVACPDGVHTASNAACCAWFPVLDDIQQNLFHGGQCGAEAHEALRMVFHDSIA
ISPKLQSQGKFGGGGADGSIITFSSIETTYHPNIGLDEVVAIQKPFIAKHGVTRGDFIAFAGAVGVSNCPGAPQMQFFLG
RPEATQAAPDGLVPEPFHTIDQVLARMLDAGGFDEIETVWLLSAHSIAAANDVDPTISGLPFDSTPGQFDSQFFVETQLR
GTAFPGKTGIQGTVMSPLKGEMRLQTDHLFARDSRTACEWQSFVNNQTKLQEDFQFIFTALSTLGHDMNAMTDCSEVIPA
PKPVNFGPSFFPAGKTHADIEQACASTPFPTLITAPGPSASVARIPPPPSPN
>P11543|reviewed|Ligninase LG5|taxID:2822231
MAFKKLLAVLTAALSLRAAQGAAVEKRATCSNGKVVPAASCCTWFNVLSDIQENLFNGGQCGAEAHESIRLVFHDAIAIS
PAMEPQASSVRGADGSIMIFDEIETNFHPNIGLDEIVRLQKPFVQKHGVTPGDFIAFAGAVALSNCPGAPQMNFFTGRAP
ATQPAPDGLVPEPFHSVDQIIDRVFDAGEFDELELVWMLSAHSVAAANDIDPNIQGLPFDSTPGIFDSQFFVETQLAGTG
FTGGSNNQGEVSSPLPGEMRLQSDFLIARDARTACEWQSFVNNQSKLVSDFQFIFLALTQLGQDPDAMTDCSAVIPISKP
APNNTPGFSFFPPGMTMDDVEQACAETPFPTLSTLPGPATSVARIPPPPGA
>P19136|reviewed|Manganese peroxidase H4|taxID:2822231
MAFGSLLAFVALAAITRAAPTAESAVCPDGTRVTNAACCAFIPLAQDLQETLFQGDCGEDAHEVIRLTFHDAIAISQSLG
PQAGGGADGSMLHFPTIEPNFSANSGIDDSVNNLLPFMQKHDTISAADLVQFAGAVALSNCPGAPRLEFMAGRPNTTIPA
VEGLIPEPQDSVTKILQRFEDAGNFSPFEVVSLLASHTVARADKVDETIDAAPFDSTPFTFDTQVFLEVLLKGTGFPGSN
NNTGEVMSPLPLGSGSDTGEMRLQSDFALARDERTACFWQSFVNEQEFMAASFKAAMAKLAILGHSRSSLIDCSDVVPVP
KPAVNKPATFPATKGPKDLDTLTCKALKFPTLTSDPGATETLIPHCSNGGMSCPGVQFDGPA
>P20010|reviewed|Ligninase-3|taxID:5308
MAFKQLLSAVTLALAASAASVTRRATCPDGTQLMNAECCALLAVRDDLQNNMFNNECGDEAHEALRLTFHDAIAISPAME
ATGQFGGGGADGSIMIFSDIETKFHPNIGLDEVVESFRPFQQRSGMGVADFIQFSGAVGTSNCPGAPTLNAFIGRKDATQ
AAPDGLVPEPFHDVNTILARFNDAGDFDELETVWFLIAHSVAAQNDIDPAVSHAPFDSTPSVMDGQFFIETQLRGVEFIG
SGGIEGVAESPVKGEFRLMSDQQIARDNRTACEWQSFGTDQAKLQNRFQFIFEAMGQLGTDPTTLIDCSDVLPVPPPLST
VPHFPAGITINDVEPACAETPFPTLPTDPGPATAVAAVPRD
>P20013|reviewed|Ligninase C|taxID:5325
MAFKSLLSFVSVIGALQGANAALTRRVACPDGVNTATNAACCQLFAVREDLQQNLFHGGLCTAEAHESLRLTFHDAIAIS
PALEAQGIFGGGGADGSIAIFPEIETNFHPNIGLDEIIELQKPFIARHNISVADFIQFAGAIGASNCAGAPQLAAFVGRK
DATQPAPDGLVPEPFHTPDQIFDRLADASQGEFDPILTVWLLTAHTVAAANDVDPTKSGLPFDSTPELWDTQFFLETQLR
GTSFPGSGGNQGEVESPLAGEMRLQSDHTIARDSRTACEWQSFVDNQPKAQQMFQFVFHDLSIFGQDINTLVDCTEVVPI
PADPQGHTHFPAGLSNADIEQACAETPFPTFPTDPGPKTAVAPVPKPPAARK
>P21764|reviewed|Ligninase LG3|taxID:2822231
MAFKQLFAAISLALSLSAANAAAVIEKRATCSNGKTVGDASSCAWFDVLDDIQQNLFHGGQCGAEAHESIRLVFHDSIAI
SPAMEAQGKFGGGGADGSIMIFDDIETAFHPNIGLDEIVKLQKPFVQKHGCTPGDFIAFAGAVALSNCPGAPQMNFFTGR
APATQAAPDGLVPEPFHTVDQIINRVNDAGEFDELELVWMLSAHSVAAVNDVDPTVQGLPFDSTPGIFDSQFFVETQLRG
TAFPGSGGNQGEVESPLPGEIRIQSDHTIARDSRTACEWQSFVNNQSKLVDDFQFIFLALTQLGQDPNAMTDCSDVIPQS
KPIPGNLPFSFFPAGKTIKDVEQACAETPFPTLTTLPGPETSVQRIPPPPGA
>P28313|reviewed|Peroxidase|taxID:5451
MKLSLFSTFAAVIIGALALPQGPGGGGGSVTCPGGQSTSNSQCCVWFDVLDDLQTNFYQGSKCESPVRKILRIVFHDAIG
FSPALTAAGQFGGGGADGSIIAHSNIELAFPANGGLTDTIEALRAVGINHGVSFGDLIQFATAVGMSNCPGSPRLEFLTG
RSNSSQPSPPSLIPGPGNTVTAILDRMGDAGFSPDEVVDLLAAHSLASQEGLNSAIFRSPLDSTPQVFDTQFYIETLLKG
TTQPGPSLGFAEELSPFPGEFRMRSDALLARDSRTACRWQSMTSSNEVMGQRYRAAMAKMSVLGFDRNALTDCSDVIPSA
VSNNAAPVIPGGLTVDDIEVSCPSEPFPEIATASGPLPSLAPAP
>P28314|reviewed|Peroxidase|taxID:5346
MKLSLLSTFAAVIIGALALPQGPGGGGSVTCPGGQSTSNSQCCVWFDVLDDLQTNFYQGSKCESPVRKILRIVFHDAIGF
SPALTAAGQFGGGGADGSIIAHSNIELAFPANGGLTDTVEALRAVGINHGVSFGDLIQFATAVGMSNCPGSPRLEFLTGR
SNSSQPSPPSLIPGPGNTVTAILDRMGDAGFSPDEVVDLLAAHSLASQEGLNSAIFRSPLDSTPQVFDTQFYIETLLKGT
TQPGPSLGFAEELSPFPGEFRMRSDALLARDSRTACRWQSMTSSNEVMGQRYRAAMAKMSVLGFDRNALTDCSDVIPSAV
SNNAAPVIPGGLTVDDIEVSCPSEPFPEIATASGPLPSLAPAP
>P31837|reviewed|Ligninase A|taxID:2822231
MAFKQLVAAISLALSLTTANAAVVKEKRATCSNGATVGDASCCAWFDVLDDIQQNLFQGGQCGAEAHESIRLVFHDAIAI
SPAMEAQGKFGGGGADGSIMIFDDIEPNFHPNIGLDEIINLQKPFVQKHGVTPGAFIAFAGAVALSNCPGAPQMNFFTGR
APATQPAPDGLVPEPFHTVDQIIARVNDAGEFDELELVWMLSAHSVAAVNDVDPTVQGLPFDSTPGIFDSQFFVETQFRG
ILFPGSGGNQGEVESGMAGEIRIQTDHTLARDSRTACEWQSFVNNQSKLVSDFQFIFLALTQLGQDPNAMTDCSDVIPIS
KPIPGNLPFSFFPPGKSMKDVEQACAETPFPSLVTLPGPATSVARIPPPPGA
>P31838|reviewed|Ligninase B|taxID:2822231
MAFKQLFAAISLALSLSAANAAAVIEKRATCSNGKTVGDASCCAWFDVLDDIQQNLFHGGQCGAEAHESIRLVFHDSIAI
SPAMEAQGKFGGGGADGSIMIFDDIETAFHPNIGLDEIVKLQKPFVQKHGVTPGAFIAFAGAVALSNCPGAPQMNFFTGR
APATQPAPDGLVPEPFHTVDQIINRVNDAGEFDELELVWMLSAHSVAAVNDVDPTVQGLPFDSTPGIFDSQFFVETQLRG
TAFPGSGGNQGEVESPLPGEIRIQSDHTIARDSRTACEWQSFVNNQSKLVDDFQFIFLALTQLGQDPNAMTDCSDVIPQS
KPIPGNLPFSFFPAGKTIKDVEQACAETPFPTLTTLPGPETSVQRIPPPPGA
>P49012|reviewed|Ligninase LG2|taxID:2822231
MAFKQLFAAITVALSLTAANAAVVKEKRATCANGKTVGDASCCAWFDVLDDIQANMFHGGQCGAEAHESIRLVFHDSIAI
SPAMEAKGKFGGGGADGSIMIFDTIETAFHPNIGLDEVVAMQKPFVQKHGVTPGDFIAFAGAVALSNCPGAPQMNFFTGR
KPATQPAPDGLVPEPFHTVDQIIARVNDAGEFDELELVWMLSAHSVAAVNDVDPTVQGLPFDSTPGIFDSQFFVETQFRG
TLFPGSGGNQGEVESGMAGEIRIQTDHTLARDSRTACEWQSFVGNQSKLVDDFQFIFLALTQLGQDPNAMTDCSDVIPLS
KPIPGNGPFSFFPPGKSHSDIEQACAETPFPSLVTLPGPATSVARIPPHKA
>P50622|reviewed|Ligninase LG6|taxID:2822231
MALKQLAAAVALALSIQAAQGAAVKEKRATCSNGATVGDASSCAWFDVLDDIQQNLFNGAQCGAEAHESIRLVFHDAIAI
SPALESQGKFGGGGADGSIILFDDIETNFHPNIGLDEIVNLQKPFIQKHGVTPGDFIAFAGAVAMSNCPGAPQMNFFTGR
APATQAAPDGLVPEPFHTVDQIISRVNDAGEFDELELVWMLSAHSVAAANDVDPTIQGLAFDSTPGVFDSQFFVETQLRG
TAFPGSGGNQGEVESPLPGEMRLQSDSSIARDSRTACEWQSFVNNQSKLVSDFQFIFLALTQLGENPDAMTDCSDVIPIS
KPVPNNVPFSFFPAGKTMADVEQACAETPFPTLTTLPGPETSVQRIQPPPGA
>P78733|reviewed|Manganese peroxidase H3|taxID:2822231
MAFASSLLALVALAAVTSAAPATTQATCPDGTKVNNAACCAFIPLAQDLQETIFQNDCGEDAHEVIRLTFHDAIAISQSK
GPSAGGADGSMLLFPTIEPNFSANNGIDDSVNNLIPFMQKHNTISAGDIVQFTGAVALTNCPGAPQLEFLARRPNKTIPA
IDGLIPEPQDSVTSILERFKDAGNFSPFEVVSLLASHSVARADKVDETIDAAPFDTTPFVFDTQIFLEVLLKGVGFPGTR
TTRGEVASPLPLTSGSDTGELRLQSDFALARDERTACIWQGFVNEQALMASFKAAMRKLAVLGQHRNTLIDCSDVVPAPK
PAVNKPASFPATTGPQDLELSCNTKPFPSLSVDAGAQQTLIPHCSDGDMTCQSVQFNGPA
>Q02567|reviewed|Manganese peroxidase 1|taxID:2822231
MAFKSLIAFVALAAAVRAAPTAVCPDGTRVSHAACCAFIPLAQDLQETIFQNECGEDAHEVIRLTFHDAIAISRSQGPKA
GGGADGSMLLFPTVEPNFSANNGIDDSVNNLIPFMQKHNTISAADLVQFAGAVALSNCPGAPRLEFLAGRPNKTIAAVDG
LIPEPQDSVTKILQRFEDAGGFTPFEVVSLLASHSVARADKVDQTIDAAPFDSTPFTFDTQVFLEVLLKGVGFPGSANNT
GEVASPLPLGSGSDTGEMRLQSDFALAHDPRTACIWQGFVNEQAFMAASFRAAMSKLAVLGHNRNSLIDCSDVVPVPKPA
TGQPAMFPASTGPQDLELSCPSERFPTLTTQPGASQSLIAHCPDGSMSCPGVQFNGPA
>Q70LM3|reviewed|Manganese peroxidase 2|taxID:5308
MAFNFAAILAFVSLAAVTSAAPSKTTCSNGVVVPDAVCCDFVPLASALQSEVLMGDCGEDAHELVRLIFHDAIAISQSMG
PSAGGGADGSMLIFPTVEPAFFPNLGIADSVNNLIPFLSQFPTISAGDLVQFAGAVAISNCPGAPQLEFLAGRPNATAPA
IDGLIPEPQDDVTKILARFKDAGNFSPAEVVALLASHSIARADHVDPTLDAAPFDSTPFDFDTQIFLEVLLKGVGFPGLA
NNTGEVSSPLPVTDGTDVGELRLQSDFALARDERTACAWQSFVNEQEAMATAFKNAVKKLAVLGHNRNDLVDCSAVVPVP
KPATGTPATFPASTGPQDLELTCTTEPFPTLSTAPGAQQTLIPHCSDGTMTCNSVQFDGPATNFGGADDS
>Q96TS6|reviewed|Manganese peroxidase 3|taxID:5308
MAFKQLLTAISIVSVANAALTRRVACPDGVNTATNAVCCSLFAVRDLIQDQLFDGGECGEEVHESLRLTFHDAIGISPTI
ASTGVFGGGGADGSIAIFAEIETNFHANNGVDEIIGEQAPFIQMTNMTTADFIQFAGAVGVSNCPGAPALPVFVGRPDAT
QPAPDKTVPEPFDTVDSILARFADAGGFSSAEVVALLASHTIAAADHVDPSIPGTPFDSTPEIFDTQFFIETQLRGILFP
GTGGNQGEVESPLHGEIRLQSDSELARDSRTACEWQSFVNNQAKIQSAFKAAFRKMTILGHSESSLIECSEVIQTPPALE
GNAHLPAGQTMNDIEQACATTPFPSLSADPGPATSVAPVPPS
>Q9UR19|reviewed|Versatile peroxidase VPL1|taxID:5323
MSFKTLSALALALGAAVQFASAAVPLVQKRATCADGRTTANAACCVLFPILDDIQENLFDGAQCGEEVHESLRLTFHDAI
GFSPTLGGGGADGSIIAFDTIETNFPANAGIDEIVSAQKPFVAKHNISAGDFIQFAGAVGVSNCPGGVRIPFFLGRPDAV
AASPDHLVPEPFDSVDSILARMSDAGFSPVEVVWLLASHSIAAADKVDPSIPGTPFDSTPGVFDSQFFIETQLKGRLFPG
TADNKGEAQSPLQGEIRLQSDHLLARDPQTACEWQSMVNNQPKIQNRFAATMSKMALLGQDKTKLIDCSDVIPTPPALVG
AAHLPAGFSLSDVEQACAATPFPALTADPGPVTSVPPVPGS
>Q9UVP6|reviewed|Versatile peroxidase VPS1|taxID:5323
MAFAKLSAFVLALGATVALGESPTHRCLNKRVTCATGQTTANEACCALFPILDDIQTNLFDGAQCGEEVHESLRLTFHDA
IAFSPALTNAGQFGGGGADGSMIIFSDTEPNFHANLGIDEIVEAQKPFIARHNISAADFIQFAGAIGVSNCAGAPRLNFF
LGRPDATQIPPDGLVPEPFDDVTKILSRMGDAGFSTVEVVWLLASHTIAAADHVDPSIPGTPFDSTPSTFDSQFFLETML
QGTAFPGTPGNQGEVESPLAGEMRLQSDFLLARDSRSACEWQSMVNNMPKIQNRFTQVMKKLSLLGHNQADLIDCSDVIP
VPKTLTKAATFPAGKSQADVEIVCNAAATPFPALASDPGPVTAVPPVPPS
>2BOQ_1|Chain A|VERSATILE PEROXIDASE VPL2|PLEUROTUS ERYNGII (5323)
ATCDDGRTTANAACCILFPILDDIQENLFDGAQCGEEVHESLRLTFHDAIGFSPTLGGGGADGSIIAFDTIETNFPANAGIDEIVSAQKPFVAKHNISAGDFIQFAGAVGVSNCPGGVRIPFFLGRPDAVAASPDHLVPEPFDSVDSILARMGDAGFSPVEVVWLLASHSIAAADKVDPSIPGTPFDSTPEVFDSQFFIETQLKGRLFPGTADNKGEAQSPLQGEIRLQSDHLLARDPQTACEWQSMVNNQPKIQNRFAATMSKMALLGQDKTKLIDCSDVIPTPPALVGAAHLPAGFSLSDVEQACAATPFPALTADPGPVTSVPPVPGS

>1LLP_1|Chain A|LIGNIN PEROXIDASE|Phanerochaete chrysosporium (2822231)
ATCANGKTVGDASCCAWFDVLDDIQANMFHGGQCGAEAHESIRLVFHDSIAISPAMEAKGKFGGGGADGSIMIFDTIETAFHPNIGLDEVVAMQKPFVQKHGVTPGDFIAFAGAVALSNCPGAPQMNFFTGRKPATQPAPDGLVPEPFHTVDQIIARVNDAGEFDELELVWMLSAHSVAAVNDVDPTVQGLPFDSTPGIFDSQFFVETQFRGTLFPGSGGNQGEVESGMAGEIRIQTDHTLARDSRTACEWQSFVGNQSKLVDDFQFIFLALTQLGQDPNAMTDCSDVIPLSKPIPGNGPFSFFPPGKSHSDIEQACAETPFPSLVTLPGPATSVARIPPHKA

>1YYD_1|Chain A|Peroxidase manganese-dependent I|Phanerochaete chrysosporium (2822231)
AVCPDGTRVSHAACCAFIPLAQDLQETIFQNECGEDAHEVIRLTFHDAIAISRSQGPKAGGGADGSMLLFPTVEPNFSANNGIDDSVNNLIPFMQKHNTISAADLVQFAGAVALSNCPGAPRLEFLAGRPNKTIAAVDGLIPEPQDSVTKILQRFEDAGGFTPFEVVSLLASHSVARADKVDQTIDAAPFDSTPFTFDTQVFLEVLLKGVGFPGSANNTGEVASPLPLGSGSDTGEMRLQSDFALAHDPRTACIWQGFVNEQAFMAASFRAAMSKLAVLGHNRNSLIDCSDVVPVPKPATGQPAMFPASTGPQDLELSCPSERFPTLTTQPGASQSLIAHCPDGSMSCPGVQFNGPA

>4W7J_1|Chains A, B, C, D|Dye-decolorizing peroxidase|Auricularia auricula-judae (29892)
MATSLNTIDIQGDILVGMHKQKQLFYFFAINDPATFKTHLASDIAPVVASVTQLSNVATQPLVALNIAFSNTGLLALGVTDNLGDSLFANGQAKDATSFKESTSSWVPQFAGTGIHGVIILASDTTDLIDQQVASIESTFGSSISKLYSLSASIRPGNEAGHEMFGFLDGIAQPAINGFNTPLPGQNIVDAGVIITGATNDPITRPSWAVGGSFLAFRQLEQLVPEFNKYLLDNAPAGSGSLQARADLLGARMVGRWKSGAPIDLTPTADDPALGADAQRNNNFTYSHAGFDLGSDQSHCPFSAHIRKTRPRADLGGSLTPPNLSAGANSIMRSGIPYGPEVTSAESASNTTTQERGLAFVAYQAQLSQGFHFLQQTWADNANFPPGKTPATVGLDPIIGQNNGQPRVVNGLLPSNSSASLSIPQFVVSHGGEYFFSPPISAIGGRLSA
