# Supplementary material for: Plant Biomass Depolymerization by Oxidoreductases: Structural Characteristics, Synergy Mechanism, and Evolutionary Adaptation
Source: J Agric Food Chem. 2026 Jun 25;74(26):20104–25. doi: 10.1021/acs.jafc.5c16214 (PMC13353379; doi:10.1021/acs.jafc.5c16214)
Supplement: Supplementary file 1 [file jf5c16214_si_001.zip › AA10.fasta]

>6RW7_1|Chain A|Carbohydrate binding module family 33 and 10 domain protein|Teredinibacter turnerae (strain ATCC 39867 / T7901) (377629)
HGYIESPPSRQQHCGAEQKPDNPSSAKCDEAFANYRAAGGQNSHWYNFMSVVAHHEGRKVVKGTEHVCGFDGETWNPAPYDTPANWPVTSFNSGQQTFVWDISYGPHFSDTEELVFYITKPGFSFDPTRELTWADFEDQPFCDESIVPGDFSTNSAVEADMANSHINVTCNVPSRSGRHVIFAEWGRNEHTYERFFSCVDVDFGWSHPNFEK


>WGM04204.1 lytic polysaccharide monooxygenase [Arsenophonus nasoniae]
MPNSFIQNNGETLDNIQPAHGRIITPASRGHFASINGWWGLGWETNELEGGKNFPETKSGPCIREPSDVA
SSTPPKDGLIVSGGRTGERAYLNSTDNELITEGKIPWPKHPVPKDGLQHFIWEYTQQHKTRGYVAYITKN
GWDTTTRLTRNHFELTPFFEDISPDVPFWSYDLPVKYEHDIQLPVNRKKGHHVIVVLWIIADTGMAFYQT
FDFEKQI

>WGM04906.1 lytic polysaccharide monooxygenase [Arsenophonus nasoniae]
MKNNFLLILFILIVVTAFSSVSSNRESMHGFIYTPKSRSVLCWIEQNKDCGSASSDPMSIEGTSGFPQYG
AKDGRIASGDNFWFNQLDQQNIDRWQKNNIKVGKNIFEWFLTQPNHTISWEFYITKQDWDPNAPLTRNSF
ESKPFCLRSNDGKRLTVDEMKIECHVPKRSGYQIILGLWTIADTDSAFYQVIDVNISDK

>WGM07031.1 lytic polysaccharide monooxygenase [Arsenophonus nasoniae]
MKSKLLLAPLALIFAANVAVANVKPEPQHGFIFAPKSRAVLCWIHENSNCGAVEYDPMSIEGPKGFPQSG
PRDGKIASGDNSLFYKLNEQSADRWKKVPLTAGKNTFHWTLTQPHKTAKWEFFITKQDWNPNAPLTRASF
DLKPFCERFDGGAKPDKDQLYFECNVPQRTGYQVILGVWSIADTANAFYQVVDVDMKAK

>WGM07209.1 lytic polysaccharide monooxygenase [Arsenophonus nasoniae]
MKIKLSFAMLSLAILVLISVISFANANTLPNPMHGYIDFPSSRAYLCSLGKNGNCGQVMVEPQSVEGRKG
FPRRGPADGKIASAGHRWFGELDEQSATRWTKVDVSPGKNTFHWTLTAPHRTTGWEYFITKQDWDPNAPL
VAIINYH

>WGL94181.1 lytic polysaccharide monooxygenase [Arsenophonus nasoniae]
MKIKLSFAMLSLAILVLISVISFANANTLPNPMHGYIDFPSSRAYLCSLGKNGNCGQVMVEPQSVEGRKG
FPRRGPADGKIASAGHRWFGELDEQSATRWTKVDVSPGKNTFHWTLTAPHRTTGWEYFITKQDWDPNAPL
ARSSFDLQPFCSRTDGGEMPSFEVSIDCDVPYRTGYQVILGVWTIYDTGNAFYQVIDANMKP

>WGL94196.1 lytic polysaccharide monooxygenase [Arsenophonus nasoniae]
MKLKKNFIMSIILTASSTLWAHGYIKSPASRAYKCAQGINKDCGDIKYEPQSVEQRSRFPDKNFPIDGKL
ASGGYSKIC

>WGL94197.1 lytic polysaccharide monooxygenase [Arsenophonus nasoniae]
MGGIQRFAKLDEAGENRWHKTQMHVGDNNFSWYLTARHSTANWRYYITKNGWNPNVPLTRAAFDLKPFCT
QYDGGAIPKADVSIICEVPVDRIGYHIIYGVWQIADTSNSFYQVVDVIFPDNDKKQPTEPDIKEPTETVT
NQPGEPVVTDTTVTGTKPATGSVVTQPTETVTNQPGEPVVSDTTVTGTKPATGSVVTQPTETVTN

>WGL94368.1 lytic polysaccharide monooxygenase [Arsenophonus nasoniae]
MKTKLLLAMLALLSASSFASITTDIKPMHGYIDNPASQAYLCSMLENKNCGTIQYEPQSVEGRKGFPQRG
PADGKIASAGVGMFKQLDEQSVTRWTKVNMRSGENVFHWTLTIPHSTTGWEYFITKQDWNPNAPLSRTAF
ELKPFCSRFDGGAVPAREVTMKCNVPYRTGYQVILGVWTIADTSNAFYQVIDANINVR

>WGL94518.1 lytic polysaccharide monooxygenase [Arsenophonus nasoniae]
MKNNFLLILFILIVVTAFSSVSSNCESMHGFIYTPKSRSVLCWIEQNKDCGSASSDPMSIEGTSGFPQYG
AKDGRIASGDNFWFNQLDQQNIDRWQKNNIKVGKNIFEWFLTQPNHTISWEFYITKQDWDPNAPLTRNSF
ESKPFFLRSNDGKRLTVDEMKIECHVPKRSGYQIILGLWTIADTDSAFYQVIDVNISDK

>WGL96634.1 lytic polysaccharide monooxygenase [Arsenophonus nasoniae]
MPNSFIQNNGVTLDNIQPAHGRIITPASRGHFASINGWWGLGWETNELEGGKNFPETKSGPCIREPSDVA
SSTPPKDGLIVSGGRTGERAYLNSTDNELITEGKIPWPKHPVPKDGLQHFIWEYTQQHKTRGYVAYITKN
GWDTTTRLTRNHFELTPFFEDISPDVPFWSYDLPVKYEHDIQLPVNRKKGHHVIVVLWIIADTGMAFYQT
FDFDFDKQI

>WGL96761.1 lytic polysaccharide monooxygenase [Arsenophonus nasoniae]
MKSKLLLAPLALIFAANVAVANVKPEPQHGFIFAPKSRAVLCWIHENSNCGAVEYDPMSIEGPKGFPQSG
PRDGKIASGDNSLFYKLNEQSVDRWKKVPLTAGKNTFHWTLTQPHKTAKWEFFITKQDWNPNAPLTRASF
DLKPFCERFDGGAKPDKDQLYFECNVPQRTGYQVILGVWSIADTANAFYQVVDVDMKAK

>AAA66694.1 fusolin; spindle body protein [Autographa californica nucleopolyhedrovirus]
MIALLIALFAAIHAPAVRSHGYLSVPTARQYKCFKDGNFYWPDNGDNIPDAACRNAYKSVYYKYRALDLE
SGAAASTAQYMFQQYMEYAAVAGPNYDDFDLIKQRVVPHTLCGAGSNDRNSVFGDKSGMDEPFNNWRPNT
LYLNRYQPVYQMNVHFCPTAIHEPSYFEVFITKSNWDRRNPITWNELEYIGGNDSNLIPNPGDSLCDNSL
VYSIPVVIPYRSNQFVMYVRWQRIDPVGEGFYNCADLVFETLDDECRYAQMAKVVRSQLQKHKLDARIDH
NDEESCWRARKSNYSSFFNPGF

>BAA00461.1 34.8K protein [Autographa californica nucleopolyhedrovirus]
MIALLIALFAAIHAPAVRSHGYLSVPTARQYKCFKDGNFYWPDNGDNIPDAACRNAYKSVYYKYRALDLE
SGAAASTAQYMFQQYMEYAAVAGPNYDDFDLIKQRVVPHTLCGAGSNDRNSVFGDKSGMDEPFNNWRPNT
LYLNRYQPVYQMNVHFCPTAIHEPSYFEVFITKSNWDRRNPITWNELEYIGGNDSNLIPNPGDSLCDNSL
VYSIPVVIPYRSNQFVMYVRWQRIDPVGEGFYNCADLVFETLDDECRYAQMAKVVRSQLQKHKLDARIDH
NDEESCWRARKSNYSSFFNPGF

>NP_054094.1 fusolin; spindle body protein [Autographa californica nucleopolyhedrovirus]
MIALLIALFAAIHAPAVRSHGYLSVPTARQYKCFKDGNFYWPDNGDNIPDAACRNAYKSVYYKYRALDLE
SGAAASTAQYMFQQYMEYAAVAGPNYDDFDLIKQRVVPHTLCGAGSNDRNSVFGDKSGMDEPFNNWRPNT
LYLNRYQPVYQMNVHFCPTAIHEPSYFEVFITKSNWDRRNPITWNELEYIGGNDSNLIPNPGDSLCDNSL
VYSIPVVIPYRSNQFVMYVRWQRIDPVGEGFYNCADLVFETLDDECRYAQMAKVVRSQLQKHKLDARIDH
NDEESCWRARKSNYSSFFNPGF

>AAG09957.1 chitin binding protein [Bacillus amyloliquefaciens]
MKGLVKAAVLTVTLGIGGAFYSSDASAHGYIKEPVSRAYMGALEKQTMGWTAAAQKYGSVIDNPQSVEGP
KGFPAAGPPDGRIASANGGSGQIDFGLDKQTADHWVKQNIRGGFNTFTWHYTAPHATSKWHYYITKKNWN
PNKPLSRDEFELIGTVNHDGSKADTNLTHKIFVPTDRSGYHIILGVWDVADTSNAFYNVIDVNLTK

>AAP26628.1 putative chitin binding protein [Bacillus anthracis str. Ames]
MNNRLLKQLQNMKMNKKSLGAVALTAGIIGTTLIPQNTYAHGFVEKPGSRSALCSPTYGALNVNCGSVMY
EPQSLEAPKGFPQGGPVDGQIASAGGKFGGILDQQTADRWFKNTITGGENTFTWKYTAPHLTSKWHYYIT
KKGWNPNKALTRADFEPIGTVQHDGSAASNHLTHKINVPTDRSGYHVILAVWDVADTANAFYNVIDVTLI
NDVKPDTEAPSIPNGIQAQKVTANSIELAWTASTDNVGVKGYQIFRNGEMIDTVPGTHFIDKKLQPSTEY
SYTVKAIDAAGNASKESAKLTVKTTVEAPDTEAPTQPKGLHSMGTTTSSVDLMWSPSDDNIGVGHYDIYR
ETEGSMKKIATSNTTSYMDKNLLPNTTYKYVVKAVDVAGNESVQSDIFTITTKTEGVSYEEWDAKKAYEK
GDKVLHEGKVYEAVQSYKGNGDPNWIYALSLWKTV

>AAP26659.1 putative chitin binding protein [Bacillus anthracis str. Ames]
MKTKGLQKVKKVILSGGILLTGLLTFGFSEKASAHGYVESPASRSYLCKQGVNVNCGPIQYEPQSVEGIG
GFPQLGPSDGQIAGAGHFPALDVQTVDRWKKVTLNGGTNTFKWKLTAPHSTKEWKYYITKKDWNPNKPLS
RSDLDLVPFYVKNDGGARPGTSVTHEANVPTDRNGYHLILAVWEIADTGNAFYQVIDVNLVNNGLASNNV
LNHVVQVPTLF

>NP_845142.1 hypothetical protein BA_2793 [Bacillus anthracis str. Ames]
MNNRLLKQLQNMKMNKKSLGAVALTAGIIGTTLIPQNTYAHGFVEKPGSRSALCSPTYGALNVNCGSVMY
EPQSLEAPKGFPQGGPVDGQIASAGGKFGGILDQQTADRWFKNTITGGENTFTWKYTAPHLTSKWHYYIT
KKGWNPNKALTRADFEPIGTVQHDGSAASNHLTHKINVPTDRSGYHVILAVWDVADTANAFYNVIDVTLI
NDVKPDTEAPSIPNGIQAQKVTANSIELAWTASTDNVGVKGYQIFRNGEMIDTVPGTHFIDKKLQPSTEY
SYTVKAIDAAGNASKESAKLTVKTTVEAPDTEAPTQPKGLHSMGTTTSSVDLMWSPSDDNIGVGHYDIYR
ETEGSMKKIATSNTTSYMDKNLLPNTTYKYVVKAVDVAGNESVQSDIFTITTKTEGVSYEEWDAKKAYEK
GDKVLHEGKVYEAVQSYKGNGDPNWIYALSLWKTV

>NP_845173.1 hypothetical protein BA_2827 [Bacillus anthracis str. Ames]
MKTKGLQKVKKVILSGGILLTGLLTFGFSEKASAHGYVESPASRSYLCKQGVNVNCGPIQYEPQSVEGIG
GFPQLGPSDGQIAGAGHFPALDVQTVDRWKKVTLNGGTNTFKWKLTAPHSTKEWKYYITKKDWNPNKPLS
RSDLDLVPFYVKNDGGARPGTSVTHEANVPTDRNGYHLILAVWEIADTGNAFYQVIDVNLVNNGLASNNV
LNHVVQVPTLF

>AAT31910.1 putative chitinase [Bacillus anthracis str. 'Ames Ancestor']
MNNRLLKQLQNMKMNKKSLGAVALTAGIIGTTLIPQNTYAHGFVEKPGSRSALCSPTYGALNVNCGSVMY
EPQSLEAPKGFPQGGPVDGQIASAGGKFGGILDQQTADRWFKNTITGGENTFTWKYTAPHLTSKWHYYIT
KKGWNPNKALTRADFEPIGTVQHDGSAASNHLTHKINVPTDRSGYHVILAVWDVADTANAFYNVIDVTLI
NDVKPDTEAPSIPNGIQAQKVTANSIELAWTASTDNVGVKGYQIFRNGEMIDTVPGTHFIDKKLQPSTEY
SYTVKAIDAAGNASKESAKLTVKTTVEAPDTEAPTQPKGLHSMGTTTSSVDLMWSPSDDNIGVGHYDIYR
ETEGSMKKIATSNTTSYMDKNLLPNTTYKYVVKAVDVAGNESVQSDIFTITTKTEGVSYEEWDAKKAYEK
GDKVLHEGKVYEAVQSYKGNGDPNWIYALSLWKTV

>AAT31944.1 putative chitin binding protein [Bacillus anthracis str. 'Ames Ancestor']
MKTKGLQKVKKVILSGGILLTGLLTFGFSEKASAHGYVESPASRSYLCKQGVNVNCGPIQYEPQSVEGIG
GFPQLGPSDGQIAGAGHFPALDVQTVDRWKKVTLNGGTNTFKWKLTAPHSTKEWKYYITKKDWNPNKPLS
RSDLDLVPFYVKNDGGARPGTSVTHEANVPTDRNGYHLILAVWEIADTGNAFYQVIDVNLVNNGLASNNV
LNHVVQVPTLF

>AAT54914.1 chitin binding protein, putative [Bacillus anthracis str. Sterne]
MNNRLLKQLQNMKMNKKSLGAVALTAGIIGTTLIPQNTYAHGFVEKPGSRSALCSPTYGALNVNCGSVMY
EPQSLEAPKGFPQGGPVDGQIASAGGKFGGILDQQTADRWFKNTITGGENTFTWKYTAPHLTSKWHYYIT
KKGWNPNKALTRADFEPIGTVQHDGSAASNHLTHKINVPTDRSGYHVILAVWDVADTANAFYNVIDVTLI
NDVKPDTEAPSIPNGIQAQKVTANSIELAWTASTDNVGVKGYQIFRNGEMIDTVPGTHFIDKKLQPSTEY
SYTVKAIDAAGNASKESAKLTVKTTVEAPDTEAPTQPKGLHSMGTTTSSVDLMWSPSDDNIGVGHYDIYR
ETEGSMKKIATSNTTSYMDKNLLPNTTYKYVVKAVDVAGNESVQSDIFTITTKTEGVSYEEWDAKKAYEK
GDKVLHEGKVYEAVQSYKGNGDPNWIYALSLWKTV

>AAT54946.1 chitin binding protein, putative [Bacillus anthracis str. Sterne]
MKTKGLQKVKKVILSGGILLTGLLTFGFSEKASAHGYVESPASRSYLCKQGVNVNCGPIQYEPQSVEGIG
GFPQLGPSDGQIAGAGHFPALDVQTVDRWKKVTLNGGTNTFKWKLTAPHSTKEWKYYITKKDWNPNKPLS
RSDLDLVPFYVKNDGGARPGTSVTHEANVPTDRNGYHLILAVWEIADTGNAFYQVIDVNLVNNGLASNNV
LNHVVQVPTLF

>ABF50324.1 gp50 [Antheraea pernyi nucleopolyhedrovirus]
MYKLGVILFALFFAPAVRAHGYLSVPVARQYKCFRDGRFWWPNNGDDMPDPYNGDDIPDVACRNAYKAVY
YKYRAMDVPSGEAALAAQYMFQQYTEYAALAGPNYRDFEMVKRDVVPHTLCGAASNDRAAPFGDKSGMDE
PFYNWRPDVLYMNRYQNAYSMDVHFCPTAIHEPSYFEVFITKPTWDRRNPITWYDLEYIGGNNSALVPNP
GDPLCASNQVYSIPVSVPYRSGQFVMYVRWQRIDPVGEGFYNCADLVFETEDDECHYARATKAVRNQYQD
HCNDAEAVGAGNDESCVRTRRRNYYNLQSQHERNMHEHKHGYQCNHRGGKDRGKWNSLSENIKAAAMANK
TSIFICLFCSLFCN

>ABK37291.1 chitin binding protein [Aeromonas hydrophila subsp. hydrophila ATCC 7966]
MLRGTPPANLTAHICRTEECMAAKIQLNHVAATLALLVSGSVLAHGYISQPESRNYLCKTGGNSQCGAVQ
WEPQSVEGPSGFPQAGPPDGQIASAGSASWRELNAQTSDRWTRREVQAGPFAISWTFTANHVTRNWRYYL
TKQDWNPNQPLTRAAFELTPFCVVDGNMTQPPKQVTHQCNLPQRTGYQVILGVWEVGDTSNSFYNVIDAN
FKGGTQPPLAWSQGGTIYPSTELAVGDKARTLVFDANGVRPDLQTELTIASPEQGQKNNWAHALATKINA
EQSQIRAGQQSGEGQFNPIYGQNPVYFKAGSALERVEIQLEQQQPPVSNGVSVSGLESDYLLDEGKLTLN
FTVAAEGDLTVTNTLYDHGGAAKGQTSADIKDSTHSFTMPLTGLSAGHHQLVIEGKPKAGGDAVQQTLDL
MLKDPAAGGDYQFTFPDGLKSYTDGTKVLQPKNGKVYQCKPFPYRGWCSQWSASATQYEPGVGTNWQDAW
IQVN

>ABO88770.1 chitin-binding protein, carbohydrate-binding module family 33 [Aeromonas salmonicida subsp. salmonicida A449]
MTAHIYRTEECMAAKIQLNHVAAALALLASGGVLAHGYISQPESRNYLCNKGGNSQCGAVQWEPQSVEGP
SGFPQSGPQDGQIASAGSSRWSELNAQTSDRWTRREVQAGPFAISWTFTANHVTRNWRYYLTKQDWNPNQ
PLTRAAFDLTPFCVVDGNMVQPPKQVTHNCNLPERTGYQLILGVWEVGDTSNSFYNLIDANFKGGSQPPL
SWSQGGTIYPSTDLAAGDKARALVFDASGGRPDLQTELTITTTEQGQKNNWAHALASKINAEQSQIRAGQ
QNADNQFNPVYGQNPVYLKSGSTLERVEIQLEQLQPPVGNDISVSGLESEYLLDDGKVTLDFTITAQGDL
TVTNTLYDHGGVAKGQSAADIKDSSQSFTMPLTGLSAGHHQLVIEAKPKAGGEALQQTLDLMLKDSAGGG
NYQFTFPQGLTSYTDGTKVLQPKNGKVYQCKPFPYRGWCSQWSASATQYEPGIGTNWQDAWIALN

>ABQ12316.1 gp50 spindlin [Antheraea pernyi nucleopolyhedrovirus]
MYKLGVILFALFFAPAVRAHGYLSVPVARQYKCFRDGRFWWPNNGDDMPDPYNGDDIPDVACRNAYKAVY
YKYRAMDVPSGEAALAAQYMFQQYTEYAALAGPNYRDFEMVKRDVVPHTLCGAASNDRAAPFGDKSGMDE
PFYNWRPDVLYMNRYQNAYSMDVHFCPTAIHEPSYFEVFITKPTWDRRNPITWYDLEYIGGNNSALVPNP
GDPLCASNQVYSIPVSVPYRSGQFVMYVRWQRIDPVGEGFYNCADLVFETEDDECHYARATKAVRNQYQD
HCNDAEAVGAGNDESCVRTRRRNYYNLQSQHERNMHEHKHGYQCNHRGGKDRGKWNSLSENIKAAAMANK
TSIFICLFCSLFCN

>ACP12503.1 putative chitin binding protein [Bacillus anthracis str. CDC 684]
MKTKGLQKVKKVILSGGILLTGLLTFGFSEKASAHGYVESPASRSYLCKQGVNVNCGPIQYEPQSVEGIG
GFPQLGPSDGQIAGAGHFPALDVQTVDRWKKVTLNGGTNTFKWKLTAPHSTKEWKYYITKKDWNPNKPLS
RSDLDLVPFYVKNDGGARPGTSVTHEANVPTDRNGYHLILAVWEIADTGNAFYQVIDVNLVNNGLASNNV
LNHVVQVPTLF

>ACP12567.1 Cbp21 [Bacillus anthracis str. CDC 684]
MNNRLLKQLQNMKMNKKSLGAVALTAGIIGTTLIPQNTYAHGFVEKPGSRSALCSPTYGALNVNCGSVMY
EPQSLEAPKGFPQGGPVDGQIASAGGKFGGILDQQTADRWFKNTITGGENTFTWKYTAPHLTSKWHYYIT
KKGWNPNKALTRADFEPIGTVQHDGSAASNHLTHKINVPTEVDIM

>ACQ47808.1 putative chitin binding protein [Bacillus anthracis str. A0248]
MKTKGLQKVKKVILSGGILLTGLLTFGFSEKASAHGYVESPASRSYLCKQGVNVNCGPIQYEPQSVEGIG
GFPQLGPSDGQIAGAGHFPALDVQTVDRWKKVTLNGGTNTFKWKLTAPHSTKEWKYYITKKDWNPNKPLS
RSDLDLVPFYVKNDGGARPGTSVTHEANVPTDRNGYHLILAVWEIADTGNAFYQVIDVNLVNNGLASNNV
LNHVVQVPTLF

>ACQ49601.1 putative chitinase [Bacillus anthracis str. A0248]
MNNRLLKQLQNMKMNKKSLGAVALTAGIIGTTLIPQNTYAHGFVEKPGSRSALCSPTYGALNVNCGSVMY
EPQSLEAPKGFPQGGPVDGQIASAGGKFGGILDQQTADRWFKNTITGGENTFTWKYTAPHLTSKWHYYIT
KKGWNPNKALTRADFEPIGTVQHDGSAASNHLTHKINVPTDRSGYHVILAVWDVADTANAFYNVIDVTLI
NDVKPDTEAPSIPNGIQAQKVTANSIELAWTASTDNVGVKGYQIFRNGEMIDTVPGTHFIDKKLQPSTEY
SYTVKAIDAAGNASKESAKLTVKTTVEAPDTEAPTQPKGLHSMGTTTSSVDLMWSPSDDNIGVGHYDIYR
ETEGSMKKIATSNTTSYMDKNLLPNTTYKYVVKAVDVAGNESVQSDIFTITTKTEGVSYEEWDAKKAYEK
GDKVLHEGKVYEAVQSYKGNGDPNWIYALSLWKTV

>ACU35770.1 chitin-binding domain 3 protein [Actinosynnema mirum DSM 43827]
MRPRRLGALAAAVLAVVGVTTVLGTSGTALAHGSMTYPGSRTYHCYEDGRANGNGDLNPANPACAAAVAL
GGKQPLWDWFGNLISQAAGKHREIIADGDLCGPTAKYDAYNLPRADWPSTTLRAGAPITFRYNAWAPHPG
TWDQYVTKDGFDVTKPLKWSDLEPAPFDSVLNPPLANGEYAWNATLPNKTGRHVIYSIWQRTDSPEAFYS
CSDVVFTGGNNTGDTQAPTAPGTPTATATSSSVALSWGAATDNTGVTGYQVYREAGANDALVATTTTPSA
TVTGLTASTAYQFYVVARDAAGNTSPPSSPVSVTTTGGGGTPGGTCAVTYTTPSVWSGGFTANVAVKNTG
TSAVSAWQLAWDVPSGESITSAWSAEVVVSGGKATAKGVSWNSGIAPGATVSFGFNGTAGGNPAKPAAFT
LGGATCASA

>ACU36415.1 chitin-binding domain 3 protein [Actinosynnema mirum DSM 43827]
MALIPAPAGTRLARKTLIALTGALVLMVSLLSGVAGAHGSTTDPPSRNYGCWQRWGSDFQNPTMAQRDPM
CWQAWQRDTNAMWNWNGLYREGVAGNHQAAIPDGQLCSAGRTENGRYAAMDVPGAWTAATKPRQFTLTVT
DQAKHGADYLRVYVTKQGFNPLTTSPRWSDLEQVASTGRYAPAGTYQVAVNAGSRTGRHIVYVIWQASHS
DQSYYFCNDVIFQ

>ACU38523.1 chitin-binding domain 3 protein [Actinosynnema mirum DSM 43827]
MRMRTTSRSATRRRGVIAVVVSVLACVFVATPSASAHGTIVGPATRAYQCWQDWGSQHTNPAMQQQDPTC
YQAYQANADTMWNWMSALRDGLKGNFQAATPDGQLCSNALARNNSLNTPGKWRTTSVGSNFTMRLHDQAS
HGADYFKVYVSKNGFDPATQRLGWGNLDLVAQTGKYAPAKDITFNVQTNGSYRGHHVVFTIWQASHLDQA
YMWCSDVNFG

>ACU38929.1 chitin-binding domain 3 protein [Actinosynnema mirum DSM 43827]
MQLRRRIAALATGALVAPLAVVALPSAQAFAHGYISSPPSRQAQCAQNTVSCGDIKWEPQSVEGPKGLRS
CNGGVSRFAELNDNNKGWRATSTGRTVTFNWTFTARHRTSNYEYYVNGSRVAVVDGGNQIPGAVVTHTVT
LPSSGRQTVLAIWNIGDTTNAFYSCVDVTAG

>ACU39154.1 chitin-binding domain 3 protein [Actinosynnema mirum DSM 43827]
MEFKRKLAAVLAGVGVTPFIVVLAAGSASAHGYISSPPSRQAFCAQGAIPCGNIKYEPQSVEGPKGLTSC
DAGLSQFSELSDDSRNWPTTSVGGKVTFNWTLTARHATATWQYFIGGQKIAEFNDGNKIPGATVSHSVDL
GGRTGKQKVLAVWNIGDTPMAFYNCVDLQVGGGGSTDPKPEPTTTSQKPPTTTQPPSSSSSAPKPTTTSQ
KPPSGGGEWAPNTPYKTGDQVTYSGATYKCIQGHTTLLGWEPSATPALWQRL

>CBA71527.1 N-acetylglucosamine-binding protein A [Arsenophonus nasoniae]
MKTKLLLAMLALLSASSFASITTDIKPMHGYIDNPASRAYLCSMLENKNCGPIQYEPQSVEGRKGFPQRG
PADGKIASAGVGMFKQLDEQSVTRWTKVNMRSGENVFHWTLTVPHSTTGWEYFITKQDWNPNAPLSRTAF
ELKPFCSRFDGGAVPAREVTMKCNVPYRTGYQVILGVWTIADTSNAFYQVIDANINVR

>CBA72252.1 N-acetylglucosamine-binding protein [Arsenophonus nasoniae]
MSIILTASSTLWAHGYIKSPASRAYKCAQGINKDCGDIKYEPQSVEQRSGFPDKNFPIDGKLASGGIQRF
AKLDEAGENRWHKTQMHVGDNNFSWYLTARHSTANWRYYITKNGWNPNVPLTRAAFDLKPFCTQYDGGAI
PKADVSIICEVPVDRIGYHIIYGVWQIADTSNSFYQVVDVIFPDNDKKQPTEPDIKEPTETVTNQPGEPV
VTDTTVTGTKPATGSVVTQPTETATNQPGEPVVTDTTVTSTKPATGSVVTQPTETVTNQPGEPVVTDTTV
TGTKPATGSVVTQPTETATNQPGEPVVTDTTVTGTKPATGSVVTQPTNRVNRLLRTRK

>CBA72266.1 N-acetylglucosamine-binding protein A [Arsenophonus nasoniae]
MYSKSSNAPLARSSFDLQPFCSRTDGGEMPSFEVSIDCDVPYRTGYQVILGVWTIYDTGNAFYQVIDANM
KP

>CBA72418.1 N-acetylglucosamine-binding protein A [Arsenophonus nasoniae]
MKSKLLLAPLALIFAANVAVANVKPEPQHGFIFAPKSRAVLCWIHENSNCGAVEYDPMSIEGPKGFPQSG
PRDGKIASGDNSLFYKLNEQSADRWKKVPLTAGKNTFHWTLTQPHKTAKWEFFITKQDWNPNAPLTRASF
DLKPFCERFDGGAKPDKDQLYFECNVPQRTGYQVILGVWSIADTANAFYQVVDVDMKAK

>CBA72693.1 chitin-binding protein [Arsenophonus nasoniae]
MPNSFIQNNGETLDNIQPAHGRIITPASRGHFASINGWWGLGWETNELEGGKNFPETKSGPCIREPSDVA
SSTPPKDGLIVSGGRTGERAYLNSTDNELITEGKIPWPKHPVPKDGLQHFIWEYTQQHKTRGYVAYITKN
GWDTTTRLTRNHFELTPFFEDISPDVPFWSYDLPVKYEHDIQLPVNRKKGHHVIVVLWIIADTGMAFYQT
FDFEKQI

>CBA73223.1 chitin-binding protein [Arsenophonus nasoniae]
MKIKLSFAMLSLAILVLISVISFANANTLPNPMHGYIDFPSSRAYLCSLGKNGNCGQVMVEPQSVEGRKG
FPRRGPADGKIASAGHRWFGELDEQSATRWTKVDVSPGKNTFHWTLTAPHRTTGWEYFITKQDWDPNAPL
VAIINYH

>CBA74562.1 N-acetylglucosamine-binding protein A [Arsenophonus nasoniae]
MKNNFLLILFILIVVTAFSSVSSNRESMHGFIYTPKSRSVLCWIEQNKDCGSASSDPMSIEGTSGFPQYG
AKDGRIASGDNFWFNQLDQQNIDRWQKNNIKVGKNIFEWFLTQPNHTISWEFYITKQDWDPNAPLTRNSF
ESKPFCLRSNDGKRLTVDEMKIECHVPKRSGYQIILGLWTIADTDSAFYQVIDVNISDK

>ADJ43220.1 cellulose-binding protein [Amycolatopsis mediterranei U32]
MRRRNFSGSGTGRRGLLALVIAGLAGLFVGVPAASAHGTIVDPATRAYQCWKDWGSQHTNPAMQQQDPMC
WAAFQANADTMWNWMSALRDGLHGNFQGVTPDGQLCSNGLARNNSLNTPGPWRTTSIGSTFSMHLYDQAS
HGADFIRVYVSKNGYDPTTQPLGWGNLDQVTQTGRYAPAKDITFTVQTNGGYRGHHVVFTIWQASHQDQT
YMWCSDVNFG

>ADJ44905.1 cellulose/chitin-binding protein [Amycolatopsis mediterranei U32]
MVPRRKTLLSLLVTAVTAVLLGGVLTGVADAHGSATDPPSRNYGCWNRWGSDFQNPAMATKDPMCWQAWQ
ADPNAMWNWNGLYREGVKGNHQGAIPDGTLCSGGRTQAPRYNALDTVGAWQMANKDNRFTLTVTDQAHHG
ADYLLVYITKQGFDPATQPLGWGNLELVAQTGRYAPAGQYQVAVNAGTRTGRHVVYTIWQASHLDQSYYF
CSDVNLSGR

>ADJ45261.1 cellulose/chitin-binding protein [Amycolatopsis mediterranei U32]
MNRKLVAAAVGALLAPVLVVLNPAGIASAHGYVSSPASRQAQCAQHVVSCGEIQYEPQSVEGPKGLRSCS
GGVSRFAELDDNGKGWRAAKVGRTVTFTWTFTARHRTSNYQYFIGSQKIAEVSGNDQQPPATVAHQVNLG
SHTGRQTVLAVWNIADTANAFYACIDLQVS

>ADJ46951.1 cellulose/chitin-binding protein [Amycolatopsis mediterranei U32]
MTRRRSTILAAVTVLLASLTAILLNTGTAEAHGAMMKPGSRTFLCWQDGLSSTGEIKPINPACAAAVGVS
GANSLYNWFAVLRSDGAGRTRGFIPDGKLCSGGNPNYAGFDGVGAWPLTHLTSGAQFDFSYNAWAAHPGW
FYTYVTKDGWNPNQPLTWDSLEDQPFLTVDHPPVTGQVGTVDGQYKWSGALPSNKSGRHIIYSVWKRSDS
AETFYGCSDVTFDGGHGEVTGVKDPGTGTTTTPTTPTTPTTPTTPTTPTTPTTPTTPTTPTTPAGSCMAM
YEITNTWSGGYQATVTVMNHGTRPFTSWQAGWTLPAGQTIASVWNGTLSQSGSAVTVRNANWNGSVAADG
TTTFGLVVNTTGGSAAPSPTCQGT

>ADJ50850.1 cellulose/chitin-binding protein [Amycolatopsis mediterranei U32]
MTWNRKLFAAAAGALLAPVLVVVLPATSASAHGYVSDPPSRQANCAAGKVSGCGQIVYEPQSVEGPKGLR
SCNGGLSQFAELTDESKPWPAKSVGSTVTFNWVFTARHSTSNYEYYVGGTRVAVFDGHNQQPPSTLSHTV
NLAGYSGRIKVLAIWNIADTANAFYSCVDLQVGGGGTPPPTTTPPPTTTAPPPTTTTTTPPTGGTWAAGT
AYKAGDVVTYGGASYRCLQPHTAIAGWEPPNTPALWQRL

>CBI42985.1 RBAM17540 [Bacillus amyloliquefaciens DSM 7]
MKGLVKAAVLTVTLGIGGAFYSSDASAHGYIKEPVSRAYMGALEKQTMGWTAAAQKYGSVIDNPQSVEGP
KGFPAAGPPDGRIASANGGSGQIDFGLDKQTADHWVKQNIRGGFNTFTWHYTAPHATSKWHYYITKKNWN
PNKPLSRDEFELIGTVNHDGSKADTNLTHKIFVPTDRSGYHIILGVWDVADTSNAFYNVIDVNLTK

>ADP32663.1 chitin binding protein [Bacillus atrophaeus 1942]
MKGFIRGVVLTAVLGVGGTLFAGDVSAHGYIKEPASRAYMGSLEKQIIGWTAAAQKYGSVIDSPQSVEGP
KGFPSAGPPDGKIASANGGSGQIDFGLDRQTADYWVKQNIHGGLNTFTWHYTAPHATSKWHYYITKKGWN
PNKPLTRDEFELIGTVDHDGSKADTNLSHKIYVPTDRTGYHVILGVWDVADTSNAFYNVIDVNIK

>AEB23817.1 chitin binding protein [Bacillus amyloliquefaciens TA208]
MKGLVKAAVLTVTLGIGGAFYSSDASAHGYIKEPVSRAYMGALEKQTMGWTAAAQKYGSVIDNPQSVEGP
KGFPAAGPPDGRIASANGGSGQIDFGLDKQTADHWVKQNIRGGFNTFTWHYTAPHATSKWHYYITKKNWN
PNKPLSRDEFELIGTVNHDGSKADTNLTHKIFVPTDRSGYHIILGVWDVADTSNAFYNVIDVNLTK

>AEB63482.1 Chitin binding protein [Bacillus amyloliquefaciens LL3]
MKGLVKAAVLTVTLGIGGAFYSSDASAHGYIKEPVSRAYMGALEKQTMGWTAAAQKYGSVIDNPQSVEGP
KGFPAAGPPDGRIASANGGSGQIDFGLDKQTADHWVKQNIRGGFNTFTWHYTAPHATSKWHYYITKKNWN
PNKPLSRDEFELIGTVNHDGSKADTNLTHKIFVPTDRSGYHIILGVWDVADTSNAFYNVIDVNLTK

>AEK39917.1 cellulose-binding protein [Amycolatopsis mediterranei S699]
MRRRNFSGSGTGRRGLLALVIAGLAGLFVGVPAASAHGTIVDPATRAYQCWKDWGSQHTNPAMQQQDPMC
WAAFQANADTMWNWMSALRDGLHGNFQGVTPDGQLCSNGLARNNSLNTPGPWRTTSIGSTFSMHLYDQAS
HGADFIRVYVSKNGYDPTTQPLGWGNLDQVTQTGRYAPAKDITFTVQTNGGYRGHHVVFTIWQASHQDQT
YMWCSDVNFG

>AEK41655.1 cellulose/chitin-binding protein [Amycolatopsis mediterranei S699]
MAGGAHGRVWSSGTTWERSPNPAPTKEDSVVPRRKTLLSLLVTAVTAVLLGGVLTGVADAHGSATDPPSR
NYGCWNRWGSDFQNPAMATKDPMCWQAWQADPNAMWNWNGLYREGVKGNHQGAIPDGTLCSGGRTQAPRY
NALDTVGAWQMANKDNRFTLTVTDQAHHGADYLLVYITKQGFDPATQPLGWGNLELVAQTGRYAPAGQYQ
VAVNAGTRTGRHVVYTIWQASHLDQSYYFCSDVNLSGR

>AEK42021.1 cellulose/chitin-binding protein [Amycolatopsis mediterranei S699]
MNRKLVAAAVGALLAPVLVVLNPAGIASAHGYVSSPASRQAQCAQHVVSCGEIQYEPQSVEGPKGLRSCS
GGVSRFAELDDNGKGWRAAKVGRTVTFTWTFTARHRTSNYQYFIGSQKIAEVSGNDQQPPATVAHQVNLG
SHTGRQTVLAVWNIADTANAFYACIDLQVS

>AEK43763.1 chitin-binding domain 3 protein [Amycolatopsis mediterranei S699]
MLLASLTAILLNTGTAEAHGAMMKPGSRTFLCWQDGLSSTGEIKPINPACAAAVGVSGANSLYNWFAVLR
SDGAGRTRGFIPDGKLCSGGNPNYAGFDGVGAWPLTHLTSGAQFDFSYNAWAAHPGWFYTYVTKDGWNPN
QPLTWDSLEDQPFLTVDHPPVTGQVGTVDGQYKWSGALPSNKSGRHIIYSVWKRSDSAETFYGCSDVTFD
GGHGEVTGVKDPGTGTTTTPTTPTTPTTPTTPTTPTTPTTPTTPTTPTTPAGSCMAMYEITNTWSGGYQA
TVTVMNHGTRPFTSWQAGWTLPAGQTIASVWNGTLSQSGSAVTVRNANWNGSVAADGTTTFGLVVNTTGG
SAAPSPTCQGT

>AEK47862.1 cellulose/chitin-binding protein [Amycolatopsis mediterranei S699]
MTWNRKLFAAAAGALLAPVLVVVLPATSASAHGYVSDPPSRQANCAAGKVSGCGQIVYEPQSVEGPKGLR
SCNGGLSQFAELTDESKPWPAKSVGSTVTFNWVFTARHSTSNYEYYVGGTRVAVFDGHNQQPPSTLSHTV
NLAGYSGRIKVLAIWNIADTANAFYSCVDLQVGGGGTPPPTTTPPPTTTAPPPTTTTTTPPTGGTWAAGT
AYKAGDVVTYGGASYRCLQPHTAIAGWEPPNTPALWQRL

>AEK88813.1 chitin binding protein [Bacillus amyloliquefaciens XH7]
MKGLVKAAVLTVTLGIGGAFYSSDASAHGYIKEPVSRAYMGALEKQTMGWTAAAQKYGSVIDNPQSVEGP
KGFPAAGPPDGRIASANGGSGQIDFGLDKQTADHWVKQNIRGGFNTFTWHYTAPHATSKWHYYITKKNWN
PNKPLSRDEFELIGTVNHDGSKADTNLTHKIFVPTDRSGYHIILGVWDVADTSNAFYNVIDVNLTK

>AEV83479.1 GlcNAc-binding protein A [Actinoplanes sp. SE50/110]
MKLARLVAAAVLAAAAGALFVPATAEAHGAIQVPGSRTWFCYQDGRNPTTGAIEPKNPACAAAVAKSGVT
SLYNWFAVLRSDGAGRVSGFIPDGQLCSGGTGGPYDFTGYNLARDDWPTTHLTAGATMEFHYNDWAKHPG
TFSLYITKDGYDPTRPLAWSDLEPTPFDTVTNPPADGGPGTDAGHYYWTGKLPSGKSGKHLIYSVWSRSD
STETFYGCSDVVFDGGNGQVTGIGTPPSSPPPSSPSASPSTPGGGTGSGCSAMYNVTSSWTGGFQAQVMV
HAGTTAVNGWHVSWTWPGGQTLASLWSGRATSTGSLVSVTNETWNGTIAAGDHTTFGFLGSGSAPATVPN
LTCTSGS

>AEV85992.1 GlcNAc-binding protein A [Actinoplanes sp. SE50/110]
MRLFVVLAAAATLTAAVPGTAAFAHGAPTTPISRSAACAGNGTKTSAAACKAAKAASGGFLGAFDNLRIA
DVNGNDRKAVPDGKLCSGGLDAYRGLDLPRDDFPSTAVRSGQKLAIAYRGTIPHQGQFRIFLSKPGYSPL
KRLTWDDLGSKPLAAFTDPAFSDGAYHMSVTLPQRTGKQMLYVVWQTSSTPDTYYSCSDLDFPAAPAVQR
STAAAPASPASPSSSASPATATPLAVASSAPALAAPSSPPAAAATAAPVLAAATDSTRVGHWLIFGAFGA
AVVAGAIALGSRRRRQR

>AEV86039.1 GlcNAc-binding protein A [Actinoplanes sp. SE50/110]
MRRRFTLPALTVAAVAGSLFVAVTPAFAHGYISSPPSRQANCASGAVTGCGDIVYEPQSVEAPKGSTQCN
GGGSRFTVLNDNSKSWPAATVGQTVTFNWVLTARHSTATWEYFIGNTLLASFNDGGAQPGATKSHTVSMK
GFTGRQTVLARWNIADTVNAFYSCVDLNITGGSTTPTPTPTPTPTPTPTVSPSPTTPPPTSGTTTWAAGT
TYKAGDVVVYAGRSYQCRQAHTAINGWEPPNVPALWTAL

>BAL88485.1 putative chitin-binding protein [Actinoplanes missouriensis 431]
MPPHESTRLRRPAQVLIVLLATMLSLLPSVGAAQAHGTIINPASRAYQCWKTWGSQHMNPAMQQQDPMCW
QAFQANPDTMWNWMSALRDGLGGQFQARTPDGQLCSNGLTRNDSLNQPGAWKQTTLSRNFTVQLYDQASH
GADYFRVYVSKQGFNPATQKLGWGNLDFITQTGRYAPAQNISFDISTSGYTGHHVLFVIWQASHLDQAYM
WCSDVNFA

>BAL88892.1 putative cellulose/chitin-binding protein [Actinoplanes missouriensis 431]
MSSPARNKLLISAFAAALLAALAVLIAPGNPAAAHGNVIGPASRNYGCYERWGSKFQDPAMATEDPMCWQ
AWQANPNAMWNWNGLFRENVAGQHETAIPDGQLCSAGHTENGRYNAMDTVGDWKATSIGNSFTVQLFDGA
RHGADYIRVYVTKPGYNPVTTPLKWSDLQLITTVPNTPAANWTHQQSNGVQIDIPVSVSGRSGRAMVYTI
WQASHLDQSYYFCSDVNFGGSQPSASPSASASASPSASASVSPSVSPSVSPSVSTPPVTGACSASYGVTS
QWSGGFQGEVKVTAGSAAIKSWTVTLAFGGTPPIQQAWNATLTTSGNAVNATNVSYNGSVAAGASTSFGF
LGSGTPSAPTVSCSATT

>BAL90341.1 putative cellulose/chitin-binding protein [Actinoplanes missouriensis 431]
MTQTPIKQGPIQHGSIQRGPIKHGSIQHGSIQHGPIQHGSTKQGSMRQGWMRSLRLLAVVIVAAAAGVLA
VQGPAQAHGAIQVPGSRTWFCYQDGRNPQTGAIEPKNAACAAAVAQSGVTSLYNWFAVLRSDGAGRVSGF
LPDGQLCSGGTGGPYNFTGFNLARTDWPLTHLTAGANVQFKYNNWAKHPGTFYLYITKDGYDPTKPLAWS
DLEPTPFDQVTNPPANGGPGTDDGHYYWNGNLPAGKTGRHLIYSVWSRSDSQETFYGCSDVVFDGGNGEV
TGIGNGGTASPSPSTPPSPSTPPSPSTPPSPSNSPSTPPSPSNSNSPNPTGGCTAMYSVVSAWSGGFQGE
VMVHAGDTAVNGWTVSWTFPGSQTLAQAWSGRATSSGSLATVKNETWNAAVPAGGHVTFGFLASGTAAAQ
VQNLTCTTG

>BAL90426.1 putative chitin-binding protein [Actinoplanes missouriensis 431]
MFLRRLAVAGLVAAAAVPAVPTAALAHGAPVTPISRSAACGGNGSRTGAAACVAARKATGGRLGAYDNVR
LAGVNGADRERVPDGQLCSAGIALYEGLDLPRDDFPATGVRSGQRLAVSYRGTIPHRGSFRIYLTKKGYD
PGEKLTWDDLGAEPLAEITDPPLTGGAYRMRVTLPQRTGRHLLYVVWETSSTPDTYYSCSDLTFPVPAVK
KAAATKKPSPSPSKTEDVKEPVTEEPEEPQETTAAPESSGTPTLAAIGASDDGTITLGHWLIVGALTTAA
LVTAGAGVTRMRRLKKG

>BAL90477.1 putative secreted chitin-binding protein [Actinoplanes missouriensis 431]
MKRRFTLPALTVAAVTGSMFVAVSPASAHGYISSPPSRQANCASGAVSGCGDIVYEPQSVENPKGSTQCN
GGGSRFTVLNDNSKAWPAANVGSSVTFNWVITARHATSTWEYFIGNKLVASFNDNGAQPGASKSHTVNFS
GYSGRQTVLARWNVADTINAFYSCVDLNFGGGTSNPTPTPTTPTPTPTTPGPTSSPTPGPTATSNPGATT
WAAGTAYKVGDRVTYSGKSYQCRQAHTAITGWEPPYVAALWTAV

>BAL90742.1 putative secreted chitin-binding protein [Actinoplanes missouriensis 431]
MRKLLALLAVSLVGAAGSLLAASPAAAHGYVSSPPSRQALCAQGVMSCGQIKYEPQSVEGPKNLRTCNAN
VPQFAELNDDSRGWPATSVGTSLTLTWVNTARHATANWEYYIGNTRVASFSGNNQQPPATLSHTVNLSGF
SGRQKLLAIWNISDTANAFYSCIDINIGGGGGGTTPPPTGNCGGVGAWASSTVYVGGNMATHNGRKWRAQ
WWTQGETPGAASVWVDQGAC

>BAL93120.1 putative secreted chitin-binding protein [Actinoplanes missouriensis 431]
MRRKIAYPLATLGMVAASTAVVASPALAHGYVSSPPSRQALCAAGTVSDCGAIQFEPQSVEAPKGSSQCN
GGNANFSVLNDESRNWPATSVGNSVTFNWVLTARHRTATWVYSIDGTKVATFDDKNAIPNATVSHKVDLS
GFSGRKTVLAVWNIGDTAAAFYSCVDLNIGGGGSSTTPTTTPTTAPTKAPTTAPTTSAPTTAPGTTAPTK
APTSTATAAPTSTTTAPANGTEWAPGVSYKVGDVVTYQGVSYKTRQAHTSIRSWEPSIFTLALWLPL

>AFH84049.1 Chitin binding protein [Bacillus anthracis str. H9401]
MNNRLLKQLQNMKMNKKSLGAVALTAGIIGTTLIPQNTYAHGFVEKPGSRSALCSPTYGALNVNCGSVMY
EPQSLEAPKGFPQGGPVDGQIASAGGKFGGILDQQTADRWFKNTITGGENTFTWKYTAPHLTSKWHYYIT
KKGWNPNKALTRADFEPIGTVQHDGSAASNHLTHKINVPTDRSGYHVILAVWDVADTANAFYNVIDVTLI
NDVKPDTEAPSIPNGIQAQKVTANSIELAWTASTDNVGVKGYQIFRNGEMIDTVPGTHFIDKKLQPSTEY
SYTVKAIDAAGNASKESAKLTVKTTVEAPDTEAPTQPKGLHSMGTTTSSVDLMWSPSDDNIGVGHYDIYR
ETEGSMKKIATSNTTSYMDKNLLPNTTYKYVVKAVDVAGNESVQSDIFTITTKTEGVSYEEWDAKKAYEK
GDKVLHEGKVYEAVQSYKGNGDPNWIYALSLWKTV

>AFH84082.1 Chitin-binding protein [Bacillus anthracis str. H9401]
MKTKGLQKVKKVILSGGILLTGLLTFGFSEKASAHGYVESPASRSYLCKQGVNVNCGPIQYEPQSVEGIG
GFPQLGPSDGQIAGAGHFPALDVQTVDRWKKVTLNGGTNTFKWKLTAPHSTKEWKYYITKKDWNPNKPLS
RSDLDLVPFYVKNDGGARPGTSVTHEANVPTDRNGYHLILAVWEIADTGNAFYQVIDVNLVNNGLASNNV
LNHVVQVPTLF

>AFJ62060.1 chitin binding protein [Bacillus velezensis YAU B9601-Y2]
MKGLVKAAVLTVTLGIGGAFYSSDASAHGYIKEPVSRAYMGALEKQTLGWTAAAQKYGSVIDNPQSVEGP
KGFPAAGPPDGRIASANGGSGQIDFGLDKQTADYWVKQNIRGGFNTFTWYYTAPHATSKWHYYITKKNWN
PNKPLSRDEFELIGTVNHDGSKADTNLTHKIFVPTDRSGYHVILGVWDVADTSNAFYNVIDVNLTQ

>AFO74933.1 cellulose-binding protein [Amycolatopsis mediterranei S699]
MRRRNFSGSGTGRRGLLALVIAGLAGLFVGVPAASAHGTIVDPATRAYQCWKDWGSQHTNPAMQQQDPMC
WAAFQANADTMWNWMSALRDGLHGNFQGVTPDGQLCSNGLARNNSLNTPGPWRTTSIGSTFSMHLYDQAS
HGADFIRVYVSKNGYDPTTQPLGWGNLDQVTQTGRYAPAKDITFTVQTNGGYRGHHVVFTIWQASHQDQT
YMWCSDVNFG

>AFO76616.1 cellulose/chitin-binding protein [Amycolatopsis mediterranei S699]
MVPRRKTLLSLLVTAVTAVLLGGVLTGVADAHGSATDPPSRNYGCWNRWGSDFQNPAMATKDPMCWQAWQ
ADPNAMWNWNGLYREGVKGNHQGAIPDGTLCSGGRTQAPRYNALDTVGAWQMANKDNRFTLTVTDQAHHG
ADYLLVYITKQGFDPATQPLGWGNLELVAQTGRYAPAGQYQVAVNAGTRTGRHVVYTIWQASHLDQSYYF
CSDVNLSGR

>AFO76972.1 cellulose/chitin-binding protein [Amycolatopsis mediterranei S699]
MNRKLVAAAVGALLAPVLVVLNPAGIASAHGYVSSPASRQAQCAQHVVSCGEIQYEPQSVEGPKGLRSCS
GGVSRFAELDDNGKGWRAAKVGRTVTFTWTFTARHRTSNYQYFIGSQKIAEVSGNDQQPPATVAHQVNLG
SHTGRQTVLAVWNIADTANAFYACIDLQVS

>AFO78662.1 cellulose/chitin-binding protein [Amycolatopsis mediterranei S699]
MTRRRSTILAAVTVLLASLTAILLNTGTAEAHGAMMKPGSRTFLCWQDGLSSTGEIKPINPACAAAVGVS
GANSLYNWFAVLRSDGAGRTRGFIPDGKLCSGGNPNYAGFDGVGAWPLTHLTSGAQFDFSYNAWAAHPGW
FYTYVTKDGWNPNQPLTWDSLEDQPFLTVDHPPVTGQVGTVDGQYKWSGALPSNKSGRHIIYSVWKRSDS
AETFYGCSDVTFDGGHGEVTGVKDPGTGTTTTPTTPTTPTTPTTPTTPTTPTTPTTPTTPTTPAGSCMAM
YEITNTWSGGYQATVTVMNHGTRPFTSWQAGWTLPAGQTIASVWNGTLSQSGSAVTVRNANWNGSVAADG
TTTFGLVVNTTGGSAAPSPTCQGT

>AFO82556.1 cellulose/chitin-binding protein [Amycolatopsis mediterranei S699]
MTWNRKLFAAAAGALLAPVLVVVLPATSASAHGYVSDPPSRQANCAAGKVSGCGQIVYEPQSVEGPKGLR
SCNGGLSQFAELTDESKPWPAKSVGSTVTFNWVFTARHSTSNYEYYVGGTRVAVFDGHNQQPPSTLSHTV
NLAGYSGRIKVLAIWNIADTANAFYSCVDLQVGGGGTPPPTTTPPPTTTAPPPTTTTTTPPTGGTWAAGT
AYKAGDVVTYGGASYRCLQPHTAIAGWEPPNTPALWQRL

>AGF27609.1 chitin binding protein [Bacillus amyloliquefaciens IT-45]
MKGLVKAAVLTVTLGIGGAFYSSDASAHGYIKEPVSRAYMGALEKQTLGWTAAAQKYGSVIDNPQSVEGP
KGFPAAGPPDGRIASANGGSGQIDFGLDKQTADYWVKQNIRGGFNTFTWYYTAPHATSKWHYYITKKNWN
PNKPLSRDEFELIGTVNHDGSKADTNLTHKIFVPTDRSGYHVILGVWDVADTSNAFYNVIDVNLTQ

>AGL17244.1 chitin-binding domain 3 protein [Actinoplanes sp. N902-109]
MSRKLRVRLVVSAVVGIAGAALLAVISPTGPAEAHGNVIGPASRNYGCYQRWGSKFQDPAMATEDPMCWQ
AWQADPNAMWNWNGLFREGVAGNHQAAIPDGTLCSAGHTQSGRYNAMDTVGDWKATSVGNSFSVRLFDQA
SHGADYIRVYVTKPSFNPVTTAPKWSDLELVSQIGNTPAAQWQQATGGVQIDVPVALSGRTGRALVYTIW
QASHLDQSYYFCSDIAFGGTGTTPPTTTPPTTTPPTTPPTTTPPAGTAACSATYAVTSQWQGGYQADVTV
TAGSAAIKSWQVTLGYGSTQSVTQSWNSTVTASGSTLTAKNASYNGALAGSGRTTFGFIANGTAGTPTVT
CSATT

>AGL18221.1 secreted cellulose-binding protein [Actinoplanes sp. N902-109]
MRPLESDHSGQLPRPAVRRPVMVLTVVLATVVSMLQWAGPAQAHGTVVNPASRAYQCWQTWGSQHTNPAM
QTQDPMCWQAFQANPDTMWNWMSALRDGLGAQFQAKTPDGQLCSNALTRNDSLNRPGAWKSTTVSRNFTV
HVYDQASHGADYFKVYISKQGFNPATQSLGWGNLDYITQTGRYAQSQNYSFDVSTSGYTGNHVLFVIWQA
SHLDQAYMWCSDVTFA

>AGL18421.1 chitin/cellulose-binding protein [Actinoplanes sp. N902-109]
MSSCVINLHGHAITPLTVVNDSGPISVLRGMKSLRVLGALTAGGLVALTPAAALAHGAPTTPISRTAACA
GGGEEPDAAACRAARKAHGGTLGSFDNLRIANVRNDKETVPDGKLCSGGLPAYEGLDLPRSDWPATKVTA
GSTLSVRYAGTIPHKGSFRLYLTKPGYAPSEPLGWDDLTSKPVATFQDPAYSGGSYRMSVQIPEDRSGRH
VLYIVWETSSTPDTYYSCSDLVVKAPAAVATKPSPTVTRKPARSPSPAPSSAAPKPATIKRTSPAPARTT
SQPAPQLDPVAAESTDDRAQLGHWIIAGALVAIAGAGGAALLGRLRRR

>AGL18483.1 chitin-binding domain-containing protein [Actinoplanes sp. N902-109]
MKRRITLPLLSAAAVVTSMVVAVGPASAHGYISSPPSRQANCASGRVANCGDIVWEPQSVEAPKGSKLCN
GGGSRFAVLNDNSKGWPATGVGRTVTFNWTFTARHATATWEYFIGNTLLASFNDGGAQPGATKSHTVSMG
SFTGRQTVLARWNVADTANAFYSCVDVTIG

>AGL18900.1 chitin-binding domain 3 protein [Actinoplanes sp. N902-109]
MKKRLLMSGVAAVLAAATGLVVAAQSPAAAHGAMMVPGSRTYLCWKDGLSTNGAMQPKNPACAAAVAQSG
VTPLYNWFAVLRSDGAGRTSGFIPDGQLCSGGTGGPYDFTGFNQARTDWPTTHLTSGSTIRFDYNDWAKH
PGTFRLYVTKDSWSPTRPLAWSDLESQPFSTATNPTSVGGPGTEDGRYSWTGTLPSGKSGRHLIYSVWQR
SDSNETFYGCSDVMFDGGNGQVTGVGDGSTTPTTPPPSGPTTPPPSNPTTPPPNTSACSVSYTTDSSWSG
GFQGSFKITATSAVSNWMVHFTWPGGQTVTQSWGGKFSAMDTAAMIEPETYNRTLPAGGSTTVGFLGSGS
APASLPGLACYPA

>AGL21532.1 chitin-binding domain-containing protein [Actinoplanes sp. N902-109]
MRRAIAYPLAALGAIGSTLVVASPALAHGYVSAPASRQALCASGAVANCGQIQFEPQSVEGPKGLTSCNG
GLSQFSVLADESRAWPAKTVGTKVTFTWVMTARHRTSDWEYFIGGKKVATVDGGNQQPDAVVTHTIDLSA
FPGRHTVLAVWNIGDTANAFYSCIDLNVGGGAGTPKTPEPKPTTKAPAPTAPTTEAPIATTKPATTAPAK
GGEWAPGVAYRTGDKVTYEGKAYQCRQSHSSLRSWEPSIYTLALWLPL

>CCU55523.1 fusolin [Adoxophyes honmai entomopoxvirus 'L']
MFKIVLILSLTNLLYEVNGHGYMTFPIARQRRCSTAGGYWWPPNGDGIQDTMCRYAYKNVYNKVLNQYNS
ESQAATAAQYMFVQDNEYAALAGNRYTDICYVQQYVVPNYLCGAGASDWSIVPFGDKSGMDLPGSWVPTV
IPLYDNHQTNVALELEFCPTAIHEPSYYEVYITNPSFNVHIDNVVWGNLELIYNNTVPLRAKLAESTCVA
NSMVYRFTVPIPVRSSQFVLYIRWQRNDPVGEGFYNCVDMAFEYAEGPDEEDVIEPEEDIDSEITYECNA
AFSGGTDNSLNSRKYQSYLSNAVKSNFGNNGYCRHSKMNNNNRNNNNNNRNNNNNNRNNKNKRRRPQNNN
NL

>AGM03894.1 chitin-binding protein [Amycolatopsis keratiniphila]
MSFKRRLLTLAAGAAMVPAALVAIPAGTASAHGYVSSPASRQAQCAQNTVSCGSIKWEPQSVEGPKGLMS
CNGGVGRFADLNDDSKGWKVHSLGRTTTFRWTLTARHRTSTWEYFVDGAKVASFNDGGAQPGATVTHSVN
LQQSGRHKILARWNVYDTANAFYACIDANIS

>AGM05879.1 chitin-binding protein [Amycolatopsis keratiniphila]
MKVAVLTAVFGAVSVFTAVPALAHGSMGDPISRIMRCFQEGPENPRSAACKAAIAVGDSWPIYDWDEVNI
GDASGRSREIIPDGKLCSAGRDKYKGLDLPRADWPATTMPGSGPYTLRYQLTAPHPGTFELYVTKPGYDP
TKPLKWSDLEDTPFYKQDNPPIAGNAYQLRANLPGGRTGRHLIYSIWQRHWPDSGEAFYSCSDVIFP

>AGM10478.1 chitin-binding protein [Amycolatopsis keratiniphila]
MTVKRKLVAAAAGAILAPIAIVAIPQVASAHGYVLSPPSRQANCAQGKVSGCGAIVYEPQSVEGPKGLRS
CNGGLPGFAELNDESKPWPAASVGNSVTFNWKFTAYHRTTNYEYYIGGTKIADISGNNSAPKDPTSHTVS
LNGFSGRQKVLAIWNIADTPMAFYSCIDLQIGGGNPPTTSNPPTTSNPPTTSNPPTSTSNPPTGGTWAAG
TSYAVGSTVTYGGATYRCQMAHTAIQGWEPPNTPALWTRQ

>AGQ56768.1 fusolin; spindle body protein [Autographa californica nucleopolyhedrovirus]
MIALLIALFAAIHAPAVRSHGYLSVPTARQYKCFKDGNFYWPDNGDNIPDAACRNAYKSVYYKYRALDLE
SGAAASTAQYMFQQYMEYAAVAGPNYDDFDLIKQRVVPHTLCGAGSNDRNSVFGDKSGMDEPFNNWRPNT
LYLNRYQPVYQMNVHFCPTAIHEPSYFEVFITKSNWDRRNPITWNELEYIGGNDSNLIPNPGDSLCDNSL
VYSIPVVIPYRSNQFVMYVRWQRIDPVGEGFYNCADLVFETLDDECRYAQMAKVVRSQLQKHKLDARIDH
NDEESCWRARKSNYSSFFNPGF

>AGT82062.1 cellulose-binding protein [Amycolatopsis mediterranei RB]
MRRRNFSGSGTGRRGLLALVIAGLAGLFVGVPAASAHGTIVDPATRAYQCWKDWGSQHTNPAMQQQDPMC
WAAFQANADTMWNWMSALRDGLHGNFQGVTPDGQLCSNGLARNNSLNTPGPWRTTSIGSTFSMHLYDQAS
HGADFIRVYVSKNGYDPTTQPLGWGNLDQVTQTGRYAPAKDITFTVQTNGGYRGHHVVFTIWQASHQDQT
YMWCSDVNFG

>AGT83745.1 cellulose/chitin-binding protein [Amycolatopsis mediterranei RB]
MVPRRKTLLSLLVTAVTAVLLGGVLTGVADAHGSATDPPSRNYGCWNRWGSDFQNPAMATKDPMCWQAWQ
ADPNAMWNWNGLYREGVKGNHQGAIPDGTLCSGGRTQAPRYNALDTVGAWQMANKDNRFTLTVTDQAHHG
ADYLLVYITKQGFDPATQPLGWGNLELVAQTGRYAPAGQYQVAVNAGTRTGRHVVYTIWQASHLDQSYYF
CSDVNLSGR

>AGT84100.1 cellulose/chitin-binding protein [Amycolatopsis mediterranei RB]
MNRKLVAAAVGALLAPVLVVLNPAGIASAHGYVSSPASRQAQCAQHVVSCGEIQYEPQSVEGPKGLRSCS
GGVSRFAELDDNGKGWRAAKVGRTVTFTWTFTARHRTSNYQYFIGSQKIAEVSGNDQQPPATVAHQVNLG
SHTGRQTVLAVWNIADTANAFYACIDLQVS

>AGT85790.1 cellulose/chitin-binding protein [Amycolatopsis mediterranei RB]
MTRRRSTILAAVTVLLASLTAILLNTGTAEAHGAMMKPGSRTFLCWQDGLSSTGEIKPINPACAAAVGVS
GANSLYNWFAVLRSDGAGRTRGFIPDGKLCSGGNPNYAGFDGVGAWPLTHLTSGAQFDFSYNAWAAHPGW
FYTYVTKDGWNPNQPLTWDSLEDQPFLTVDHPPVTGQVGTVDGQYKWSGALPSNKSGRHIIYSVWKRSDS
AETFYGCSDVTFDGGHGEVTGVKDPGTGTTTTPTTPTTPTTPTTPTTPTTPTTPTTPTTPTTPAGSCMAM
YEITNTWSGGYQATVTVMNHGTRPFTSWQAGWTLPAGQTIASVWNGTLSQSGSAVTVRNANWNGSVAADG
TTTFGLVVNTTGGSAAPSPTCQGT

>AGT89685.1 cellulose/chitin-binding protein [Amycolatopsis mediterranei RB]
MTWNRKLFAAAAGALLAPVLVVVLPATSASAHGYVSDPPSRQANCAAGKVSGCGQIVYEPQSVEGPKGLR
SCNGGLSQFAELTDESKPWPAKSVGSTVTFNWVFTARHSTSNYEYYVGGTRVAVFDGHNQQPPSTLSHTV
NLAGYSGRIKVLAIWNIADTANAFYSCVDLQVGGGGTPPPTTTPPPTTTAPPPTTTTTTPPTGGTWAAGT
AYKAGDVVTYGGASYRCLQPHTAIAGWEPPNTPALWQRL

>AGZ56503.1 chitin binding protein [Bacillus amyloliquefaciens CC178]
MKGLVKAAVLTVTLGIGGAFYSSDASAHGYIKEPVSRAYMGALEKQTLGWTAAAQKYGSVIDNPQSVEGP
KGFPAAGPPDGRIASANGGSGQIDFGLDKQTADYWVKQNIRGGFNTFTWYYTAPHATSKWHYYITKKNWN
PNKPLSRDEFELIGTVNHDGSKADTNLTHKIFVPTDRSGYHVILGVWDVADTSNAFYNVIDVNLTQ

>AGZ41854.1 putative cellulose/chitin-binding protein [Amorphoplanes friuliensis DSM 7358]
MSSSLRIRILVSGLVGVVVATLAAVVIPAGPASAHGNVTGPASRNYGCYERWGSKFQDPAMATEDPMCWQ
AWQANPSAMWNWNGLFREGVAGNHQAAIPDGQLCSAGRTESGRYNAMDTVGDWKAASVGNNFNVRLFDGA
LHGADYIRVYVTKPGFNPVTTALKWSDLNLVSQIGNTPAAQWQTANGGVQIDVPVALSGRTGRAMVYTIW
QASHLDQSYYFCSDVNFSGGSTTPPVTTPPATTPPVTTPPVTTPPVTTPPVTTPPVTTPPPATGACSATY
AVGSTWSGGFQGDVTVKAGTSAIKGWTVKLTYPGSQTVQQGWNATVSASGTTVTAANASYNGALSAGATT
NFGFIGSGTSSTPAVTCTATV

>AGZ42060.1 GlcNAc-binding protein A [Amorphoplanes friuliensis DSM 7358]
MRKRFLYAAAVLLATGVGVTVVQTAAEAHGAMMAPGSRTYFCWKDGLSGTNGSIVPKNPACAAAVSQSGT
TPLYNWFAVLRSDGGGRTSGFIPDGQLCSGGTGGPYDFTGYNLARNDWPQTHLTAGASMRFDYNNWAKHP
GTFSLYITKDSWSPTRPLAWSDLESQPFSQVVNPTSVGGPGTNDGRYSWTANLPSGKSGKHLIYSVWSRS
DSQETFYGCSDVTFDGGNGEVTGVGDGTIPPPPTDPTTPPPSGPTSPPASPPTSGPTTPPPAGSTGCSAM
YSVTGGWGGGFQGEVMVHAGSTAVKNWTVSWTFPGSQTVTQLWSGKYTASGSLATVKNETWNGAIAPNSH
TTFGFIGTGTAPTTVQNLSCTAS

>AGZ43341.1 putative chitin-binding protein [Amorphoplanes friuliensis DSM 7358]
MTVVRRTAALVMAGGFAAAATLLPAAPSLAHGAPTSPISRTAACATNGEQSGSAACKAALQANGRGFGNF
DNLRVPNVNGKDKQFIPDGNLCSGDLPEFQGLDLPRTDWPTTKVNAGANLPIRYAGTIPHQGTFRIYLTK
QGYDPTEPLGWDDLGASPISTVQDPPLRSGAYRMSAKLPKDRSGRHVLYVVWQTSSTPDTYYSCSDLQIK
AKPVAVAATKQAKPAATPKESRSVEPGVVASPQEVAGPAAAGVPEQGKESWLSPAAAQAEDRVALGHQII
VAALIVIAGVGAAAGFNRWRGARNGGPGHQAPRR

>AGZ43417.1 putative secreted chitin-binding protein [Amorphoplanes friuliensis DSM 7358]
MRRRHTLPLLTVATVGASLFVAVAPAAAHGYISSPPSRQANCASGAVANCGDIVYEPQSVEAPKGSMQCN
GGGSRFSVLNDNGKAWPVRSVGSSVTFNWVLTARHSTSTWEYFIGNTKLATFNDGGAQPGATKSHTVSMG
GFTGRQTVLARWNIADTINAFYSCVDVNIGGGGGTPPPTTPPPTNPPTTPPTTPPTQPPPAGGTWAAGTA
YGVGNVVTYGGASYTCRQAHTALAGWEPPNVPALWSRN

>AGZ46449.1 putative secreted chitin-binding protein [Amorphoplanes friuliensis DSM 7358]
MRRSIAYPLVALGAVAGSTLVAASPALAHGYVSAPPSRQALCASGAVANCGQIQFEPQSVEAPKGRKSCD
GGVAGFSVLSDESRNWPAKAVGKTVTFTWVMTARHRTSNWEYFIGDKKVATVDGGNAQPDAVVTHNIDLS
AFPGKQKVLAVWNIGDTVNAFYSCIDLNVGGGGSAPAPAPTTPPAASPTTPPVASPTTAAPTSAVPITEA
PPAGGSSGSPAGGSSGSAWAPGVTYKTGDKVTYKGVTYQCRQGHSAIRSWEPSIYTLALWLPL

>AHC42296.1 chitin-binding protein [Bacillus amyloliquefaciens LFB112]
MKGLVKAAVLTVTLGIGGAFYSSDAFAHGYIKEPVSRAYMGALEKQTLGWTAAAQKYGSVIDNPQSVEGP
KGFPAAGPPDGRIASANGGSGQIDFGLDKQTADYWVKQNIRGGFNTFTWYYTAPHATSKWHYYITKKNWN
PNKPLSRDEFELIGTVNHDGSKADTNLTHKIFVPTDRSGYHVILGVWDVADTSNAFYNVIDVNLTQ

>AHE48177.1 N-acetylglucosamine-binding protein A [Aeromonas hydrophila 4AK4]
MAAKIQLNHVAAALALLASGGVLAHGYISQPEGRNYLCKTGGNSQCGAIQWEPQSLEAPSGFPNGGPADG
QIASAGHPQFGELNAQTSDRWTKRQVQAGPFTIGWTFTANHVTRNWRYYLTKQEWNPNQPLTRDSFDLNP
FCVIDGGMVQPPKQVTHQCTLPARTGYQVILGVWEVGDTANSFYNLIDAQFDGGTQPPLTWSQGGTIYPS
TDLVAGDKARTRVFDANGERTDLQTVLTIGSAEQGQKNNWAHDLAARINAEQSQIRAGQQGTDGQFNPVY
GQNPIYLKAGSNLQRVEVQLEQQQPPVNDGISVSGLENEYLLDNGKVTLNFTVTAEGDLAVTNTLYDHGG
AAKGQTGADIKDSSHSFTMEVSGLSAGHHQLVIEGKPKAGGAPLQQTMDLMFKDPASGGDYQYSFPEGLK
SYGAGTKVLQPKDGKIYQCKPYPYSGWCTIWTSTATQYEPGVGTNWQDAWTLVN

>AHE84210.1 chitin-binding protein [Bacillus anthracis str. A16R]
MNNRLLKQLQNMKMNKKSLGAVALTAGIIGTTLIPQNTYAHGFVEKPGSRSALCSPTYGALNVNCGSVMY
EPQSLEAPKGFPQGGPVDGQIASAGGKFGGILDQQTADRWFKNTITGGENTFTWKYTAPHLTSKWHYYIT
KKGWNPNKALTRADFEPIGTVQHDGSAASNHLTHKINVPTDRSGYHVILAVWDVADTANAFYNVIDVTLI
NDVKPDTEAPSIPNGIQAQKVTANSIELAWTASTDNVGVKGYQIFRNGEMIDTVPGTHFIDKKLQPSTEY
SYTVKAIDAAGNASKESAKLTVKTTVEAPDTEAPTQPKGLHSMGTTTSSVDLMWSPSDDNIGVGHYDIYR
ETEGSMKKIATSNTTSYMDKNLLPNTTYKYVVKAVDVAGNESVQSDIFTITTKTEGVSYEEWDAKKAYEK
GDKVLHEGKVYEAVQSYKGNGDPNWIYALSLWKTV

>AHE84244.1 chitin-binding protein [Bacillus anthracis str. A16R]
MKTKGLQKVKKVILSGGILLTGLLTFGFSEKASAHGYVESPASRSYLCKQGVNVNCGPIQYEPQSVEGIG
GFPQLGPSDGQIAGAGHFPALDVQTVDRWKKVTLNGGTNTFKWKLTAPHSTKEWKYYITKKDWNPNKPLS
RSDLDLVPFYVKNDGGARPGTSVTHEANVPTDRNGYHLILAVWEIADTGNAFYQVIDVNLVNNGLASNNV
LNHVVQVPTLF

>AHE90088.1 chitin-binding protein [Bacillus anthracis str. A16]
MNNRLLKQLQNMKMNKKSLGAVALTAGIIGTTLIPQNTYAHGFVEKPGSRSALCSPTYGALNVNCGSVMY
EPQSLEAPKGFPQGGPVDGQIASAGGKFGGILDQQTADRWFKNTITGGENTFTWKYTAPHLTSKWHYYIT
KKGWNPNKALTRADFEPIGTVQHDGSAASNHLTHKINVPTDRSGYHVILAVWDVADTANAFYNVIDVTLI
NDVKPDTEAPSIPNGIQAQKVTANSIELAWTASTDNVGVKGYQIFRNGEMIDTVPGTHFIDKKLQPSTEY
SYTVKAIDAAGNASKESAKLTVKTTVEAPDTEAPTQPKGLHSMGTTTSSVDLMWSPSDDNIGVGHYDIYR
ETEGSMKKIATSNTTSYMDKNLLPNTTYKYVVKAVDVAGNESVQSDIFTITTKTEGVSYEEWDAKKAYEK
GDKVLHEGKVYEAVQSYKGNGDPNWIYALSLWKTV

>AHE90121.1 chitin-binding protein [Bacillus anthracis str. A16]
MKTKGLQKVKKVILSGGILLTGLLTFGFSEKASAHGYVESPASRSYLCKQGVNVNCGPIQYEPQSVEGIG
GFPQLGPSDGQIAGAGHFPALDVQTVDRWKKVTLNGGTNTFKWKLTAPHSTKEWKYYITKKDWNPNKPLS
RSDLDLVPFYVKNDGGARPGTSVTHEANVPTDRNGYHLILAVWEIADTGNAFYQVIDVNLVNNGLASNNV
LNHVVQVPTLF

>BAO49394.1 fusolin [Alphaentomopoxvirus acuprea]
MLKLYILLILLGYVYGHGYVTFPIARQRRCNVQGGFWWPPEGTNIPDPMCRAAYQYVFNKVLSEGGSTSQ
AASAAQYMFQQDNEYAALAGPNFRDICWIKEQVVPDYLCAAGADTWRIRPFGDKTGMDIVGSWPPTVIPL
ENNFVNTIPIELEFCPTAIHEPSYFEVYVTTPEFNVYRDKVTWPLLELVFNSTVPLVNRRADSLCTANAR
VYRMIVPVPYRQTQFVIYVRWQRIDPVGEGFYNCVDAVFANRPGPDPEDMIPPPPAEEDCDYTDSQGNRY
CPFSTFSNSYYSNREHYNHKHDYNRYSNYYDHNTYTYNYGKYNKNKYSDTTYNNRAWEIAYAGYTEDHTG
LNRQTECDGISRFCVSTVRNRVY

>BAO49429.1 fusolin like protein [Alphaentomopoxvirus acuprea]
MKRVIGLYMLINNVFCGNYISFPIPRQLKCNNIENRMCEKSYNYIYDKIYDSNGNEHIAHDVANKMFQSY
DSYMKYAGPKYYSLTNIKNNIIPNNLCSANTYDKSGMDLIGDWKPNILDDSGYLEIALCSDYIDDYSYIE
VYITHSNFNVEKHKIEWNILYLIYNNSVSLSANNNNYNCKNDYIYKFIIDVPYRNSQFLLYIRHQLANSN
GLGTYNCIDMIFKTHEHNCCKHDCCKHDCKHDCCKHDCCKHDCKHDCCKHDCKHDCCKHDCKHDCCKHDC
KHDCCKHDCCKHDCKHDCCKHDCKHDCCKHDCKHDCCKHDCKHDCCKHDCKHDCCKHDCCKHDCCKHDCC
KHDCCKHDCCKHDCKHDCKHGCKHDCKHDCKHCCKHDCKHDCCKHDCCKHDCKHCCKYDCCKHDCCKYDK
YWRKY

>AHK38833.1 Chitin binding protein [Bacillus anthracis str. SVA11]
MNNRLLKQLQNMKMNKKSLGAVALTAGIIGTTLIPQNTYAHGFVEKPGSRSALCSPTYGALNVNCGSVMY
EPQSLEAPKGFPQGGPVDGQIASAGGKFGGILDQQTADRWFKNTITGGENTFTWKYTAPHLTSKWHYYIT
KKGWNPNKALTRADFEPIGTVQHDGSAASNHLTHKINVPTDRSGYHVILAVWDVADTANAFYNVIDVTLI
NDVKPDTEAPSIPNGIQAQKVTANSIELAWTASTDNVGVKGYQIFRNGEMIDTVPGTHFIDKKLQPSTEY
SYTVKAIDAAGNASKESAKLTVKTTVEAPDTEAPTQPKGLHSMGTTTSSVDLMWSPSDDNIGVGHYDIYR
ETEGSMKKIATSNTTSYMDKNLLPNTTYKYVVKAVDVAGNESVQSDIFTITTKTEGVSYEEWDAKKAYEK
GDKVLHEGKVYEAVQSYKGNGDPNWIYALSLWKTV

>AHK38864.1 chitin-binding protein [Bacillus anthracis str. SVA11]
MKTKGLQKVKKVILSGGILLTGLLTFGFSEKASAHGYVESPASRSYLCKQGVNVNCGPIQYEPQSVEGIG
GFPQLGPSDGQIAGAGHFPALDVQTVDRWKKVTLNGGTNTFKWKLTAPHSTKEWKYYITKKDWNPNKPLS
RSDLDLVPFYVKNDGGARPGTSVTHEANVPTDRNGYHLILAVWEIADTGNAFYQVIDVNLVNNGLASNNV
LNHVVQVPTLF

>AHV36683.1 N-acetylglucosamine-binding protein A [Aeromonas hydrophila YL17]
MAAKIQLNHVAATLALLVSGSVLAHGYISQPESRNYLCKTGGNSQCGAVQWEPQSVEGPSGFPNGGPADG
QIASAGSASWGELNAQTSDRWTRREVQAGPFSISWTFTANHVTRNWRYYLTKQDWNPNQPLTRAAFELTP
FCVVDGNMTQPPKQVTHQCNLPERTGYQVILGVWEVGDTSNSFYNVIDANFKGGTQPPLEWSQGGTIYPS
TELAVGDKARTLVFDANGVRPDLQTELTIASPEQGQKNNWTHALASKINAEQNQIRAGQQSGEGQFNPVY
GQNPVYFKAGSALERVEIQLEQQQPPVSNGVSVSGLESDYLLDEGKLTLNFTVAAEGDLTVTNTLYDHAG
AAKGQTSADIKDSSHSFTMPLTGLSAGHHQLVIEGKPKGGGEAVQQTLDLMLKDPAAGGDYQFTFPEGLK
SYTDGTRVLQPKNGKIYQCKPFPYRGWCSQWSASATQYEPGVGSNWQDAWILVN

>AHX18833.1 chitin-binding protein [Bacillus bombysepticus str. Wang]
MNNRFLKQLQNMKMNKKSLGIVALTAGIISTTLIPQNAYAHGFVEKPGSRSALCSPTYGALNVNCGSVMY
EPQSLEAPKGFPQGGPVDGQIASAGGKFGGILDQQTANRWFKNTITGGENTFTWKYTAPHLTSKWHYYIT
KKGWNPNKALTRADFEPIGTVQHDGSAASNNLTHKINVPTDRSGYHVILAVWDVADTANAFYNVIDVNLI
NDVKPDIEAPSIPNGLQTQKVTANSVELTWNASTDNVGVKGYQIFRNGEMIDTVPGTHFIDKKLQPSTEY
SYTVKAIDAAGNVSTESTALTVKTTAETPDTEAPTQPKGLHSMGTTASSVDLMWSPSDDNIGVDHYDIYR
ETEGSMKKIATSNTTSYLDKNLLANTTYKYVVKAVDVAGNESVQSDIFTITTKTESASHEAWDAKKAYKK
GDRVLHEGKVYEAVQSYQGNGDPNWIYALSLWKTV

>AHX18861.1 chitin-binding protein [Bacillus bombysepticus str. Wang]
MKKNSLQKMKKVILSGGVLLTGLLTFGFSEKASAHGYVESPASRSYLCKQGVNVNCGPIQYEPQSVEGIG
GFPQLGPSDGQIAGAGHFPALDVQTVDRWKKVTLNGGTNTFKWKLTAPHSTKEWKYYITKKGWNPNKPLT
RSDLDLVPFYVKNDGGARPGTTVTHEANVPTDRSGYHLILAVWEIADTGNAFYQVIDVNLLNNGLSSNFA
FNNVVQAPTLF

>AHX21865.1 chitin-binding protein (plasmid) [Bacillus bombysepticus str. Wang]
MNLKLTSKLERLRKSKKGIGACVLAAGVTAITMIPQSAYAHGFVEKPSSRAALCSQNYGALNLNCGNIMY
EPQSLEAPKGFPDGGPIDGKIASAGGLFGGILDQQTSNRWFKNTIKGGANTFTWKYTAAHPTSNWHYYIT
KKGWDPNKPLTRAELEPIGTVKHDGSAASNNLTHTINVPTDRNGYHVILAVWDVADTSNAFYNVIDVNLV
NNETPDTVAPSQPTELNASKVTANSVALTWKASTDNIGVKEYQVLRNGEVIDTVPGKTFIDKKLKANTEY
TYTIKALDSAGNISKESEELKVKTTNEIPDIEAPTQPKGLHSMSTTATTVDLMWSPSEDNVGVDHYIVYR
ESAGVMNKIGIAANTSFMDKDLKANTSYKYVVTAVDLAGNESSRSDVLNVTTKSEDSTYEKWDARKAYTK
GDRVVHEGKVYEAVQDHQGNGDSNWIFALSLWKPVLNK

>AHX31134.1 N-acetylglucosamine-binding protein A [Aeromonas hydrophila subsp. hydrophila AL09-71]
MAAKIQLNHVAATLALLVSGSVLAHGYISQPESRNYLCKTGGNSQCGAVQWEPQSVEGPSGFPQAGPPDG
QIASAGSASWRELNAQTSDRWTRREVQAGPFAISWTFTANHVTRNWRYYLTKQDWNPNQPLTRAAFELTP
FCVVDGNMTQPPKQVTHQCNLPQRTGYQVILGVWEVGDTSNSFYNVIDANFKGGTQPPLAWSQGGTIYPS
TELAVGDKARTLVFDANGVRPDLQTELTIANPEQGQKNNWTHALASKINAEQSQIRAGQQSGEGQFNPVY
GQNPVYFKAGSALERVEIQLEQQQPPVSNGVSVSGLESDYLLDEGKLTLNFTVAAEGDLTVTNTLYDHGG
AAKGQTSADIKDSTHSFTMPLTGLSAGHHQLVIEGKPKAGGDAVQQTLDLMLKDPAAGGDYQFTFPDGLK
SYTDGTKVLQPKNGKVYQCKPFPYRGWCSQWSASATQYEPGVGTNWQDAWIQVN

>AHX63512.1 N-acetylglucosamine-binding protein A [Aeromonas media WS]
MAAKIKLNHVATALALLASGGALAHGYISQPEGRNYLCKTGGNSQCGAIQWEPQSLEAPSGFPNGGPADG
QIASAGHPQFAELNAQTSDRWTKRQVQAGPFAIGWTFTANHVTRNWRYYLTKQEWNPNQPLTRDSFDLNP
FCVIDGGMVQPPKQVTHQCTLPARTGHQVILGVWEVGDTANSFYNLIDVQFDGGTQPPLTWSQGGTIYPS
TDLVAGDKAKTRVFDANGERTDLQTVLTIGSAEQGQKNNWAHDLAAKINAEQSQIRAGQQGSDGQFNPVY
GQNPVYLKAGSNLQRVEVQLEQQQPPVNDGISVSGLENEYLLDNGKVTLNFTVTAEGDLAVTNTLYDHGG
AAKGQTSADIKDSSQSFTMEVSGLSAGHHQLVIEGKPKAGGAPLQQTVDLMFKDPASGGDYQYSFPEGLK
SYAAGTKVLQPKDGKIYQCKPYPYSGWCTIWTSTATQYEPGVGTNWQDAWTLVN

>AHX67929.1 N-acetylglucosamine-binding protein A [Aeromonas hydrophila pc104A]
MAAKIQLNHVAATLALLVSGSVLAHGYISQPESRNYLCKTGGNSQCGAVQWEPQSVEGPSGFPQAGPPDG
QIASAGSASWRELNAQTSDRWTRREVQAGPFAISWTFTANHVTRNWRYYLTKQDWNPNQPLTRAAFELTP
FCVVDGNMTQPPKQVTHQCNLPQRTGYQVILGVWEVGDTSNSFYNVIDANFKGGTQPPLAWSQGGTIYPS
TELAVGDKARTLVFDANGVRPDLQTELTIANPEQGQKNNWTHALASKINAEQSQIRAGQQSGEGQFNPVY
GQNPVYFKAGSALERVEIQLEQQQPPVSNGVSVSGLESDYLLDEGKLTLNFTVAAEGDLTVTNTLYDHGG
AAKGQTSADIKDSTHSFTMPLTGLSAGHHQLVIEGKPKAGGDAVQQTLDLMLKDPAAGGDYQFTFPDGLK
SYTDGTKVLQPKNGKVYQCKPFPYRGWCSQWSASATQYEPGVGTNWQDAWIQVN

>AIF56954.1 chitin-binding protein [Bacillus anthracis]
MNNRLLKQLQNMKMNKKSLGAVALTAGIIGTTLIPQNTYAHGFVEKPGSRSALCSPTYGALNVNCGSVMY
EPQSLEAPKGFPQGGPVDGQIASAGGKFGGILDQQTADRWFKNTITGGENTFTWKYTAPHLTSKWHYYIT
KKGWNPNKALTRADFEPIGTVQHDGSAASNHLTHKINVPTDRSGYHVILAVWDVADTANAFYNVIDVTLI
NDVKPDTEAPSIPNGIQAQKVTANSIELAWTASTDNVGVKGYQIFRNGEMIDTVPGTHFIDKKLQPSTEY
SYTVKAIDAAGNASKESAKLTVKTTVEAPDTEAPTQPKGLHSMGTTTSSVDLMWSPSDDNIGVGHYDIYR
ETEGSMKKIATSNTTSYMDKNLLPNTTYKYVVKAVDVAGNESVQSDIFTITTKTEGVSYEEWDAKKAYEK
GDKVLHEGKVYEAVQSYKGNGDPNWIYALSLWKTV

>AIF56981.1 chitin-binding protein [Bacillus anthracis]
MKTKGLQKVKKVILSGGILLTGLLTFGFSEKASAHGYVESPASRSYLCKQGVNVNCGPIQYEPQSVEGIG
GFPQLGPSDGQIAGAGHFPALDVQTVDRWKKVTLNGGTNTFKWKLTAPHSTKEWKYYITKKDWNPNKPLS
RSDLDLVPFYVKNDGGARPGTSVTHEANVPTDRNGYHLILAVWEIADTGNAFYQVIDVNLVNNGLASNNV
LNHVVQVPTLF

>AIG77407.1 secreted cellulose-binding protein [Amycolatopsis japonica]
MKFSRSVVKVAVLTAVFGAVSVFTAVPALAHGSMGTPISRIMRCFQEGPENPRSAACKAAIAVGDSWPIY
DWDEVNIGDASGRSREIIPDGKLCSAGRAKYKGLDLARADWPATTMPASGPYTLRYQLTAAHPGTFELYV
TKPGYDPTKPLKWSDLEDTPFYKQNNPPIAGNAYQLKANLPGGRTGRHLIYSIWQRHWPDSGEAFYSCSD
VIFT

>AIG79420.1 chitin-binding domain 3 protein [Amycolatopsis japonica]
MSFKRRLLTLAAGAAMVPAALVAIPAGTASAHGYVSSPASRQAQCAQNTVSCGSIKWEPQSVEGPKGLMS
CNGGVGRFADLNDDSKGWKVHSLGRTTTFRWTLTARHRTSTWEYFVDGAKVASFNDGGAQPGATVTHSVN
LQQSGRHKILARWNVYDTANAFYACIDANIS

>AIG81011.1 Conserved putative secreted protein [Amycolatopsis japonica]
MTVKRKLVAAAAGAILAPIAIVAIPQVASAHGYVLSPPSRQANCAQGKVSGCGAIVYEPQSVEGPKGLRS
CNGGLPGFAELNDESKPWPAASVGNSVTFSWKFTAYHRTTNYEYYIGGTKIADISGNNSAPKDPTSHTVS
LNGFSGRQKVLAIWNIADTPMAFYSCIDLQIGGGTPPTSTSNPPTTSNPPTTSNPPTSTGNPPTGGTWAA
GTSYAVGNTVTYGGATYRCQMAHTAIQGWEPPNTPALWTRQ

>AIJ24342.1 chitin binding protein [Amycolatopsis methanolica 239]
MTIRRRIATIAAGAALAPIALVALPGAASAHGYVDSPPSRQAQCAQGIVPCGDIKYEPQSVEGPKGLRSC
SGGNTRFAELDDDGKGWRATQVGNTVTFTWKLTAQHRTSTWEYYIGDTRVGFVDDGGAQPAATVSHPVDL
GGFTGRQKLLAVWNIADTANAFYACVDLQIG

>AIK08845.1 Chitin binding protein [Bacillus anthracis]
MNNRLLKQLQNMKMNKKSLGAVALTAGIIGTTLIPQNTYAHGFVEKPGSRSALCSPTYGALNVNCGSVMY
EPQSLEAPKGFPQGGPVDGQIASAGGKFGGILDQQTADRWFKNTITGGENTFTWKYTAPHLTSKWHYYIT
KKGWNPNKALTRADFEPIGTVQHDGSAASNHLTHKINVPTDRSGYHVILAVWDVADTANAFYNVIDVTLI
NDVKPDTEAPSIPNGIQAQKVTANSIELAWTASTDNVGVKGYQIFRNGEMIDTVPGTHFIDKKLQPSTEY
SYTVKAIDAAGNASKESAKLTVKTTVEAPDTEAPTQPKGLHSMGTTTSSVDLMWSPSDDNIGVGHYDIYR
ETEGSMKKIATSNTTSYMDKNLLPNTTYKYVVKAVDVAGNESVQSDIFTITTKTEGVSYEEWDAKKAYEK
GDKVLHEGKVYEAVQSYKGNGDPNWIYALSLWKTV

>AIK08878.1 Chitin binding protein [Bacillus anthracis]
MKTKGLQKVKKVILSGGILLTGLLTFGFSEKASAHGYVESPASRSYLCKQGVNVNCGPIQYEPQSVEGIG
GFPQLGPSDGQIAGAGHFPALDVQTVDRWKKVTLNGGTNTFKWKLTAPHSTKEWKYYITKKDWNPNKPLS
RSDLDLVPFYVKNDGGARPGTSVTHEANVPTDRNGYHLILAVWEIADTGNAFYQVIDVNLVNNGLASNNV
LNHVVQVPTLF

>AIK31013.1 chitin binding domain protein [Bacillus anthracis]
MNNRLLKQLQNMKMNKKSLGAVALTAGIIGTTLIPQNTYAHGFVEKPGSRSALCSPTYGALNVNCGSVMY
EPQSLEAPKGFPQGGPVDGQIASAGGKFGGILDQQTADRWFKNTITGGENTFTWKYTAPHLTSKWHYYIT
KKGWNPNKALTRADFEPIGTVQHDGSAASNHLTHKINVPTDRSGYHVILAVWDVADTANAFYNVIDVTLI
NDVKPDTEAPSIPNGIQAQKVTANSIELAWTASTDNVGVKGYQIFRNGEMIDTVPGTHFIDKKLQPSTEY
SYTVKAIDAAGNASKESAKLTVKTTVEAPDTEAPTQPKGLHSMGTTTSSVDLMWSPSDDNIGVGHYDIYR
ETEGSMKKIATSNTTSYMDKNLLPNTTYKYVVKAVDVAGNESVQSDIFTITTKTEGVSYEEWDAKKAYEK
GDKVLHEGKVYEAVQSYKGNGDPNWIYALSLWKTV

>AIK34038.1 cbp21 [Bacillus anthracis]
MKTKGLQKVKKVILSGGILLTGLLTFGFSEKASAHGYVESPASRSYLCKQGVNVNCGPIQYEPQSVEGIG
GFPQLGPSDGQIAGAGHFPALDVQTVDRWKKVTLNGGTNTFKWKLTAPHSTKEWKYYITKKDWNPNKPLS
RSDLDLVPFYVKNDGGARPGTSVTHEANVPTDRNGYHLILAVWEIADTGNAFYQVIDVNLVNNGLASNNV
LNHVVQVPTLF

>AIK49323.1 chitin binding domain protein [Bacillus atrophaeus subsp. globigii]
MKGFIRGVVLTAVLGVGGTLFAGDVSAHGYIKEPASRAYMGSLEKQIIGWTAAAQKYGSVIDSPQSVEGP
KGFPSAGPPDGKIASANGGSGQIDFGLDRQTADYWVKQNIHGGLNTFTWHYTAPHATSKWHYYITKKGWN
PNKPLTRDEFELIGTVDHDGSKADTNLSHKIYVPTDRTGYHVILGVWDVADTSNAFYNVIDVNIK

>AIK59081.1 chitin binding domain protein [Bacillus anthracis]
MNNRLLKQLQNMKMNKKSLGAVALTAGIIGTTLIPQNTYAHGFVEKPGSRSALCSPTYGALNVNCGSVMY
EPQSLEAPKGFPQGGPVDGQIASAGGKFGGILDQQTADRWFKNTITGGENTFTWKYTAPHLTSKWHYYIT
KKGWNPNKALTRADFEPIGTVQHDGSAASNHLTHKINVPTDRSGYHVILAVWDVADTANAFYNVIDVTLI
NDVKPDTEAPSIPNGIQAQKVTANSIELAWTASTDNVGVKGYQIFRNGEMIDTVPGTHFIDKKLQPSTEY
SYTVKAIDAAGNASKESAKLTVKTTVEAPDTEAPTQPKGLHSMGTTTSSVDLMWSPSDDNIGVGHYDIYR
ETEGSMKKIATSNTTSYMDKNLLPNTTYKYVVKAVDVAGNESVQSDIFTITTKTEGVSYEEWDAKKAYEK
GDKVLHEGKVYEAVQSYKGNGDPNWIYALSLWKTV

>AIK59322.1 cbp21 [Bacillus anthracis]
MKTKGLQKVKKVILSGGILLTGLLTFGFSEKASAHGYVESPASRSYLCKQGVNVNCGPIQYEPQSVEGIG
GFPQLGPSDGQIAGAGHFPALDVQTVDRWKKVTLNGGTNTFKWKLTAPHSTKEWKYYITKKDWNPNKPLS
RSDLDLVPFYVKNDGGARPGTSVTHEANVPTDRNGYHLILAVWEIADTGNAFYQVIDVNLVNNGLASNNV
LNHVVQVPTLF

>AIK63396.1 cbp21 [Bacillus anthracis str. Vollum]
MKTKGLQKVKKVILSGGILLTGLLTFGFSEKASAHGYVESPASRSYLCKQGVNVNCGPIQYEPQSVEGIG
GFPQLGPSDGQIAGAGHFPALDVQTVDRWKKVTLNGGTNTFKWKLTAPHSTKEWKYYITKKDWNPNKPLS
RSDLDLVPFYVKNDGGARPGTSVTHEANVPTDRNGYHLILAVWEIADTGNAFYQVIDVNLVNNGLASNNV
LNHVVQVPTLF

>AIK64092.1 chitin binding domain protein [Bacillus anthracis str. Vollum]
MNNRLLKQLQNMKMNKKSLGAVALTAGIIGTTLIPQNTYAHGFVEKPGSRSALCSPTYGALNVNCGSVMY
EPQSLEAPKGFPQGGPVDGQIASAGGKFGGILDQQTADRWFKNTITGGENTFTWKYTAPHLTSKWHYYIT
KKGWNPNKALTRADFEPIGTVQHDGSAASNHLTHKINVPTDRSGYHVILAVWDVADTANAFYNVIDVTLI
NDVKPDTEAPSIPNGIQAQKVTANSIELAWTASTDNVGVKGYQIFRNGEMIDTVPGTHFIDKKLQPSTEY
SYTVKAIDAAGNASKESAKLTVKTTVEAPDTEAPTQPKGLHSMGTTTSSVDLMWSPSDDNIGVGHYDIYR
ETEGSMKKIATSNTTSYMDKNLLPNTTYKYVVKAVDVAGNESVQSDIFTITTKTEGVSYEEWDAKKAYEK
GDKVLHEGKVYEAVQSYKGNGDPNWIYALSLWKTV

>AIK51501.1 chitin binding domain protein [Bacillus anthracis]
MNNRLLKQLQNMKMNKKSLGAVALTAGIIGTTLIPQNTYAHGFVEKPGSRSALCSPTYGALNVNCGSVMY
EPQSLEAPKGFPQGGPVDGQIASAGGKFGGILDQQTADRWFKNTITGGENTFTWKYTAPHLTSKWHYYIT
KKGWNPNKALTRADFEPIGTVQHDGSAASNHLTHKINVPTDRSGYHVILAVWDVADTANAFYNVIDVTLI
NDVKPDTEAPSIPNGIQAQKVTANSIELAWTASTDNVGVKGYQIFRNGEMIDTVPGTHFIDKKLQPSTEY
SYTVKAIDAAGNASKESAKLTVKTTVEAPDTEAPTQPKGLHSMGTTTSSVDLMWSPSDDNIGVGHYDIYR
ETEGSMKKIATSNTTSYMDKNLLPNTTYKYVVKAVDVAGNESVQSDIFTITTKTEGVSYEEWDAKKAYEK
GDKVLHEGKVYEAVQSYKGNGDPNWIYALSLWKTV

>AIK54907.1 chitin binding protein CBP21 [Bacillus anthracis]
MKTKGLQKVKKVILSGGILLTGLLTFGFSEKASAHGYVESPASRSYLCKQGVNVNCGPIQYEPQSVEGIG
GFPQLGPSDGQIAGAGHFPALDVQTVDRWKKVTLNGGTNTFKWKLTAPHSTKEWKYYITKKDWNPNKPLS
RSDLDLVPFYVKNDGGARPGTSVTHEANVPTDRNGYHLILAVWEIADTGNAFYQVIDVNLVNNGLASNNV
LNHVVQVPTLF

>AIM06597.1 chitin binding protein, putative [Bacillus anthracis]
MNNRLLKQLQNMKMNKKSLGAVALTAGIIGTTLIPQNTYAHGFVEKPGSRSALCSPTYGALNVNCGSVMY
EPQSLEAPKGFPQGGPVDGQIASAGGKFGGILDQQTADRWFKNTITGGENTFTWKYTAPHLTSKWHYYIT
KKGWNPNKALTRADFEPIGTVQHDGSAASNHLTHKINVPTDRSGYHVILAVWDVADTANAFYNVIDVTLI
NDVKPDTEAPSIPNGIQAQKVTANSIELAWTASTDNVGVKGYQIFRNGEMIDTVPGTHFIDKKLQPSTEY
SYTVKAIDAAGNASKESAKLTVKTTVEAPDTEAPTQPKGLHSMGTTTSSVDLMWSPSDDNIGVGHYDIYR
ETEGSMKKIATSNTTSYMDKNLLPNTTYKYVVKAVDVAGNESVQSDIFTITTKTEGVSYEEWDAKKAYEK
GDKVLHEGKVYEAVQSYKGNGDPNWIYALSLWKTV

>AIM06629.1 chitin binding protein, putative [Bacillus anthracis]
MKTKGLQKVKKVILSGGILLTGLLTFGFSEKASAHGYVESPASRSYLCKQGVNVNCGPIQYEPQSVEGIG
GFPQLGPSDGQIAGAGHFPALDVQTVDRWKKVTLNGGTNTFKWKLTAPHSTKEWKYYITKKDWNPNKPLS
RSDLDLVPFYVKNDGGARPGTSVTHEANVPTDRNGYHLILAVWEIADTGNAFYQVIDVNLVNNGLASNNV
LNHVVQVPTLF

>AIM12039.1 chitin binding protein, putative [Bacillus anthracis]
MNNRLLKQLQNMKMNKKSLGAVALTAGIIGTTLIPQNTYAHGFVEKPGSRSALCSPTYGALNVNCGSVMY
EPQSLEAPKGFPQGGPVDGQIASAGGKFGGILDQQTADRWFKNTITGGENTFTWKYTAPHLTSKWHYYIT
KKGWNPNKALTRADFEPIGTVQHDGSAASNHLTHKINVPTDRSGYHVILAVWDVADTANAFYNVIDVTLI
NDVKPDTEAPSIPNGIQAQKVTANSIELAWTASTDNVGVKGYQIFRNGEMIDTVPGTHFIDKKLQPSTEY
SYTVKAIDAAGNASKESAKLTVKTTVEAPDTEAPTQPKGLHSMGTTTSSVDLMWSPSDDNIGVGHYDIYR
ETEGSMKKIATSNTTSYMDKNLLPNTTYKYVVKAVDVAGNESVQSDIFTITTKTEGVSYEEWDAKKAYEK
GDKVLHEGKVYEAVQSYKGNGDPNWIYALSLWKTV

>AIM12072.1 chitin binding protein, putative [Bacillus anthracis]
MKTKGLQKVKKVILSGGILLTGLLTFGFSEKASAHGYVESPASRSYLCKQGVNVNCGPIQYEPQSVEGIG
GFPQLGPSDGQIAGAGHFPALDVQTVDRWKKVTLNGGTNTFKWKLTAPHSTKEWKYYITKKDWNPNKPLS
RSDLDLVPFYVKNDGGARPGTSVTHEANVPTDRNGYHLILAVWEIADTGNAFYQVIDVNLVNNGLASNNV
LNHVVQVPTLF

>CED56872.1 GlcNAc-binding protein A [Aliivibrio wodanis]
MNKCSTKTILALSLMAASAGVSAHGYVSEKNGGIAGSRAALCKFLTSDTQEKNTKCGSVQWEPQSVEGPE
GFPEKGPADGQIAGAGLIQFSELNEQTSDRWVKRPITAGQQTFEWTFTANHVTRGWKYYMTKQNWNQNSV
LTRDSFDLTPFCELDYNMAKPPLYPQTFSHECVVPEREGYQVILAVWDVGDTAAAFYNVIDVKFEGDGGV
VDPTWTQGGQINPTRDLNVGDRVFTRVFDASGENNRLSTSVTIENATQGQANNWTHALATKVNQEHTNMG
AGQLNDKGEFVPVFGSNPVYLKAGSGLKSVEIGYQIETPEPTYELDIQGLESMYTIGDTATELDLSLYAV
GDMNVELTVYNHAKEALSNAVVDLKDGDTKSVLMTLSKSEKGHHMLVSRIKNTEGELIEQTTSDFHLMEE
QTPPPAGDYDFVFPENVKNYTAGTKVLAEDGAIYQCKPFPYSGYCSQWSEVATQYSPAVGSHWTMAWDKV
K

>AIU57024.1 Ac-gp37 [Autographa californica nucleopolyhedrovirus]
MIALLIALFAAIHAPAVRSHGYLSVPTARQYKCFKDGNFYWPDNGDNIPDAACRNAYKSVYYKYRALDLE
SGAAASTAQYMFQQYMEYAAVAGPNYDDFDLIKQRVVPHTLCGAGSNDRNSVFGDKSGMDEPFNNWRPNT
LYLNRYQPVYQMNVHFCPTAIHEPSYFEVFITKSNWDRRNPITWNELEYIGGNDSNLIPNPGDSLCDNSL
VYSIPVVIPYRSNQFVMYVRWQRIDPVGEGFYNCADLVFETLDDECRYAQMAKVVRSQLQKHKLDARIDH
NDEESCWRARKSNYSSFFNPGF

>AIY76887.1 chitin binding domain protein [Bacillus cereus]
MNNRFLKQLQNMKMNKKSLGAVALTAGIIGTTLIPQNAYAHGFVEKPSSRSALCSPTYGALNVNCGSVMY
EPQSLEAPKGFPQGGPVDGQIASAGGKFGGVLDQQTADRWFKNTITGGENTFTWKYTAPHLTSKWHYYIT
KKGWNPNKALTRADFEPIGTVQHDGSAASNHLTHKINVPIDRSGYHVILAVWDVADTANAFYNVIDVNLI
NDVKPDTEAPSIPNGIQAQKVTAHSIELAWTASTDNVGVKGYQIFRNGEMIDTVPGTHFIDKKLQPSTEY
SYTVKAIDAAGNASKESAKLTVKTTVEAPDTEAPTQPKGLHSMGTTTSSVDLMWSPSDDNIGVDHYDIYR
ETEGSMKKIATSNTTSYMDKNLLPNTTYKYVVKAVDVAGNESVQSDIFAITTKTESASYEEWDATKAYEK
GDRVLYKGKIYEAVQSYKGNGDPNWIYALSLWKTV

>AIY77392.1 chitin binding protein CBP21 [Bacillus cereus]
MKTKGLQKVKKVILSGGILLTGLLTFGFSEKASAHGYVESPASRSYLCKQGVNVNCGPIQYEPQSVEGIG
GFPQLGPSDGQIAGAGHFPALDVQTVDRWKKVTLNGGANTFKWKLTAPHSTKEWKYYITKKDWNPNKPLT
RSDLDLVPFYVKNDGGARPGTSVTHEANVPTDRNGYHLILAVWEIADTGNAFYQVIDVNLVNNGLASSFP
LNHVVQAPSLF

>AJA86957.1 chitin-binding protein [Bacillus anthracis]
MNNRLLKQLQNMKMNKKSLGAVALTAGIIGTTLIPQNTYAHGFVEKPGSRSALCSPTYGALNVNCGSVMY
EPQSLEAPKGFPQGGPVDGQIASAGGKFGGILDQQTADRWFKNTITGGENTFTWKYTAPHLTSKWHYYIT
KKGWNPNKALTRADFEPIGTVQHDGSAASNHLTHKINVPTDRSGYHVILAVWDVADTANAFYNVIDVTLI
NDVKPDTEAPSIPNGIQAQKVTANSIELAWTASTDNVGVKGYQIFRNGEMIDTVPGTHFIDKKLQPSTEY
SYTVKAIDAAGNASKESAKLTVKTTVEAPDTEAPTQPKGLHSMGTTTSSVDLMWSPSDDNIGVGHYDIYR
ETEGSMKKIATSNTTSYMDKNLLPNTTYKYVVKAVDVAGNESVQSDIFTITTKTEGVSYEEWDAKKAYEK
GDKVLHEGKVYEAVQSYKGNGDPNWIYALSLWKTV

>AJA86987.1 chitin-binding protein [Bacillus anthracis]
MKTKGLQKVKKVILSGGILLTGLLTFGFSEKASAHGYVESPASRSYLCKQGVNVNCGPIQYEPQSVEGIG
GFPQLGPSDGQIAGAGHFPALDVQTVDRWKKVTLNGGTNTFKWKLTAPHSTKEWKYYITKKDWNPNKPLS
RSDLDLVPFYVKNDGGARPGTSVTHEANVPTDRNGYHLILAVWEIADTGNAFYQVIDVNLVNNGLASNNV
LNHVVQVPTLF

>AJE38020.1 N-acetylglucosamine-binding protein A [Aeromonas hydrophila J-1]
MAAKIQLNHVAATLALLVSGSVLAHGYISQPESRNYLCKTGGNSQCGAVQWEPQSVEGPSGFPQAGPPDG
QIASAGSASWRELNAQTSDRWTRREVQAGPFAISWTFTANHVTRNWRYYLTKQDWNPNQPLTRAAFELTP
FCVVDGNMTQPPKQVTHQCNLPQRTGYQVILGVWEVGDTSNSFYNVIDANFKGGTQPPLAWSQGGTIYPS
TELAVGDKARTLVFDANGVRPDLQTELTIANPEQGQKNNWTHALASKINAEQSQIRAGQQSGEGQFNPVY
GQNPVYFKAGSALERVEIQLEQQQPPVSNGVSVSGLESDYLLDEGKLTLNFTVAAEGDLTVTNTLYDHGG
AAKGQTSADIKDSTHSFTMPLTGLSAGHHQLVIEGKPKAGGDAVQQTLDLMLKDPAAGGDYQFTFPDGLK
SYTDGTKVLQPKNGKVYQCKPFPYRGWCSQWSASATQYEPGVGTNWQDAWIQVN

>AJF85336.1 chitin-binding protein [Bacillus atrophaeus]
MKGFIRGVVLTAVLGVGGTLFAGDVSAHGYIKEPASRAYMGSLEKQIIGWTAAAQKYGSVIDSPQSVEGP
KGFPSAGPPDGKIASANGGSGQIDFGLDRQTADYWVKQNIHGGLNTFTWHYTAPHATSKWHYYITKKGWN
PNKPLTRDEFELIGTVDHDGSKADTNLSHKIYVPTDRTGYHVILGVWDVADTSNAFYNVIDVNIK

>AJF90328.1 chitin-binding protein [Bacillus anthracis]
MNNRLLKQLQNMKMNKKSLGAVALTAGIIGTTLIPQNTYAHGFVEKPGSRSALCSPTYGALNVNCGSVMY
EPQSLEAPKGFPQGGPVDGQIASAGGKFGGILDQQTADRWFKNTITGGENTFTWKYTAPHLTSKWHYYIT
KKGWNPNKALTRADFEPIGTVQHDGSAASNHLTHKINVPTDRSGYHVILAVWDVADTANAFYNVIDVTLI
NDVKPDTEAPSIPNGIQAQKVTANSIELAWTASTDNVGVKGYQIFRNGEMIDTVPGTHFIDKKLQPSTEY
SYTVKAIDAAGNASKESAKLTVKTTVEAPDTEAPTQPKGLHSMGTTTSSVDLMWSPSDDNIGVGHYDIYR
ETEGSMKKIATSNTTSYMDKNLLPNTTYKYVVKAVDVAGNESVQSDIFTITTKTEGVSYEEWDAKKAYEK
GDKVLHEGKVYEAVQSYKGNGDPNWIYALSLWKTV

>AJF90358.1 chitin-binding protein [Bacillus anthracis]
MKTKGLQKVKKVILSGGILLTGLLTFGFSEKASAHGYVESPASRSYLCKQGVNVNCGPIQYEPQSVEGIG
GFPQLGPSDGQIAGAGHFPALDVQTVDRWKKVTLNGGTNTFKWKLTAPHSTKEWKYYITKKDWNPNKPLS
RSDLDLVPFYVKNDGGARPGTSVTHEANVPTDRNGYHLILAVWEIADTGNAFYQVIDVNLVNNGLASNNV
LNHVVQVPTLF

>AJG29450.1 chitin-binding protein [Bacillus anthracis]
MNNRLLKQLQNMKMNKKSLGAVALTAGIIGTTLIPQNTYAHGFVEKPGSRSALCSPTYGALNVNCGSVMY
EPQSLEAPKGFPQGGPVDGQIASAGGKFGGILDQQTADRWFKNTITGGENTFTWKYTAPHLTSKWHYYIT
KKGWNPNKALTRADFEPIGTVQHDGSAASNHLTHKINVPTDRSGYHVILAVWDVADTANAFYNVIDVTLI
NDVKPDTEAPSIPNGIQAQKVTANSIELAWTASTDNVGVKGYQIFRNGEMIDTVPGTHFIDKKLQPSTEY
SYTVKAIDAAGNASKESAKLTVKTTVEAPDTEAPTQPKGLHSMGTTTSSVDLMWSPSDDNIGVGHYDIYR
ETEGSMKKIATSNTTSYMDKNLLPNTTYKYVVKAVDVAGNESVQSDIFTITTKTEGVSYEEWDAKKAYEK
GDKVLHEGKVYEAVQSYKGNGDPNWIYALSLWKTV

>AJG29480.1 chitin-binding protein [Bacillus anthracis]
MKTKGLQKVKKVILSGGILLTGLLTFGFSEKASAHGYVESPASRSYLCKQGVNVNCGPIQYEPQSVEGIG
GFPQLGPSDGQIAGAGHFPALDVQTVDRWKKVTLNGGTNTFKWKLTAPHSTKEWKYYITKKDWNPNKPLS
RSDLDLVPFYVKNDGGARPGTSVTHEANVPTDRNGYHLILAVWEIADTGNAFYQVIDVNLVNNGLASNNV
LNHVVQVPTLF

>AJG45604.1 cbp21 [Bacillus anthracis str. Turkey32]
MKTKGLQKVKKVILSGGILLTGLLTFGFSEKASAHGYVESPASRSYLCKQGVNVNCGPIQYEPQSVEGIG
GFPQLGPSDGQIAGAGHFPALDVQTVDRWKKVTLNGGTNTFKWKLTAPHSTKEWKYYITKKDWNPNKPLS
RSDLDLVPFYVKNDGGARPGTSVTHEANVPTDRNGYHLILAVWEIADTGNAFYQVIDVNLVNNGLASNNV
LNHVVQVPTLF

>AJG47243.1 chitin binding domain protein [Bacillus anthracis str. Turkey32]
MNNRLLKQLQNMKMNKKSLGAVALTAGIIGTTLIPQNTYAHGFVEKPGSRSALCSPTYGALNVNCGSVMY
EPQSLEAPKGFPQGGPVDGQIASAGGKFGGILDQQTADRWFKNTITGGENTFTWKYTAPHLTSKWHYYIT
KKGWNPNKALTRADFEPIGTVQHDGSAASNHLTHKINVPTDRSGYHVILAVWDVADTANAFYNVIDVTLI
NDVKPDTEAPSIPNGIQAQKVTANSIELAWTASTDNVGVKGYQIFRNGEMIDTVPGTHFIDKKLQPSTEY
SYTVKAIDAAGNASKESAKLTVKTTVEAPDTEAPTQPKGLHSMGTTTSSVDLMWSPSDDNIGVGHYDIYR
ETEGSMKKIATSNTTSYMDKNLLPNTTYKYVVKAVDVAGNESVQSDIFTITTKTEGVSYEEWDAKKAYEK
GDKVLHEGKVYEAVQSYKGNGDPNWIYALSLWKTV

>AJG56296.1 cbp21 [Bacillus cereus 03BB102]
MKTQGLQKVKKVILSGGILLTGLLTFGFSEKASAHGYVESPASRSYLCKQGVNVNCGPIQYEPQSVEGIG
GFPQLGPSDGQIAGAGHFPALDVQTVDRWKKVTLNGGTNTFKWKLTAPHSTKEWKYYITKKDWNPNKPLT
RSDLDLVPFYVKNDGGARPGTSVTHEANVPTDRNGYHLILAVWEIADTGNAFYQVIDVNLVNNGLASNFP
LNHVVQAPSLF

>AJG64069.1 cbp21 [Bacillus anthracis]
MKTKGLQKVKKVILSGGILLTGLLTFGFSEKASAHGYVESPASRSYLCKQGVNVNCGPIQYEPQSVEGIG
GFPQLGPSDGQIAGAGHFPALDVQTVDRWKKVTLNGGTNTFKWKLTAPHSTKEWKYYITKKDWNPNKPLS
RSDLDLVPFYVKNDGGARPGTSVTHEANVPTDRNGYHLILAVWEIADTGNAFYQVIDVNLVNNGLASNNV
LNHVVQVPTLF

>AJG64989.1 chitin binding domain protein [Bacillus anthracis]
MNNRLLKQLQNMKMNKKSLGAVALTAGIIGTTLIPQNTYAHGFVEKPGSRSALCSPTYGALNVNCGSVMY
EPQSLEAPKGFPQGGPVDGQIASAGGKFGGILDQQTADRWFKNTITGGENTFTWKYTAPHLTSKWHYYIT
KKGWNPNKALTRADFEPIGTVQHDGSAASNHLTHKINVPTDRSGYHVILAVWDVADTANAFYNVIDVTLI
NDVKPDTEAPSIPNGIQAQKVTANSIELAWTASTDNVGVKGYQIFRNGEMIDTVPGTHFIDKKLQPSTEY
SYTVKAIDAAGNASKESAKLTVKTTVEAPDTEAPTQPKGLHSMGTTTSSVDLMWSPSDDNIGVGHYDIYR
ETEGSMKKIATSNTTSYMDKNLLPNTTYKYVVKAVDVAGNESVQSDIFTITTKTEGVSYEEWDAKKAYEK
GDKVLHEGKVYEAVQSYKGNGDPNWIYALSLWKTV

>AJG72345.1 cbp21 [Bacillus anthracis]
MKTKGLQKVKKVILSGGILLTGLLTFGFSEKASAHGYVESPASRSYLCKQGVNVNCGPIQYEPQSVEGIG
GFPQLGPSDGQIAGAGHFPALDVQTVDRWKKVTLNGGTNTFKWKLTAPHSTKEWKYYITKKDWNPNKPLS
RSDLDLVPFYVKNDGGARPGTSVTHEANVPTDRNGYHLILAVWEIADTGNAFYQVIDVNLVNNGLASNNV
LNHVVQVPTLF

>AJG72889.1 chitin binding domain protein [Bacillus anthracis]
MNNRLLKQLQNMKMNKKSLGAVALTAGIIGTTLIPQNTYAHGFVEKPGSRSALCSPTYGALNVNCGSVMY
EPQSLEAPKGFPQGGPVDGQIASAGGKFGGILDQQTADRWFKNTITGGENTFTWKYTAPHLTSKWHYYIT
KKGWNPNKALTRADFEPIGTVQHDGSAASNHLTHKINVPTDRSGYHVILAVWDVADTANAFYNVIDVTLI
NDVKPDTEAPSIPNGIQAQKVTANSIELAWTASTDNVGVKGYQIFRNGEMIDTVPGTHFIDKKLQPSTEY
SYTVKAIDAAGNASKESAKLTVKTTVEAPDTEAPTQPKGLHSMGTTTSSVDLMWSPSDDNIGVGHYDIYR
ETEGSMKKIATSNTTSYMDKNLLPNTTYKYVVKAVDVAGNESVQSDIFTITTKTEGVSYEEWDAKKAYEK
GDKVLHEGKVYEAVQSYKGNGDPNWIYALSLWKTV

>AJG82290.1 cbp21 [Bacillus anthracis]
MKTKGLQKVKKVILSGGILLTGLLTFGFSEKASAHGYVESPASRSYLCKQGVNVNCGPIQYEPQSVEGIG
GFPQLGPSDGQIAGAGHFPALDVQTVDRWKKVTLNGGTNTFKWKLTAPHSTKEWKYYITKKDWNPNKPLS
RSDLDLVPFYVKNDGGARPGTSVTHEANVPTDRNGYHLILAVWEIADTGNAFYQVIDVNLVNNGLASNNV
LNHVVQVPTLF

>AJG84155.1 chitin binding domain protein [Bacillus anthracis]
MNNRLLKQLQNMKMNKKSLGAVALTAGIIGTTLIPQNTYAHGFVEKPGSRSALCSPTYGALNVNCGSVMY
EPQSLEAPKGFPQGGPVDGQIASAGGKFGGILDQQTADRWFKNTITGGENTFTWKYTAPHLTSKWHYYIT
KKGWNPNKALTRADFEPIGTVQHDGSAASNHLTHKINVPTDRSGYHVILAVWDVADTANAFYNVIDVTLI
NDVKPDTEAPSIPNGIQAQKVTANSIELAWTASTDNVGVKGYQIFRNGEMIDTVPGTHFIDKKLQPSTEY
SYTVKAIDAAGNASKESAKLTVKTTVEAPDTEAPTQPKGLHSMGTTTSSVDLMWSPSDDNIGVGHYDIYR
ETEGSMKKIATSNTTSYMDKNLLPNTTYKYVVKAVDVAGNESVQSDIFTITTKTEGVSYEEWDAKKAYEK
GDKVLHEGKVYEAVQSYKGNGDPNWIYALSLWKTV

>AJG86757.1 chitin binding domain protein [Bacillus anthracis]
MNNRLLKQLQNMKMNKKSLGAVALTAGIIGTTLIPQNTYAHGFVEKPGSRSALCSPTYGALNVNCGSVMY
EPQSLEAPKGFPQGGPVDGQIASAGGKFGGILDQQTADRWFKNTITGGENTFTWKYTAPHLTSKWHYYIT
KKGWNPNKALTRADFEPIGTVQHDGSAASNHLTHKINVPTDRSGYHVILAVWDVADTANAFYNVIDVTLI
NDVKPDTEAPSIPNGIQAQKVTANSIELAWTASTDNVGVKGYQIFRNGEMIDTVPGTHFIDKKLQPSTEY
SYTVKAIDAAGNASKESAKLTVKTTVEAPDTEAPTQPKGLHSMGTTTSSVDLMWSPSDDNIGVGHYDIYR
ETEGSMKKIATSNTTSYMDKNLLPNTTYKYVVKAVDVAGNESVQSDIFTITTKTEGVSYEEWDAKKAYEK
GDKVLHEGKVYEAVQSYKGNGDPNWIYALSLWKTV

>AJG86949.1 cbp21 [Bacillus anthracis]
MKTKGLQKVKKVILSGGILLTGLLTFGFSEKASAHGYVESPASRSYLCKQGVNVNCGPIQYEPQSVEGIG
GFPQLGPSDGQIAGAGHFPALDVQTVDRWKKVTLNGGTNTFKWKLTAPHSTKEWKYYITKKDWNPNKPLS
RSDLDLVPFYVKNDGGARPGTSVTHEANVPTDRNGYHLILAVWEIADTGNAFYQVIDVNLVNNGLASNNV
LNHVVQVPTLF

>AJH28659.1 chitin binding protein [Bacillus anthracis]
MKTKGLQKVKKVILSGGILLTGLLTFGFSEKASAHGYVESPASRSYLCKQGVNVNCGPIQYEPQSVEGIG
GFPQLGPSDGQIAGAGHFPALDVQTVDRWKKVTLNGGTNTFKWKLTAPHSTKEWKYYITKKDWNPNKPLS
RSDLDLVPFYVKNDGGARPGTSVTHEANVPTDRNGYHLILAVWEIADTGNAFYQVIDVNLVNNGLASNNV
LNHVVQVPTLF

>AJH28924.1 chitin binding domain protein [Bacillus anthracis]
MNNRLLKQLQNMKMNKKSLGAVALTAGIIGTTLIPQNTYAHGFVEKPGSRSALCSPTYGALNVNCGSVMY
EPQSLEAPKGFPQGGPVDGQIASAGGKFGGILDQQTADRWFKNTITGGENTFTWKYTAPHLTSKWHYYIT
KKGWNPNKALTRADFEPIGTVQHDGSAASNHLTHKINVPTDRSGYHVILAVWDVADTANAFYNVIDVTLI
NDVKPDTEAPSIPNGIQAQKVTANSIELAWTASTDNVGVKGYQIFRNGEMIDTVPGTHFIDKKLQPSTEY
SYTVKAIDAAGNASKESAKLTVKTTVEAPDTEAPTQPKGLHSMGTTTSSVDLMWSPSDDNIGVGHYDIYR
ETEGSMKKIATSNTTSYMDKNLLPNTTYKYVVKAVDVAGNESVQSDIFTITTKTEGVSYEEWDAKKAYEK
GDKVLHEGKVYEAVQSYKGNGDPNWIYALSLWKTV

>AJH33326.1 chitin binding domain protein [Bacillus anthracis]
MNNRLLKQLQNMKMNKKSLGAVALTAGIIGTTLIPQNTYAHGFVEKPGSRSALCSPTYGALNVNCGSVMY
EPQSLEAPKGFPQGGPVDGQIASAGGKFGGILDQQTADRWFKNTITGGENTFTWKYTAPHLTSKWHYYIT
KKGWNPNKALTRADFEPIGTVQHDGSAASNHLTHKINVPTDRSGYHVILAVWDVADTANAFYNVIDVTLI
NDVKPDTEAPSIPNGIQAQKVTANSIELAWTASTDNVGVKGYQIFRNGEMIDTVPGTHFIDKKLQPSTEY
SYTVKAIDAAGNASKESAKLTVKTTVEAPDTEAPTQPKGLHSMGTTTSSVDLMWSPSDDNIGVGHYDIYR
ETEGSMKKIATSNTTSYMDKNLLPNTTYKYVVKAVDVAGNESVQSDIFTITTKTEGVSYEEWDAKKAYEK
GDKVLHEGKVYEAVQSYKGNGDPNWIYALSLWKTV

>AJH35409.1 chitin binding protein CPB21 [Bacillus anthracis]
MKTKGLQKVKKVILSGGILLTGLLTFGFSEKASAHGYVESPASRSYLCKQGVNVNCGPIQYEPQSVEGIG
GFPQLGPSDGQIAGAGHFPALDVQTVDRWKKVTLNGGTNTFKWKLTAPHSTKEWKYYITKKDWNPNKPLS
RSDLDLVPFYVKNDGGARPGTSVTHEANVPTDRNGYHLILAVWEIADTGNAFYQVIDVNLVNNGLASNNV
LNHVVQVPTLF

>AJH38892.1 chitin binding protein CBP21 [Bacillus anthracis]
MKTKGLQKVKKVILSGGILLTGLLTFGFSEKASAHGYVESPASRSYLCKQGVNVNCGPIQYEPQSVEGIG
GFPQLGPSDGQIAGAGHFPALDVQTVDRWKKVTLNGGTNTFKWKLTAPHSTKEWKYYITKKDWNPNKPLS
RSDLDLVPFYVKNDGGARPGTSVTHEANVPTDRNGYHLILAVWEIADTGNAFYQVIDVNLVNNGLASNNV
LNHVVQVPTLF

>AJH41747.1 chitin binding domain protein [Bacillus anthracis]
MNNRLLKQLQNMKMNKKSLGAVALTAGIIGTTLIPQNTYAHGFVEKPGSRSALCSPTYGALNVNCGSVMY
EPQSLEAPKGFPQGGPVDGQIASAGGKFGGILDQQTADRWFKNTITGGENTFTWKYTAPHLTSKWHYYIT
KKGWNPNKALTRADFEPIGTVQHDGSAASNHLTHKINVPTDRSGYHVILAVWDVADTANAFYNVIDVTLI
NDVKPDTEAPSIPNGIQAQKVTANSIELAWTASTDNVGVKGYQIFRNGEMIDTVPGTHFIDKKLQPSTEY
SYTVKAIDAAGNASKESAKLTVKTTVEAPDTEAPTQPKGLHSMGTTTSSVDLMWSPSDDNIGVGHYDIYR
ETEGSMKKIATSNTTSYMDKNLLPNTTYKYVVKAVDVAGNESVQSDIFTITTKTEGVSYEEWDAKKAYEK
GDKVLHEGKVYEAVQSYKGNGDPNWIYALSLWKTV

>AJH47801.1 chitin binding domain protein [Bacillus anthracis str. Sterne]
MNNRLLKQLQNMKMNKKSLGAVALTAGIIGTTLIPQNTYAHGFVEKPGSRSALCSPTYGALNVNCGSVMY
EPQSLEAPKGFPQGGPVDGQIASAGGKFGGILDQQTADRWFKNTITGGENTFTWKYTAPHLTSKWHYYIT
KKGWNPNKALTRADFEPIGTVQHDGSAASNHLTHKINVPTDRSGYHVILAVWDVADTANAFYNVIDVTLI
NDVKPDTEAPSIPNGIQAQKVTANSIELAWTASTDNVGVKGYQIFRNGEMIDTVPGTHFIDKKLQPSTEY
SYTVKAIDAAGNASKESAKLTVKTTVEAPDTEAPTQPKGLHSMGTTTSSVDLMWSPSDDNIGVGHYDIYR
ETEGSMKKIATSNTTSYMDKNLLPNTTYKYVVKAVDVAGNESVQSDIFTITTKTEGVSYEEWDAKKAYEK
GDKVLHEGKVYEAVQSYKGNGDPNWIYALSLWKTV

>AJH48437.1 Non-catalytic Chitin-binding Protein CBP21 [Bacillus anthracis str. Sterne]
MKTKGLQKVKKVILSGGILLTGLLTFGFSEKASAHGYVESPASRSYLCKQGVNVNCGPIQYEPQSVEGIG
GFPQLGPSDGQIAGAGHFPALDVQTVDRWKKVTLNGGTNTFKWKLTAPHSTKEWKYYITKKDWNPNKPLS
RSDLDLVPFYVKNDGGARPGTSVTHEANVPTDRNGYHLILAVWEIADTGNAFYQVIDVNLVNNGLASNNV
LNHVVQVPTLF

>AJH49759.1 chitin binding domain protein [Bacillus anthracis]
MNNRLLKQLQNMKMNKKSLGAVALTAGIIGTTLIPQNTYAHGFVEKPGSRSALCSPTYGALNVNCGSVMY
EPQSLEAPKGFPQGGPVDGQIASAGGKFGGILDQQTADRWFKNTITGGENTFTWKYTAPHLTSKWHYYIT
KKGWNPNKALTRADFEPIGTVQHDGSAASNHLTHKINVPTDRSGYHVILAVWDVADTANAFYNVIDVTLI
NDVKPDTEAPSIPNGIQAQKVTANSIELAWTASTDNVGVKGYQIFRNGEMIDTVPGTHFIDKKLQPSTEY
SYTVKAIDAAGNASKESAKLTVKTTVEAPDTEAPTQPKGLHSMGTTTSSVDLMWSPSDDNIGVGHYDIYR
ETEGSMKKIATSNTTSYMDKNLLPNTTYKYVVKAVDVAGNESVQSDIFTITTKTEGVSYEEWDAKKAYEK
GDKVLHEGKVYEAVQSYKGNGDPNWIYALSLWKTV

>AJH54142.1 non-catalytic chitin-binding protein [Bacillus anthracis]
MKTKGLQKVKKVILSGGILLTGLLTFGFSEKASAHGYVESPASRSYLCKQGVNVNCGPIQYEPQSVEGIG
GFPQLGPSDGQIAGAGHFPALDVQTVDRWKKVTLNGGTNTFKWKLTAPHSTKEWKYYITKKDWNPNKPLS
RSDLDLVPFYVKNDGGARPGTSVTHEANVPTDRNGYHLILAVWEIADTGNAFYQVIDVNLVNNGLASNNV
LNHVVQVPTLF

>AJH59075.1 chitin binding domain protein [Bacillus anthracis]
MNNRLLKQLQNMKMNKKSLGAVALTAGIIGTTLIPQNTYAHGFVEKPGSRSALCSPTYGALNVNCGSVMY
EPQSLEAPKGFPQGGPVDGQIASAGGKFGGILDQQTADRWFKNTITGGENTFTWKYTAPHLTSKWHYYIT
KKGWNPNKALTRADFEPIGTVQHDGSAASNHLTHKINVPTDRSGYHVILAVWDVADTANAFYNVIDVTLI
NDVKPDTEAPSIPNGIQAQKVTANSIELAWTASTDNVGVKGYQIFRNGEMIDTVPGTHFIDKKLQPSTEY
SYTVKAIDAAGNASKESAKLTVKTTVEAPDTEAPTQPKGLHSMGTTTSSVDLMWSPSDDNIGVGHYDIYR
ETEGSMKKIATSNTTSYMDKNLLPNTTYKYVVKAVDVAGNESVQSDIFTITTKTEGVSYEEWDAKKAYEK
GDKVLHEGKVYEAVQSYKGNGDPNWIYALSLWKTV

>AJH59366.1 chitin binding protein [Bacillus anthracis]
MKTKGLQKVKKVILSGGILLTGLLTFGFSEKASAHGYVESPASRSYLCKQGVNVNCGPIQYEPQSVEGIG
GFPQLGPSDGQIAGAGHFPALDVQTVDRWKKVTLNGGTNTFKWKLTAPHSTKEWKYYITKKDWNPNKPLS
RSDLDLVPFYVKNDGGARPGTSVTHEANVPTDRNGYHLILAVWEIADTGNVFYQVIDVNLVNNGLASNNV
LNHVVQVPTLF

>AJI00703.1 chitin binding domain protein [Bacillus anthracis str. V770-NP-1R]
MNNRLLKQLQNMKMNKKSLGAVALTAGIIGTTLIPQNTYAHGFVEKPGSRSALCSPTYGALNVNCGSVMY
EPQSLEAPKGFPQGGPVDGQIASAGGKFGGILDQQTADRWFKNTITGGENTFTWKYTAPHLTSKWHYYIT
KKGWNPNKALTRADFEPIGTVQHDGSAASNHLTHKINVPTDRSGYHVILAVWDVADTANAFYNVIDVTLI
NDVKPDTEAPSIPNGIQAQKVTANSIELAWTASTDNVGVKGYQIFRNGEMIDTVPGTHFIDKKLQPSTEY
SYTVKAIDAAGNASKESAKLTVKTTVEAPDTEAPTQPKGLHSMGTTTSSVDLMWSPSDDNIGVGHYDIYR
ETEGSMKKIATSNTTSYMDKNLLPNTTYKYVVKAVDVAGNESVQSDIFTITTKTEGVSYEEWDAKKAYEK
GDKVLHEGKVYEAVQSYKGNGDPNWIYALSLWKTV

>AJI01554.1 chitin binding protein CBP21 [Bacillus anthracis str. V770-NP-1R]
MKTKGLQKVKKVILSGGILLTGLLTFGFSEKASAHGYVESPASRSYLCKQGVNVNCGPIQYEPQSVEGIG
GFPQLGPSDGQIAGAGHFPALDVQTVDRWKKVTLNGGTNTFKWKLTAPHSTKEWKYYITKKDWNPNKPLS
RSDLDLVPFYVKNDGGARPGTSVTHEANVPTDRNGYHLILAVWEIADTGNAFYQVIDVNLVNNGLASNNV
LNHVVQVPTLF

>AJI11883.1 chitin binding protein CBP21 [Bacillus cereus 03BB108]
MKTKGLQKVKKVILSGGILLTGLLTFGFSEKASAHGYVESPASRSYLCKQGVNVNCGPIQYEPQSVEGIG
GFPQLGPSDGQIAGAGHFPALDVQTVDRWKKVTLNGGTNTFKWKLTAPHSTKEWKYYITKKDWNPNKPLS
RSDLDLVPFYVKNDGGARPGTSVTHEANVPTDRNGYHLILAVWEIADTGNAFYQVIDVNLVNNGLASNNV
LNHVVQVPTLF

>AJI12522.1 chitin binding domain protein [Bacillus cereus 03BB108]
MNNRLLKQLQNMKMNKKSLGAVALTAGIIGTTLIPQNTYAHGFVEKPGSRSALCSPTYGALNVNCGSVMY
EPQSLEAPKGFPQGGPVDGQIASAGGKFGGILDQQTADRWFKNTITGGENTFTWKYTAPHLTSKWHYYIT
KKGWDPNKALTRADFEPIGTVQHDGSAASNHLTHKINVPTDRSGYHVILAVWDVADTANAFYNVIDVNLI
NDVKPDTEAPSIPNRIQAQKVTANSIELAWNASTDNVGVKGYQIFRNGEVIDTVPGTHFIDKKLQPSTEY
SYTVKAIDAAGNVSKESATLTVKTTVEAPDTEAPTQPIGLHSMGTTASSVDLMWSPSDDNIGVDHYDIYR
ETKGSMEKIATSNTTSYMDKYLLSNTTYKYVVKAVDVAGNESVQSDIFIITTKTESVSYEEWDAKKAYEK
GDRVLHEGKVYEAVQSYKGNGDPNWIYALSLWKTV

>AJH90690.1 chitin binding domain protein [Bacillus anthracis]
MNNRLLKQLQNMKMNKKSLGAVALTAGIIGTTLIPQNTYAHGFVEKPGSRSALCSPTYGALNVNCGSVMY
EPQSLEAPKGFPQGGPVDGQIASAGGKFGGILDQQTADRWFKNTITGGENTFTWKYTAPHLTSKWHYYIT
KKGWNPNKALTRADFEPIGTVQHDGSAASNHLTHKINVPTDRSGYHVILAVWDVADTANAFYNVIDVTLI
NDVKPDTEAPSIPNGIQAQKVTANSIELAWTASTDNVGVKGYQIFRNGEMIDTVPGTHFIDKKLQPSTEY
SYTVKAIDAAGNASKESAKLTVKTTVEAPDTEAPTQPKGLHSMGTTTSSVDLMWSPSDDNIGVGHYDIYR
ETEGSMKKIATSNTTSYMDKNLLPNTTYKYVVKAVDVAGNESVQSDIFTITTKTEGVSYEEWDAKKAYEK
GDKVLHEGKVYEAVQSYKGNGDPNWIYALSLWKTV

>AJH90741.1 chitin binding protein CBP21 [Bacillus anthracis]
MKTKGLQKVKKVILSGGILLTGLLTFGFSEKASAHGYVESPASRSYLCKQGVNVNCGPIQYEPQSVEGIG
GFPQLGPSDGQIAGAGHFPALDVQTVDRWKKVTLNGGTNTFKWKLTAPHSTKEWKYYITKKDWNPNKPLS
RSDLDLVPFYVKNDGGARPGTSVTHEANVPTDRNGYHLILAVWEIADTGNAFYQVIDVNLVNNGLASNNV
LNHVVQVPTLF

>AJH93742.1 chitin binding domain protein [Bacillus anthracis]
MNNRLLKQLQNMKMNKKSLGAVALTAGIIGTTLIPQNTYAHGFVEKPGSRSALCSPTYGALNVNCGSVMY
EPQSLEAPKGFPQGGPVDGQIASAGGKFGGILDQQTADRWFKNTITGGENTFTWKYTAPHLTSKWHYYIT
KKGWNPNKALTRADFEPIGTVQHDGSAASNHLTHKINVPTDRSGYHVILAVWDVADTANAFYNVIDVTLI
NDVKPDTEAPSIPNGIQAQKVTANSIELAWTASTDNVGVKGYQIFRNGEMIDTVPGTHFIDKKLQPSTEY
SYTVKAIDAAGNASKESAKLTVKTTVEAPDTEAPTQPKGLHSMGTTTSSVDLMWSPSDDNIGVGHYDIYR
ETEGSMKKIATSNTTSYMDKNLLPNTTYKYVVKAVDVAGNESVQSDIFTITTKTEGVSYEEWDAKKAYEK
GDKVLHEGKVYEAVQSYKGNGDPNWIYALSLWKTV

>AJH95045.1 cbp21 [Bacillus anthracis]
MKTKGLQKVKKVILSGGILLTGLLTFGFSEKASAHGYVESPASRSYLCKQGVNVNCGPIQYEPQSVEGIG
GFPQLGPSDGQIAGAGHFPALDVQTVDRWKKVTLNGGTNTFKWKLTAPHSTKEWKYYITKKDWNPNKPLS
RSDLDLVPFYVKNDGGARPGTSVTHEANVPTDRNGYHLILAVWEIADTGNAFYQVIDVNLVNNGLASNNV
LNHVVQVPTLF

>AJI39831.1 cbp21 [Bacillus anthracis]
MKTKGLQKVKKVILSGGILLTGLLTFGFSEKASAHGYVESPASRSYLCKQGVNVNCGPIQYEPQSVEGIG
GFPQLGPSDGQIAGAGHFPALDVQTVDRWKKVTLNGGTNTFKWKLTAPHSTKEWKYYITKKDWNPNKPLS
RSDLDLVPFYVKNDGGARPGTSVTHEANVPTDRNGYHLILAVWEIADTGNAFYQVIDVNLVNNGLASNNV
LNHVVQVPTLF

>AJI42274.1 chitin binding domain protein [Bacillus anthracis]
MNNRLLKQLQNMKMNKKSLGAVALTAGIIGTTLIPQNTYAHGFVEKPGSRSALCSPTYGALNVNCGSVMY
EPQSLEAPKGFPQGGPVDGQIASAGGKFGGILDQQTADRWFKNTITGGENTFTWKYTAPHLTSKWHYYIT
KKGWNPNKALTRADFEPIGTVQHDGSAASNHLTHKINVPTDRSGYHVILAVWDVADTANAFYNVIDVTLI
NDVKPDTEAPSIPNGIQAQKVTANSIELAWTASTDNVGVKGYQIFRNGEMIDTVPGTHFIDKKLQPSTEY
SYTVKAIDAAGNASKESAKLTVKTTVEAPDTEAPTQPKGLHSMGTTTSSVDLMWSPSDDNIGVGHYDIYR
ETEGSMKKIATSNTTSYMDKNLLPNTTYKYVVKAVDVAGNESVQSDIFTITTKTEGVSYEEWDAKKAYEK
GDKVLHEGKVYEAVQSYKGNGDPNWIYALSLWKTV

>AJH24118.1 chitin-binding protein [Bacillus velezensis]
MKGLVKAAVLTVTLGIGGAFYSSDASAHGYIKEPVSRAYMGALEKQTLGWTAAAQKYGSVIDNPQSVEGP
KGFPAAGPPDGRIASANGGSGQIDFGLDKQTADYWVKQNIRGGFNTFTWYYTAPHATSKWHYYITKKNWN
PNKPLSRDEFELIGTVNHDGSKADTNLTHKIFVPTDRSGYHVILGVWDVADTSNAFYNVIDVNLTQ

>AJK55182.1 cellulose-binding protein [Amycolatopsis lurida NRRL 2430]
MTVKRKLVAAAAGAILAPIAIVAVPQVASAHGYVLSPPSRQANCAQGKVSGCGAIVYEPQSVEGPKGLRS
CNGGLPGFAELNDESKPWPAASVGNSVTFNWKFTAYHRTTNYEYYIGGTKIADISGNNSAPKDPTSHTVS
LNGFSGRQKVLAIWNIADTPMAFYSCIDLQIGGGNPPTTSNPPTTSNPPTTSNPPTSTTNPPTGGTWAAG
TSYSVGSTVTYGGATYRCQLAHTAIQGWEPPNTPALWTRQ

>AJK57300.1 chitin-binding protein [Amycolatopsis lurida NRRL 2430]
MSFKRRLLTLAAGAAMVPAALVAIPAGTANAHGYVSSPASRQAQCAQNTVSCGSIKWEPQSVEGPKGLMS
CNGGVGRFADLNDDSKGWKVHSLGRTTTFRWTLTARHRTSTWEYFVDGAKVASFNDGGAQPGATVTHSVN
LQQSGRHKILARWNVYDTANAFYACIDANIS

>AJK65529.1 putative chitin binding protein [Bacillus amyloliquefaciens KHG19]
MKGLVKAAVLTVTLGIGGAFYSSDASAHGYIKEPVSRAYMGALEKQTLGWTAAAQKYGSVIDNPQSVEGP
KGFPAAGPPDGRIASANGGSGQIDFGLDKQTADYWVKQNIRGGFNTFTWYYTAPHATSKWHYYITKKNWN
PNKPLSRDEFELIGTVNHDGSKADTNLTHKIFVPTDRSGYHVILGVWDVADTSNAFYNVIDVNLTQ

>AJM81247.1 chitin-binding protein [Bacillus anthracis]
MNNRLLKQLQNMKMNKKSLGAVALTAGIIGTTLIPQNTYAHGFVEKPGSRSALCSPTYGALNVNCGSVMY
EPQSLEAPKGFPQGGPVDGQIASAGGKFGGILDQQTADRWFKNTITGGENTFTWKYTAPHLTSKWHYYIT
KKGWNPNKALTRADFEPIGTVQHDGSAASNHLTHKINVPTDRSGYHVILAVWDVADTANAFYNVIDVTLI
NDVKPDTEAPSIPNGIQAQKVTANSIELAWTASTDNVGVKGYQIFRNGEMIDTVPGTHFIDKKLQPSTEY
SYTVKAIDAAGNASKESAKLTVKTTVEAPDTEAPTQPKGLHSMGTTTSSVDLMWSPSDDNIGVGHYDIYR
ETEGSMKKIATSNTTSYMDKNLLPNTTYKYVVKAVDVAGNESVQSDIFTITTKTEGVSYEEWDAKKAYEK
GDKVLHEGKVYEAVQSYKGNGDPNWIYALSLWKTV

>AJM81278.1 chitin-binding protein [Bacillus anthracis]
MKTKGLQKVKKVILSGGILLTGLLTFGFSEKASAHGYVESPASRSYLCKQGVNVNCGPIQYEPQSVEGIG
GFPQLGPSDGQIAGAGHFPALDVQTVDRWKKVTLNGGTNTFKWKLTAPHSTKEWKYYITKKDWNPNKPLS
RSDLDLVPFYVKNDGGARPGTSVTHEANVPTDRNGYHLILAVWEIADTGNAFYQVIDVNLVNNGLASNNV
LNHVVQVPTLF

>AJQ53193.1 N-acetylglucosamine-binding protein A [Aeromonas hydrophila]
MAAKIQLNHVAATLALLVSGSVLAHGYISQPESRNYLCKTGGNSQCGAVQWEPQSVEGPSGFPQAGPPDG
QIASAGSASWRELNAQTSDRWTRREVQAGPFAISWTFTANHVTRNWRYYLTKQDWNPNQPLTRAAFELTP
FCVVDGNMTQPPKQVTHQCNLPQRTGYQVILGVWEVGDTSNSFYNVIDANFKGGTQPPLAWSQGGTIYPS
TELAVGDKARTLVFDANGVRPDLQTELTIASPEQGQKNNWTHALASKINAEQSQIRAGQQSGEGQFNPVY
GQNPVYFKAGSALERVEIQLEQQQPPVSNGVSVSGLESDYLLDEGKLTLNFTVAAEGDLTVTNTLYDHGG
AAKGQTSADIKDSTHSFTMPLTGLSAGHHQLVIEGKPKAGGDAVQQTLDLMLKDPAAGGDYQFTFPDGLK
SYTDGTKVLQPKNGKVYQCKPFPYRGWCSQWSASATQYEPGVGTNWQDAWIQVN

>AKA18929.1 N-acetylglucosamine-binding protein A [Aeromonas hydrophila]
MAAKIQLNHVAATLALLVSGSVFAHGYISQPESRNYLCKTGGNSQCGAVQWEPQSVEGPSGFPQAGPPDG
QIASAGSASWRELNAQTSDRWTRREVQAGPFAISWTFTANHVTRNWRYYLTKQDWNPNQPLTRAAFELTP
FCVVDGNMTQPPKQVTHQCNLPQRTGYQVILGVWEVGDTSNSFYNVIDANFKGGTQPPLTWSQGGTIYPS
TELAVGDKARTLVFDANGVRPDLQTELTIASPEQGQKNNWTHALATKINAEQSQIRAGQQSGEGQFNPVY
GQNPVYFKAGSALERVEIQLEQQQPPVSNGVSVSGLESDYLLDEGKLTLNFTVAAEGDLTVTNTLYDHGG
AAKGQTSADIKDSTHSFTMPLTGLSAGHHQLVIEGKPKAGGDAVQQTLDLMLKDPAAGGDYQFTFPDGLK
SYTDGTKVLQPKNGKVYQCKPFPYRGWCSQWSASATQYEPGVGTNWQDAWIQVN

>AKD22314.1 chitin-binding protein [Bacillus velezensis]
MKGLVKAAVLTVTLGIGGAFYSSDASAHGYIKEPVSRAYMGALEKQTLGWTAAAQKYGSVIDNPQSVEGP
KGFPAAGPPDGRIASANGGSGQIDFGLDKQTADYWVKQNIRGGFNTFTWYYTAPHATSKWHYYITKKNWN
PNKPLSRDEFELIGTVNHDGSKADTNLTHKIFVPTDRSGYHVILGVWDVADTSNAFYNVIDVNLTQ

>BAR76467.1 glcNAc-binding protein A [Bacillus anthracis]
MKTKGLQKVKKVILSGGILLTGLLTFGFSEKASAHGYVESPASRSYLCKQGVNVNCGPIQYEPQSVEGIG
GFPQLGPSDGQIAGAGHFPALDVQTVDRWKKVTLNGGTNTFKWKLTAPHSTKEWKYYITKKDWNPNKPLS
RSDLDLVPFYVKNDGGARPGTSVTHEANVPTDRNGYHLILAVWEIADTGNAFYQVIDVNLVNNGLASNNV
LNHVVQVPTLF

>BAR76500.1 glcNAc-binding protein A [Bacillus anthracis]
MNNRLLKQLQNMKMNKKSLGAVALTAGIIGTTLIPQNTYAHGFVEKPGSRSALCSPTYGALNVNCGSVMY
EPQSLEAPKGFPQGGPVDGQIASAGGKFGGILDQQTADRWFKNTITGGENTFTWKYTAPHLTSKWHYYIT
KKGWNPNKALTRADFEPIGTVQHDGSAASNHLTHKINVPTDRSGYHVILAVWDVADTANAFYNVIDVTLI
NDVKPDTEAPSIPNGIQAQKVTANSIELAWTASTDNVGVKGYQIFRNGEMIDTVPGTHFIDKKLQPSTEY
SYTVKAIDAAGNASKESAKLTVKTTVEAPDTEAPTQPKGLHSMGTTTSSVDLMWSPSDDNIGVGHYDIYR
ETEGSMKKIATSNTTSYMDKNLLPNTTYKYVVKAVDVAGNESVQSDIFTITTKTEGVSYEEWDAKKAYEK
GDKVLHEGKVYEAVQSYKGNGDPNWIYALSLWKTV

>AKJ36317.1 N-acetylglucosamine-binding protein A [Aeromonas hydrophila NJ-35]
MAAKIQLNHVAATLALLVSGSVLAHGYISQPESRNYLCKTGGNSQCGAVQWEPQSVEGPSGFPQAGPPDG
QIASAGSASWRELNAQTSDRWTRREVQAGPFAISWTFTANHVTRNWRYYLTKQDWNPNQPLTRAAFELTP
FCVVDGNMTQPPKQVTHQCNLPQRTGYQVILGVWEVGDTSNSFYNVIDANFKGGTQPPLAWSQGGTIYPS
TELAVGDKARTLVFDANGVRPDLQTELTIANPEQGQKNNWTHALASKINAEQSQIRAGQQSGEGQFNPVY
GQNPVYFKAGSALERVEIQLEQQQPPVSNGVSVSGLESDYLLDEGKLTLNFTVAAEGDLTVTNTLYDHGG
AAKGQTSADIKDSTHSFTMPLTGLSAGHHQLVIEGKPKAGGDAVQQTLDLMLKDPAAGGDYQFTFPDGLK
SYTDGTKVLQPKNGKVYQCKPFPYRGWCSQWSASATQYEPGVGTNWQDAWIQVN

>AKL84827.1 chitin binding protein [Bacillus atrophaeus UCMB-5137]
MKGFIRGVVLTAVLGVGGTLFAGDVSAHGYIKEPASRAYMGSLEKQIIGWTAAAQKYGSVIDSPQSVEGP
KGFPSAGPPDGKIASANGGSGQIDFGLDRQTANYWVKQNIHGGLNTFTWHYTAPHATSKWHYYITKKGWN
PNKPLTRDEFELIGTVDHDGSKADTNLSHKIYVPTDRTGYHVILGVWDVADTSNAFYNVIDVNIK

>AKN58916.1 fusolin; spindle body protein [Autographa californica multiple nucleopolyhedrovirus]
MIALLIALFAAIHAPAVRSHGYLSVPTARQYKCFKDGNFYWPDNGDNIPDAACRNAYKSVYYKYRALDLE
SGAAASTAQYMFQQYMEYAAVAGPNYDDFDLIKQRVVPHTLCGAGSNDRNSVFGDKSGMDEPFNNWRPNT
LYLNRYQPVYQMNVHFCPTAIHEPSYFEVFITKSNWDRRNPITWNELEYIGGNDSNLIPNPGDSLCDNSL
VYSIPVVIPYRSNQFVMYVRWQRIDPVGEGFYNCADLVFETLDDECRYAQMAKVVRSQLQKHKLDARIDH
NDEESCWRARKSNYSSFFNPGF

>CRK57478.1 Chitin binding protein [Alloactinosynnema sp. L-07]
MKRRIALAAGACLAPLMLILIPSTPAMAHGYISSPPSRQAVCAQGKIADCGPVIWEPQSVEGPKGQRNCH
GGLSQFAQLNDDSRNWPATSVAAGRVTFNWVITARHSTASWEYFIGGTRIAVFNDNGARPPASFSHVVDL
SRYSGRQKLLVVWNVADTPMAFYNCVDLQVGGGNPPTTTPPTTTPPTTTPPTTTTTPPTTTTTPPSTGTW
AAGTAYATGATVTYNGGSYRCTQGHTALSGWEPDVTPALWQRV

>AKY03262.1 hypothetical protein AmFV_0197 [Apis mellifera filamentous virus]
MQPSSTQSLPSKRAFTSTVDKRNKMTTTIILFSCISCIASLASIVNGHGYVRRPSSRSYLCMMWANHDCG
SVVFEPQSVEGKKGFPDYGPPDGAIAGAGIFPKLDESGINRWRRVELRKHLRVVNSTYYSILIKWYYSAP
HRTTQYDLFATTKSYDGSKPLSRAVLRHAHTRFSPSKQAMTIVQHYIPRKMVHKTGVLLCVWVIDDTQNA
FYQVIDYKVRRLRRSSRRTTARPITTTPATTTRRSRPVKRLGTNGTGANRKPTKKTTNKTTNKTGLNGSS
KTKTNKSAVMATTSAIPVLSAGDAARTNKPNSPNSYKSLNAQASPNRYNPTTTYSNANSMSNTEPNSTST
KSTKSSRTSKSSKSSKSVKTQKTTTTPPKATMIKKSIETFIETTIESGAEKNNSVMGSSRTDRRTDRHRT
YNDTTITTNPTNKTNNATTTNVIDKNVNKTPADVPPIPYSPNKNIDTNRVTKIGQMATAATAHVGIVPSG
PAIASESGDPNDFTSLNRWKSPNVVLSRAKRSRLNYVYGNPTWSMPGQGPRKLMEPISMLLFADQFGTKF
ELPGQSKPGHFDQLHFGQYDVKTNTTSINNNGTESHQTTNNETNKTSNKVDKKVNIKVHSQVKDDTDNKI
AKEDRDNDTSRNKNTEDNDTTGYETDKTDETDKTDETDEMIDSDDDSNAGNRETYQDSDQQEEDFDEDEL
YDQNDDNNIVSTKEDIDDELAELGEFNELIFERCEETNENTNVTKRNPAYPSNSTSDKTNTKSKKAKNFS
TSNSPNAPTVSNAPNAPNAPNAPNAPNAPTSSKVETNIEIKLGSKSTESKITENKLVENGPGRKLEPKSD
DDDGITNKDKTTMDKSSNRDTNKNAEQSIDRNLDKNMEKKLCASCFQWKKITTSFIDS

>ALC34852.1 chitin-binding protein [Bacillus anthracis]
MNNRLLKQLQNMKMNKKSLGAVALTAGIIGTTLIPQNTYAHGFVEKPGSRSALCSPTYGALNVNCGSVMY
EPQSLEAPKGFPQGGPVDGQIASAGGKFGGILDQQTADRWFKNTITGGENTFTWKYTAPHLTSKWHYYIT
KKGWNPNKALTRADFEPIGTVQHDGSAASNHLTHKINVPTDRSGYHVILAVWDVADTANAFYNVIDVTLI
NDVKPDTEAPSIPNGIQAQKVTANSIELAWTASTDNVGVKGYQIFRNGEMIDTVPGTHFIDKKLQPSTEY
SYTVKAIDAAGNASKESAKLTVKTTVEAPDTEAPTQPKGLHSMGTTTSSVDLMWSPSDDNIGVGHYDIYR
ETEGSMKKIATSNTTSYMDKNLLPNTTYKYVVKAVDVAGNESVQSDIFTITTKTEGVSYEEWDAKKAYEK
GDKVLHEGKVYEAVQSYKGNGDPNWIYALSLWKTV

>ALC34882.1 chitin-binding protein [Bacillus anthracis]
MKTKGLQKVKKVILSGGILLTGLLTFGFSEKASAHGYVESPASRSYLCKQGVNVNCGPIQYEPQSVEGIG
GFPQLGPSDGQIAGAGHFPALDVQTVDRWKKVTLNGGTNTFKWKLTAPHSTKEWKYYITKKDWNPNKPLS
RSDLDLVPFYVKNDGGARPGTSVTHEANVPTDRNGYHLILAVWEIADTGNAFYQVIDVNLVNNGLASNNV
LNHVVQVPTLF

>ALH95427.1 chitin-binding protein [Acinetobacter equi]
MNRNYFLILGIIAAYFPTFASAHGYVQKPESRAYACQVYKNSKCGDVQYEPQSIEGPNGFPQFGPVDGTI
PSAGISRFSQLNQQSPTRWMKNIMPTGVNNFTWYHTAPHVTKGYRYFITKQGWNPSLPLARTSFELSPFC
TVDGKFQTPPKQVSHQCSIPKNRSGYHVILAIWDIGDTSNSFYQVIDAQIGSGTPTQPVDPEKPPVITAT
WNQVGTINPVEDLKPNERARTRVFDKNGENKNLETVLVIKTKEQGQRNEWPKLLAQKINNEHTSLKAGVK
NSSNQIIPAPGINIIYGHKDSNILQVEVAIDKIPAQPGSYDYVYPNNISQYKAGTKVLASDKQVYQCKPH
PFSGWCTISSHHYVPGTGSNWEDAWILLK

>ALH95428.1 chitin-binding protein [Acinetobacter equi]
MKNNSTLKPYIMTLGMLTSMFSSTQLFAHGYMLQPESRAYACKLQTNYQCGSIIWEPQSLEGTNNFPQSG
PANGKIASAGLAQFSELNSQSQTRWVKRRMPTGENNFTWQFTAPHVTKGWRYFITKPNWNPNAPLTRQSF
ELRPFCTVDGLYQRPQSRVTHRCSIPSDHKGYHVILAVWDIGDTTNSFYNVIDVHLGEGFPALPTPPKPP
VSTQHESHWKNIGEINPVDDLQPNDRVKLRVFEKNGENLNLQTQLTIQSAHQRQKQYWTHALAQKINQEH
NALRARTKNHHGNIQPALGKNNVYITPHSTIVRTEVTIERANSATRENSSVSSSAYQYVYPQNIQRYKAG
TKVLGSDGQLYQCKPYPYSGWCGISSHHYVPGTGSNWRDAWNRIN

>ALP43505.1 N-acetylglucosamine-binding protein A [Aeromonas schubertii]
MTATHLRALALLCTLGTSSAVVAHGYISTPESRNALCKSGGNIQCGAIQWEPQSLEAPSGFPQGGPPDGQ
IASAGHRQFGELNAQTSDRWTFTANHVTRNWRYYLTRPEWDPNRPLTRDAFEPTPFCVIDGGMKQPPKVM
THACTLPERSGYQLILGVWEVGDTSNSFYNLIDARFRGGEPPSSPWQQGGAIYPSLDLEMGDRVLTRVFD
ANGERADLQTTLTIASEEQGQKNNWAHALASRINAEQVNIRAGQQGSDGTFNPVYGQNLLYLKQGSGLER
VEIQVEQQQPPLEQSLSIGTLPSDHLLNEGKLTLDFIVTVRGEMTVTATLYDHGGVARGEVSQELSNEQR
TLSLVLEGLSAGHHQLVVKGIPKKGGDALQQTADLMFSEVGQSYDYRFPEGLKRYEAGTRVLQPKDGQIY
RCKPFPYSGYCTQWTSSATQYEPGSGSHWQSAWDKVN

>ALQ65113.1 N-acetylglucosamine-binding protein A [Aeromonas hydrophila]
MAAKIQLNHVAATLALLVSGSVLAHGYISQPESRNYLCKTGGNSQCGAVQWEPQSVEGPSGFPQAGPPDG
QIASAGSASWRELNAQTSDRWTRREVQAGPFAISWTFTANHVTRNWRYYLTKQDWNPNQPLTRAAFELTP
FCVVDGNMTQPPKQVTHQCNLPQRTGYQVILGVWEVGDTSNSFYNVIDANFKGGTQPPLAWSQGGTIYPS
TELAVGDKARTLVFDANGVRPDLQTELTIANPEQGQKNNWTHALASKINAEQSQIRAGQQSGEGQFNPVY
GQNPVYFKAGSALERVEIQLEQQQPPVSNGVSVSGLESDYLLDEGKLTLNFTVAAEGDLTVTNTLYDHGG
AAKGQTSADIKDSTHSFTMPLTGLSAGHHQLVIEGKPKAGGDAVQQTLDLMLKDPAAGGDYQFTFPDGLK
SYTDGTKVLQPKNGKVYQCKPFPYRGWCSQWSASATQYEPGVGTNWQDAWIQVN

>ALV01463.1 chitin-binding protein [Bacillus amyloliquefaciens]
MKGLVKAAVLTVTLGIGGAFYSSDASAHGYIKEPVSRAYMGALEKQTLGWTAAAQKYGSVIDNPQSVEGP
KGFPAAGPPDGRIASANGGSGQIDFGLDKQTADYWVKQNIRGGFNTFTWYYTAPHATSKWHYYITKKNWN
PNKPLSRDEFELIGTVNHDGSKADTNLTHKIFVPTDRSGYHVILGVWDVADTSNAFYNVIDVNLTQ

>ALZ81788.1 N-acetylglucosamine-binding protein A [Aeromonas hydrophila]
MAAKIQLNHVAATLALLVSGSVLAHGYISQPESRNYLCKTGGNSQCGAVQWEPQSVEGPSGFPQAGPPDG
QIASAGSASWRELNAQTSDRWTRREVQAGPFAISWTFTANHVTRNWRYYLTKQDWNPNQPLTRAAFELTP
FCVVDGNMTQPPKQVTHQCNLPQRTGYQVILGVWEVGDTSNSFYNVIDANFKGGTQPPLAWSQGGTIYPS
TELAVGDKARTLVFDANGVRPDLQTELTIANPEQGQKNNWTHALASKINAEQSQIRAGQQSGEGQFNPVY
GQNPVYFKAGSALERVEIQLEQQQPPVSNGVSVSGLESDYLLDEGKLTLNFTVAAEGDLTVTNTLYDHGG
AAKGQTSADIKDSTHSFTMPLTGLSAGHHQLVIEGKPKAGGDAVQQTLDLMLKDPAAGGDYQFTFPDGLK
SYTDGTKVLQPKNGKVYQCKPFPYRGWCSQWSASATQYEPGVGTNWQDAWIQVN

>AMC04714.1 chitin-binding protein [Bacillus anthracis]
MNNRLLKQLQNMKMNKKSLGAVALTAGIIGTTLIPQNTYAHGFVEKPGSRSALCSPTYGALNVNCGSVMY
EPQSLEAPKGFPQGGPVDGQIASAGGKFGGILDQQTADRWFKNTITGGENTFTWKYTAPHLTSKWHYYIT
KKGWNPNKALTRADFEPIGTVQHDGSAASNHLTHKINVPTDRSGYHVILAVWDVADTANAFYNVIDVTLI
NDVKPDTEAPSIPNGIQAQKVTANSIELAWTASTDNVGVKGYQIFRNGEMIDTVPGTHFIDKKLQPSTEY
SYTVKAIDAAGNASKESAKLTVKTTVEAPDTEAPTQPKGLHSMGTTTSSVDLMWSPSDDNIGVGHYDIYR
ETEGSMKKIATSNTTSYMDKNLLPNTTYKYVVKAVDVAGNESVQSDIFTITTKTEGVSYEEWDAKKAYEK
GDKVLHEGKVYEAVQSYKGNGDPNWIYALSLWKTV

>AMC04744.1 chitin-binding protein [Bacillus anthracis]
MKTKGLQKVKKVILSGGILLTGLLTFGFSEKASAHGYVESPASRSYLCKQGVNVNCGPIQYEPQSVEGIG
GFPQLGPSDGQIAGAGHFPALDVQTVDRWKKVTLNGGTNTFKWKLTAPHSTKEWKYYITKKDWNPNKPLS
RSDLDLVPFYVKNDGGARPGTSVTHEANVPTDRNGYHLILAVWEIADTGNAFYQVIDVNLVNNGLASNNV
LNHVVQVPTLF

>AMP31681.1 chitin-binding protein [Bacillus amyloliquefaciens]
MKGLVKAAVLTVTLGIGGAFYSSDASAHGYIKEPVSRAYMGALEKQTLGWTAAAQKYGSVIDNPQSVEGP
KGFPAAGPPDGRIASANGGSGQIDFGLDKQTADYWVKQNIRGGFNTFTWYYTAPHATSKWHYYITKKNWN
PNKPLSRDEFELIGTVNHDGSKADTNLTHKIFVPTDRSGYHVILGVWDVADTSNAFYNVIDVNLTQ

>AMQ44595.1 N-acetylglucosamine-binding protein A [Aeromonas veronii]
MAAKIQLNHIAAMLALLASGSALAHGYISQPESRNYLCKTGGNSQCGGVQWEPQSVEGPSGFPQTGPQDG
QIASAGSPRWSELNIQTSDRWTKREVQPGPFAISWTFTANHVTRNWRYYLTKQDWNPNQPLTRASFDLTP
FCVIDGNMVQPPKQVTHNCVLPERTGYQVILGVWEVGDTSNSFYNIIDAKFKDGSQPPLEWSQAGTIYPS
IDLAMGDKAMTRVFDANGERPDLQTVLTITTAEQGQKNNWAHALASKINAEQSLIRAGQQGADGQFNPVY
GMNPVYLHRDSKLDRVEIDLQQLQPPVVDSISVSGLASDYVLDNGKATLDFTVTAQGDLAVTNTLYDHGG
VAKGESSADIKDSSHTFTMALEGLKAGHHQLVIKATPKAGGETIQQTMDLMFKEQSSGEYDFVFPNSLKS
YAAGSKVQQPKNGKVYQCKPFPYSGYCQQWTTTATQYEPGIGSHWQMAWDEVK

>AMQ67922.1 chitin-binding protein [Bacillus amyloliquefaciens UMAF6639]
MKGLVKAAVLTVTLGIGGAFYSSDASAHGYIKEPVSRAYMGALEKQTLGWTAAAQKYGSVIDNPQSVEGP
KGFPAAGPPDGRIASANGGSGQIDFGLDKQTADYWVKQNIRGGFNTFTWYYTAPHATSKWHYYITKKNWN
PNKPLSRDEFELIGTVNHDGSKADTNLTHKIFVPTDRSGYHVILGVWDVADTSNAFYNVIDVNLTQ

>AMQ74228.1 chitin-binding protein [Bacillus amyloliquefaciens UMAF6614]
MKGLVKAAVLTVTLGIGGAFYSSDASAHGYIKEPVSRAYMGALEKQTLGWTAAAQKYGSVIDNPQSVEGP
KGFPAAGPPDGRIASANGGSGQIDFGLDKQTADYWVKQNIRGGFNTFTWYYTAPHATSKWHYYITKKNWN
PNKPLSRDEFELIGTVNHDGSKADTNLTHKIFVPTDRSGYHVILGVWDVADTSNAFYNVIDVNLTQ

>AMR50444.1 chitin-binding protein [Bacillus amyloliquefaciens]
MKGLVKAAVLTVTLGIGGAFYSSGASAHGYIKEPVSRAYMGALEKQTLGWTAAAQKYGSVIDNPQSVEGP
KGFPAAGPPDGRIASANGGSGQIDFGLDKQTADYWVKQNIRGGFNTFTWYYTAPHATSKWHYYITKKNWN
PNKPLSRDEFELIGTVNHDGSKADTNLTHKIFVPTDRSGYHVILGVWDVADTSNAFYNVIDVNLTQ

>ANB52985.1 N-acetylglucosamine-binding protein A [Aeromonas veronii]
MAAKIQLNHIAAVLALLASGSALAHGYISQPESRNYLCKTGGNSQCGGVQWEPQSVEGPSGFPQSGPQDG
QIASAGSPRWSELNIQTSDRWTKREVQPGPFAISWTFTANHVTRNWRYYLTKQDWNPNQPLTRASFDLTP
FCVIDGNMVQPPKQVTHNCVLPERTGYQVILGVWEVGDTSNSFYNIIDAKFKDGSQPPLEWSQAGTIYPS
IDLAVGDKAMTRVFDANGERPDLQTVLTITTAEQGQKNNWAHALASKINAEQSLIRAGQQGADGQFNPVY
GMNPVYLHRDSKLDRVEIDLQQLQPPVVDSISVSGLASDYVLDNGKATLDFTVTAQGDLAVTNTLYDHGG
VAKGESSADIKDSSHTFTMALEGLKAGHHQLVIKATPKAGGETIQQTMDLMFKEQSSGEYDFVFPNNIKS
YTAGTKVQQPKNGKVYQCKPFPYSGYCQQWTTTATQYEPGIGSHWQEAWIELK

>ANB68375.1 N-acetylglucosamine-binding protein A [Aeromonas veronii]
MAAKIQLNHIAAMLALLASGSALAHGYISQPESRNYLCKTGGNSQCGGVQWEPQSVEGPSGFPQTGPQDG
QIASAGSPRWSELNIQTSDRWTKREVQPGPFAISWTFTANHVTRNWRYYLTKQDWNPNQPLTRASFDLNP
FCVIDGNMVQPPKQVTHNCILPERTGYQVILGVWEVGDTSNSFYNIIDAKFKDGSQPPLEWSQSGTIYPS
IDLTAGDKAMTRVFDANGERPDLQTVLTITNAEQGQKNNWAHALASKINAEQSLIRAGQQGADGKFNPVY
GMNPIYLKRNSELKRVEIDLQQQQPPVVDSISVSGLASDYVLDNGKATLDFTVTAQGDLAVSNTLYDHGG
VAKGESSADIKDSSHTFTMALEGLKAGHHQLVIKATPKAGGETIQQTMDLMFKDQSSGEYDFVFPNNIKS
YTAGTKVQQPKNGKVYQCKPFPYSGYCQQWTTTATQYEPGIGSHWQMAWDEVK

>ANH86903.1 chitin-binding protein [Bacillus anthracis]
MNNRLLKQLQNMKMNKKSLGAVALTAGIIGTTLIPQNTYAHGFVEKPGSRSALCSPTYGALNVNCGSVMY
EPQSLEAPKGFPQGGPVDGQIASAGGKFGGILDQQTADRWFKNTITGGENTFTWKYTAPHLTSKWHYYIT
KKGWNPNKALTRADFEPIGTVQHDGSAASNHLTHKINVPTDRSGYHVILAVWDVADTANAFYNVIDVTLI
NDVKPDTEAPSIPNGIQAQKVTANSIELAWTASTDNVGVKGYQIFRNGEMIDTVPGTHFIDKKLQPSTEY
SYTVKAIDAAGNASKESAKLTVKTTVEAPDTEAPTQPKGLHSMGTTTSSVDLMWSPSDDNIGVGHYDIYR
ETEGSMKKIATSNTTSYMDKNLLPNTTYKYVVKAVDVAGNESVQSDIFTITTKTEGVSYEEWDAKKAYEK
GDKVLHEGKVYEAVQSYKGNGDPNWIYALSLWKTV

>ANH86933.1 chitin-binding protein [Bacillus anthracis]
MKTKGLQKVKKVILSGGILLTGLLTFGFSEKASAHGYVESPASRSYLCKQGVNVNCGPIQYEPQSVEGIG
GFPQLGPSDGQIAGAGHFPALDVQTVDRWKKVTLNGGTNTFKWKLTAPHSTKEWKYYITKKDWNPNKPLS
RSDLDLVPFYVKNDGGARPGTSVTHEANVPTDRNGYHLILAVWEIADTGNAFYQVIDVNLVNNGLASNNV
LNHVVQVPTLF

>ANJ28295.1 hypothetical protein ATC03_17895 [Agromyces aureus]
MLAAATAAAMIGVAAPAFAHGWIGGSGSELTARQVMPGNTGLGAVAYEPQSLEAPGGFPETGPADGKIAS
AGIAQFSELDAQTSTRWAKNEITPGPHKFGWTYTAPHNTDQWRYYITKNGWNPNEPLKRSSFELLQVVAH
DHTAANTKPVHTITIPSDHSGYHVILAVWEVWDTTNAFYNVVDVNISGSPTTPTVPPTTPPTTPPTAPPT
TPPVSTTPTVPTGVHSMGTTSSSVDLMWTASTDDRGVTGYRVERATATGAFALVGQPTGTSWLDTGLAAS
TTYRYRVAAVDADGNRSAVSTVFQVTTAAATGTAPAWNPSGAYTKGDRVTSGGVVYQAVQTHQGVGDPGW
ITARSLWTPVG

>ANN14395.1 cellulose-binding protein [Amycolatopsis orientalis]
MTVKRKLMAAAAGAVLAPIAIVAIPQVASAHGYVLSPPSRQANCAQGKVSGCGSIVYEPQSVEGPKGLRS
CNGGLPQFAQLNDESKSWPAASVGNSVTFNWKFTAYHRTTNYEYYIGGTKIADISGNNSAPKDPTSHTVN
LSGFSGRQKVLAIWNIADTPMAFYSCIDLQIGGGNPPTTSNPPTTSNPPTSTTTPTTSTPPAGGTWAAGT
AYAVGDTVTYGGASYRCQLAHTAIQGWEPPNTPALWTRQ

>ANN17475.1 cellulose-binding protein [Amycolatopsis orientalis]
MRSTSRPIARRRSVIVLIIATLAGMFAWVPAASAHGTIVGPSTRAYQCWKDWGSQHTNPAMQQQDPMCWQ
AFQANADTMWNWMSALRDGLHGNFEGSTPNGQLCSNGLARNNSLNTPGPWKTTSVGSNFSMHLYDQASHG
ADYFRVYISKNGFDPTTQTLGWGNLDFITQTGRYAPAKDITFDVRTSGAYRGHHVVFTIWQASHLDQTYM
WCSDVNFG

>ANN18217.1 cell wall protein [Amycolatopsis orientalis]
MRFSRSAVKVAILTAVFGTVSAFVAVPALAHGSMSNPISRIMQCFQEGPENPRSAACKAAIAVGDSWPIY
DWDEVNIADASGRSREIIPDGKLCSAGRSKYKGLDLPRADWPATTMPGSGPYTFKYQRTAAHPGTFELYV
TKPGYDPTKPLKWSDLEDTPFYKQDNPPVVGNAYQLRANLPGGRTGRHLIYSIWQRHWPDSGEAFYTCSD
VIFP

>ANN19194.1 chitin-binding protein [Amycolatopsis orientalis]
MTKQRSTVLAVVTVLLASVLAMVLNTGTAAAHGAMMKPGSRTFLCWKDGLSPTGEIVPHNPACAAAVRTS
GANSLYNWFSVLRSDGAGRTRGFIPDGKLCSGGNPGFAGYDGVGDWPLTHLTAGATFDFSYNAWAAHPGW
FYTYVTKDGWDPNRALRWDDFEDQPFLTVDHPPVTGPVGSVEGQYKWSGALPTNKTGRHIIYSVWKRSDS
AETFYGCSDVVFDGGNGEVTGINDPGTPPSSTTTTSSLPGGGSCMAMFNVTNTWSGGYQATVTIMNHGTA
GYSGWRAGWVLPTGQRIASVWNGTLSQTGNVVNVANANWNGVVPPDGETTFGLVVDSPGTSPAQPSVTCQ
GS

>ANN20236.1 chitin-binding protein [Amycolatopsis orientalis]
MSFKRRLLTLAAGAAMVPAVLVAIPAGTASAHGYVSSPASRQAQCAQNTVSCGDIKWEPQSVEGPKGLMS
CNGGVGRFADLNNDSKGWKVHSLGRTTSFRWTLTARHRTSTWEYFVDGAKVATINDNGAQPGATVTHSVN
LQQSGRHKILARWNVYDTANAFYACIDANIS

>ANN45849.1 fusolin; spindle body protein [Autographa californica nucleopolyhedrovirus]
MIALLIALFAAIHAPAVRSHGYLSVPTARQYKCFKDGNFYWPDNGDNIPDAACRNAYKSVYYKYRALDLE
SGAAASTAQYMFQQYMEYAAVAGPNYDDFDLIKQRVVPHTLCGAGSNDRNSVFGDKSGMDEPFNNWRPNT
LYLNRYQPVYQMNVHFCPTAIHEPSYFEVFITKSNWDRRNPITWNELEYIGGNDSNLIPNPGDSLCDNSL
VYSIPVVIPYRSNQFVMYVRWQRIDPVGEGFYNCADLVFETLDDECRYAQMAKVVRSQLQKHKLDARIDH
NDEESCWRARKSNYSSFFNPGF

>ANR05210.1 chitin-binding protein [Bacillus anthracis]
MNNRLLKQLQNMKMNKKSLGAVALTAGIIGTTLIPQNTYAHGFVEKPGSRSALCSPTYGALNVNCGSVMY
EPQSLEAPKGFPQGGPVDGQIASAGGKFGGILDQQTADRWFKNTITGGENTFTWKYTAPHLTSKWHYYIT
KKGWNPNKALTRADFEPIGTVQHDGSAASNHLTHKINVPTDRSGYHVILAVWDVADTANAFYNVIDVTLI
NDVKPDTEAPSIPNGIQAQKVTANSIELAWTASTDNVGVKGYQIFRNGEMIDTVPGTHFIDKKLQPSTEY
SYTVKAIDAAGNASKESAKLTVKTTVEAPDTEAPTQPKGLHSMGTTTSSVDLMWSPSDDNIGVGHYDIYR
ETEGSMKKIATSNTTSYMDKNLLPNTTYKYVVKAVDVAGNESVQSDIFTITTKTEGVSYEEWDAKKAYEK
GDKVLHEGKVYEAVQSYKGNGDPNWIYALSLWKTV

>ANR05240.1 chitin-binding protein [Bacillus anthracis]
MKTKGLQKVKKVILSGGILLTGLLTFGFSEKASAHGYVESPASRSYLCKQGVNVNCGPIQYEPQSVEGIG
GFPQLGPSDGQIAGAGHFPALDVQTVDRWKKVTLNGGTNTFKWKLTAPHSTKEWKYYITKKDWNPNKPLS
RSDLDLVPFYVKNDGGARPGTSVTHEANVPTDRNGYHLILAVWEIADTGNAFYQVIDVNLVNNGLASNNV
LNHVVQVPTLF

>ANR10507.1 chitin-binding protein [Bacillus anthracis]
MNNRLLKQLQNMKMNKKSLGAVALTAGIIGTTLIPQNTYAHGFVEKPGSRSALCSPTYGALNVNCGSVMY
EPQSLEAPKGFPQGGPVDGQIASAGGKFGGILDQQTADRWFKNTITGGENTFTWKYTAPHLTSKWHYYIT
KKGWNPNKALTRADFEPIGTVQHDGSAASNHLTHKINVPTDRSGYHVILAVWDVADTANAFYNVIDVTLI
NDVKPDTEAPSIPNGIQAQKVTANSIELAWTASTDNVGVKGYQIFRNGEMIDTVPGTHFIDKKLQPSTEY
SYTVKAIDAAGNASKESAKLTVKTTVEAPDTEAPTQPKGLHSMGTTTSSVDLMWSPSDDNIGVGHYDIYR
ETEGSMKKIATSNTTSYMDKNLLPNTTYKYVVKAVDVAGNESVQSDIFTITTKTEGVSYEEWDAKKAYEK
GDKVLHEGKVYEAVQSYKGNGDPNWIYALSLWKTV

>ANR10537.1 chitin-binding protein [Bacillus anthracis]
MKTKGLQKVKKVILSGGILLTGLLTFGFSEKASAHGYVESPASRSYLCKQGVNVNCGPIQYEPQSVEGIG
GFPQLGPSDGQIAGAGHFPALDVQTVDRWKKVTLNGGTNTFKWKLTAPHSTKEWKYYITKKDWNPNKPLS
RSDLDLVPFYVKNDGGARPGTSVTHEANVPTDRNGYHLILAVWEIADTGNAFYQVIDVNLVNNGLASNNV
LNHVVQVPTLF

>ANR15806.1 chitin-binding protein [Bacillus anthracis]
MNNRLLKQLQNMKMNKKSLGAVALTAGIIGTTLIPQNTYAHGFVEKPGSRSALCSPTYGALNVNCGSVMY
EPQSLEAPKGFPQGGPVDGQIASAGGKFGGILDQQTADRWFKNTITGGENTFTWKYTAPHLTSKWHYYIT
KKGWNPNKALTRADFEPIGTVQHDGSAASNHLTHKINVPTDRSGYHVILAVWDVADTANAFYNVIDVTLI
NDVKPDTEAPSIPNGIQAQKVTANSIELAWTASTDNVGVKGYQIFRNGEMIDTVPGTHFIDKKLQPSTEY
SYTVKAIDAAGNASKESAKLTVKTTVEAPDTEAPTQPKGLHSMGTTTSSVDLMWSPSDDNIGVGHYDIYR
ETEGSMKKIATSNTTSYMDKNLLPNTTYKYVVKAVDVAGNESVQSDIFTITTKTEGVSYEEWDAKKAYEK
GDKVLHEGKVYEAVQSYKGNGDPNWIYALSLWKTV

>ANR15836.1 chitin-binding protein [Bacillus anthracis]
MKTKGLQKVKKVILSGGILLTGLLTFGFSEKASAHGYVESPASRSYLCKQGVNVNCGPIQYEPQSVEGIG
GFPQLGPSDGQIAGAGHFPALDVQTVDRWKKVTLNGGTNTFKWKLTAPHSTKEWKYYITKKDWNPNKPLS
RSDLDLVPFYVKNDGGARPGTSVTHEANVPTDRNGYHLILAVWEIADTGNAFYQVIDVNLVNNGLASNNV
LNHVVQVPTLF

>ANR21107.1 chitin-binding protein [Bacillus anthracis]
MNNRLLKQLQNMKMNKKSLGAVALTAGIIGTTLIPQNTYAHGFVEKPGSRSALCSPTYGALNVNCGSVMY
EPQSLEAPKGFPQGGPVDGQIASAGGKFGGILDQQTADRWFKNTITGGENTFTWKYTAPHLTSKWHYYIT
KKGWNPNKALTRADFEPIGTVQHDGSAASNHLTHKINVPTDRSGYHVILAVWDVADTANAFYNVIDVTLI
NDVKPDTEAPSIPNGIQAQKVTANSIELAWTASTDNVGVKGYQIFRNGEMIDTVPGTHFIDKKLQPSTEY
SYTVKAIDAAGNASKESAKLTVKTTVEAPDTEAPTQPKGLHSMGTTTSSVDLMWSPSDDNIGVGHYDIYR
ETEGSMKKIATSNTTSYMDKNLLPNTTYKYVVKAVDVAGNESVQSDIFTITTKTEGVSYEEWDAKKAYEK
GDKVLHEGKVYEAVQSYKGNGDPNWIYALSLWKTV

>ANR21137.1 chitin-binding protein [Bacillus anthracis]
MKTKGLQKVKKVILSGGILLTGLLTFGFSEKASAHGYVESPASRSYLCKQGVNVNCGPIQYEPQSVEGIG
GFPQLGPSDGQIAGAGHFPALDVQTVDRWKKVTLNGGTNTFKWKLTAPHSTKEWKYYITKKDWNPNKPLS
RSDLDLVPFYVKNDGGARPGTSVTHEANVPTDRNGYHLILAVWEIADTGNAFYQVIDVNLVNNGLASNNV
LNHVVQVPTLF

>ANR26407.1 chitin-binding protein [Bacillus anthracis]
MNNRLLKQLQNMKMNKKSLGAVALTAGIIGTTLIPQNTYAHGFVEKPGSRSALCSPTYGALNVNCGSVMY
EPQSLEAPKGFPQGGPVDGQIASAGGKFGGILDQQTADRWFKNTITGGENTFTWKYTAPHLTSKWHYYIT
KKGWNPNKALTRADFEPIGTVQHDGSAASNHLTHKINVPTDRSGYHVILAVWDVADTANAFYNVIDVTLI
NDVKPDTEAPSIPNGIQAQKVTANSIELAWTASTDNVGVKGYQIFRNGEMIDTVPGTHFIDKKLQPSTEY
SYTVKAIDAAGNASKESAKLTVKTTVEAPDTEAPTQPKGLHSMGTTTSSVDLMWSPSDDNIGVGHYDIYR
ETEGSMKKIATSNTTSYMDKNLLPNTTYKYVVKAVDVAGNESVQSDIFTITTKTEGVSYEEWDAKKAYEK
GDKVLHEGKVYEAVQSYKGNGDPNWIYALSLWKTV

>ANR26437.1 chitin-binding protein [Bacillus anthracis]
MKTKGLQKVKKVILSGGILLTGLLTFGFSEKASAHGYVESPASRSYLCKQGVNVNCGPIQYEPQSVEGIG
GFPQLGPSDGQIAGAGHFPALDVQTVDRWKKVTLNGGTNTFKWKLTAPHSTKEWKYYITKKDWNPNKPLS
RSDLDLVPFYVKNDGGARPGTSVTHEANVPTDRNGYHLILAVWEIADTGNAFYQVIDVNLVNNGLASNNV
LNHVVQVPTLF

>ANR31708.1 chitin-binding protein [Bacillus anthracis]
MNNRLLKQLQNMKMNKKSLGAVALTAGIIGTTLIPQNTYAHGFVEKPGSRSALCSPTYGALNVNCGSVMY
EPQSLEAPKGFPQGGPVDGQIASAGGKFGGILDQQTADRWFKNTITGGENTFTWKYTAPHLTSKWHYYIT
KKGWNPNKALTRADFEPIGTVQHDGSAASNHLTHKINVPTDRSGYHVILAVWDVADTANAFYNVIDVTLI
NDVKPDTEAPSIPNGIQAQKVTANSIELAWTASTDNVGVKGYQIFRNGEMIDTVPGTHFIDKKLQPSTEY
SYTVKAIDAAGNASKESAKLTVKTTVEAPDTEAPTQPKGLHSMGTTTSSVDLMWSPSDDNIGVGHYDIYR
ETEGSMKKIATSNTTSYMDKNLLPNTTYKYVVKAVDVAGNESVQSDIFTITTKTEGVSYEEWDAKKAYEK
GDKVLHEGKVYEAVQSYKGNGDPNWIYALSLWKTV

>ANR31738.1 chitin-binding protein [Bacillus anthracis]
MKTKGLQKVKKVILSGGILLTGLLTFGFSEKASAHGYVESPASRSYLCKQGVNVNCGPIQYEPQSVEGIG
GFPQLGPSDGQIAGAGHFPALDVQTVDRWKKVTLNGGTNTFKWKLTAPHSTKEWKYYITKKDWNPNKPLS
RSDLDLVPFYVKNDGGARPGTSVTHEANVPTDRNGYHLILAVWEIADTGNAFYQVIDVNLVNNGLASNNV
LNHVVQVPTLF

>ANR37012.1 chitin-binding protein [Bacillus anthracis]
MNNRLLKQLQNMKMNKKSLGAVALTAGIIGTTLIPQNTYAHGFVEKPGSRSALCSPTYGALNVNCGSVMY
EPQSLEAPKGFPQGGPVDGQIASAGGKFGGILDQQTADRWFKNTITGGENTFTWKYTAPHLTSKWHYYIT
KKGWNPNKALTRADFEPIGTVQHDGSAASNHLTHKINVPTDRSGYHVILAVWDVADTANAFYNVIDVTLI
NDVKPDTEAPSIPNGIQAQKVTANSIELAWTASTDNVGVKGYQIFRNGEMIDTVPGTHFIDKKLQPSTEY
SYTVKAIDAAGNASKESAKLTVKTTVEAPDTEAPTQPKGLHSMGTTTSSVDLMWSPSDDNIGVGHYDIYR
ETEGSMKKIATSNTTSYMDKNLLPNTTYKYVVKAVDVAGNESVQSDIFTITTKTEGVSYEEWDAKKAYEK
GDKVLHEGKVYEAVQSYKGNGDPNWIYALSLWKTV

>ANR37042.1 chitin-binding protein [Bacillus anthracis]
MKTKGLQKVKKVILSGGILLTGLLTFGFSEKASAHGYVESPASRSYLCKQGVNVNCGPIQYEPQSVEGIG
GFPQLGPSDGQIAGAGHFPALDVQTVDRWKKVTLNGGTNTFKWKLTAPHSTKEWKYYITKKDWNPNKPLS
RSDLDLVPFYVKNDGGARPGTSVTHEANVPTDRNGYHLILAVWEIADTGNAFYQVIDVNLVNNGLASNNV
LNHVVQVPTLF

>ANR42308.1 chitin-binding protein [Bacillus anthracis]
MNNRLLKQLQNMKMNKKSLGAVALTAGIIGTTLIPQNTYAHGFVEKPGSRSALCSPTYGALNVNCGSVMY
EPQSLEAPKGFPQGGPVDGQIASAGGKFGGILDQQTADRWFKNTITGGENTFTWKYTAPHLTSKWHYYIT
KKGWNPNKALTRADFEPIGTVQHDGSAASNHLTHKINVPTDRSGYHVILAVWDVADTANAFYNVIDVTLI
NDVKPDTEAPSIPNGIQAQKVTANSIELAWTASTDNVGVKGYQIFRNGEMIDTVPGTHFIDKKLQPSTEY
SYTVKAIDAAGNASKESAKLTVKTTVEAPDTEAPTQPKGLHSMGTTTSSVDLMWSPSDDNIGVGHYDIYR
ETEGSMKKIATSNTTSYMDKNLLPNTTYKYVVKAVDVAGNESVQSDIFTITTKTEGVSYEEWDAKKAYEK
GDKVLHEGKVYEAVQSYKGNGDPNWIYALSLWKTV

>ANR42338.1 chitin-binding protein [Bacillus anthracis]
MKTKGLQKVKKVILSGGILLTGLLTFGFSEKASAHGYVESPASRSYLCKQGVNVNCGPIQYEPQSVEGIG
GFPQLGPSDGQIAGAGHFPALDVQTVDRWKKVTLNGGTNTFKWKLTAPHSTKEWKYYITKKDWNPNKPLS
RSDLDLVPFYVKNDGGARPGTSVTHEANVPTDRNGYHLILAVWEIADTGNAFYQVIDVNLVNNGLASNNV
LNHVVQVPTLF

>ANR47598.1 chitin-binding protein [Bacillus anthracis]
MNNRLLKQLQNMKMNKKSLGAVALTAGIIGTTLIPQNTYAHGFVEKPGSRSALCSPTYGALNVNCGSVMY
EPQSLEAPKGFPQGGPVDGQIASAGGKFGGILDQQTADRWFKNTITGGENTFTWKYTAPHLTSKWHYYIT
KKGWNPNKALTRADFEPIGTVQHDGSAASNHLTHKINVPTDRSGYHVILAVWDVADTANAFYNVIDVTLI
NDVKPDTEAPSIPNGIQAQKVTANSIELAWTASTDNVGVKGYQIFRNGEMIDTVPGTHFIDKKLQPSTEY
SYTVKAIDAAGNASKESAKLTVKTTVEAPDTEAPTQPKGLHSMGTTTSSVDLMWSPSDDNIGVGHYDIYR
ETEGSMKKIATSNTTSYMDKNLLPNTTYKYVVKAVDVAGNESVQSDIFTITTKTEGVSYEEWDAKKAYEK
GDKVLHEGKVYEAVQSYKGNGDPNWIYALSLWKTV

>ANR47628.1 chitin-binding protein [Bacillus anthracis]
MKTKGLQKVKKVILSGGILLTGLLTFGFSEKASAHGYVESPASRSYLCKQGVNVNCGPIQYEPQSVEGIG
GFPQLGPSDGQIAGAGHFPALDVQTVDRWKKVTLNGGTNTFKWKLTAPHSTKEWKYYITKKDWNPNKPLS
RSDLDLVPFYVKNDGGARPGTSVTHEANVPTDRNGYHLILAVWEIADTGNAFYQVIDVNLVNNGLASNNV
LNHVVQVPTLF

>ANR52897.1 chitin-binding protein [Bacillus anthracis]
MNNRLLKQLQNMKMNKKSLGAVALTAGIIGTTLIPQNTYAHGFVEKPGSRSALCSPTYGALNVNCGSVMY
EPQSLEAPKGFPQGGPVDGQIASAGGKFGGILDQQTADRWFKNTITGGENTFTWKYTAPHLTSKWHYYIT
KKGWNPNKALTRADFEPIGTVQHDGSAASNHLTHKINVPTDRSGYHVILAVWDVADTANAFYNVIDVTLI
NDVKPDTEAPSIPNGIQAQKVTANSIELAWTASTDNVGVKGYQIFRNGEMIDTVPGTHFIDKKLQPSTEY
SYTVKAIDAAGNASKESAKLTVKTTVEAPDTEAPTQPKGLHSMGTTTSSVDLMWSPSDDNIGVGHYDIYR
ETEGSMKKIATSNTTSYMDKNLLPNTTYKYVVKAVDVAGNESVQSDIFTITTKTEGVSYEEWDAKKAYEK
GDKVLHEGKVYEAVQSYKGNGDPNWIYALSLWKTV

>ANR52927.1 chitin-binding protein [Bacillus anthracis]
MKTKGLQKVKKVILSGGILLTGLLTFGFSEKASAHGYVESPASRSYLCKQGVNVNCGPIQYEPQSVEGIG
GFPQLGPSDGQIAGAGHFPALDVQTVDRWKKVTLNGGTNTFKWKLTAPHSTKEWKYYITKKDWNPNKPLS
RSDLDLVPFYVKNDGGARPGTSVTHEANVPTDRNGYHLILAVWEIADTGNAFYQVIDVNLVNNGLASNNV
LNHVVQVPTLF

>ANR58192.1 chitin-binding protein [Bacillus anthracis]
MNNRLLKQLQNMKMNKKSLGAVALTAGIIGTTLIPQNTYAHGFVEKPGSRSALCSPTYGALNVNCGSVMY
EPQSLEAPKGFPQGGPVDGQIASAGGKFGGILDQQTADRWFKNTITGGENTFTWKYTAPHLTSKWHYYIT
KKGWNPNKALTRADFEPIGTVQHDGSAASNHLTHKINVPTDRSGYHVILAVWDVADTANAFYNVIDVTLI
NDVKPDTEAPSIPNGIQAQKVTANSIELAWTASTDNVGVKGYQIFRNGEMIDTVPGTHFIDKKLQPSTEY
SYTVKAIDAAGNASKESAKLTVKTTVEAPDTEAPTQPKGLHSMGTTTSSVDLMWSPSDDNIGVGHYDIYR
ETEGSMKKIATSNTTSYMDKNLLPNTTYKYVVKAVDVAGNESVQSDIFTITTKTEGVSYEEWDAKKAYEK
GDKVLHEGKVYEAVQSYKGNGDPNWIYALSLWKTV

>ANR58222.1 chitin-binding protein [Bacillus anthracis]
MKTKGLQKVKKVILSGGILLTGLLTFGFSEKASAHGYVESPASRSYLCKQGVNVNCGPIQYEPQSVEGIG
GFPQLGPSDGQIAGAGHFPALDVQTVDRWKKVTLNGGTNTFKWKLTAPHSTKEWKYYITKKDWNPNKPLS
RSDLDLVPFYVKNDGGARPGTSVTHEANVPTDRNGYHLILAVWEIADTGNAFYQVIDVNLVNNGLASNNV
LNHVVQVPTLF

>ANS01659.1 N-acetylglucosamine-binding protein A [Aeromonas hydrophila]
MAAKIQLNHVAATLALLVSGSVLAHGYISQPESRNYLCKTGGNSQCGAVQWEPQSVEGPSGFPQAGPPDG
QIASAGSASWRELNAQTSDRWTRREVQAGPFAISWTFTANHVTRNWRYYLTKQDWNPNQPLTRAAFELTP
FCVVDGNMTQPPKQVTHQCNLPQRTGYQVILGVWEVGDTSNSFYNVIDANFKGGTQPPLAWSQGGTIYPS
TELAVGDKARTLVFDANGVRPDLQTELTIANPEQGQKNNWTHALASKINAEQSQIRAGQQSGEGQFNPVY
GQNPVYFKAGSALERVEIQLEQQQPPVSNGVSVSGLESDYLLDEGKLTLNFTVAAEGDLTVTNTLYDHGG
AAKGQTSADIKDSTHSFTMPLTGLSAGHHQLVIEGKPKAGGDAVQQTLDLMLKDPAAGGDYQFTFPDGLK
SYTDGTKVLQPKNGKVYQCKPFPYRGWCSQWSASATQYEPGVGTNWQDAWIQVN

>ANT69390.1 N-acetylglucosamine-binding protein A [Aeromonas hydrophila]
MAAKIQLNHVAATLALLVSGSVLAHGYISQPESRNYLCKTGGNSQCGAVQWEPQSVEGPSGFPQAGPPDG
QIASAGSASWRELNAQTSDRWTRREVQAGPFAISWTFTANHVTRNWRYYLTKQDWNPNQPLTRAAFELTP
FCVVDGNMTQPPKQVTHQCNLPQRTGYQVILGVWEVGDTSNSFYNVIDANFKGGTQPPLAWSQGGTIYPS
TELAVGDKARTLVFDANGVRPDLQTELTITSPEQGQKNNWTHALATKINAEQSQIRAGQQSGEGQFNPVY
GQNPVYFKAGSALERVEIQLEQQQPPVSNGVSVSGLESDYLLDEGKLTLNFTVAAEGDLTVTNTLYDHGG
AAKGQTSADIKDSTHSFTMPLTGLSAGHHQLVIEGKPKAGGDAVQQTLDLMLKDPAAGGDYQFTFPDGLK
SYTDGTKVLQPKNGKVYQCKPFPYRGWCSQWSASATQYEPGVGTNWQDAWIQVN

>AOA59116.1 hypothetical protein BFG52_12640 [Acinetobacter larvae]
MNVDVCIKRGFIMGVLAFALIPSETLAHGYVMKPESRSYACKLNKNAQCGTIIYEPQSLEGGNNFPQAGP
ADGKIASAGLSQFAQLNQQSPTRWSKSNITNGSYDFVWYNTTMHATKSWRYFITKNGWNPNVPLARSAFE
LTPFCLVNGYGRQPASQVTHRCQIPGDRSGHHVILAIWDVADTVNAFYNTIDVNIGSSTSVPPSTAVPTI
WTDIGDINPIDDLNINDRVKTRVFDENGENSRLHTEIIIRSIEQGARQIWPRLLAEAINKQHTALRAGIQ
NSQGQIIPSNGKNDVFTSAQSGIRRVEIKLERAIENITEPPVSPQPPTQPPVTPQPPTEVPIPPTQPPVS
PQPPTEVPIPPTQPPVSPQPPTEIPTPPTQPPVTPQPPTEVPTPPTQPPVTPQPPTEVPTPPTQPPVSPQ
PPTEVPIPPTQPSSTYHYVYPENIAKYKAGTRVLGSDGQVYQCKRFPYSGWCTIPAHQYVPATGSHWQDA
WILVK

>AOC91213.1 GlcNAc-binding protein [Bacillus amyloliquefaciens]
MKGLVKAAVLTVTLGIGGAFYSSDASAHGYIKEPVSRAYMGALEKQKMGWTAAAQKYGSVIDNPQSVEGP
KGFPAAGPPDGRIASANGGSGQIDFGLDKQTADHWVKQNIRGGFNTFTWHYTAPHATSKWHYYITKKNWN
PNKPLSRDEFELIGTVNHDGSKADTNLTHKIFVPTDRSGYHIILGVWDVADTSNAFYNVIDVNLTQ

>AOS62087.1 Chitin binding domain [Actinoalloteichus hymeniacidonis]
MSSSILEIVAPHSLGAAAVVRSDGDLALHGILLEWTVGANSGGEWPPPADWNDGDAAYPHFYEVWLNGGR
IKQTVGLFWPAEAPGWILARSHWVCLGTEPDLEYRVKIRAKLDNGSWSEFSNEIVVDTGSPRPYTSVGPA
TGPSRDPAAGLRHGSLSHPASRAVLAIRDDDPADICIQARKLNTSATWQEVAPPAAAMLADPPWNGSYLE
YRKFFRGQDVASAGNPAFSGLDLVGEWPTTILSAADTEHAFSYTYNAHHVDPTWTHQWFITKDDWDPDGV
LSWDDLEPVPFMTEIHGDPGITNYCTEAIPRTKHGRHMVVNVWGGHGGPRLPDGTLAGEFFVSCSDVEFV

>AOS62887.1 Chitin binding domain [Actinoalloteichus hymeniacidonis]
MTRRRKGALIGALAGIAGLLAVLMPGSSALAHGGMSSPGTRTYFCFEEGPENPQSQACTDAIAEGGTQPL
YDWFAILISDAAGRHQELIPDGRLCGAGTDKYAAYDVPRDWQTTTVPSGSEWTFEYVAWAPHPGDFDLYV
TKDGFDPDQPLTWDDLEPEPFSTVTDPPIVDGSYQWTAELPSGKTGQHIIYSIWQRSDSPEAFYNCSDVV
FN

>AOS63069.1 hypothetical protein TL08_11275 [Actinoalloteichus hymeniacidonis]
MRTRHKVGFWGALAALVGALVVVTPAEEALAHGGLTYPATRTYACYVNGLEGGQGGDVNPTNPACAAAVA
QGGKNALWNWFGNLISDAGGRHREIIPDGNLCGPSDTFSGFNLARSDWPTTQLQAGANITFRYNAWAPHP
GTWSQYITKDGWDPNQPLRWSDLESVPFDEVTNPPIDGSGPHGAEYTWRGQLPSGKSGKHLIYSIWQRSD
SAEAFYNCSDVVFSDSGDPGEPEPPEPEPIAIDCAVEYTKQSEWNNGFVAEVVLRNTGSAAISGWGLTWP
YSDGQQVTNAWGASVAQQGAEVTVRSNSGTGHIPVGGSVTFGFQGTHGGSNSVPATFAVNDTLCS

>AOS63483.1 Chitin binding domain [Actinoalloteichus hymeniacidonis]
MKVLAVAGVVVLFLSTLWAGSAFGHGSTIDPPSRNYGCWQRWGHDFQNPAMATEDPMCYQAWQADSNAMW
NWNGLYREQVGGDHQGAIPDGTLCSAGNTGGTRYAALDEPGPWEATELDTRFTATVHDQALHGADYYRIY
VTRQGFDPLTDELGWGDLELAGETGRIAPGEGTPSSEPSLGGVSVDIEVDASGRSGRHIVYMIWQASHFD
QTFYGCSDVIFR

>AOS63517.1 Chitin binding domain [Actinoalloteichus hymeniacidonis]
MSSHTHARMSFAARLAAIGSAVLLLLAGLFTGTASAHGSVIDPGSRNYGCHDRWGTDHLNPEMATEDPMC
WQAWQDNPNAMWNWNGLYRENVGGNHQAAIPDGQLCSGGQTEGGRYNSMDAVGDWKATDIANDFSVHLYD
QASHGADYFQVYVTEQGFDPTSQSLGWGDLELVEETGSYAPATDITFDVSAPGRTGRHIVYTIWQASHMD
QSYYICSDVNFTG

>AOS64078.1 Chitin binding domain [Actinoalloteichus hymeniacidonis]
MRKKRTAAAIIGAAIAPLLLAVVPAGTANAHAYVSSPPSRQAQCAANTVPCGDIKYEPQSVEGPKGLTSC
SGGNSRFSELDDDSKGWTVTPVGTTTNFDWTVRVSHATTTWQYFVGGTKLAEFNDGGARPGETVSHQVDF
GGIRGQQKVLAVWNIADTEMAFYACIDVNIG

>SDN27817.1 chitin-binding protein [Allokutzneria albata]
MLSKRFKRAVGVALFGLIPVSLSLVTAGTANAHGYTQSPASRSYNCKLGVVQNCGPIQWEPQSVEGPKGF
PSAGPANGSLCSAGNAGFKQLDDPRGGSWPAPTLASGSNYQFTWTFTAPHRTTKFHYYITKNGYNPSQPL
TRDQLELTPFATVDYGGKQPPTTYSHTAKLPSGKTGKHLIYAVWDVHDTANAFYSCADVNFG

>SDN69404.1 chitin-binding protein [Allokutzneria albata]
MASKILGRISAVAAACVALPLVLTGVAGAHGYTTNVPSRAYLCKTGAVSNCGPIQWEPQSVEGPKGFPAR
GPGDGRICAGGLGQFAQLDDPRGGSWPARKVSSGQNLTFSWTLTAPHATTSFRYFITRDGWNPAAPLTRA
ALDPAPFYTVNFNGARPGSTVTHTGKLPARTGRHLILAVWDIADTGNAFYQCGDVTF

>SDS22251.1 chitin-binding protein [Actinoplanes derwentensis]
MRRRFTLSVLTGTAVAGSLLVAVSPASAHGYISSPPSRQANCASGAVSGCGDIVYEPQSVEAPKGSTQCN
GGGSRFAVLNDTSKNWPAATVGTSVTFNWVLTARHSTSTWEYFIGGTRVASFNDGGAQPGATKSHTVSLA
GFSGRQTVLARWNIADTINAFYSCVDVNIGGGGTPTPTPTPTPTVSPTPTPTPTASSGTTTWTAGTAYQV
GARVTYNGVSYQCRQAHTALAGWEPPYTAALWAAV

>SDS24465.1 chitin-binding protein [Actinoplanes derwentensis]
MHVRRLAAAGLLAAAAVPAVPAPALAHGSPTTPISRNSACAGNGTRRDTAACKAALKATDGFLGAYDNLR
LASVADDRERVPDGKLCSGGLDNYRGLDLARDDFPATKVKSGRNLKIAYRGTIPHQGSFRLFLTESGYDP
AEKLAWGDLTKLDEIKDPPLTGGSYRMTVDLPKRTGRHILYVVWETSSTPDTYYSCSDLVFPDPVPVATK
AAPSPSPSKVPSTTPSAPPTVTPSAQPVLAATRKEDTGMIDLGHWLIGGAIGIAALVAAGAGLSRLRRRE
TR

>SDS50421.1 chitin-binding protein [Actinoplanes derwentensis]
MPPHESTQSGRRFAQVLVVLVAMVIGTLPWSSPAQAHGTIINPASRAYQCWQTWGSQHTNPAMQTQDPMC
WQAFQANPDTMWNWMSALRDGLGAQFQAKTPDGQLCSNALTRNDSLNRPGAWKTTNLTNNFTVQLYDQAS
HGADYFKVYVSKQGYNPVTQALGWGNLDFITQTGKYAPANNISFNISTSGYTGHHVLFVIWQASHLDQAY
MWCSDVNFG

>SDT40926.1 chitin-binding protein [Actinoplanes derwentensis]
MRLLKMAAVVLFTAAAGILALPGPAQAHGALQAPGSRTWLCYQDGRNPSTGAIEPKNAACAAAVAASGVN
SLYNWFAVLRSDGAGRVNGFLPDGQLCSGGTGGPYNFTGFNLARNDWPLTHLTSGANVQFKYNNWARHPG
TFSLYITKNGYDPTKTLAWSDLEPVAFDAVTNPAETGGPGTDDGHYYWNGTLPAGKTGKHLIYSVWARSD
SQETFYGCSDVIFDGGNGEVTGVGGGTSPSPSTSPSPTTSTTPNPNPSGCTAMYSIVSSWTGGFQGEIMV
HAGATAVNGWNTSWTWPGSQTLAQVWSGKGTSSGSLVSVTNENWNATVPANGYVTFGFLASGTAAPQVQN
LTCSTG

>SDT45296.1 chitin-binding protein [Actinoplanes derwentensis]
MRIKFLISAVVAALAATFALVFVPSGPAAAHGNVVSPASRNYGCFERWGSDFQNPAMATQDPMCWQAWQA
NPNAMWNWNGLYREGVAGQHETVIPDGQLCSAGHTESGRYNAMDAIGDWKATSIGNSFTVSLFDGARHGA
DYIRVYVSKAGYNPVTTALKWSDLQLLTTVPNTPAAQWTQQLANGVQQDIPVSTSGRSGRAVVYTIWQAS
HSDQSYYFCSDVNFGGTTSPSPSTSTSPSSSPSTSPSASASASASPSTSTPPVNGSCAGTHAVTSQWSGG
YQGEIKITAGSTAIKSWIVTLTYPGTPSIAQAWNATITTNGNSVQATNVSYNGSVAAGASTSFGFLGSGS
PVAPTVACAATT

>SDT75007.1 chitin-binding protein [Actinoplanes derwentensis]
MRRMIAYPLATLGMVASSLAVASSPAMAHGYVSSPPSRQALCAAGTVADCGAIQFEPQSVEAPKGSKQCN
GGNSAFPVLNDESKNWPAATVGKSATFNWVLTARHRTATWEYFVDGTSVATFDDKNAIPAASVSHTVDLS
RFSGKKTVLAVWNIGDTPMAFYNCVDVNIGGSGSGGSTPTTPTTAPTTTPPSTGAPTTPPATTPTTAPTK
TAAPTATSGGSGSAWAPGVTYKTGDKVTYEGVTYQCRQGHSAIRSWEPGIWTLALWLPL

>SDU26132.1 chitin-binding protein [Amycolatopsis keratiniphila]
MRFSRSAVKVVVLTAVFGAVSVFTAVPALAHGSMGDPISRIMRCFQEGPENPRSAACKAAIAVGDSWPIY
DWDEVNIGDAGGRSREIIPDGKLCSAGRDKYKGLDLPRADWPATTMPGSGPYTLRYQLTAPHAGTFELYV
TKPGYDPTKPLKWSDLEDTPFYKQDNPPIAGNAYQLRANLPGGRTGRHLIYSIWQRHWPDSGEAFYSCSD
VILT

>SDU46424.1 chitin-binding protein [Amycolatopsis keratiniphila]
MSFKRRLLTLAAGAAMVPAALVAIPAGTASAHGYVSSPASRQAQCAQNTVSCGSIKWEPQSVEGPKGLMS
CNGGVGRFADLNDDSKGWKVHSLGRTTTFRWTLTARHRTSTWEYFVDGAKVASFNDGGAQPGATVTHSVN
LQQSGRHKILARWNVYDTANAFYACIDANIS

>SDU57562.1 chitin-binding protein [Amycolatopsis keratiniphila]
MTVKRKLVAAAAGAILAPIAIVAIPQVASAHGYVLSPPSRQANCAQGKVSGCGAIVYEPQSVEGPKGLRN
CNGGLPGFAELNDESKPWPAASVGNSVTFNWKFTAYHRTTNYEYYIGGTKIADISGNNSAPKDPTSHTVS
LNGFSGRQKVLAIWNIADTPMAFYSCIDLQIGGGNPPTTSNPPTTSNPPTTSNPPTSTSNPPTGGTWAAG
TSYAVGSTVTYGGATYRCQMAHTAIQGWEPPNTPALWTRQ

>APB82219.1 chitin-binding protein [Bacillus amyloliquefaciens]
MKGLVKAAVLTVTLGIGGAFYSSDASAHGYIKEPVSRAYMGALEKQTLGWTAAAQKYGSVIDNPQSVEGP
KGFPAAGPPDGRIASANGGSGQIDFGLDKQTADYWVKQNIRGGFNTFTWYYTAPHATSKWHYYITKKNWN
PNKPLSRDEFELIGTVNHDGSKADTNLTHKIFVPTDRSGYHVILGVWDVADTSNAFYNVIDVNLTQ

>APH50007.1 chitin-binding protein [Bacillus amyloliquefaciens]
MKGLVKAAVLTVTLGIGGAFYSSDASAHGYIKEPVSRAYMGALEKQTLGWTAAAQKYGSVIDNPQSVEGP
KGFPAEGPPDGRIASANGGSGQIDFGLDKQTADYWVKQNIRGGFNTFTWYYTAPHATSKWHYYITKKNWN
PNKPLSRDEFELIGTVNHDGSKADTNLTHKIFVPTDRSGYHVILGVWDVADTSNAFYNVIDVNLTQ

>APJ13921.1 N-acetylglucosamine-binding protein GbpA [Aeromonas hydrophila]
MAAKIQLNHVAATLALLVSGSVFAHGYISQPESRNYLCKTGGNSQCGAVQWEPQSVEGPSGFPQAGPPDG
QIASAGSASWRELNAQTSDRWTRREVQAGPFAISWTFTANHVTRNWRYYLTKQDWNPNQPLTRAAFELTP
FCVVDGNMTQPPKQVTHQCNLPQRTGYQVILGVWEVGDTSNSFYNVIDANFKGGTQPPLAWSQGGTIYPS
TELAVGDKARTLVFDANGVRPDLQTELTIASPEQGQKNNWTHALATKINAEQSQIRSGQQSGEGQFNPVY
GQNPVYFKAGSALERVEIQLEQQQPPVSNGVSVSGLESDYLLDEGKLTLNFTVAAEGDLTVTNTLYDHGG
AAKGQTSADIKDSTHSFTMPLTGLSAGHHQLVIEGKPKAGGDAVQQTLDLMLKDPAAGGDYQFTFPDGLK
SYTDGTKVLQPKNGKIYQCKPFPYRGWCSQWSASATQYEPGVGTNWQDAWILVN

>APQ49069.1 chitin-binding protein [Bacillus amyloliquefaciens]
MKGLVKAAVLTVTLGIGGAFYTSDASAHGYIKEPVSRAYMGALEKQTLGWTAAAQKYGSVIDNPQSVEGP
KGFPAAGPPDGRIASANGGSGQIDFGLDKQTADYWVKQNIRGGFNTFTWYYTAPHATSKWHYYITKKNWN
PNKPLSRDEFELIGTVNHDGSKADTNLTHKIFVPTDRSGYHVILGVWDVADTSNAFYNVIDVNLTQ

>APT26231.1 chitin-binding protein [Bacillus anthracis]
MNNRLLKQLQNMKMNKKSLGAVALTAGIIGTTLIPQNTYAHGFVEKPGSRSALCSPTYGALNVNCGSVMY
EPQSLEAPKGFPQGGPVDGQIASAGGKFGGILDQQTADRWFKNTITGGENTFTWKYTAPHLTSKWHYYIT
KKGWNPNKALTRADFEPIGTVQHDGSAASNHLTHKINVPTDRSGYHVILAVWDVADTANAFYNVIDVTLI
NDVKPDTEAPSIPNGIQAQKVTANSIELAWTASTDNVGVKGYQIFRNGEMIDTVPGTHFIDKKLQPSTEY
SYTVKAIDAAGNASKESAKLTVKTTVEAPDTEAPTQPKGLHSMGTTTSSVDLMWSPSDDNIGVGHYDIYR
ETEGSMKKIATSNTTSYMDKNLLPNTTYKYVVKAVDVAGNESVQSDIFTITTKTEGVSYEEWDAKKAYEK
GDKVLHEGKVYEAVQSYKGNGDPNWIYALSLWKTV

>APT26261.1 chitin-binding protein [Bacillus anthracis]
MKTKGLQKVKKVILSGGILLTGLLTFGFSEKASAHGYVESPASRSYLCKQGVNVNCGPIQYEPQSVEGIG
GFPQLGPSDGQIAGAGHFPALDVQTVDRWKKVTLNGGTNTFKWKLTAPHSTKEWKYYITKKDWNPNKPLS
RSDLDLVPFYVKNDGGARPGTSVTHEANVPTDRNGYHLILAVWEIADTGNAFYQVIDVNLVNNGLASNNV
LNHVVQVPTLF

>APU13278.1 Chitin binding domain [Actinoalloteichus fjordicus]
MNPRTRDLAVPHSLAATAADRTDGELVLKGIQLEWTVGGNSGGDWPPPVDWNDGRAPYPHLYEVWLNGGA
IKQTAVLFWADWAPSWQAARTHWVCLGTDPDPEYRVTIRARLADGTWSPFTDEVVVTTGDARAYSAVAPA
VILVQAPVPAPDRHGSLDHPVSRAVLLVRKDDSAAARRRARELNTAAGQAVTPPATAMLADPPWNGSYLE
YRKFFRGGDVASAGNPLYTGLDEAGERPRTILSAADAEHSFTYRRSAHHVDPTWTHQWFITRDDWNPEGA
VSWDDLEPVPFMTEVHGDPGTTHHATEAVPEKKTGRHVIVTVWGGHGGPGLPDGRLAGEFFVSCSDVEFV

>APU14217.1 Chitin binding domain [Actinoalloteichus fjordicus]
MTRRRKGALIGVLAGVVGLLAALLPASSALAHGGMSSPGTRTYFCFEEGPENPQSEACTDAIAEGGTQPL
YDWFGILISDAAGRHQELIPDGQLCGAGTDKYAAYDVPRDWQTTTLPTSGEWTFEYVAWAPHPGDFDLYV
TKDGFDPSSPLTWSDLEPEPFSTVTDPPIVDGSYQWTAELPEGKSGQHIIYSIWQRSDSPEAFYNCSDVV
FGG

>APU14453.1 hypothetical protein UA74_11965 [Actinoalloteichus fjordicus]
MKTRRKVGLLGALVALAGALVVATPPETALAHGGMTYPATRTYACYVDGLAGGQGGDVNPQNPACAAAVA
AGGKNALWNWFGNLISDAGGRHQQIIPDGNLCGPSTTFAGFRLGRSDWPTTQLQSGSNITFRYNAWAPHP
GTWSQYVTRDGWNPNQPLRWSDLEPAPFDEVTNPPINGSGPHGAEYTWNGRLPANKSGRHIIYSIWQRSD
SAEAFYNCSDVQFGAGSGQPEQPEEPEQPEEPVVVDCAVNYTKQSEWNNGFVAEVSLTNTGSQSVSGWNF
AWTYGAGQQVTNAWNATVTQQGTRVTARSSQGVGSIPAGGSVTFGFQGTHTGSNPVPAAFTLNDSVCT

>APU14910.1 Chitin binding domain [Actinoalloteichus fjordicus]
MLAVAGVVVLFLSTLWAGSAFGHGSTIDPPSRNYGCWQRWGHDFQNPAMATQDPMCYQAWQTDTNAMWNW
NGLYREGVGGDHQGAIPDGTLCSAGNTGGTRYAALDEPGPWAAVERSTRFTATVHDQALHGADYYRIYVT
RQGFDPLTDELGWGDLELAGQTGRIAPGDGRPSGEPSLGGVSVDIEVNAPGRSGRHIVYMIWQASHFDQT
FYGCSDVIFR

>APU15635.1 Chitin binding domain [Actinoalloteichus fjordicus]
MSSLTRARNPLAARAVAIASAVLLLLAGVFTGTSSAHGSVIDPPSRNFGCHDRWGTDHLNPDMATEDPMC
WQAWQDNPNAMWNWNGLYRENVGGNHQAAIPDGQLCSGGRAEGGRYNSMDAVGDWAAADISNDFSVHLYD
QASHGADYFQVYVTRQGFDPLTESLGWGDLELVEETGSYPPATDITFDVSAPGRTGRHIVYTIWQASHMD
QSYYICSDVRFTG

>APU16467.1 Chitin binding domain [Actinoalloteichus fjordicus]
MRKKRFSAAVIGAAIAPLLFVSIPAGTANAHGYVSNPPSRQAQCAAGTVPCGDIQWEPQSVEGPKGLTSC
SGGNSRFSELDDDGKGWTVTPVGRSTSFNWTLTVSHATTTWQYYAGGTKVAEFNDGGARPGETVSHQVDF
GNVSGRQKVLAVWNIADTPMAFYACIDVNIS

>APU19229.1 Chitin binding domain [Actinoalloteichus sp. GBA129-24]
MNPRTRDLAVPHSLAATAADRTDGELVLKGIQLEWTVGGNSGGDWPPPVDWNDGRAPYPHLYEVWLNGGA
IKQTAVLFWADWAPSWQAARTHWVCLGTDPDPEYRVTIRARLADGTWSPFTDEVVVTTGDARAYSAVAPA
VILVQAPVPAPDRHGSLDHPVSRAVLLVRKDDSAAARRRARELNTAAGQAVTPPATAMLADPPWNGSYLE
YRKFFRGGDVASAGNPLYTGLDEAGERPRTILSAADAEHSFTYRRSAHHVDPTWTHQWFITRDDWNPEGA
VSWDDLEPVPFMTEVHGDPGTTHHATEAVPEKKTGRHVIVTVWGGHGGPGLPDGRLAGEFFVSCSDVEFV

>APU20186.1 Chitin binding domain [Actinoalloteichus sp. GBA129-24]
MTRRRKGALIGVLAGVVGLLAALLPASSALAHGGMSSPGTRTYFCFEEGPENPQSEACTDAIAEGGTQPL
YDWFGILISDAAGRHQELIPDGQLCGAGTDKYAAYDVPRDWQTTTLPTSGEWTFEYVAWAPHPGDFDLYV
TKDGFDPSSPLTWSDLEPEPFSTVTDPPIVDGSYQWTAELPEGKSGQHIIYSIWQRSDSPEAFYNCSDVV
FGG

>APU20422.1 hypothetical protein UA75_12050 [Actinoalloteichus sp. GBA129-24]
MKTRRKVGLLGALVALAGALVVATPPETALAHGGMTYPATRTYACYVDGLAGGQGGDVNPQNPACAAAVA
AGGKNALWNWFGNLISDAGGRHQQIIPDGNLCGPSTTFAGFRLGRSDWPTTQLQSGSNITFRYNAWAPHP
GTWSQYVTRDGWNPNQPLRWSDLEPAPFDEVTNPPINGSGPHGAEYTWNGRLPANKSGRHIIYSIWQRSD
SAEAFYNCSDVQFGAGSGQPEQPEEPEQPEEPVVVDCAVNYTKQSEWNNGFVAEVSLTNTGSQSVSGWNF
AWTYGAGQQVTNAWNATVTQQGTRVTARSSQGVGSIPAGGSVTFGFQGTHTGSNPVPAAFTLNDSVCT

>APU20880.1 Chitin binding domain [Actinoalloteichus sp. GBA129-24]
MLAVAGVVVLFLSTLWAGSAFGHGSTIDPPSRNYGCWQRWGHDFQNPAMATQDPMCYQAWQTDTNAMWNW
NGLYREGVGGDHQGAIPDGTLCSAGNTGGTRYAALDEPGPWAAVERSTRFTATVHDQALHGADYYRIYVT
RQGFDPLTDELGWGDLELAGQTGRIAPGDGRPSGEPSLGGVSVDIEVNAPGRSGRHIVYMIWQASHFDQT
FYGCSDVIFR

>APU21695.1 Chitin binding domain [Actinoalloteichus sp. GBA129-24]
MSSLTRARNPLAARAVAIASAVLLLLAGVFTGTSSAHGSVIDPPSRNFGCHDRWGTDHLNPDMATEDPMC
WQAWQDNPNAMWNWNGLYRENVGGNHQAAIPDGQLCSGGRAEGGRYNSMDAVGDWAAADISNDFSVHLYD
QASHGADYFQVYVTRQGFDPLTESLGWGDLELVEETGSYPPATDITFDVSAPGRTGRHIVYTIWQASHMD
QSYYICSDVRFTG

>APU22526.1 Chitin binding domain [Actinoalloteichus sp. GBA129-24]
MRKKRFSAAVIGAAIAPLLFVSIPAGTANAHGYVSNPPSRQAQCAAGTVPCGDIQWEPQSVEGPKGLTSC
SGGNSRFSELDDDGKGWTVTPVGRSTSFNWTLTVSHATTTWQYYAGGTKVAEFNDGGARPGETVSHQVDF
GNVSGRQKVLAVWNIADTPMAFYACIDVNIS

>APU52750.1 chitin binding protein [Aeromonas hydrophila]
MAAKIQLNHVAATLALLVSGSVLAHGYISQPESRNYLCKTGGNSQCGAVQWEPQSVEGPSGFPQAGPPDG
QIASAGSASWRELNAQTSDRWTRREVQAGPFAISWTFTANHVTRNWRYYLTKQDWNPNQPLTRAAFELTP
FCVVDGNMTQPPKQVTHQCNLPQRTGYQVILGVWEVGDTSNSFYNVIDANFKGGTQPPLAWSQGGTIYPS
TELAVGDKARTLVFDANGVRPDLQTELTIANPEQGQKNNWTHALASKINAEQSQIRAGQQSGEGQFNPVY
GQNPVYFKAGSALERVEIQLEQQQPPVSNGVSVSGLESDYLLDEGKLTLNFTVAAEGDLTVTNTLYDHGG
AAKGQTSADIKDSTHSFTMPLTGLSAGHHQLVIEGKPKAGGDAVQQTLDLMLKDPAAGGDYQFTFPDGLK
SYTDGTKVLQPKNGKVYQCKPFPYRGWCSQWSASATQYEPGVGTNWQDAWIQVN

>AQM46685.1 chitin-binding protein [Bacillus anthracis]
MNNRLLKQLQNMKMNKKSLGAVALTAGIIGTTLIPQNTYAHGFVEKPGSRSALCSPTYGALNVNCGSVMY
EPQSLEAPKGFPQGGPVDGQIASAGGKFGGILDQQTADRWFKNTITGGENTFTWKYTAPHLTSKWHYYIT
KKGWNPNKALTRADFEPIGTVQHDGSAASNHLTHKINVPTDRSGYHVILAVWDVADTANAFYNVIDVTLI
NDVKPDTEAPSIPNGIQAQKVTANSIELAWTASTDNVGVKGYQIFRNGEMIDTVPGTHFIDKKLQPSTEY
SYTVKAIDAAGNASKESAKLTVKTTVEAPDTEAPTQPKGLHSMGTTTSSVDLMWSPSDDNIGVGHYDIYR
ETEGSMKKIATSNTTSYMDKNLLPNTTYKYVVKAVDVAGNESVQSDIFTITTKTEGVSYEEWDAKKAYEK
GDKVLHEGKVYEAVQSYKGNGDPNWIYALSLWKTV

>AQM46716.1 chitin-binding protein [Bacillus anthracis]
MKTKGLQKVKKVILSGGILLTGLLTFGFSEKASAHGYVESPASRSYLCKQGVNVNCGPIQYEPQSVEGIG
GFPQLGPSDGQIAGAGHFPALDVQTVDRWKKVTLNGGTNTFKWKLTAPHSTKEWKYYITKKDWNPNKPLS
RSDLDLVPFYVKNDGGARPGTSVTHEANVPTDRNGYHLILAVWEIADTGNAFYQVIDVNLVNNGLASNNV
LNHVVQVPTLF

>SLL99280.1 chitin-binding protein [Actinoplanes sp. SE50/110]
MKLARLVAAAVLAAAAGALFVPATAEAHGAIQVPGSRTWFCYQDGRNPTTGAIEPKNPACAAAVAKSGVT
SLYNWFAVLRSDGAGRVSGFIPDGQLCSGGTGGPYDFTGYNLARDDWPTTHLTAGATMEFHYNDWAKHPG
TFSLYITKDGYDPTRPLAWSDLEPTPFDTVTNPPADGGPGTDAGHYYWTGKLPSGKSGKHLIYSVWSRSD
STETFYGCSDVVFDGGNGQVTGIGTPPSSPPPSSPSASPSTPGGGTGSGCSAMYNVTSSWTGGFQAQVMV
HAGTTAVNGWHVSWTWPGGQTLASLWSGRATSTGSLVSVTNETWNGTIAAGDHTTFGFLGSGSAPATVPN
LTCTSGS

>SLM01800.1 chitin-binding protein [Actinoplanes sp. SE50/110]
MRLFVVLAAAATLTAAVPGTAAFAHGAPTTPISRSAACAGNGTKTSAAACKAAKAASGGFLGAFDNLRIA
DVNGNDRKAVPDGKLCSGGLDAYRGLDLPRDDFPSTAVRSGQKLAIAYRGTIPHQGQFRIFLSKPGYSPL
KRLTWDDLGSKPLAAFTDPAFSDGAYHMSVTLPQRTGKQMLYVVWQTSSTPDTYYSCSDLDFPAAPAVQR
STAAAPASPASPSSSASPATATPLAVASSAPALAAPSSPPAAAATAAPVLAAATDSTRVGHWLIFGAFGA
AVVAGAIALGSRRRRQR

>SLM01847.1 cellulose-binding protein [Actinoplanes sp. SE50/110]
MRRRFTLPALTVAAVAGSLFVAVTPAFAHGYISSPPSRQANCASGAVTGCGDIVYEPQSVEAPKGSTQCN
GGGSRFTVLNDNSKSWPAATVGQTVTFNWVLTARHSTATWEYFIGNTLLASFNDGGAQPGATKSHTVSMK
GFTGRQTVLARWNIADTVNAFYSCVDLNITGGSTTPTPTPTPTPTPTPTVSPSPTTPPPTSGTTTWAAGT
TYKAGDVVVYAGRSYQCRQAHTAINGWEPPNVPALWTAL

>AQZ65367.1 cellulose-binding protein [[Actinomadura] parvosata subsp. kistnae]
MPQRAPSRRAKRALILLMALAMIFTVPLTGTASAHGSVVDPASRNYGCWLRWGSDFQNPTMAQLDPMCWQ
AWQDNPNAMWNWNGLYRDGVAGNHQGVIPNGQLCSAGRTQDGRYRSMDTPGAWKTTNLGSTFDIRLTDQA
YHGADYILVYITRQGYDATTTPLGWNHLELVRTTPKYAPAGTYPITGISKGSRTGRHIVFTVWKASHMDQ
TYYFCSDVNFS

>AQZ66608.1 cellulose-binding protein [[Actinomadura] parvosata subsp. kistnae]
MRRTLTLVAVVVIAVATTVFNTSPAFAHGYVLTPPSRQANCAQGKVSGCGNIIYEPQSVEGPKGLRSCHA
NLSQFAQLSDDNKPWPVASVGRSVTFTWTFTARHATLNYEYYIGNTRVAVFDGHGQQPPATISHTVDFSG
YSGRQKVLAIWNISDTTNAFYSCVDLNIGGGGGNPTPTPTPTVTPTPTPTPTPTPTTPSGTWKAGTAYAV
GNTVTYNGATYRCLQAHTALAGWEPPNVPALWARV

>AQZ67515.1 chitin-binding protein [[Actinomadura] parvosata subsp. kistnae]
MRAHGALEEPASRAAACGAEGSAAAARSAACRAAVRASGGVLPRAWDDLRVPDVAGRDRQVIPDGKLCSG
GLPAFKGLDLARADWPATPVRPGARFTFKYRGTIPHRGTFRLYVTKKGYDPAKPLRWADLEREPFLTATD
PAFKNGSYTIKGRLPARTGRHLIYTIWQNSDTPDTYYSCSDVLFRPSTGPSTGPSTGPSTGPSTGAAGAG
AAGAPPVRQAAVSTQARARRADASWLVGGSVVLAGCAGTMGLLIGRLRHRRPN

>AQZ68102.1 chitin-binding protein [[Actinomadura] parvosata subsp. kistnae]
MKLFKSAAITAVLVLITSVLMAPTQAQAHGVSMFPGSRTFLCWQDGLRENGQIQPYNPACAAAVNQSGAT
PLYNWFAVLRSDGAGRTSGFIPDGQICSGGTGGPYDFTAYNAVRSDWPLTHLTSGASIQMRHSNWAQHPG
KFDYYVTKNGWNPNAPLKWSDLELFGSVTNPPASGGPGGLNYYYWNAQLPSGKSGRHIIFTHWIRSDSSE
NFYSCSDVTFDGGNGQVTGVGPGGSTPDPGQTGTPTPPPPGACTATWKATSTGWAGHFQGEVTVKNTGSS
AINGWTVKWTYANGEGFDGSPWNGVLTGQPPNVTVKNATYNGQLAANASTTFGFNATGSVPTTAPTLTCT
SP

>AQZ68530.1 hypothetical protein BKM31_49980 [[Actinomadura] parvosata subsp. kistnae]
MRKSTIAATVAASGLLALLPASAANAHGTMSNPPSRVYVCKNEGPETPKSAACKAAVAAGGTQAFYDWNE
VSLLEAGGRHRELIPDGKLCSAGREKYRGLDLQRADWPATKVSPGAFTLTYHATAPHANSNFEFYITREG
WNPTMPLKWSDLVPIKTFNGQNPTTFTNWTINLPQRTGRHILYSIWQRVVGSNEAFYTCSDVDFGGGTPS
TPTPTPTPTTTPTPTPTPTATQPGGTWSAGTAYRAGDRVTYNGLTYECTQAHTALAGWEPPNVPALWKRA

>BAX08861.1 gp50 spindlin [Antheraea pernyi nucleopolyhedrovirus]
MYKLGVILFALFFAPAVRAHGYLSVPVARQYKCFRDGRFWWPNNGDDMPDPYNGDDIPDVACRNAYKAVY
YKYRAMDVPSGEAALAAQYMFQQYTEYAALAGPNYRDFEMVKRDVVPHTLCGAASNDRAAPFGDKSGMDE
PFYNWRPDVLYMNRYQNAYSMDVHFCPTAIHEPSYFEVFITKPTWDRRNPITWYDLEYIGGNNSALVPNP
GDPLCASNQVYSIPVSVPYRSGQFVMYVRWQRIDPVGEGFYNCADLVFETEDDECHYARATKAVRNQYQD
HCNDAEAVGAGNDESCVRTRRRNYYNLQSQHERNMHEHKHGYQCNQRGGKDRGKWNSLSENIKAAAMANK
TSIFICLFCSLFCN

>ARW07159.1 GlcNAc-binding protein [Bacillus atrophaeus]
MKGFIRGVVLTAVLGVGGTLFAGDVSAHGYIKEPASRAYMGSLEKQIIGWTAAAQKYGSVIDSPQSVEGP
KGFPSAGPPDGKIASANGGSGQIDFGLDRQTADYWVKQNIHGGLNTFTWHYTAPHATSKWHYYITKKGWN
PNKPLTRDEFELIGTVDHDGSKADTNLSHKIYVPTDRTGYHVILGVWDVADTSNAFYNVIDVNIK

>ARW39114.1 GlcNAc-binding protein [Bacillus amyloliquefaciens]
MKGLVKAAVLTVTLGIGGAFYSSDASAHGYIKEPVSRAYMGALEKQTMGWTAAAQKYGSVIDNPQSVEGP
KGFPAAGPPDGRIASANGGSGQIDFGLDKQTADHWVKQNIRGGFNTFTWHYTAPHATSKWHYYITKKNWN
PNKPLSRDEFELIGTVNHDGSKADTNLTHKIFVPTDRSGYHIILGVWDVADTSNAFYNVIDVNLTK

>ARW83780.1 Chitin binding protein [Aeromonas salmonicida]
MAAKIQLNHVAAALALLASGGVLAHGYISQPESRNYLCNKGGNSQCGAVQWEPQSVEGPSGFPQSGPQDG
QIASAGSSRWSELNAQTSDRWTRREVQAGPFAISWTFTANHVTRNWRYYLTKQDWNPNQPLTRAAFDLTP
FCVVDGNMVQPPKQVTHNCNLPERTGYQLILGVWEVGDTSNSFYNLIDANFKGGTQPPLSWSQGGTIYPS
TDLAAGDKARALVFDANGVRPDLQTELTITTTEQGQKNNWAHALASKINAEQSQIRAGQQNADNQFNPVY
GQNPVYLKAGSALERVEIQLEQLQPPVGNDISVSGLESEYLLDDGKVTLDFTITAQGDLTVTNTLYDHGG
VARGQSAADIKDSSQSFTMPLTGLSAGHHQLVIEAKPKAGGEALQQTLDLMLKDSAGGGDYQFTFPQGLT
SYTDGTKVLQPKNGKVYQCKPFPYRGWCSQWSASATQYEPGIGTNWQDAWIVLN

>ASE27713.1 chitin-binding protein [Bacillus anthracis]
MNNRLLKQLQNMKMNKKSLGAVALTAGIIGTTLIPQNTYAHGFVEKPGSRSALCSPTYGALNVNCGSVMY
EPQSLEAPKGFPQGGPVDGQIASAGGKFGGILDQQTADRWFKNTITGGENTFTWKYTAPHLTSKWHYYIT
KKGWNPNKALTRADFEPIGTVQHDGSAASNHLTHKINVPTDRSGYHVILAVWDVADTANAFYNVIDVTLI
NDVKPDTEAPSIPNGIQAQKVTANSIELAWTASTDNVGVKGYQIFRNGEMIDTVPGTHFIDKKLQPSTEY
SYTVKAIDAAGNASKESAKLTVKTTVEAPDTEAPTQPKGLHSMGTTTSSVDLMWSPSDDNIGVGHYDIYR
ETEGSMKKIATSNTTSYMDKNLLPNTTYKYVVKAVDVAGNESVQSDIFTITTKTEGVSYEEWDAKKAYEK
GDKVLHEGKVYEAVQSYKGNGDPNWIYALSLWKTV

>ASE27740.1 chitin-binding protein [Bacillus anthracis]
MKTKGLQKVKKVILSGGILLTGLLTFGFSEKASAHGYVESPASRSYLCKQGVNVNCGPIQYEPQSVEGIG
GFPQLGPSDGQIAGAGHFPALDVQTVDRWKKVTLNGGTNTFKWKLTAPHSTKEWKYYITKKDWNPNKPLS
RSDLDLVPFYVKNDGGARPGTSVTHEANVPTDRNGYHLILAVWEIADTGNAFYQVIDVNLVNNGLASNNV
LNHVVQVPTLF

>ASF28959.1 chitin-binding protein [Bacillus amyloliquefaciens]
MKGLVKAAVLTVTLGIGGAFYSSDASAHGYIKEPVSRAYMGALEKQTMGWTAAAQKYGSVIDNPQSVEGP
KGFPAAGPPDGRIASANGGSGQIDFGLDKQTADHWVKQNIRGGFNTFTWHYTAPHATSKWHYYITKKNWN
PNKPLSRDEFELIGTVNHDGSKADTNLTHKIFVPTDRSGYHIILGVWDVADTSNAFYNVIDVNLTQ

>ASI22119.1 N-acetylglucosamine-binding protein GbpA [Aeromonas salmonicida]
MAAKIQLNHVAAALALLASGGVLAHGYISQPESRNYLCNKGGNSQCGAVQWEPQSVEGPSGFPQSGPQDG
QIASAGSSRWSELNAQTSDRWTRREVQAGPFAISWTFTANHVTRNWRYYLTKQDWNPNQPLTRAAFDLTP
FCVVDGNMVQPPKQVTHNCNLPERTGYQLILGVWEVGDTSNSFYNLIDANFKGGSQPPLSWSQGGTIYPS
TDLAAGDKARALVFDASGVRPDLQTELTITTTEQGQKNNWAHALASKINAEQSQIRAGQQNADNQFNPVY
GQNPVYLKSGSTLERVEIQLEQLQPPVGNDISVSGLESEYLLDDGKVTLDFTITAQGDLTVTNTLYDHGG
VAKGQSAADIKDSSQSFTMPLTGLSAGHHQLVIEAKPKAGGEALQQTLDLMLKDSAGGGNYQFTFPQGLT
SYTDGTKVLQPKNGKVYQCKPFPYRGWCSQWSASATQYEPGIGTNWQDAWIALN

>ASI26434.1 N-acetylglucosamine-binding protein GbpA [Aeromonas salmonicida]
MAAKIQLNHVAAALALLASGGVLAHGYISQPESRNYLCNKGGNSQCGAVQWEPQSVEGPSGFPQSGPQDG
QIASAGSSRWSELNAQTSDRWTRREVQAGPFAISWTFTANHVTRNWRYYLTKQDWNPNQPLTRAAFDLTP
FCVVDGNMVQPPKQVTHNCNLPERTGYQLILGVWEVGDTSNSFYNLIDANFKGGSQPPLSWSQGGTIYPS
TDLAAGDKARALVFDASGVRPDLQTELTITTTEQGQKNNWAHALASKINAEQSQIRAGQQNADNQFNPVY
GQNPVYLKSGSTLERVEIQLEQLQPPVGNDISVSGLESEYLLDDGKVTLDFTITAQGDLTVTNTLYDHGG
VAKGQSAADIKDSSQSFTMPLTGLSAGHHQLVIEAKPKAGGEALQQTLDLMLKDSAGGGNYQFTFPQGLT
SYTDGTKVLQPKNGKVYQCKPFPYRGWCSQWSASATQYEPGIGTNWQDAWIALN

>ASI30553.1 N-acetylglucosamine-binding protein GbpA [Aeromonas salmonicida]
MAAKIQLNHVAAALALLASGGVLAHGYISQPESRNYLCNKGGNSQCGAVQWEPQSVEGPSGFPQSGPQDG
QIASAGSSRWSELNAQTSDRWTRREVQAGPFAISWTFTANHVTRNWRYYLTKQDWNPNQPLTRAAFDLTP
FCVVDGNMVQPPKQVTHNCNLPERTGYQLILGVWEVGDTSNSFYNLIDANFKGGSQPPLSWSQGGTIYPS
TDLAAGDKARALVFDASGVRPDLQTELTITTTEQGQKNNWAHALASKINAEQSQIRAGQQNADNQFNPVY
GQNPVYLKSGSTLERVEIQLEQLQPPVGNDISVSGLESEYLLDDGKVTLDFTITAQGDLTVTNTLYDHGG
VAKGQSAADIKDSSQSFTMPLTGLSAGHHQLVIEAKPKAGGEALQQTLDLMLKDSAGGGNYQFTFPQGLT
SYTDGTKVLQPKNGKVYQCKPFPYRGWCSQWSASATQYEPGIGTNWQDAWIALN

>ASO18802.1 GlcNAc-binding protein A [Actinoalloteichus hoggarensis]
MNPRIRDLAVPRSLTAAAAARPDGDLVLTGIHLEWTVGGNGGDAGPPVDWNDGRAPYPHFYEVWLNGGEI
RQTAALFWGTEAPSWQAARTHWVCLGTDPDPEYRVTIRARLADGTWSPFTEEVLVGTEDARAYSAVAPAV
HPVPHPEPAARHGRLDHPVSRAVLICEDEETEACRRARRLTGGLDVSSAGTVPAVTPPVAAMRADPPWNG
SYLEYRKFFRGGDVASAGNPSFAGLDLAGEWPTTVLSAADRAHSFTHRATAHRGDATWTHQWFVTRDDWD
PTRAVSWDDLEPVPFMTEVHGAPGVTHHTTEALPPKKSGRHVIVDVWGGHGGPALHDGGFAGEFFVSCSD
VEFV

>ASO19667.1 GlcNAc-binding protein A [Actinoalloteichus hoggarensis]
MTRRRKGALVGVLAGVVGLLAALLPASSALAHGGMSSPGTRTYFCFQEGPENPQSEACADAIAQGGTQPL
YDWFAILISDAAGRHQELIPDGQLCGAGTDKYAAYDVPRDWQTTTLPTSGEWTFEYVAWAPHPGDFDLYV
TKDGFDPDQPLKWSDLEPEPFSTVTDPPIVDGSYQWTAELPEGKSGQHIIYSIWQRSDSPEAFYNCSDVV
FGG

>ASO19898.1 Exoglucanase/xylanase precursor [Actinoalloteichus hoggarensis]
MKTRRKVGLLGALVALAGAMVVATPPETALAHGGMTYPATRTYACYVDGLEGGQGGDVNPQNPACAAAVA
AGGKNALWNWFGNLISDAGGRHQEIIPDGNLCGPGTTFAGFRLGRSDWPTTQLQSGANITFRYNAWAPHP
GTWSQYVTKDGWNPNQPLRWSDLEAVPFDEVTNPPINGSGPHGAEYTWNGRLPANKSGRHIIYSIWQRSD
SAEAFYNCSDVQFGPGSGQPPEEPQPPEEPVVVECSVQYAKQSEWNNGFVAEVSLTNTGAQSVSGWSLGW
TYAAGQQVTNAWNASVTQSGTQVTARSSQGAGSIPPGGSVTFGFQGTHNGNNPVPAAFTVNDSVCT

>ASO20326.1 Chitin binding domain protein [Actinoalloteichus hoggarensis]
MSTHTLLPRAAAVKVLAVAGVVVLFLSTLWAGSAFGHGSTIDPPSRNYGCWQRWGHDFQNPDMATQDPMC
YQAWQADTNAMWNWNGLYREGVGGDHQGAIPDGTLCSAGRTGGTRYAALDEPGPWRAVEVGTSFTATVHD
QALHGADYYRIYVTRQGFDPLTDELGWDDLELAGETGRVAPGEGTPSGEPSLGGVSVDIEVNAPGRSGRH
IVYMIWQAGHFDQTFYGCSDVIFR

>ASO20829.1 GlcNAc-binding protein A [Actinoalloteichus hoggarensis]
MSSLTRVRRSLVARAAAIASAMLLLSAGLFTGTASAHGSVIDPPSRNFGCHDRWGGDHLNPDMATEDPMC
WQAWQDNPNAMWNWNGLYRDNVGGNHQAAIPDGQLCSGGRTEGGRYDSMDAVGDWRAVDVSNDFSVHLYD
QASHGADYFQVYVTRQGFDPLTESLGWGDLELVEETGSYPPATDITFDVSAPNRTGRHIVYTIWQASHMD
QSYYICSDVNFTG

>ASO21678.1 GlcNAc-binding protein A precursor [Actinoalloteichus hoggarensis]
MRKKKFSAALAGAAITPLLLVSIPTGTASAHGYVSDPPSRQAQCAARTVPCGDIQWEPQSVEGPKGLTSC
SGGNGRFSELDDDGKGWTVTPVGRTTSFNWTLTVSHATTTWQYYAGGTKVAEFDDGGARPGETVSHQVDF
GNVSGRQKVLAVWNIADTPMAFYACIDVNIS

>ASS71470.1 chitin-binding protein [Bacillus atrophaeus]
MKGFIRGVVLTAVLGVGGTLFAGDVSAHGYIKEPASRAYMGSLEKQIIGWTAAAQKYGSVIDSPQSVEGP
KGFPSAGPPDGKIASANGGSGQIDFGLDRQTADYWVKQNIHGGLNTFTWHYTAPHATSKWHYYITKKGWN
PNKPLTRDEFELIGTVDHDGSKADTNLSHKIYVPTDRTGYHVILGVWDVADTSNAFYNVIDVNIK

>ASU77050.1 chitin-binding protein [Actinopolyspora erythraea]
MLTKRIRRALGIAAFAVVPLALPMVTSGAAAGHGYTQNPMSRQALCADGTVSNCGAIQWEPQSVEGPGNF
PAQGPSDGQLCSGGNSRFSELDDPRGGDWPATDLNAGQDLQFRWDLTAAHSTASFRYFITKDSYDPSQPL
TRSDLELDPFFTVDYNGEQPDFTVTHTGQLPSDKSGKHLIFGVWEVADTANAFYTCSDVNLS

>ASU78300.1 cellulose-binding protein [Actinopolyspora erythraea]
MSKRSVRRRTGVLTRMVALSAAAAAMFAGMQMGQPQEASAHGSATNPPTRNYGCWDRWADDFQSPAMEEE
DPMCWQAWQANPNAMWNWNGLYVNGVNGNHETAIPDGQLCSAGRDRYAALDEPGPWKTVTKDNQFSVTVT
DQAQHGADYYKVYITKQGFDPTTQRLGWDNLELVTETGSRPPATTTTIDNIDAGDRTGRHIVYTVWQASH
MDQSYYFCSDVQFNGN

>ASU78770.1 cell wall protein [Actinopolyspora erythraea]
MRLRGKMIAIGAFGAAVALFASTMNPGVAQAHGGFTYPKTRTYACYVNGLEGGQGGDLAPTNPACAEAIE
RGGKTALWNWFGNLISDAGGNHREIIPDGKLCGPTETFDAYNMARTDWPTTTMPAGETVTLRYNAWAAHP
GTWYQYVTKDSWDPSEPLAWSDLEPEPFNTVTNPPINGSGPHGDEYTWQAELPDKDGRHLIYSIWQRSDS
PEAFYNCSDVIFE

>ASX10520.1 N-acetylglucosamine-binding protein GbpA [Aeromonas dhakensis]
MAAKIQLNHVAATLALLVSGSVLAHGYISQPESRNYLCKTGGNSQCGAVQWEPQSVEGPSGFPNGGPADG
QIASAGSASWGELNAQTSDRWTRREVQAGPFAISWTFTANHVTRNWRYYLTKQDWNPNQPLTRASFELTP
FCVVDGNMTQPPKQVTHQCNLPERTGYQVILGVWEVGDTSNSFYNVIDANFKGGTQPPLEWSQGGTIYPS
TELAVGDKARTLVFDANGVRPDLQTELTIASPEQGQKNNWTHALASKINAEQSQIRAGQQSGEGQFNPVY
GQNPVYFKAGSALERVEIQLEQQQPPVSNGVSVSGLESEYLLDEGKLTLNFTVAAEGDLTVTNTLYDHGG
AAKGQTSADIKDSSHSFTMPLTGLSAGHHQLVIEGKPKAGGDAVQQTLDLMLKDPAAGGDYQFTFPDGLK
SYTDGTRVLQPKNGKIYQCKPFPYRGWCSQWSASATQYEPGVGSNWQDAWILVN

>ATD37799.1 N-acetylglucosamine-binding protein A [Aeromonas salmonicida subsp. masoucida]
MAAKIQLNHVAAALALLASGGVLAHGYISQPESRNYLCNKGGNSQCGAVQWEPQSVEGPSGFPQSGPQDG
QIASAGSSRWSELNAQTSDRWTRREVQAGPFAISWTFTANHVTRNWRYYLTKQDWNPNQPLTRAAFDLTP
FCVVDGNMVQPPKQVTHNCNLPERTGYQLILGVWEVGDTSNSFYNLIDANFKGGSQPPLSWSQGGTIYPS
TDLAAGDKARALVFDASGVRPDLQTELTITTTEQGQKNNWAHALASKINAEQSQIRAGQQNADNQFNPVY
GQNPVYLKSGSTLERVEIQLEQLQPPVGNDISVSGLESEYLLDDGKVTLDFTITAQGDLTVTNTLYDHGG
VAKGQSAADIKDSSQSFTMPLTGLSAGHHQLVIEAKPKAGGEALQQTLDLMLKDSAGGGNYQFTFPQGLT
SYTDGTKVLQPKNGKVYQCKPFPYRGWCSQWSASATQYEPGIGTNWQDAWIALN

>ATE53431.1 cellulose-binding protein [Actinosynnema pretiosum]
MRPRRLGALAVAVLAVVGVTTVLGTSGTALAHGSMTYPGSRTYHCYEDGRTNGNGDLNPANPACAAAVAL
GGKQPLWDWFGNLISQAGGKHREIIADGDLCGPTAKYDAYNLPRADWPVTNLRAGAPITFRYNAWAPHPG
TWDQYVTKDGFDVTKPLKWSDLEPAPFDSVLNPPLANGEYAWNATLPNKTGRHIIYSIWQRTDSPEAFYS
CSDVVFSGGSSGDTQAPTAPGTPTATATSSSVALSWGAATDNTGVTGYQVYREAGANDALVATTTTTSAT
VTGLTASTAYEFYVVARDAAGNTSPPSSAVSVTTTGGGGTPGGTCSVTYTTPSVWSGGFTANVAVKNTGA
SAVSAWQLAWDVPSGESITSAWSAEVVVSGGKATAKGVSWNSSIAPGATVSFGFNGTAGGNPAKPAAFTL
GGATCASA

>ATE55852.1 cellulose-binding protein [Actinosynnema pretiosum]
MRMRTTSGSAARRRGLIAVVVSVLACVFVATPSASAHGTIVGPATRAYQCWQDWGSQHTNPAMQQQDPMC
YQAYQANADTMWNWMSALRDGLKGNFQAATPDGQLCSNALARNNSLNTPGKWRTTSVGSSFTMRLHDQAS
HGADYFKVYVSKNGFDPATQRLGWGNLDLVAQTGKYAPATDISFNVQTNGSYRGHHVVFTIWQASHLDQA
YMWCSDVNFG

>ATE56195.1 chitin-binding protein [Actinosynnema pretiosum]
MQLRRRIAALATGALVAPLAVVALPSAQAFAHGYISSPPSRQAQCAQNTVSCGDIKWEPQSVEGPKGLRS
CNGGVSRFAELNDNNKGWRATSTGRTVTFNWTFTARHRTSNYEYYVNGSRVAVVDGGNQIPGAVVTHSVT
LPSSGRQTVLAIWNIGDTTNAFYSCVDVTAG

>ATE56397.1 cellulose-binding protein [Actinosynnema pretiosum]
MEFKRKLAAVLAGVGVTPFIVVLAAGSASAHGYISSPPSRQAFCAQGAIPCGNIKYEPQSVEGPKGLTSC
DAGLSQFSELSDDSRNWPTTSVGGKVTFNWTLTARHATATWQYFIGGQKIAEFNDGNKIPGATVSHSVDL
GGRTGKQKVLAVWNIGDTPMAFYNCVDLQVGGGGTTDPKPEPTTTSPKPPTTTQPPSSSSSAPKPTTTSQ
RPPSGGGEWAPNTPYKTGDQVTYSGATYKCIQGHTTLLGWEPSATPALWQRL

>ATE58136.1 cellulose-binding protein [Actinosynnema pretiosum]
MVSLLSGVAGAHGSTTDPPSRNYGCWQRWGSDFQNPTMAQRDPMCWQAWQRDTNAMWNWNGLYREGVAGN
HQAAIPDGQLCSAGRTENGRYAAMDVPGAWTAATKPRQFTLTVTDQAKHGADYLRVYVTKQGFNPLTTSP
RWSDLEQVASTGRYAPAGTYQVAVNAGSRTGRHIVYVIWQASHSDQSYYFCNDVIFQ

>ATL94752.1 N-acetylglucosamine-binding protein GbpA [Aeromonas sp. CU5]
MAANTHLSHAAAALALLVSGSALAHGYISQPESRNYLCKTGGNSQCGGVQWEPQSVEGPSGFPQSGPQDG
QIASAGSPRWSELNVQTSDRWTKRDVQAGPFAISWTFTANHVTRNWRYYLTKQDWNPNQPLTRASFDLNP
FCVIEGNMVQPPKQVTHQCNLPERTGYQVILGVWEVGDTANSFYNMIDAQFKDGNQPPLEWSQAGTIYPS
IDLTIGDKAVTRVFDAIGERHELQTVLTITSNEQGLKNNWTHALATKINAEQSQIRAGQQSANGEFNPIY
GMNPVYLKRGSNLERVEIDLLQLKPPVVDTVSVSGLASDYVLEDGKITLDFTVTAQGDLAVTNTLYDHGG
VAKGQSSADIKDSSHTFSMALEGLKAGHHQLVIKGMPKAGGEAIQQTMDLMFKEASSGGDYQFIFPNDIK
SYTAGTKVLQPKNGKVYQCKPFPYNGYCVQWATTATHYEPGVGSNWQDAWIELN

>ATL97385.1 N-acetylglucosamine-binding protein GbpA [Aeromonas sp. CA23]
MAAKIQLNHVAAALALLASGGVLAHGYISQPESRNYLCNTGGNSQCGAVQYEPQSVEGPSGFPQSGPQDG
QIASAGSSRWSELNAQTSDRWTRREVQAGPFAISWTFTANHVTRNWRYYLTKQDWNPNQPLTRAAFDLTP
FCVVDGNMVQPPKQVTHQCTLPERTGYQLILGVWEVGDTSNSFYNLIDANFKSGTQPPLNWSQGGTIYPS
TDLAAGDKARTLVFDANGVRPDLQTELTITTTEQGQKNNWAHALASKINAEQSQIRAGQQNADGQFNPVY
GQNPVYLKAGSALERVEVQLEQLQPPVGNDISVSGLESEYLLDNGKVTLNFTVTAQGDLAVTNTLYDHGG
VAKGQSSADIKDSSQSFTMPLTGLSAGHHQLVIEGKPKAGGEALQQTLDLMLKDPSAGDYQFSFPEGLKS
YTNGTKVLQPKNGKVYQCKPFPYSGWCTIWSSTTTQYEPGVGSNWQDAWTQVN

>ATO28608.1 chitin-binding protein [Bacillus atrophaeus]
MKGFIRGVVLTAVLGVGGTLFAGDVSAHGYIKEPASRAYMGSLEKQIIGWTAAAQKYGSVIDSPQSVEGP
KGFPSAGPPDGKIASANGGSGQIDFGLDRQTADYWVKQNIHGGLNTFTWHYTAPHATSKWHYYITKKGWN
PNKPLTRDEFELIGTVDHDGSKADTNLSHKIYVPTDRTGYHVILGVWDVADTSNAFYNVIDVNIK

>ATO81872.1 chitin-binding protein [Actinoplanes sp. SE50]
MKLARLVAAAVLAAAAGALFVPATAEAHGAIQVPGSRTWFCYQDGRNPTTGAIEPKNPACAAAVAKSGVT
SLYNWFAVLRSDGAGRVSGFIPDGQLCSGGTGGPYDFTGYNLARDDWPTTHLTAGATMEFHYNDWAKHPG
TFSLYITKDGYDPTRPLAWSDLEPTPFDTVTNPPADGGPGTDAGHYYWTGKLPSGKSGKHLIYSVWSRSD
STETFYGCSDVVFDGGNGQVTGIGTPPSSPPPSSPSASPSTPGGGTGSGCSAMYNVTSSWTGGFQAQVMV
HAGTTAVNGWHVSWTWPGGQTLASLWSGRATSTGSLVSVTNETWNGTIAAGDHTTFGFLGSGSAPATVPN
LTCTSGS

>ATO84390.1 chitin-binding protein [Actinoplanes sp. SE50]
MRLFVVLAAAATLTAAVPGTAAFAHGAPTTPISRSAACAGNGTKTSAAACKAAKAASGGFLGAFDNLRIA
DVNGNDRKAVPDGKLCSGGLDAYRGLDLPRDDFPSTAVRSGQKLAIAYRGTIPHQGQFRIFLSKPGYSPL
KRLTWDDLGSKPLAAFTDPAFSDGAYHMSVTLPQRTGKQMLYVVWQTSSTPDTYYSCSDLDFPAAPAVQR
STAAAPASPASPSSSASPATATPLAVASSAPALAAPSSPPAAAATAAPVLAAATDSTRVGHWLIFGAFGA
AVVAGAIALGSRRRRQR

>ATO84437.1 cellulose-binding protein [Actinoplanes sp. SE50]
MRRRFTLPALTVAAVAGSLFVAVTPAFAHGYISSPPSRQANCASGAVTGCGDIVYEPQSVEAPKGSTQCN
GGGSRFTVLNDNSKSWPAATVGQTVTFNWVLTARHSTATWEYFIGNTLLASFNDGGAQPGATKSHTVSMK
GFTGRQTVLARWNIADTVNAFYSCVDLNITGGSTTPTPTPTPTPTPTPTVSPSPTTPPPTSGTTTWAAGT
TYKAGDVVVYAGRSYQCRQAHTAINGWEPPNVPALWTAL

>ATO87461.1 cellulose-binding protein [Actinoplanes sp. SE50]
MRRKIAYPLAILGMAGSTLVITSPALAHGYVSSPPSRQAQCAAGTVADCGAIRFEPQSVEAPKGSRECNG
GKADYTVLTDDSRGWAATSVGTSVKFSWVLTARHRTASWVYYVDGTAVATFDDGNAIPEATVSHTVNLGR
FPGRHTVLAVWNIADTANAFYNCVDLNIGGGAPSTPAPTPTAAPTPTAAPTTAAPTTAPTATSAPASSAG
SGTKWAPGVSYKAGDVVTYQGVSYRCRQPHTSIHSWEPSGFTLALWLPL

>ATP08064.1 N-acetylglucosamine-binding protein GbpA [Aeromonas salmonicida subsp. pectinolytica 34mel]
MAAKIQLNHVAAALALLASGGVLAHGYISQPESRNYLCKTGGNSQCGAVQWEPQSVEGPSGFPQSGPQDG
QIASAGSPNWSELNAQTSDRWTRREVQAGPFAISWTFTANHVTRNWRYYLTKQDWNPNQPLTRAAFDLTP
FCVVDGNMVQPPKQVTHNCNLPERTGYQLILGVWEVGDTSNSFYNLIDANFKGGIQPPLSWSQGGTIYPS
TDLAAGDKARALVFDANGVRPDLQTELTITTTEQGQKNNWAHALASKINAEQSQIRAGQQNADNQFNPVY
GQNPVYLKAGSALERVEIQLEQLQPPVGNDISVSGLESEYLLDDGKVTLDFTITAQGDLTVTNTLYDHGG
VARGQSAADIKDSSQSFTMPLTGLSAGHHQLVIEAKPKAGGEALQQTLDLMLKDSAGGGDYQFTFPQGLT
SYTDGTKVLQPKNGKVYQCKPFPYRGWCSQWSASATQYEPGIGTNWQDAWIALN

>ATP91661.1 N-acetylglucosamine-binding protein GbpA [Aeromonas caviae]
MAANIRLTHLAAALALLASGGVLAHGYISQPEGRNYLCKTGGNSQCGAIQWEPQSLEAPSGFPDGGPADG
QIASAGHPQFGELNTQTLDRWTKREVQAGPFAISWTFTANHVTRNWRYYLTKQDWNPNQPLTRDAFDLNP
FCVIEGNMVQPPKQVTHQCTLPARTGYQVILGVWEVGDTANSFYNLIDARFKDGTQPPLTWSQGGTIYPS
IDLVAGDKARTRVFDANGERTDLQTELTIASTGQGQKNNWAHALASKINAEQSQIRAGQQGTDGQFNPVY
GQNPVYLKAGSNLQRVEIQLEQQQPPVENGISVSGLASDYPLDNGKLTLTFTVTAQGDLAITNTLYDHGG
VARGQSSADIKDGSQSFSMALTGLSAGHHQLVIEGKPKAGGDAVQQTLDLMFKDPASGGDYQFTFPDGLK
SYTAGTRVLQPKNGKVYQCKPFPYSGWCSQWASTATQYEPGVGSHWQEAWTAQ

>ATU96506.1 N-acetylglucosamine-binding protein GbpA [Aeromonas salmonicida]
MAAKIQLNHVAAALALLASGSVLAHGYISQPESRNYLCKTGGNSQCGAVQWEPQSVEGPSGFPQSGPADG
QIASAGSASWGELNAQTSDRWTRREVQAGPFAISWTFTANHVTRNWRYYLTKQDWNPNQPLTRAAFELTP
FCVVDGNMVQPPKQVTHNCNLPERTGYQLILGVWEVGDTSNSFYNLIDANFKGGTQPPLSWSQGGTIYPS
TDLAAGDKARALVFDANGVRPDLQTELTITTTEQGQKNNWAHALASKINAEQSQIRAGQQNADNQFNPVY
GQNPVYLKAGSALERVEIQLEQLQPPVGNDISVSGLESEYLLDDGKVTLDFTITAQGDLTVTNTLYDHGG
VARGQSAADIKDSSHSFTMPLTGLSAGHHQLVIEAKPKAGGEALQQTLDLMLKDSAGGGDYQFTFPQGLT
SYTDGTKVLQPKNGKVYQCKPFPYRGWCSQWSASATQYEPGIGTNWQDAWIALN

>ATY11426.1 chitin-binding protein [Amycolatopsis sp. AA4]
MKANRKLVAAAVGTAIAPVLVLLSPAGIASAHGYVNAPASRQAQCAQGVVSCGQIKWEPQSVEGPKGLHS
CSGGNAQFAELNDNNKGWKATPVGSSVAFTWKFTARHRTSNYEYWIGNDKIATVDGGGQQPPATVTHNVN
LKGHTGRQTVLAVWNIADTANAFYACIDLQVS

>ATY11687.1 cell wall protein [Amycolatopsis sp. AA4]
MKFSRSAAKVAILTAVLGTVSVFTAVPALAHGSMGNPISRIMQCFQEGPENPQSAACKAAVAVGDSWPLY
DWDEVNIGDASGRSREIIPDGKLCSAGRDKYKGLDLARDDWPATTLPGSGPYTFQYQLTAAHEGTFELYV
TKPGYDPTKPLKWSDLEDTPFYKQDNPPIAGNAYQLRANLPGGRSGRHLIYSIWQRHWPDSGEAFYSCSD
VIFP

>ATY14181.1 chitin-binding protein [Amycolatopsis sp. AA4]
MPRKRTMLAALGGAVLAPVLMLIGPGIASAHGYVNSPPSRQAQCADGTVSCGDIKWEPQSVEGPKGLQSC
SGGNDRFADLDDDSKGWKVTQVGSQVTFTWVFTARHRTSDYEYFIGGNQVASFSGDDQAPPETVSHQVDL
SGYPGQQKVLAVWNIADTGNAFYACIDLNVS

>ATY78955.1 N-acetylglucosamine-binding protein GbpA [Aeromonas veronii]
MAAKIQLNHIAAVLALLASGSALAHGYISQPESRNYLCKTGGNSQCGGVQWEPQSVEGPSGFPQSGPQDG
QIASAGSPRWSELNIQTSDRWTKREVQPGPFAISWTFTANHVTRNWRYYLTKQDWNPNQPLTRASFDLTP
FCVIDGNMVQPPKQVTHNCILPERTGYQLILGVWEVGDTSNSFYNIIDAKFKDGSQPPLEWSQAGTIYPS
IDLAAGDKAMTRVFDANGERPDLQTVLTITTAEQGQKNNWAHALAGKINAEQSLIRAGQQGADGQFNPVY
GMNPIYLKRNSELKRVEIDLQQQQPPVGDSISVSGLASDYVLDNGKATLDFTVTAQGDLAVTSTLYDHGG
VAKGESSADIKDSSHTFTMALEGLKAGHHQLVIKATPKAGGETIQQTMDLMFKEQSSGEYDFVFPNNIKS
YTAGTKVQQPKNGKVYQCKPFPYSGYCVQWATTATQFEPGVGSHWQEAWIELK

>ATY82669.1 N-acetylglucosamine-binding protein GbpA [Aeromonas veronii]
MAAKIQLNHIATVLALLASGSALAHGYISQPESRNYLCKTGGNSQCGGVQWEPQSVEGPSGFPQSGPQDG
QIASAGSPRWSELNIQTSDRWTKREVQPGPFAISWTFTANHVTRNWRYYLTKQDWNPNQPLTRASFDLTP
FCVIDGNMVQPPKQVTHNCVLPERTGYQVILGVWEVGDTSNSFYNIIDAKFKDGSQPPLEWSQAGTIYPS
IDLAAGDKAMTRVFDANGERPDLQTVLTITTAEQGQKNNWAHALASKINAEQSLIRAGQQGADGQFNPVY
GMNPVYLHRDSKLDRVEIDLQQLQPPVVDNISVSGLASDYVLDNGKATLDFTVTAQGDLAVTNTLYDHGG
VAKGESSADIKDSSHTFNMALEGLKAGHHQLVIKATPKAGGETIQQTMDLMFKEQSSGEYDFVFPNSLKS
YAAGTKVQQPKNGKVYQCKPFPYSGYCQQWTTTATQYEPGIGSHWQMAWDEVK

>AUA54731.1 hypothetical protein CVS48_01005 [Achromobacter spanius]
MAKFKLTLVGGLVLAVVSGSVLAHGTMSHPKARILHCYAGSQSEGCAAFKAQGGSVYDWREVWQKPGGEK
TVATTPGDRLCDGGTKASHRGLNALAQWPITTLKPDANGNVTLKWNHTVAHRTKSLQFFITKMPYDSTKP
LQFSDFEKFCEQRDFTPAAAGEGREQEYSCTLPAGKTGRHLIMSVWNTNHVGDGVTSGESYRACGDVNIE
GVSNVIKPSDIGALYSIGETKVGETLVWRLADPKRNGEYLEQLRVPLDENAVQGERWTQVLGNAVNGSSK
RVRVGQLGADGKTVTPIVGVDKSHVYSMDGNKYHFVVTKEAADIKPDPVVIPPASSITGPVNVQAGQKVT
LSGSASTGTDLKFSWTVPAGISAAVKDQPTLSFVAPALTKDQQYSFTLTTRNDKGTSDASHVVTVKGKPV
VDEGGNGGTGGNGGTGDTPPAYKAGTAYKAHERVTNLGKVYECKPWPYTNWCGQSPFHYEPGKGGYWTQA
WNLIK

>AUA54732.1 hypothetical protein CVS48_01010 [Achromobacter spanius]
MTKTTLRGTAAKLALPVAALTQAVLMAMAPTTVSAHGSVIDPPSREYGCNTHDTPWNNPKHSGCGKIANL
AGSWQSNAILGVKSNHKDHIRDGLLCAGGKESWKELDGNYEWPTTVITPDANGKAQFKYMQTAAHVSTYF
KTYISKDSYDPKRGLRWDDLELIGDTGFLPRPANNSITPLDVKIPAHFTGKRVIYSVWQRDPSDNAEGFY
ACSNVEVMPANVQWQASGVLQGGQVEAGSKMTLRVFDLSRSGDLESHSIIVKAGEEKAAQWMYALAKEVN
NKSSVIKVGKMQANGQVLPQQSDSDNQVYGLNKKVGFAIDQKAAEPVDPPPVVINAPTAQLTGPATANAG
ERVSLSAKGSNNGGGTLKFQWTAPAGITASALNQADLSFTAPALTQDKSYSFTVKVTNEKGSSSKTHSVL
VKKQAQTGGGTDGGNTGGTGGDNGGNDGGNGGQTGQYPAYKEGTTYAAGDKVTNGGKVYECKIWPVTAWC
SASPLHYAPGKGLAWQQAWDLVK

>AUI59280.1 cell wall protein [Amycolatopsis sp. BJA-103]
MKFSRSAVKVAILTAVLGTVSVFTAVPALAHGSMGNPISRIMQCFEEGPEDPQSAACKAAIEVGDSWPIY
DWDEVNIGDAGGRSREIIPDGKLCGAGRDKYKGLDLARDDWPATTMPGSGPYTFQYQLTAAHEGTFELYV
TKPGYDPTKPLKWSDLEDTPFYQQDNPPIVGNAYQLHANLPGGRTGRHLIYSIWQRHWPDSGEAFYTCSD
VIFT

>AUI62467.1 cellulose-binding protein [Amycolatopsis sp. BJA-103]
MTVKRKLVAAAAGAILAPIAIVAIPQVASAHGYVLTPPSRQANCAQGKVSGCGSIVYEPQSVEGPKGLRS
CNGGVPGFAQLNDESKSWPAASVGNSVTFNWKFTAYHRTTNYEYYIGGTKIADISGNNSAPKDPTSHTVS
LNGFSGRQKVLAIWNIADTPMAFYSCIDLQIGGGNPPTSTSNPPTTSNPPSTSNPPTSTSNPPAGGTWAT
GTAYAVGSTVTYGGASYRCQLAHTAIQGWEPPNTPALWSRQ

>AUI63839.1 chitin-binding protein [Amycolatopsis sp. BJA-103]
MSFKRRLLTLAAGAATVPAVLVAIPAGTASAHGYVSSPASRQAQCAQNTVSCGDIKWEPQSVEGPKGLMS
CSGGVGRFSDLNNDSKGWKVHSLGRTTTFRWTITARHRTSTWEYFVDGAKVATVNDNGAQPGATVTHSVN
LQQSGRHKILARWNVYDTANAFYACIDANIS

>AUS77393.1 cell wall protein [Actinoalloteichus sp. AHMU CJ021]
MVDRGRPARTAGSGRLTNADQSIKETKVKVKGKLRFFGLLAGLAGMFALAIPPQVALAHGGLTYPQTRTY
ACYVDGLAGGIGGDLDPTNPACADAIEMGGKNALWNWFGNLLPDAGGRHQEIIPDGRLCGPGDTYAAYNQ
ARTDWPTTTMPAGETVTIRYNAWAPHPGTWYQYVTKDGWDPTQPLKWSDLEPEPFDVVTDPPINGSGPHG
AEYTWSADLPDKSGRHIIYSIWQRSDSPEAFYNCSDVIFE

>AUS77399.1 cellulose-binding protein [Actinoalloteichus sp. AHMU CJ021]
MSVLAGRRLSPLARAVAAVAAAVMFMMVFSAGTASAHGSTIDPPSRNYGCWERWGHDFQNPEMATEDPMC
WQAWQHDTNAMWQWNGVYREGVGGDHEGAIPDGQLCSAGRTGGDRYAALDVPGEWHATPVANEFTVTVHD
QALHGADYYRVYVTKQGFDPTTDELGWGDLELAGQTGVVPPGEGTPSDDPALGGVSVSIDVEAPGRTGRH
IVYMIWQASHFDQTFYGCSDVVFG

>AUS80957.1 cell wall protein [Actinoalloteichus sp. AHMU CJ021]
MVGVALALLASTLTAGVAHAHGGMTAPATRTYVCFDEGPQTPSSDACRDAVAEGGTQPLWDWFAILIPDA
AGRHREIIPDGELCAAGTDKYAAYNAARPDWPATTLRSGADYNFRYAAWAPHPGTFELYVTKDGYDPTTP
LAWSDLEEEPFLVATDPPKEHTDGSWWDSYQMYGQLPEGKTGRHIIYSIWQRSDSPEAFYNCSDVVFQ

>AUS81741.1 chitin-binding protein [Actinoalloteichus sp. AHMU CJ021]
MRRAAGAALLGLLPLLGVTAFAGTAQGHGWTQNPASRQDHCASGAVTGCGEIQWEPQSVEGPKGFPASGP
ADGTICAGGNGRFSQLDDPRGAGWPTTPLTSGANHEFRWQISVSHATSSWRYFVTRDGWNPNQPLSRAQL
EPAPFLSLDYGGQRPPSVFAHSGTLPNKSGHHVILAVWDIADTGNAFYACSDVRFS

>AUT43398.1 N-acetylglucosamine-binding protein GbpA [Aeromonas sp. ASNIH5]
MAANIRLTHLAAALALLASGGVLAHGYISQPEGRNYLCKTGGNSQCGAIQWEPQSLEAPSGFPDGGPADG
QIASAGHPQFGELNTQTLDRWTKREVQAGPFAISWTFTANHVTRNWRYYLTKQDWNPNQPLTRDAFDLNP
FCVIDGNMVQPPKQVTHQCTLPPRTGYQVILGVWEVGDTANSFYNLIDARFKDGTQPPLTWSQGGTIYPS
IDLVAGDKARTRVFDANGERTDLQTELIIASAGQGQKNNWAHALASKINAEQSQIRAGQQGTDGQFNPVY
GQNPVYLKAGSNLQRVEIQLEQQQPPVENGISVSGLASDYTLDNGKLTLTFTVTAQGDLAITNTLYDHGG
VARGQNSADIKDGSQSFSMALTGLSAGHHQLVIEGKPKAGGDAVQQTLDLMFKDPASGGDYQFTFPDGLK
SYTAGTRVLQPKNGKVYQCKPFPYSGWCSQWASTATQYEPGIGSHWQEAWTAQ

>AUT46418.1 hypothetical protein C2U31_10705 [Achromobacter sp. AONIH1]
MRASLRNAVKMALPVAALTQAVLMAMAPTSANAHGSLIDPPSREYACNKFDTPWSNPKHSGCGKIASQSS
SWMSNAVGGVLDNHQDYIPDGLLCAGGKEDWKEIDGNYDWPTTVLTPGADGKLTFKYQQTAPHITKYFRT
YISKDSYDPKAGLRWSDLELIGDSGWLDRPGDDKITKLDVKIPAQYTGKRVIYTVWQRDPGDAKEGFYSC
SNVDVMPVDMQWKASGTLEGGQVETGSTMTLRVFDKVRGGDLESHSIIVSKGQEKPEQWQYVLSQKTNNA
SGIVRLGKLGADGKVVPQPVANGNEVYGLNKVYSFAVDQRGPEPVDPPTGIVPPTAKLTGPATAEGGATV
LLSGKNSNNGGGKLTYLWKLPAGITAPVNQADLSFVAPKLSQDKAYTFGLTVTNEKGSSSAEHTVTVKKQ
DQGGGGTGGGKYPAYKEGTAYKAGERVSNAGQDFECKPWPYTNWCGQSAQYYAPGTGLNWSEAWTAVK

>AUU22265.1 N-acetylglucosamine-binding protein GbpA [Aeromonas caviae]
MAANIRLTHLAAALTLLASGGVLAHGYISQPEGRNYLCKTGGNSQCGAIQWEPQSLEAPSGFPDGGPADG
QIASAGHPQFGELNTQTLDRWTKREVQAGPFAISWTFTANHVTRNWRYYLTKQDWNPNQPLTRDAFDLNP
FCVIEGNMVQPPKQVTHQCTLPPRTGYQVILGVWEVGDTANSFYNLIDARFKDGTQPPLTWSQGGTIYPS
IDLVAGDKARTRVFDANGERTDLQTELIIASAGQGQKNNWAHALASKINAEQSQIRAGQQGTDGQFNPVY
GQNPVYLKAGSNLQRVEIQLEQQQPPVENGISVSGLASDYPLDNGKLTLMFTVTAQGDLAITNTLYDHGG
VARGQSSADIKDGSQSFSMALTGLSAGHHQLVIEGKPKAGGDAVQQTLDLMFKDPASGGDYQFTFPDGLK
SYTAGTRVLQPKNGKVYQCKPFPYSGWCSQWASTATQYEPGVGSHWQEAWTAQ

>AUV17485.1 N-acetylglucosamine-binding protein GbpA [Aeromonas sp. ASNIH7]
MAANIRLTHLAAALALLASGGVLAHGYISQPEGRNYLCKTGGNSQCGAIQWEPQSLEAPSGFPDGGPADG
QIASAGHPQFGELNTQTLDRWTKREVQAGPFAISWTFTANHVTRNWRYYLTKQDWNPNQPLTRDAFDLNP
FCVIEGNMVQPPKQVTHQCTLPPRTGYQVILGVWEVGDTANSFYNLIDARFKDGTQPPLTWNQGGTIYPS
IDLVAGDKARTRVFDANGERTDLQTELTIASTEQGQKNNWAHALASKINAEQSQIRAGQQGTDGQFNPVY
GQNPVYLKAGSNLQRVEIQLEQQQPPVENGISVSGLASDYTLDNGKLTLTFTVTAQGDLAITNTLYDHGG
VARGQSSADIKDGSQSFSMALTGLSAGHHQLVIEGKPKAGGDAVQQTLDLMFKDPASGGDYQFTFPDGLK
SYTAGTRVLQPKNGKVYQCKPFPYSGWCSQWASTATQYEPGVGSHWQEAWTAQ

>AUV14020.1 N-acetylglucosamine-binding protein GbpA [Aeromonas sp. ASNIH3]
MAANIRLTHLAAALALLASGGVLAHGYISQPEGRNYLCKTGGNSQCGAIQWEPQSLEAPSGFPDGGPADG
QIASAGHPQFGELNTQTLDRWTKREVQAGLFAISWTFTANHVTRNWRYYLTKQDWNPNQPLTRDAFDLNP
FCVIDGNMVQPPKQVTHQCTLPPRTGYQVILGVWEVGDTANSFYNLIDARFKDGTQPPLTWSQGGTIYPS
IDLVAGDKARTRVFDANGERTDLQTELTIASAGQGQKNNWAHALASKINAEQSQIRAGQQGTDGQFNPVY
GQNPVYLKAGSNLQRVEIQLEQQQPPVENGISVSGLASDYTLDNGKLTLMFTVTAQGDLAITNTLYDHGG
VARGQSSADIKDGSQSFSMALTGLSAGHHQLVIEGKPKAGGDAVQQTLDLMFKDPASGGDYQFTFPDGLK
SYTAGTRVLQPKNGKVYQCKPFPYSGWCSQWASTATQYEPGVGSHWQEAWTAQ

>AUY10515.1 N-acetylglucosamine-binding protein GbpA [Aeromonas sp. ASNIH2]
MAANIRLTHLAAALALLASGGVLAHGYISQPEGRNYLCKTGGNSQCGAIQWEPQSLEAPSGFPDGGPADG
QIASAGHPQFGELNTQTLDRWTKREVQAGPFAISWTFTANHVTRNWRYYLTKQDWNPNQPLTRDAFDLNP
FCVIEGNMVQPPKQVTHQCTLPPRTGYQVILGVWEVGDTANSFYNLIDARFKDGTQPPLTWSQGGTIYPS
IDLVAGDKARTRVFDANGERTDLQTELTIASSGQGQKNNWAHALASKINAEQSQIRAGQQGTDGQFNPVY
GQNPVYLKAGSNLQRVEIQLEQQQPPVENGISVSGLASDYTLDNGKLTLTFTVTAQGDLAITNTLYDHGG
VARGQSSADIKDGSQSFSMALTGLSAGHHQLVIEGKPKAGGDAVQQTLDLMFKDPASGGDYQFTFPDGLK
SYTTGTRVLQPKNGKVYQCKPFPYSGWCSQWASTATQYEPGVGSHWQEAWTAQ

>AUZ77698.1 N-acetylglucosamine-binding protein GbpA [Aeromonas sp. ASNIH4]
MLRGTPPANLTAHICRTEECMAAKIQLNHVAATLALLVSGSVLAHGYISQPESRNYLCKTGGNSQCGAVQ
WEPQSVEGPSGFPQAGPPDGQIASAGSASWRELNAQTSDRWTRREVQAGPFAISWTFTANHVTRNWRYYL
TKQDWNPNQPLTRAAFELTPFCVVDGNMTQPPKQVTHQCNLPQRTGYQVILGVWEVGDTSNSFYNVIDAN
FKGGTQPPLAWSQGGTIYPSTELAVGDKARTLVFDANGVRPDLQTELTIASPEQGQKNNWTHALASKINA
EQSQIRAGQQSGEGQFNPVYGQNPVYFKAGSALERVEIQLEQQQPPVSNGVSVSGLESDYLLDEGKLTLN
FTVAAEGDLTVTNTLYDHGGAAKGQTSADIKDSTHSFTMPLTGLSAGHHQLVIEGKPKAGGDAVQQTLDL
MLKDPAAGGDYQFTFPDGLKSYTDGTKVLQPKNGKVYQCKPFPYRGWCSQWSASATQYEPGVGTNWQDAW
IQVN

>AUZ78921.1 N-acetylglucosamine-binding protein GbpA [Aeromonas sp. ASNIH1]
MAANIRLTHLAAALALLASGGVLAHGYISQPEGRNYLCKTGGNSQCGAIQWEPQSLEAPSGFPDGGPADG
QIASAGHPQFGELNTQTLDRWTKREVQAGPFAISWTFTANHVTRNWRYYLTKQDWNPNQPLTRDAFDLNP
FCVIDGNMVQPPKQVTHQCTLPPRTGYQVILGVWEIGDTANSFYNLIDARFKDGTQPPLTWSQGGTIYPS
IDLVAGDKARTRVFDANGERTDLQTELTIASAGQGQKNNWAHALASKINAEQSQIRAGQQGTDGQFNPVY
GQNPVYLKAGSNLQRVEIQLEQQQPPVENGISVSGLASDYPLDNGKLTLTFTVTAQGDLAITNTLYDHGG
VARGQSSADIKDGSQSFSMALTGLSAGHHQLVIEGKPKAGGDAVQQTLDLMFKDPASGGDYQFTFPDGLK
SYTAGTRVLQPKNGKVYQYKPFPYSGWCSQWASTATQYEPGVGTNWQDAWIQVN

>AVP86934.1 N-acetylglucosamine-binding protein GbpA [Aeromonas hydrophila]
MLRGTPPANLTAHICRTEECMAAKIQLNHVAATLALLVSGSVLAHGYISQPESRNYLCKTGGNSQCGAVQ
WEPQSVEGPSGFPQAGPPDGQIASAGSASWRELNAQTSDRWTRREVQAGPFAISWTFTANHVTRNWRYYL
TKQDWNPNQPLTRAAFELTPFCVVDGNMTQPPKQVTHQCNLPQRTGYQVILGVWEVGDTSNSFYNVIDAN
FKGGTQPPLTWSQGGTIYPSTELAVGDKARTLVFDANGVRPDLQTELTIANPEQGQKNNWTHALATKINA
EQSQIRAGQQSGEGQFNPVYGQNPVYFKAGSALERVEIQLEQQQPPVSNGVSVSGLESDYLLDEGKLTLN
FTVAAEGDLTVTNTLYDHGGAAKGQTSADIKDSTHSFTMPLTGLSAGHHQLVIEGKPKAGGDAVQQTLDL
MLKDPAAGGDYQFTFPDGLKSYTDGTKVLQPKNGKVYQCKPFPYRGWCSQWSASATQYEPGVGTNWQDAW
IQVN

>AVP91920.1 N-acetylglucosamine-binding protein GbpA [Aeromonas rivipollensis]
MAAKIQLNHVAAALALLASGGVLAHGYISQPEGRNYLCKTGGNSQCGAIQWEPQSLEAPSGFPDGGPADG
QIASAGHPQFGELNAQTSDRWTKRNVQAGPFAISWTFTANHVTRNWRYYLTKQDWNPNQPLTRDAFDLNP
FCVIDGNMVQPPKQVTHQCTLPARTGYQVILGVWEVGDTANSFYNLIDARFDGGTQPPLTWSQGGTIYPS
IDLAAGDKAKTRVFDASGERADLQTVLTIASAEQGQKNNWAHALAGKINAEQTQIRAGQQGADGQFNPVY
GQNPIYLKAGSNLQRVEIQLEQQQPPVGNSINVSGLASDYQLDNGKVTLSFTVTAQGDLAVTNTLYDHGG
VAKGQSGADIKDSSQSFTMEATGLSAGHHQLVIEGKPKVGGEVVQQTLDLMFKDPAGGDYQFSFPEGLKS
YTAGTRVLQPKNGKIYQCKPFPYSGWCSQWSSTATQYEPGIGSHWQEAWIAQ

>BBD50545.1 gp50 spindlin [Antheraea yamamai nucleopolyhedrovirus]
MYKLGVILFALFFAPAVRAHGYLSVPVARQYKCFRDGRFWWPNNGDDMPDPYNGDDIPDVACRNAYKAVY
YKYRAMDVPSGEAALAAQYMFQQYTEYAALAGPNYRDFEMVKRDVVPHTLCGAASNDRAAPFGDKSGMDE
PFYNWRPDVLYMNRYQNAYSMDVHFCPTAIHEPSYFEVFITKPTWDRRNPITWYDLEYIGGNNSALVPNP
GDPLCASNQVYSIPVSVPYRSGQFVMYVRWQRIDPVGEGFYNCADLVFETEDDECHYARATKAVRNQYQD
HCNDAEAVGAGNDESCVRTRRRNYYNLQSQHERNMHEHKHGYQCNQRGGKDRGKWNSLSENIKAAAMANK
TSIFICLFCSLFCN

>BBD50850.1 gp50 spindlin [Antheraea proylei nucleopolyhedrovirus]
MYKLGVILFALFFAPAVRAHGYLSVPVARQYKCFRDGRFWWPNNSDDMPDPNNGDDIPDVACRNAYKAVY
YKYRAMDVPSGEAALAAQYMFQQYTEYAALAGPNYRDFEMVKRDVVPHTLCGAASNDRAAPFGDKSGMDE
PFYNWRPDVLYMNRYQNAYSMDVHFCPTAIHEPSYFEVFITKPTWDRRNPITWYDLEYIGGNNSALVPNP
GDPLCASNQVYSIPVSVPYRSGQFVMYVRWQRIDPVGEGFYNCADLVFETEDDECHYARATKAVRNQYQD
HCNDAEAVGAGNDESCVRTRRRNYYNLQSQHERNMHEHKHGYQCNHRGGKDRGKWNSLSENIKAAAMANK
TSIFICLFCSLFCN

>BBD51004.1 gp50 spindlin [Antheraea pernyi nucleopolyhedrovirus]
MYKLGVILFALFFAPAVRAHGYLSVPVARQYKCFRDGRFWWPNNGDDMPDPYNGDDIPDVACRNAYKAVY
YKYRAMDVPSGEAALAAQYMFQQYTEYAALAGPNYRDFEMVKRDVVPHTLCGAASNDRAAPFGDKSGMDE
PFYNWRPDVLYMNRYQNAYSMDVHFCPTAIHEPSYFEVFITKPTWDRRNPITWYDLEYIGGNNSALVPNP
GDPLCASNQVYSIPVSVPYRSGQFVMYVRWQRIDPVGEGFYNCADLVFETEDDECHYARATKAVRNQYQD
HCNDAEAVGAGNDESCVRTRRRNYYNLQSQHERNMHEHKHGYQCNHRGGKDRGKWNSLSENIKAAAMANK
TSIFICLFCSLFCN

>AWA08100.1 N-acetylglucosamine-binding protein GbpA [Aeromonas hydrophila subsp. hydrophila]
MLRGTPPANLTAHICRTEECMAAKIQLNHVAATLALLVSGSVLAHGYISQPESRNYLCKTGGNSQCGAVQ
WEPQSVEGPSGFPQAGPPDGQIASAGSASWRELNAQTSDRWTRREVQAGPFAISWTFTANHVTRNWRYYL
TKQDWNPNQPLTRAAFELTPFCVVNGNMTQPPKQVTHQCNLPQRTGYQVILGVWEVGDTSNSFYNVIDAN
FKGGTQPPLAWSQGGTIYPSTELAVGDKARTLVFDANGVRPDLQTELTIASPEQGQKNNWTHALASKINA
EQSQIRAGQQSGEGQFNPVYGQNPVYFKAGSALERVEIQLEQQQPPVSNGVSVSGLESDYLLDEGKLTLN
FTVAAEGDLTVTNTLYDHGGAAKGQTSADIKDSTHSFTMPLTGLSAGHHQLVIEGKPKAGGDAVQQTLDL
MLKDPAAGGDYQFTFPDGLKSYTDGTKVLQPKNGKVYQCKPFPYRGWCSQWSASATQYEPGVGTNWQDAW
IQVN

>AWM44260.1 chitin-binding protein [Bacillus amyloliquefaciens]
MKGLVKAAVLTVTLGIGGAFYSSDASAHGYIKEPVSRAYMGALEKQTLGWTAAAQKYGSVIDNPQSVEGP
KGFPAAGPPDGRIASANGGSGQIDFGLDKQTADYWVKQNIRGGFNTFTWYYTAPHATSKWHYYITKKNWN
PNKPLSRDEFELIGTVNHDGSKADTNLTHKIFVPTDRSGYHVILGVWDVADTSNAFYNVIDVNLTQ

>AWM48084.1 chitin-binding protein [Bacillus amyloliquefaciens]
MKGLVKAAVLTVTLGIGGAFYSSDASAHGYIKEPVSRAYMGALEKQTLGWTAAAQKYGSVIDNPQSVEGP
KGFPAAGPPDGRIASANGGSGQIDFGLDKQTADYWVKQNIRGGFNTFTWYYTAPHATSKWHYYITKKNWN
PNKPLSRDEFELIGTVNHDGSKADTNLTHKIFVPTDRSGYHVILGVWDVADTSNAFYNVIDVNLTQ

>AWM51818.1 chitin-binding protein [Bacillus amyloliquefaciens]
MKGLVKAAVLTVTLGIGGAFYSSDASAHGYIKEPVSRAYMGALEKQTLGWTAAAQKYGSVIDNPQSVEGP
KGFPAAGPPDGRIASANGGSGQIDFGLDKQTADYWVKQNIRGGFNTFTWYYTAPHATSKWHYYITKKNWN
PNKPLSRDEFELIGTVNHDGSKADTNLTHKIFVPTDRSGYHVILGVWDVADTSNAFYNVIDVNLTQ

>AWU53570.1 chitin-binding protein [Bacillus anthracis]
MNNRLLKQLQNMKMNKKSLGAVALTAGIIGTTLIPQNTYAHGFVEKPGSRSALCSPTYGALNVNCGSVMY
EPQSLEAPKGFPQGGPVDGQIASAGGKFGGILDQQTADRWFKNTITGGENTFTWKYTAPHLTSKWHYYIT
KKGWNPNKALTRADFEPIGTVQHDGSAASNHLTHKINVPTDRSGYHVILAVWDVADTANAFYNVIDVTLI
NDVKPDTEAPSIPNGIQAQKVTANSIELAWTASTDNVGVKGYQIFRNGEMIDTVPGTHFIDKKLQPSTEY
SYTVKAIDAAGNASKESAKLTVKTTVEAPDTEAPTQPKGLHSMGTTTSSVDLMWSPSDDNIGVGHYDIYR
ETEGSMKKIATSNTTSYMDKNLLPNTTYKYVVKAVDVAGNESVQSDIFTITTKTEGVSYEEWDAKKAYEK
GDKVLHEGKVYEAVQSYKGNGDPNWIYALSLWKTV

>AWU53602.1 chitin-binding protein [Bacillus anthracis]
MKTKGLQKVKKVILSGGILLTGLLTFGFSEKASAHGYVESPASRSYLCKQGVNVNCGPIQYEPQSVEGIG
GFPQLGPSDGQIAGAGHFPALDVQTVDRWKKVTLNGGTNTFKWKLTAPHSTKEWKYYITKKDWNPNKPLS
RSDLDLVPFYVKNDGGARPGTSVTHEANVPTDRNGYHLILAVWEIADTGNAFYQVIDVNLVNNGLASNNV
LNHVVQVPTLF

>SQH61018.1 N-acetylglucosamine-binding protein A [Aeromonas caviae]
MAANIRLTHLAAALALLASGGVLAHGYISQPEGRNYLCKTGGNSQCGAIQWEPQSLEAPSGFPDGGPADG
QIASAGHPQFGELNTQTLDRWTKREVQAGPFAISWTFTANHVTRNWRYYLTKQDWNPNQPLTRDAFDLNP
FCVIEGNMVQPPKQVTHQCTLPPRTGYQVILGVWEVGDTANSFYNLIDARFKDGTQPPLTWSQGGTIYPS
IDLVAGDKARTRVFDANGERTDLQTELIIASAGQGQKNNWAHALASKINAEQSQIRAGQQGTDGQFNPVY
GQNPVYLKAGSNLQRVEIQLEQQQPPVENGISVSGLASDYPLDNGKLTLTFTVTAQGDLAITNTLYDHGG
VARGQSSADIKDGSQSFSMALTGLSAGHHQLVIEGKPKAGGDAVQQTLDLMFKDPASGGDYQFTFPDGLK
SYTAGTRVLQPKNGKVYQCKPFPYSGWCSQWASTATQYEPGVGSHWQEAWTAQ

>AXB01211.1 N-acetylglucosamine-binding protein GbpA [Aeromonas caviae]
MAANIRLTHLAAALTLLASGGVLAHGYISQPEGRNYLCKTGGNSQCGAIQWEPQSLEAPSGFPDGGPADG
QIASAGHPQFGELNTQTLDRWTKREVQAGPFAISWTFTANHVTRNWRYYLTKQDWNPNQPLTRDAFDLNP
FCVIEGNMVQPPKQVTHQCTLPARTGYQVILGVWEVGDTANSFYNLIDARFKDGTQPPLTWSQGGTIYPS
IDLVAGDKARTRVFDANGERTDLQTELIIASAGQGQKNNWAHALASKINAEQSQIRAGQQGTDGQFNPVY
GQNPVYLKAGSNLQRVEIQLEQQQPPVENGISVSGLASDYPLDNGKLTLMFTVTAQGDLAITNTLYDHGG
VARGQSSADIKDGSQSFSMALTGLSAGHHQLVIEGKPKAGGDAVQQTLDLMFKDPASGGDYQFTFPDGLK
SYTAGTRVLQPKNGKVYQCKPFPYSGWCSQWASTATQYEPGVGSHWQEAWTAQ

>AXB04445.1 N-acetylglucosamine-binding protein GbpA [Aeromonas caviae]
MAANIRLTHLAAALALLASGGVLAHGYISQPEGRNYLCKTGGNSQCGAIQWEPQSLEAPSGFPDGGPADG
QIASAGHPQFGELNTQTLDRWTKREVQAGPFAISWTFTANHVTRNWRYYLTKQDWNPNQPLTRDAFDLNP
FCVIEGNMVQPPKQVTHQCTLPARTGYQVILGVWEVGDTANSFYNLIDARFKDGTQPPLTWSQGGTIYPS
INLVAGDKARTRVFDANGERTDLQTELTIASAGQGQKNNWAHALASKINAEQSQIRAGQQGTDGQFNPVY
GQNPVYLKAGSNLQRVEIQLEQQQPPVENGISVSGLASDYTLDNGKLTLTFTVTAQGDLAITNTLYDHGG
VARGQSSADIKDGSQSFSMALTGLSAGHHQLVIEGKPKAGGDAVQQTLDLMFKDPASGGDYQFTFPDGLK
SYTAGTRVLQPKNGKVYQCKPFPYSGWCSQWASTATQYEPGVGSHWQEAWTAQ

>AXB10655.1 N-acetylglucosamine-binding protein GbpA [Aeromonas caviae]
MAANIRLTHLAAALALLASGGVLAHGYISQPEGRNYLCKTGGNSQCGAIQWEPQSLEAPSGFPDGGPADG
QIASAGHPQFGELNTQTLDRWTKREVQAGPFAISWTFTANHVTRNWRYYLTKQDWNPNQPLTRDAFDLNP
FCVIEGNMVQPPKQVTHQCTLPARTGYQVILGVWEVGDTANSFYNLIDARFKDGTQPPLTWSQGGTIYPS
INLVAGDKARTRVFDANGERTDLQTELTIASAGQGQKNNWAHALASKINAEQSQIRAGQQGTDGQFNPVY
GQNPVYLKAGSNLQRVEIQLEQQQPPVENGISVSGLASDYTLDNGKLTLTFTVTAQGDLAITNTLYDHGG
VARGQSSADIKDGSQSFSMALTGLSAGHHQLVIEGKPKAGGDAVQQTLDLMFKDPASGGDYQFTFPDGLK
SYTAGTRVLQPKNGKVYQCKPFPYSGWCSQWASTATQYEPGVGSHWQEAWTAQ

>AXB41639.1 cellulose-binding protein [Amycolatopsis albispora]
MRMRSTSRSTLRRRSLFALVGVLAAMIAWVPTASAHGTIVGPPTRAYQCWQKWGSQHTNPEMQQQDPMCW
QAFQANADTMWNWMSALRDGLGGNFQGATPDGQLCSNALSRNNSLNNPGAWKTTNVGSNFTMHLYDQASH
GADFFRVYVSKNGFDPKTQRLGWGDLDFITQTGRFAPAKDITFNVQTSGYTGHHVVFTIWQASHLDQTYM
WCSDVNFG

>AXB42124.1 chitin-binding protein [Amycolatopsis albispora]
MTAKRKLLAAALGAALAPVALVAIPAGTASAHGYVNSPASRQAQCAQGVVECGAIKYEPQSVEGPKGLRE
CNGGVPQFAELNDNSKPWQAAEVGRTVDFTWTFTARHRTANYEYYVGGQKVADIDGGGQQPPATVTHQVN
LPNSGRQTVLAIWNVADTANAFYACIDLQVS

>AXB42216.1 chitin-binding protein [Amycolatopsis albispora]
MTKKRAGTALAAATALVAGLLTMVLGAPGASAHGALMKAGSRTFLCWQDGLTPQGNIVPVNPACSAAVNQ
SGANSLYNWFSVLRSDGAGRTRGFIPDGQLCSGGNPSFAGFNGTGNWPLTHLTSGANFNFSYNAWAAHPG
WFYLYVTKNGWNPDAPLRWDDLEEQPFLTVDHPQVTGAVGSVEGQYKWSGALPSGKSGRHIIYSVWKRSD
SAETFYGCSDVTFDGGNGEVTGVKDATGSPGGPGTPAGSCTAEYAVTSTWNGGHQAEVTVKNAGTAPLSG
WRANWTLPTGQTINSVWNGTQTQSGDQVTVRNVDWNAALAAGGTTKFGLSVNSPGSAPAVPAITCQSP

>AXB42223.1 cellulose-binding protein [Amycolatopsis albispora]
MSTRFRAAALASATALLLAGAAGVAAAHGSATDPPSRNYGCWDRWGDDFQNPAMATEDPMCWQAWQANPN
AMWNWNGLYRENLNGDHQGNIPDGTLCSGGHAEGGRYDALDAVGDWTAADKPNDFSVTVHDQALHGGDYY
RVYITKQGFDPLTEPLGWGDLELVKEVGKTAPATNTVIDVDAGSRSGRHIVYTIWQASHLDQSYYFCSDV
NFTG

>AXB45965.1 chitin-binding protein [Amycolatopsis albispora]
MAKKILGRIAAIAAGCVALPVVLAGVAQGHGYTTNAPSRAYLCKTGAVTNCGPIQWEPQSVEGPKGFPAA
GPANGKICAGGLGQFAQLDDPRGGNWPAKQVSSGSNMTFSWTLTAAHATTSFRYFITKNGWNPAAPLTRD
QLESQPFYSVPFGGQRPGWTVTHTGKLPAKSGRHLILAVWDIADTGNAFYQCADVQF

>AXO93444.1 chitin-binding protein [Bacillus anthracis]
MKNQFLKQLQNMKMNKKSLGAVALTAGIIGTTLIPQNAYAHGFVEKPSSRSALCSPTYGALNVNCGSVMY
EPQSLEAPKGFPQGGPVDGQIASAGGKFGGILDQQTADRWFKNTITGGENTFTWKYTAPHLTSKWHYYIT
KKGWDSNKALTRADLEPIGTVQHDGSAASNHLTHKINVPTDRSGYHVILAVWDVADTANAFYNVIDVNLI
NDVKPDTEAPSIPNRIQAQKVTANSIELAWNASTDNVGVKGYQIFRNGEMIDTVPGTHFIDKKLQPSTEY
SYTVKAIDAAGNVSKESATLIVKTTVEAPDTEAPTQPKGLHSMGTTASSVDLMWSPSDDNIGVDHYDIYR
ETKGSMEKIATSNTTSYMDKYLLSNTTYKYVVKAVDVAGNESVQSDIFTITTKTENASYEEWDAKKAYEK
GDRVLHEGKVYEAVQSYKGNGDPNWIYALSLWKTV

>AXO93468.1 chitin-binding protein [Bacillus anthracis]
MKTKGLQKVKKVILSGGILLTGLLTFGFSEKASAHGYVESPASRSYLCKQGVNVNCGPIQYEPQSVEGIG
GFPQLGPSDGQIAGAGHFPALDVQTVDRWKKVTLNGGTNTFKWKLTAPHSTKEWKYYITKKDWNPNKPLS
RSDLDLVPFYVKNDGGARPGTSVTHEANVPTDRNGYHLILAVWEIADTGNAFYQVIDVNLVNNGLASNNV
LNHVVQVPTLF

>AXO98810.1 chitin-binding protein [Bacillus anthracis]
MNNRLLKQLQNMKMNKKSLGAVALTAGIIGTTLIPQNTYAHGFVEKPGSRSALCSPTYGALNVNCGSVMY
EPQSLEAPKGFPQGGPVDGQIASAGGKFGGILDQQTANRWFKNTITGGENTFTWKYTAPHLTSKWHYYIT
KKGWNPNKALTRADFEPIGTVQHDGSAASNHLTHKINVPTDRSGYHVILAVWDVADTANAFYNVIDVNLI
NDVKPDTEAPSIPNRIQAQKVTANSIELAWNASTDNVGVKGYQIFRNGEMIDTVTGPHFIDKKLQPSTEY
SYTVKAIDAAGNVSKESATLTVKTTVEAPDTEAPTQPKGLHSMGTTASSVDLMWSPSDDNIGIDHYDIYR
ETEGSMKKIATSNTTSYMDKHLLSNTTYKYVVKAIDVAGNESIQSDIFTITTKIENASYGEWDAKKAYEK
GDRVLHEGKVYEAVQSYKGNGDPNWIYALSLWKTV

>AXO98840.1 chitin-binding protein [Bacillus anthracis]
MKTKGLQKVKKVILSGGILLTGLLTFGFSEKASAHGYVESPASRSYLCKQGVNVNCGPIQYEPQSVEGIG
GFPQLGPSDGQIAGAGHFPALDVQTVDRWKKVTLNGGTNTFKWKLTAPHSTKEWKYYITKNDWNPNKPLS
RSDLDLVPFYVKNDGGARPGTSVTHEANVPTDRNGYHLILAVWEIADTGNAFYQVIDVNLVNNGLASNNV
LNHVVQVPTLF

>BBB72935.1 GlcNAc-binding protein A [Bacillus anthracis]
MNNRLLKQLQNMKMNKKSLGAVALTAGIIGTTLIPQNTYAHGFVEKPGSRSALCSPTYGALNVNCGSVMY
EPQSLEAPKGFPQGGPVDGQIASAGGKFGGILDQQTADRWFKNTITGGENTFTWKYTAPHLTSKWHYYIT
KKGWNPNKALTRADFEPIGTVQHDGSAASNHLTHKINVPTDRSGYHVILAVWDVADTANAFYNVIDVTLI
NDVKPDTEAPSIPNGIQAQKVTANSIELAWTASTDNVGVKGYQIFRNGEMIDTVPGTHFIDKKLQPSTEY
SYTVKAIDAAGNASKESAKLTVKTTVEAPDTEAPTQPKGLHSMGTTTSSVDLMWSPSDDNIGVGHYDIYR
ETEGSMKKIATSNTTSYMDKNLLPNTTYKYVVKAVDVAGNESVQSDIFTITTKTEGVSYEEWDAKKAYEK
GDKVLHEGKVYEAVQSYKGNGDPNWIYALSLWKTV

>BBB72966.1 GlcNAc-binding protein A [Bacillus anthracis]
MKTKGLQKVKKVILSGGILLTGLLTFGFSEKASAHGYVESPASRSYLCKQGVNVNCGPIQYEPQSVEGIG
GFPQLGPSDGQIAGAGHFPALDVQTVDRWKKVTLNGGTNTFKWKLTAPHSTKEWKYYITKKDWNPNKPLS
RSDLDLVPFYVKNDGGARPGTSVTHEANVPTDRNGYHLILAVWEIADTGNAFYQVIDVNLVNNGLASNNV
LNHVVQVPTLF

>AXT58624.1 PKD domain-containing protein [Aquimarina sp. AD1]
MISYLRKWSTPLLLCVAFIFPSLQTIFPHGTVTSPPSRVWICFQENPESPDSPACIDAVAMYGTQALYDW
NEVARMDANGMHQAIIADGNLASAGRPDKYGGLDQVRGDWVTTPVTPGPFTVTWTNSAPHQTLYYRVYIT
KASWTPDQPLTWDNLELLVETEPREASATDNIDVVLPARTGKHVIYSIWQRSLTEEAFYSTSDVDFGLTT
EPQPPVALFTSDNGPCGGPDVEFDASDSFDPNGDTLTYSWDFGDGTTAEGITVSHSYTNLDSATVTLTVS
DGVFSSGVVQTIDLVIDTDCEEIICPFDTPRASPLPSVNSSYSNIYVLGDNGPNLDNIANCSINWDLGNN
GLYQFSFSTNNGIPNWYNDLIEISTQNFNAPGSQLTIAGSSFVGLDGSYYVTLDGDNLVLVSTTGDFTIY
CSNSDIAPQCGDIIDPINTAPIAMLTATPTTGVTPLDVVLDASGSTDADNDILTYSIDYGDGTLGSDAIS
THTYTTGDYIATVTVSDGNGGTDTASVMITVTDDIIDPPTGDCSFGAPIETSLVSINTSYDNVYVLGTSG
PDLSNINLFTLNWNLTNNGLYQFSFNLDIAPWYIDFSDAVQNFNQPNPQISLVGTGIPGLDGDYFVTTDQ
RNFVLVAKDYTIYFSDSTTAPVCETAINRENEIENTLFEMFPNPATGSVSIKNTTDLKNSIIMISDLSGK
KLKSVRVPTSTTEMIIDISGIKSGLYLVNILYNSGGKRSLKLVIN

>AXT49687.1 PKD domain-containing protein [Aquimarina sp. BL5]
MKNSNSKTSILGQILSYLKKSAAPLLIGVAFIFPSLQAIFPHGSVTSPPSRVWGCFQENPESPDSPACID
AVALYGTQALYDWNEVARMDANGMHREIIPDGQLASAGRPDKYGGLDQVRDDWITTPVTPGPFTVTWTNT
APHQTLYFDVYITKADWTPDQPLTWDSLELLVRTGPREASAIDNIDVVLPARTGKHVIYSIWQRSLSEEA
FYSTSDVDFGQTTEPKPPVALFASDNGRCGGPDVEFDASDSFDPNGDTLTYSWDFGDGTTAEGVTVSHSY
ANQDSAIVTLTVSDGVFSSGVVQTIDLIVDTACEEIICPFDTPRATPLPSVNNSYSNIYVIGDRGPNLDN
IADCSINWDLGNNGLYQFSFSTNNGIPNWYNDLIAVSTQNFDAAASQITIAGSSFVGLDGSYYVTLDGDN
LALVSTTGDFTIYCSNSDIAPLCAGDTNPVNTAPVAALTATPTTGVTPLDVVLDASGSTDADNDTLTYSI
DYGDGTSGTGAISTHTYTTGDYTATVTVSDGNGGTDTASVMITVTDDIIIDPPTGDCTFGAPTETSLVNI
NTSYDNIYVLGTGGPNMDSVTLFTLNWNLANNGLYQFSFNLNVAPWYVDFSDATQNFNETNPQISLNGTG
IPGLDGDYYVTIDERNFVLVAKDYSIYFSNSTTAPICETAVNRVNDIQSTSFEIFPNPATTSVSIQNTTD
LKNSFITISDLSGKQLKSLRVPTSTTNMTIDISGIKSGLYLVRIIDRSGNKRSLKLFIN

>AXT49690.1 T9SS C-terminal target domain-containing protein [Aquimarina sp. BL5]
MKNKFLKAQIFICLFLVATPIQYILSHGTVTYPPSRVWNCFQEGPESPDSPACEDAIIGWGTQAFYDWNE
VARMDAGGMHQAIISDGNLASAGRPDKYGGLDQVRNDWVATSVTPGPITVTWTNTAPHETLYYRVYITKA
SWTPDQPLTWDSLELLVETAPRPSAATDNIDVILPQRTGKHVIYSVWQRSLTAEAFYSTSDVDFGSSEVN
LAPEAIFSSDNGYCGGPNVDFSAASSYDPNGDELTYTWDFGDGTTAEGAEVSHSYENLDTAMVTLTVSDG
EFSTGTTETINLVRTPDCNDLFCPFDAPRESALPSVNETYQFAYVKGDNGPDLSDMFKFFINWDLNNSGL
YNFDYQTIGTYTSFLDIITHNFNETNPEVTFSGAQIERLDGSYFVTIDNDGNLVMVSKTGDFTIYFSKSE
VEPNCGQVLSTDDFESDTTLGIQNYPNPFTKTTTIEYSLAQESPVSLKIFDLKGQLVKTIDNNLQRAGKH
KVVVDLSNMNTGIYIYVIKTKNASATKRMILKR

>AXT59580.1 PKD domain-containing protein [Aquimarina sp. AD10]
MKKTELTNKTQLGIIIPFKRWLTHILVCVTFLLAPIQSIFTHGTVTNPPSRVWICFQEDPQSPDSPACEA
SIIGWGTQAFYDWNEVARMDAGGRHREIIADGNLASAGRPDKYGGLDQVRNDWVTTQVTPGPYTVTWTNT
APHQTLYYDVYITKADWTPDQPLTWDSLELLTRTGPRPASATDNIDVVLPQRTGKHVIYSIWQRSLTPEA
FYSTSDVDFGTTSLPNQPPVAKFITDNGRCGGPDVTFDASDSSDPNGDTLTYTWDFGDGTTAQGVNVSHT
YASLDSATVTLTVSDGEFSSGSVETISLVVDPNCEEIPCPFDTPLQTALPSINASFSNVYVLGGGGPDLS
TVTDFTINWDAINNGLYQLSINTNNGIPNWWNNLLESATYTFNAANPEITLTGTGFAGLDGTYAVTIDNG
NFVMVSQTEGFTIYFSTSSTAPDCEGVTTPPTNSAPVASFIASALTGTDPFEVSFDASGSTDADGDPLTF
NIDYGDGTFGREPISTHTYSAGEYTATLTISDGKGGAATASVSLVVDGDIVVNPPSGDCAFETPLSAPLE
TIFTSFNNVHVLGTGGPNMESVTKFTVNWDLANNGLYQFSFDLNVAPWYINFSENVQSFNEANPGISITG
SGITGLDGDYFAAIDNGNFVLVADGYSIYFSNTETAPICDPKVSTAKDDQISFKMFPNPAVEKISILNQT
GLKDNLITISDLTGKKIKSQLVKESTNTVTIDVSGIETGLYLVRILDPSGSSRTLNLLVN

>AXV20766.1 N-acetylglucosamine-binding protein GbpA [Aeromonas veronii]
MAAKIQLNHIAAMLALLASGSALAHGYINQPESRNYLCKTGGNSQCGGVQWEPQSVEGPSGFPQSGPQDG
QIASAGSPRWSELNIQTSDRWTKREVQPGPFAISWTFTANHVTRNWRYYLTKQEWNPNQPLTRASFDLTP
FCVIDGNMVQPPKQVTHNCVLPERTGYQVILGVWEVGDTSNSFYNIIDAKFKDGSQPPLEWSQAGTIYPS
IDLAVGDKAMTRVFDANGERPDLQTVLTITTAEQGQKNSWAHALASKINAEQRWIRAGQQGADGQFNPVY
GMNPVYLHRDSKLDRVEIDLQQLQPPVVDSISVSGLASDYVLDNGKATLDFTVTAQGDLAVTNTLYDHGG
VAKGESSADIKDSSHTFTMALEGLKAGHHQLVIKATPKAGGETIQQTMDLMFKEQSSGEYDFVFPNSLKS
YAAGTKVQQPKNGKVYLCKPFPYSGYCQQWTTTATQYEPGIGSHWQMAWDEVH

>AXV31693.1 N-acetylglucosamine-binding protein A [Aeromonas hydrophila]
MAAKIQLNHVAATLALLVSGSVLAHGYISQPESRNYLCKTGGNSQCGAVQWEPQSVEGPSGFPQAGPPDG
QIASAGSASWRELNAQTSDRWTRREVQAGPFAISWTFTANHVTRNWRYYLTKQDWNPNQPLTRAAFELTP
FCVVDGNMTQPPKQVTHQCNLPQRTGYQVILGVWEVGDTSNSFYNVIDANFKGGTQPPLAWSQGGTIYPS
TELAVGDKARTLVFDANGVRPDLQTELTIANPEQGQKNNWTHALASKINAEQSQIRAGQQSGEGQFNPVY
GQNPVYFKAGSALERVEIQLEQQQPPVSNGVSVSGLESDYLLDEGKLTLNFTVAAEGDLTVTNTLYDHGG
AAKGQTSADIKDSTHSFTMPLTGLSAGHHQLVIEGKPKAGGDAVQQTLDLMLKDPAAGGDYQFTFPDGLK
SYTDGTKVLQPKNGKVYQCKPFPYRGWCSQWSASATQYEPGVGTNWQDAWIQVN

>AXV35969.1 N-acetylglucosamine-binding protein A [Aeromonas hydrophila]
MAAKIQLNHVAATLALLVSGSVFAHGYISQPESRNYLCKTGGNSQCGAVQWEPQSVEGPSGFPQAGPPDG
QIASAGSASWRELNAQTSDRWTRREVQAGPFAISWTFTANHVTRNWRYYLTKQDWNPNQPLTRAAFELTP
FCVVDGNMTQPPKQVTHQCNLPQRTGYQVILGVWEVGDTSNSFYNVIDANFKGGTQPPLAWSQGGTIYPS
TELAVGDKARTLVFDANGVRPDLQTELTIASPEQGQKNNWTHALASKINAEQSQIRAGQQSGEGQFNPVY
GQNPVYFKAGSALERVEIQLEQQQPPVSNGVSVSGLESDYLLDEGKLTLNFTVAAEGDLTVTNTLYDHGG
AAKGQTSADIKDSTHSFTMPLTGLSAGHHQLVIEGKPKAGGDAVQQTLDLMLKDPAAGGDYQFTFPDGLK
SYTDGTKVLQPKNGKVYQCKPFPYRGWCSQWSASATQYEPGVGTNWQDAWIQVN

>AXX29193.1 Chitin binding protein [Actinosynnema pretiosum subsp. pretiosum]
MLAVVGVTTVLGTSGTALAHGSMTYPGSRTYHCYEDGRANGNGDLNPANPACAAAVALGGKQPLWDWFGN
LISQAAGKHREIIADGDLCGPTAKYDAYNLPRADWPSTTLRAGAPITFRYNAWAPHPGTWDQYVTKDGFD
VTKPLKWSDLEPAPFDSVLNPPLANGEYAWNATLPNKTGRHVIYSIWQRTDSPEAFYSCSDVVFTGGNNT
GDTQAPTAPGTPTATATSSSVALSWGAATDNTGVTGYQVYREAGANDALVATTTTPSATVTGLTASTAYQ
FYVVARDAAGNTSPPSSPVSVTTTGGGGTPGGTCAVTYTTPSVWSGGFTANVAVKNTGTSAVSAWQLAWD
VPSGESITSAWSAEVVVSGGKATAKGVSWNSGIAPGATVSFGFNGTAGGNPAKPAAFTLGGATCASA

>AXX29863.1 putative secreted cellulose-binding protein [Actinosynnema pretiosum subsp. pretiosum]
MALIPAPAGTRLARKTLIALTGALVLMVSLLSGVAGAHGSTTDPPSRNYGCWQRWGSDFQNPTMAQRDPM
CWQAWQRDTNAMWNWNGLYREGVAGNHQAAIPDGQLCSAGRTENGRYAAMDVPGAWTAATKPRQFTLTVT
DQAKHGADYLRVYVTKQGFNPLTTSPRWSDLEQVASTGRYAPAGTYQVAVNAGSRTGRHIVYVIWQASHS
DQSYYFCNDVIFQ

>AXX32118.1 putative secreted cellulose-binding protein [Actinosynnema pretiosum subsp. pretiosum]
MRTTSRSATRRRGVIAVVVSVLACVFVATPSASAHGTIVGPATRAYQCWQDWGSQHTNPAMQQQDPTCYQ
AYQANADTMWNWMSALRDGLKGNFQAATPDGQLCSNALARNNSLNTPGKWRTTSVGSNFTMRLHDQASHG
ADYFKVYVSKNGFDPATQRLGWGNLDLVAQTGKYAPAKDITFNVQTNGSYRGHHVVFTIWQASHLDQAYM
WCSDVNFG

>AXX32523.1 secreted chitin binding protein [Actinosynnema pretiosum subsp. pretiosum]
MQLRRRIAALATGALVAPLAVVALPSAQAFAHGYISSPPSRQAQCAQNTVSCGDIKWEPQSVEGPKGLRS
CNGGVSRFAELNDNNKGWRATSTGRTVTFNWTFTARHRTSNYEYYVNGSRVAVVDGGNQIPGAVVTHTVT
LPSSGRQTVLAIWNIGDTTNAFYSCVDVTAG

>AXX32753.1 Chitin binding protein [Actinosynnema pretiosum subsp. pretiosum]
MEFKRKLAAVLAGVGVTPFIVVLAAGSASAHGYISSPPSRQAFCAQGAIPCGNIKYEPQSVEGPKGLTSC
DAGLSQFSELSDDSRNWPTTSVGGKVTFNWTLTARHATATWQYFIGGQKIAEFNDGNKIPGATVSHSVDL
GGRTGKQKVLAVWNIGDTPMAFYNCVDLQVGGGGSTDPKPEPTTTSQKPPTTTQPPSSSSSAPKPTTTSQ
KPPSGGGEWAPNTPYKTGDQVTYSGATYKCIQGHTTLLGWEPSATPALWQRL

>AYD63300.1 hypothetical protein DVB37_04775 [Achromobacter sp. B7]
MTKTTLRGAAAKLGLPVAALTQAVLMAMAPTTASAHGSMIDPPSREYACHKFDTPWNNPKFSGCGKANDL
IGNWQSNLIGGVFNNHKDLIPDGLLCAGGKDSWKALDGDHQWPTTVVTPDANGNAQFKYLQTAPHITTYF
KTYISKDSYDPKRGLRWEDLELIGDTGFLPRPEVVNAVTPLDVKIPAHFTGKRVIYSVWQRDPSDAKEGF
YSCSNVEVMPANVQWQASGALQGGQVNVGSKMTLRVFDLSRAGDLESHSIIVKAGEEKAAQWMYALAKEV
NNKSSVIKVGKMQSNGQVLPQQSDTENQVYGLNKKVGFAIDQKAAEPVDPPPVVINAPTAQLTGPATANA
GERVSLSAKGSNNGGGTLKFQWTAPAGITASALNQADLSFTAPTLTQDKSYSFTVKVTNEKGSSSKTHSV
LVKKQAQTGGGTDGGNTGGNEGGNTGGNDGQTGQYPAYKEGTTYAAGDKVTNGGKVYECKIWPVTAWCSA
SPLHYAPGKGLAWQQAWDLVK

>AYD63301.1 hypothetical protein DVB37_04780 [Achromobacter sp. B7]
MAKFKLTLVGGLVLAAVSGSVLAHGTMSHPKARILHCHAGSQSEGCAAFKAQGGSVYDWREVWQKPGGEK
TVATTPGDRLCDGGTKPSHRGLNALAQWPITTLKPDANGNVTLKWNHTVAHRTKSLQFFITKMPYDSTKP
LQFSDFEKFCEQRDFTPAAAGEGREQEYSCTLPAGKTGRHLIMSVWNTNHVGDGVTSGESYRACGDVNIE
GVSNVIKPSDIGALYSIGETKVGDSLVWRLADPKRNGEYLEQLRVPLDENAVQGERWTQVLGNAVNGTSK
RVRIGQLGADGKTVTPIVGVDKSHVYSMDGSKYHFVVTKEAAEIKPDPVVIPPLSSITGPVNVQAGQKVQ
LSGSASTGTDLKFSWTVPAGITVAVKDQPTLSFVAPTQTKDQQYSFMLTTRNDKGASDATHVVTVKGKPE
VIVDEGGNGGNGGNGGTGGNGGNGGTGDTPPAYKAGTAYKALERVTNLGKVYECKPWPYTNWCGQSPFHY
EPGKGGYWTQAWDLVK

>AYK16990.1 N-acetylglucosamine-binding protein GbpA [Aeromonas veronii]
MAAKIQLNHIATVLALLATGSALAHGYISQPESRNYLCKTGGNSQCGGVQWEPQSVEGPSGFPQSGPQDG
QIASAGSPRWSELNIQTSDRWTKREVQPGPFAISWTFTANHVTRNWRYYLTKQDWNPNQPLTRASFDLTP
FCVIDGNMVQPPKQVTHNCVLPERTGYQVILGVWEVGDTSNSFYNIIDAKFKDGSQPPLEWSQAGTIYPS
IDLAVGDKAMTRVFDANGERPDLQTVLTITTAEQGQKNNWAHALASKINAEQSLIRAGQQGADGQFNPVY
GMNPIYLKRNSELKRVEIDLQQQQPPVVDSISVSGLASDYVLDNGKATLDFTVTAQGDLAVTNTLYDHGG
VAKGESRADIKDSSHTFTMALEGLKAGHHQLVIKATPKAGGETIQQTMDLMFKDQSSGEYDFVFPNNIKS
YTAGTKVQQPKNGKVYQCKPFPYSGYCVQWATTATQFEPGVGSHWQEAWIELK

>AYO61915.1 N-acetylglucosamine-binding protein GbpA [Aeromonas salmonicida subsp. salmonicida 01-B526]
MAAKIQLNHVAAALALLASGGVLAHGYISQPESRNYLCNKGGNSQCGAVQWEPQSVEGPSGFPQSGPQDG
QIASAGSSRWSELNAQTSDRWTRREVQAGPFAISWTFTANHVTRNWRYYLTKQDWNPNQPLTRAAFDLTP
FCVVDGNMVQPPKQVTHNCNLPERTGYQLILGVWEVGDTSNSFYNLIDANFKGGSQPPLSWSQGGTIYPS
TDLAAGDKARALVFDASGVRPDLQTELTITTTEQGQKNNWAHALASKINAEQSQIRAGQQNADNQFNPVY
GQNPVYLKSGSTLERVEIQLEQLQPPVGNDISVSGLESEYLLDDGKVTLDFTITAQGDLTVTNTLYDHGG
VAKGQSAADIKDSSQSFTMPLTGLSAGHHQLVIEAKPKAGGEALQQTLDLMLKDSAGGGNYQFTFPQGLT
SYTDGTKVLQPKNGKVYQCKPFPYRGWCSQWSASATQYEPGIGTNWQDAWIALN

>BBG87969.1 acetylglucosamine-binding protein [Aeromonas caviae]
MAANIRLTHLAAALALLASGGVLAHGYISQPEGRNYLCKTGGNSQCGAIQWEPQSLEAPSGFPDGGPADG
QIASAGHPQFGELNTQTLDRWTKREVQAGPFAISWTFTANHVTRNWRYYLTKQDWNPNQPLTRDAFDLNP
FCVIDGNMVQPPKQVTHQCTLPPRTGYQVILGVWEVGDTANSFYNLIDARFKDGTQPPLTWSQGGTIYPS
IDLVAGDKARTRVFDANGERTDLQTELTIASAGQGQKNNWAHALASKINAEQSQIRAGQQGTDGQFNPVY
GQNPVYLKAGSNLQRVEIQLEQQQPPVENGISVSGLASDYTLDNGKLTLMFTVTAQGDLAITNTLYDHGG
VARGQSSADIKDGSQSFSMALTGLSAGHHQLVIEGKPKAGGDAVQQTLDLMFKDPASGGDYQFTFPDGLK
SYTAGTRVLQPKNGKVYQCKPFPYSGWCSQWASTATQYEPGVGSHWQEAWTAQ

>AYV38690.1 N-acetylglucosamine-binding protein GbpA [Aeromonas veronii]
MAAKIQLNHIAAVLALLALLALLASGSALAHGYISQPESRNYLCKTGGNSQCGGVQWEPQSVEGPSGFPQ
TGPQDGQIASAGSPRWSELNIQTSDRWTKREVQPGPFAISWTFTANHVTRNWRYYLTKQDWNPNQPLTRA
SFDLNPFCVIDGNMMQPPKQVTHNCILPERTGYQVILGVWEVGDTSNSFYNIIDAKFKDGSQPPLEWSQA
GTIYPSIDLAVGDKAMTRVFDANGERPDLQTVLTITTAEQGQKNNWAHALASKINAEQSLIRAGQQGADG
QFNPVYGMNPIYLHRDSKPDRVEIDLQQQQPPVVDSISVSGLASDYVLDNGKATLDFTVTAQGDLAVTST
LYDHGGVAKGESSADIKDSSHTFTMALEGLKAGHHQLVIKATPKAGGETIQQTMDLMFKEQSSGEYDFVF
PNNIKSYTAGTKVQQPKNGKVYQCKPFPYNGYCVQWATTATQFEPGVGSHWQEAWIELK

>AYW35435.1 gp50 [Antheraea proylei nucleopolyhedrovirus]
MYKLGVILFALFFAPAVRAHGYLSVPVARQYKCFRDGRFWWPNNSDDMPDPNNGDDIPDVACRNAYKAVY
YKYRAMDVPSGEAALAAQYMFQQYTEYAALAGPNYRDFEMVKRDVVPHTLCGAASNDRAAPFGDKSGMDE
PFYNWRPDVLYMNRYQNAYSMDVHFCPTAIHEPSYFEVFITKPTWDRRNPITWYDLEYIGGNNSALVPNP
GDPLCASNQVYSIPVSVPYRSGQFVMYVRWQRIDPVGEGFYNCADLVFETEDDECHYARATKAVRNQYQD
HCNDAEAVGAGNDESCVRTRRRNYYNLQSQHERNMHEHKHGYQCNQRGGKDRGKWNSLSENIKAAAMANK
TSIFICLFCSLFCN

>AYY11368.1 hypothetical protein EF847_00165 [Actinobacteria bacterium YIM 96077]
MKRTLIRTGITTFTGTATVVALGLVGAPSAAAHGYTDSPVSRQLHCSEGTVDNCGPIQWEPQSVEGPDGF
PESGPPDGKICAGGNEAFAPLDNPRSGNWPAEQLQAGASHEFQWTFTAPHSTSKFEYFITNDNYNPLEPL
TRDMLEPEPFVTIPFQGQPPFEYSHVSQLPANKEGRHLILAVWTVADTANAFYACSDVEFGDGGGDPPDP
PDPPDPPEECDEPTWDPDTVYLGGDTVSHEGAEYRARWWTQGQEPGTGGEWSVWEALGDCEEPSSSTLTS
VGAW

>AYY11562.1 cellulose-binding protein [Actinobacteria bacterium YIM 96077]
MVRTLRKAAATTATAAIAFAGAMLINPGTANAHGATMFPGSRQYFCYIDGLEGGSGGDLAPTNPACQDAM
AESGTTPLYNWFGNLHPSNDGGTVGSIPDGRICDGGDAGPYDFSPYNEMRDDWPRTHLTAGDTYTIQHNN
WAHHPGDFNVYVTQQGWDPSSELSWSDLELIHTETNPPQNGGPGTDDGHYYWDVTFPSDRSGDHIVFIHW
VRSDSPEDFFSCSDVAFDGGNGEVTGIGGDPGNGGDPPEVCPDEAPTTPGEPVVSDVTSESAHVMWSPSD
GCVTAYQLVNTADGGEQVLAEVTGDPPGQMTDITGLEPNTSYEVAVRAVNDNTGDVSSLSASESFTTPEE
GEGDPPEPGECVIGYEAEGWGDDPGFTASVTVTNTGGTDIDGWTLEWDYTAGQTVEEPGWSASVSQSGTT
VTAENESWNGTISAGSSVTFGFNGTASSAGDNPAPEEFTLNGMDCSVE

>AZJ47362.1 chitin-binding protein [Bacillus amyloliquefaciens]
MKGLVKAAVLTVTLGIGGAFYSSDASAHGYIKEPVSRAYMGALEKQTMGWTAAAQKYGSVIDNPQSVEGP
KGFPAAGPPDGRIASANGGSGQIDFGLDKQTADHWVKQNIRGGFNTFTWHYTAPHATSKWHYYITKKNWN
PNKPLSRDEFELIGTVNHDGSKADTNLTHKIFVPTDRSGYHIILGVWDVADTSNAFYNVIDVNLTQ

>BBH65223.1 cellulose-binding protein [Actinoplanes sp. OR16]
MRRKIAYPLATLGMVAASTVAVASPALAHGYVSSPPSRQALCAAGAVTDCGAIQFEPQSVEAPKGSSQCN
GGNANFTVLNDESKNWPATSVGKSVTFNWVLTARHRTATWVYSVDGTEVATFNDNNQIPNATVSHTVDLS
GFSGKHTVLAVWNIGDTAAAFYNCVDLNIGGGGSSTTPTTSPTTTAPTTAPTTAPTTSAPTTAPTTAPGT
TAPTTAPTSTTTAAPTSTGSPANGTAWAPGVSYKVNDVVTYNGVSYKCRQAHSSIRSWEPSIFTLALWLP
L

>BBH68167.1 hypothetical protein ACTI_48520 [Actinoplanes sp. OR16]
MRKLLALFAVAVVGAAGSLLAASPAAAHGYVSSPPSRQALCAQGVMSCGQIKYEPQSVEGPKGLKTCNAN
VAGFAELNDDSKGWPATNVSTSQTFTWVNTARHATANWEYWIGGTRVASFSGNNQQPPATLSHTVNLSGY
SGRQKILAVWNISDTANAFYSCIDVNVGGSGGGTPTTPPPTGNCGGVSAWASSTVYVGGNFATYNGRKWK
AQWWTQGETPGVASVWVDQGAC

>BBH68462.1 chitin-binding protein [Actinoplanes sp. OR16]
MPPHESHRIRRPAQALLVALAVMLSLLPGSGAAQAHGTIVNPASRAYQCWQTWGSQHMNPAMQQQDPMCW
QAFQANPDTMWNWMSALRDGLGGQFQARTPDGQLCSNGLTRNDSLNQPGAWKQTTLSRNFTVQLYDQASH
GADYFRVYVSKQGFNPATQKLGWGNLDFITQTGRYAPSQNISFPISTSGYTGHHVLFVIWQASHQDQAYM
WCSDVNFV

>BBH68837.1 hypothetical protein ACTI_55220 [Actinoplanes sp. OR16]
MTSPVRRKLFFSVFAAMILAALAVLVAPSNPAAAHGNVIGPASRNYGCFERWGSKFQDPAMATEDPMCWQ
AWQANPNAMWNWNGLFREGVAGQHETAIPDGQLCSAGHTESGRYNAMDTVGDWKATSIGNSFTVQLFDGA
RHGADYIRVYVTKPGYNPVTTPLKWSDLQLITTVPNTPAAGWTHQLSNGVQIDIPVSVSGRSGRAMVYTI
WQASHLDQSYYFCSDVNFGGSQPSSSPSTSPSSSPSSSPSVSPSVSPSVSTPPVSGSCAASYAVTSQWSG
GFQGEVKVTAGSAAIKNWTVTLTYPGTPPIQQAWNATITTSGNTVSAVNATYNGSVASGASTSFGFLGSG
APATPTLTCNATT

>BBH70930.1 chitin-binding protein [Actinoplanes sp. OR16]
MKLLRLFAVALFAAAAAVVALPGAAQAHGALQVPGSRTWLCYQDGRNPQTGAIEPKNAACAAAVAQSGTT
SLYNWFAVLRSDGAGRVSGFLPDGQLCSGGTGGPYNFTGFNLARTDWPLTHLTAGANVQFKYNDWAKHPG
TFSLYITKDGYDPTKPLAWSDLEPTPFDQVTNPPANGGPGTDDGHYYWNGNLPSGKTGRHLVYSVWSRSD
SQETFYGCSDVVFDGGNGEVTGVGGGGTTSPSPSTPPSPSPSVSTSNPPNPGTGGCTAMYSVVSAWSGGF
QGEVMVHAGTTPVNGWKVSWTFPGGQTLAQTWSGKATSSGSLATVTNESWNASVPANGHTTFGFLASGTA
AATVQNLTCTTG

>BBH71015.1 hypothetical protein ACTI_77000 [Actinoplanes sp. OR16]
MSVRRLAALGLLALASVPAVPTAALAHGAPVTPISRSAACAGNGSKTGAAACVAAREATGGRLGAYDNVR
LANVNGKDRDRVPDGKLCSAGIDLYQGLDLARDDFPATRVKSGQRLPVSYRGTIPHQGSFRIYITKPGYQ
PTGKLSWDDLGAEPLAEIKDPPLTGGAYRMKVTLPQRTGRHLLYVVWETSSTPDTYYSCSDVIFPKAAVT
KAAVTKSATPKPTTAAPTEEPSEAPSAEPAAEPEVPEETTEPPVIEAAPASNDTTMVNIGHWLILGALTT
AALVTGGAVLNRVRRRKNG

>BBH71066.1 cellulose-binding protein [Actinoplanes sp. OR16]
MKRWFTLPALTVAALTGSLFVAVSPASAHGYISSPPSRQANCASGAVSGCGDIVYEPQSVEQPKGSTQCN
GGGSRFTVLNDNSKSWPAATVGTSVTFNWVLTARHSTATWEYLIGNKVVASFNDGGAQPGATKSHTVNFA
GYSGRQTVLARWNISDTVNAFYSCVDLNFGGATTNPTPTPTATSSPTPTPTATTSPTATPTPTATAGTTT
WAAGTTYKVGDRVTYSGRTYQCRQAHTAISGWEPPYVAALWAAV

>VEE57860.1 GlcNAc-binding protein A precursor [Achromobacter spanius]
MTKTTLRGTAAKLALPVAALTQAVLMAMAPTTVSAHGSVIDPPSREYGCNTHDTPWNNPKHSGCGKIANL
AGSWQSNAILGVKSNHKDHIRDGLLCAGGKESWKELDGNYEWPTTVITPDANGKAQFKYMQTAAHVSTYF
KTYISKDSYDPKRGLRWDDLELIGDTGFLPRPANNSITPLDVKIPAHFTGKRVIYSVWQRDPSDNAEGFY
ACSNVEVMPANVQWQASGVLQGGQVEAGSKMTLRVFDLSRSGDLESHSIIVKAGEEKAAQWMYALAKEVN
NKSSVIKVGKMQANGQVLPQQSDSDNQVYGLNKKVGFAIDQKAAEPVDPPPVVINAPTAQLTGPATANAG
ERVSLSAKGSNNGGGTLKFQWTAPAGITASALNQADLSFTAPALTQDKSYSFTVKVTNEKGSSSKTHSVL
VKKQAQTGGGTDGGNTGGTGGDNGGNDGGNGGQTGQYPAYKEGTTYAAGDKVTNGGKVYECKIWPVTAWC
SASPLHYAPGKGLAWQQAWDLVK

>VEE57861.1 GlcNAc-binding protein A precursor [Achromobacter spanius]
MAKFKLTLVGGLVLAVVSGSVLAHGTMSHPKARILHCYAGSQSEGCAAFKAQGGSVYDWREVWQKPGGEK
TVATTPGDRLCDGGTKASHRGLNALAQWPITTLKPDANGNVTLKWNHTVAHRTKSLQFFITKMPYDSTKP
LQFSDFEKFCEQRDFTPAAAGEGREQEYSCTLPAGKTGRHLIMSVWNTNHVGDGVTSGESYRACGDVNIE
GVSNVIKPSDIGALYSIGETKVGETLVWRLADPKRNGEYLEQLRVPLDENAVQGERWTQVLGNAVNGSSK
RVRVGQLGADGKTVTPIVGVDKSHVYSMDGNKYHFVVTKEAADIKPDPVVIPPASSITGPVNVQAGQKVT
LSGSASTGTDLKFSWTVPAGISAAVKDQPTLSFVAPALTKDQQYSFTLTTRNDKGTSDASHVVTVKGKPV
VDEGGNGGTGGNGGTGDTPPAYKAGTAYKAHERVTNLGKVYECKPWPYTNWCGQSPFHYEPGKGGYWTQA
WNLIK

>VEG95185.1 N-acetylglucosamine-binding protein A [Aeromonas encheleia]
MAAKIQLNHVAAALALLASGGALAHGYINQPEGRNYLCKTGGNSQCGAIQWEPQSLEAPSGFPNGGPADG
QIASAGHPQFGELNAQTSDRWTKREVQAGPFAISWSFTANHVTRNWRYYLTKQEWNPNQPLTRDSFDLNP
FCVIEGNMVQPPKQVTHQCTLPARTGYQVILGVWEVGDTANSFYNLIDARFEGGTQPPLSWSQGGTIYPS
TDLAAGDKARTRVFDASGERTDLQTVLTIANAEQGQKNNWAHDLAGKINAEQSQIRAGQQGGDGQFNPVY
GQNPIYLKAGSNLQRVEIQLEQQQPPVGNDINVSGLESEYLLDNGSVTLAFTVTAQGDLAVTNTLYDHGG
VAKGQTGADIKDSSQSFTMPVSGLSAGHHQLVIEGKPKAGGEPLQQTLDLMLKDPASGGDYQFSFPEGLK
SYTAGTKVLQPKNGKVYQCKPYPYSGWCTIWSSSATQYEPGVGSNWQDAWTELK

>AZQ47502.1 chitin-binding protein [Bacillus albus]
MKTKGLQKVKKVILSGGILLTGLLTFGFSEKASAHGYVESPASRSYLCKQGVNVNCGPIQYEPQSVEGIG
GFPQLGPSDGQIAGAGHFPALDVQTVDRWKKVTLNGGANTFKWKLTAPHSTKEWKYYITKKDWNPNKPLT
RSDLDLVPFYVKNDGGARPGTSVTHEASVPTDRNGYHLILAVWEIADTGNAFYQVIDVNLVNNGLASNNV
LNHVVQVPTLF

>AZQ47599.1 chitin-binding protein [Bacillus albus]
MNNRLLKQLQNMKMNKKSLGAVALTAGIIGTTLIPQNAYAHGFVEKPSSRSALCSPTYGALNANCGSVMY
EPQSLEAPKGFPQAGPVDGQIASAGGKFGGVLDQQTADRWFKNTITGGKNTFTWKYTAPHLTSKWHYYIT
KKGWDPNKALTRADLEPIGTVQHDGSAASNHLTHKINVPTDRSGYHVILAVWDVADTANAFYNVIDVNLI
NDVKPDIEAPSTPNGIQALKVTANNIELTWNASTDNVGVKGYQIFRNGEMIDTVPGTHFIDKKLQPSTEY
SYTVKAIDAAGNVSKESAALTVKTTVETPDTEAPTQPKGLHSMGTTASSVDLMWSPSDDNIGVDHYDIYR
ETEGSLKKIATSNTTSYMDKNLLPNTTFKYVVKAVDVAGNESVQSDIFTITTKTESVLYEEWDAKKAYEK
GDKVLHEGKVYEAVQSYQGNGDPNWIYALSLWKTV

>AZS78012.1 hypothetical protein ELS24_05925 [Achromobacter spanius]
MNKRPCGAFFYLSCACSMPNTRCGNDATPAFNSVLRKVLPFLSAGNNGFAFTSSVRFPVHENAKNNPLNE
GYLMTKTSLRGAAAKLALPVAALTQAVLMAMAPTTVSAHGSVIDPPSREYGCNTHDTPWNNPKHSGCGKI
ANLAGSWQSNAILGVKSNHKDHIRDGLLCAGGKESWKELDGNYEWPTTVITPDANGKAQFKYMQTAAHVS
TYFKTYISKDSYDPKRGLRWDDLELIGDTGFLPRPANNSITPLDVKIPAHFTGKRVIYSVWQRDPSDNAE
GFYACSNVEVMPANVQWQASGVLQGGQVEAGSKMTLRVFDLSRSGDLESHSIIVKAGEEKAAQWMYALAK
EVNNKSSVIKVGKMQSNGQVVPQQSDSDNQVYGLNKKVGFAIDQKAAEPVDPPPVVINAPTAQLTGPATA
NAGERVSLSAKGSNNGGGTLKFQWTAPAGITASALNQADLSFTAPALTQDKSYSFTVKVTNEKGSSSKTH
SVLVKKQAQTGGGTDGGNTGGGNGGTDGGNGGQTGQYPAYKEGTTYAAGDKVTNGGKVYECKIWPVTAWC
SASPLHYAPGKGLAWQQAWDLVK

>AZS78013.1 hypothetical protein ELS24_05930 [Achromobacter spanius]
MAKFKITLLGGLVLAAVSSSVLAHGTMSHPKARILHCYAGSQSEGCTAFKAQGGSVYDWREVWQKPGGEK
TVATTPGDRLCDGGTKASHRGLNALAQWPITTLKPDANGNVTLKWNHTVAHRTKSLQFFITKMPYDSTKP
LQFSDFEKFCEQRDFTPAAAGEGREQEYSCTLPAGKTGRHLIMSVWNTNHVGDGVTSGESYRACGDVNIE
GVSNVIKPSDIGALYSIGETKVGETLVWRLADPKRNGEYLEQLRVPLDENAVQGERWTQVLGNAVNGSSK
RVRVGQLGADGKTVTPIVGVDKSHVYSMDGNKYHFVVTKEAADIKPDPVVIPPVSSIAGPVNVQAGQKVT
LSGSASTGTDLKFSWTVPAGISAAVKDQPTLSFVAPTLTKDQQYSFTLTTRNDKGASNASHVVTVKGKPV
VDEGGNGGTGGNGGNGGNGGTGDTPPAYKAGTAYKAHERVTNLGKVYECKPWPYTNWCGQSPFHYEPGKG
GYWTQAWDLVK

>AZU46908.1 N-acetylglucosamine-binding protein A [Aeromonas hydrophila]
MAAKIQLNHVAATLVLLVSGSVLAHGYISQPESRNYLCKTGGNSQCGAVQWEPQSVEGPSGFPQAGPPDG
QIASAGSASWRELNAQTSDRWTRREVQAGPFAISWTFTANHVTRNWRYYLTKQDWNPNQPLTRAAFELTP
FCVVDGNMTQPPKQVTHQCNLPQRTGYQVILGVWEVGDTSNSFYNVIDANFKGGTQPPLAWSQGGTIYPS
TELAVGDKARTLVFDANGVRPDLQTELTIANPEQGQKNNWTHALATKINAEQSQIRAGQQSGEGQFNPVY
GQNPVYFKAGSALERVEIQLEQQQPPVSNGVSVSGLESDYLLDEGKLTLNFTVAAEGDLTVTNTLYDHGG
AAKGQTSADIKDSTHSFTMPLTGLSAGHHQLVIEGKPKAGGDAVQQTLDLMLKDPAAGGDYQFTFPDGLK
SYTDGTKVLQPKNGKVYQCKPFPYRGWCSQWSASATQYEPGVGTNWQDAWIQVN

>AZU96658.1 lytic polysaccharide monooxygenase [Aeromonas hydrophila]
MAAKIQLNHVAATLALLVSGSVFAHGYISQPESRNYLCKTGGNSQCGAVQWEPQSVEGPSGFPQAGPPDG
QIASAGSASWRELNAQTSDRWTRREVQAGPFAISWTFTANHVTRNWRYYLTKQDWNPNQPLTRAAFELTP
FCVVDGNMTQPPKQVTHQCNLPQRTGYQVILGVWEVGDTSNSFYNVIDANFKGGTQPPLAWSQGGTIYPS
TELAVGDKARTLVFDANGVRPDLQTELTIASPEQGQKNNWAHALATKINAEQSQIRAGQQSGEGQFNPIY
GQNPVYFKAGSALERVEIQLEQQQPPVSNGVSVSGLESDYLLDEGKLTLNFTVAAEGDLTVTNTLYDHGG
AAKGQTSADIKDSTHSFTMPLTGLSAGHHQLVIEGKPKAGGDAVQQTLDLMLKDPAAGGDYQFTFPDGLK
SYTDGTKVLQPKNGKVYQCKPFPYRGWCSQWSASATQYEPGVGTNWQDAWIQVN

>AZV89404.1 chitin-binding protein [Bacillus amyloliquefaciens]
MKGLVKAAVLTVTLGIGGAFYSSDASAHGYIKEPVSRAYMGALEKQTMGWTAAAQKYGSVIDNPQSVEGP
KGFPAAGPPDGRIASANGGSGQIDFGLDKQTADHWVKQNIRGGFNTFTWHYTAPHATSKWHYYITKKNWN
PNKPLSRDEFELIGTVNHDGSKADTNLTHKIFVPTDRSGYHIILGVWDVADTSNAFYNVIDVNLTK

>QAY72201.1 hypothetical protein ET445_01455 [Agromyces protaetiae]
MDLSKSAPEPQPTAPAAPRQRASARPPKAKADRARSPRDGHPSGCPHRVGRHRACVRARLHRRGELRPHR
APGHPRQHRARGHRLRAAEPRGRRQLPRRGAGRRTHRLRGQVDLLGPRRADRDTVGQERRDARPHRFGWT
YTAPHNTDYWKYYITKKGWNPNEPLDRGDFEVLATFEYDGRAADTYPVHTIDIPSDRTGYYVILAQWEID
DTGAAFYNVVDVDIQPGTSTPDTTAPSAPTGLTSAATTASSVDLRWTASTDDRGVASYRVERATGSGAFA
QVATPAGTSYLNTGLAASTTYRYRVSAVDAAGNVSAASAVFSVTTASGTTPDTTQPSAPTGLASSGVTSS
SVNLSWTASTDDRGVTGYRVERATATGAFQQVAQVTTTSYQNTGLAAATTYRYRVSAVDAAGNVSGLSTT
ISVTTSSGTTPTYPTWNSRGAYTKGDRVTWNGKVYEAVQTYQGVGDTNWINAGSLWKVVG

>BBG86714.1 acetylglucosamine-binding protein [Aeromonas hydrophila]
MAAKIQLNHVAATLALLVSGSVLAHGYISQPESRNYLCKTGGNSQCGAVQWEPQSVEGPSGFPQAGPPDG
QIASAGSASWRELNAQTSDRWTRREVQAGPFAISWTFTANHVTRNWRYYLTKQDWNPNQPLTRAAFELTP
FCVVDGNMTQPPKQVTHQCNLPQRTGYQVILGVWEVGDTSNSFYNVIDANFKGGTQPPLAWSQGGTIYPS
TELAVGDKARTLVFDANGVRPDLQTELTIASPEQGQKNNWPHALASKINAEQSLIRAGQQSGEGQFNPVY
GQNPVYFKAGSALERVEIQLEQQQPPVSNGVSVSGLESDYLLDEGKLTLNFTVAAEGDLTVTNTLYDHGG
AAKGQTSADIKDSTHSFTMPLTGLSAGHHQLVIEGKPKAGGEAVQQTLDLMLKDPAAGGDYQFTFPDGLK
SYTDGTKVLQPKNGKVYQCKPFPYRGWCSQWSASATQYEPGVGTNWQDAWIQMN

>QBG56245.1 chitin-binding protein [Bacillus amyloliquefaciens]
MKGLVKAAVLTVTLGIGGAFYSSDASAHGYIKEPVSRAYMGALEKQTMGWTAAAQKYGSVIDNPQSVEGP
KGFPAAGPPDGRIASANGGSGQIDFGLDKQTADHWVKQNIRGGFNTFTWHYTAPHATSKWHYYITKKNWN
PNKPLSRDEFELIGTVNHDGSKADTNLTHKIFVPTDRSGYHIILGVWDVADTSNAFYNVIDVNLTQ

>QBQ47055.1 chitin-binding protein [Bacillus amyloliquefaciens]
MKGLVKAAVLTVTLGIGGAFYSSDASAHGYIKEPVSRAYMGALEKQTLGWTAAAQKYGSVIDNPQSVEGP
KGFPAAGPPDGRIASANGGSGQIDFGLDKQTADYWVKQNIRGGFNTFTWYYTAPHATSKWHYYITKKNWN
PNKPLSRDEFELIGTVNHDGSKADTNLTHKIFVPTDRSGYHVILGVWDVADTSNAFYNVIDVNLTQ

>QBX73111.1 N-acetylglucosamine-binding protein GbpA [Aeromonas hydrophila]
MLRGTPPANLTAHICRTEECMAAKIQLNHVAATLVLLVSGSVLAHGYISQPESRNYLCKTGGNSQCGAVQ
WEPQSVEGPSGFPQAGPPDGQIASAGSASWRELNAQTSDRWTRREVQAGPFAISWTFTANHVTRNWRYYL
TKQDWNPNQPLTRAAFELTPFCVVDGNMTQPPKQVTHQCNLPQRTGYQVILGVWEVGDTSNSFYNVIDAN
FKGGTQPPLAWSQGGTIYPSTELAVGDKARTLVFDANGVRPDLQTELTIANPEQGQKNNWTHALATKINA
EQSQIRAGQQSGEGQFNPVYGQNPVYFKAGSALERVEIQLEQQQPPVSNGVSVSGLESDYLLDEGKLTLN
FTVAAEGDLTVTNTLYDHGGAAKGQTSADIKDSTHSFTMPLTGLSAGHHQLVIEGKPKAGGDAVQQTLDL
MLKDPAAGGDYQFTFPDGLKSYTDGTKVLQPKNGKVYQCKPFPYRGWCSQWSASATQYEPGVGTNWQDAW
IQVN

>QBX77811.1 N-acetylglucosamine-binding protein GbpA [Aeromonas hydrophila]
MLRGTPPANLTAHICRTEECMAAKIQLNHVAATLVLLVSGSVLAHGYISQPESRNYLCKTGGNSQCGAVQ
WEPQSVEGPSGFPQAGPPDGQIASAGSASWRELNAQTSDRWTRREVQAGPFAISWTFTANHVTRNWRYYL
TKQDWNPNQPLTRAAFELTPFCVVDGNMTQPPKQVTHQCNLPQRTGYQVILGVWEVGDTSNSFYNVIDAN
FKGGTQPPLAWSQGGTIYPSTELAVGDKARTLVFDANGVRPDLQTELTIANPEQGQKNNWTHALATKINA
EQSQIRAGQQSGEGQFNPVYGQNPVYFKAGSALERVEIQLEQQQPPVSNGVSVSGLESDYLLDEGKLTLN
FTVAAEGDLTVTNTLYDHGGAAKGQTSADIKDSTHSFTMPLTGLSAGHHQLVIEGKPKAGGDAVQQTLDL
MLKDPAAGGDYQFTFPDGLKSYTDGTKVLQPKNGKVYQCKPFPYRGWCSQWSASATQYEPGVGTNWQDAW
IQVN

>QBY42989.1 GlcNAc-binding protein A [Arsenophonus nasoniae]
MKSKLLLAPLALIFAANVAVANVKPEPQHGFIFAPKSRAVLCWIHENSNCGAVEYDPMSIEGPKGFPQSG
PRDGKIASGDNSLFYKLNEQSADRWKKVPLTAGKNTFHWTLTQPHKTAKWEFFITKQDWNPNAPLTRASF
DLKPFCERFDGGAKPDKDQLYFECNVPQRTGYQVILGVWSIADTANAFYQVVDVDMKAK

>QBY43190.1 GlcNAc-binding protein A [Arsenophonus nasoniae]
MKIKLSFAMLSLAILVLISVISFANANTLPNPMHGYIDFPSSRAYLCSLGKNGNCGQVMVEPQSVEGRKG
FPRRGPADGKIASAGHRWFGELDEQSATRWTKVDVSPGKNTFHWTLTAPHRTTGWEYFITKQDWDPNAPL
VAIINYH

>QBY43266.1 GlcNAc-binding protein A [Arsenophonus nasoniae]
MPSFEVSIDCDVPYRTGYQVILGVWTIYDTGNAFYQVIDANMKP

>QBY43281.1 GlcNAc-binding protein A [Arsenophonus nasoniae]
MKLKKIFIMSIILTASSTLWAHGYIKSPASRAYKCAQGINKDCGDIKYEPQSVEQRSGFPDKNFPIDGKL
ASGGIQRFAKLDEAGENRWHKTQMHVGDNNFSWYLTARHSTANWRYYITKNGWNPNVPLTRAAFDLKPFC
TQYDGGAIPKADVSIICEVPVDRIGYHIIYGVWQIADTSNSFYQVVDVIFPDNDKKQPTEPDIKEPTETV
TNQPGEPVVTDTTVTGTKPATGSVVTQPTETATNQPGEPVVTDTTVTSTKPATGSVVTQPTETVTNQPGE
PVVTDTTVTGTKPATGSVVTQPTETATNQPGEPVVTDTTVTGTKPATGSVVTQPTNRVNRLLRTRK

>QBY43641.1 GlcNAc-binding protein A [Arsenophonus nasoniae]
MKTKLLLAMLALLSASSFASITTDIKPMHGYIDNPASRAYLCSMLENKNCGPIQYEPQSVEGRKGFPQRG
PADGKIASAGVGMFKQLDEQSVTRWTKVNMRSGENVFHWTLTVPHSTTGWEYFITKQDWNPNAPLSRTAF
ELKPFCSRFDGGAVPAREVTMKCNVPYRTGYQVILGVWTIADTSNAFYQVIDANINVR

>QBY43866.1 GlcNAc-binding protein A [Arsenophonus nasoniae]
MPNSFIQNNGETLDNIQPAHGRIITPASRGHFASINGWWGLGWETNELEGGKNFPETKSGPCIREPSDVA
SSTPPKDGLIVSGGRTGERAYLNSTDNELITEGKIPWPKHPVPKDGLQHFIWEYTQQHKTRGYVAYITKN
GWDTTTRLTRNHFELTPFFEDISPDVPFWSYDLPVKYEHDIQLPVNRKKGHHVIVVLWIIADTGMAFYQT
FDFENKFN

>QBY44668.1 GlcNAc-binding protein A [Arsenophonus nasoniae]
MKNNFLLILFILIVVTAFSSVSSNRESMHGFIYTPKSRSVLCWIEQNKDCGSASSDPMSIEGTSGFPQYG
AKDGRIASGDNFWFNQLDQQNIDRWQKNNIKVGKNIFEWFLTQPNHTISWEFYITKQDWDPNAPLTRNSF
ESKPFCLRSNDGKRLTVDEMKIECHVPKRSGYQIILGLWTIADTDSAFYQVIDVNISDK

>QCG48140.1 N-acetylglucosamine-binding protein GbpA [Aeromonas schubertii]
MTATHLRALALLCTLGISSAVVAHGYISTPESRNALCKSGGNIQCGAIQWEPQSLEAPSGFPQGGPPDGQ
IASAGHPQFGELNAQTSDRWTKREVSAGPLAITWTFTANHVTRNWRYYLTRPEWDPNRPLTRDAFEPTPF
CVIDGGMKQPPKVMTHACTLPERSGYQLILGVWEVGDTSNSFYNLIDARLRSGEPPSSPWQQGGAIYPSL
DLEIGDRVLTRVFDANGERADLQTTLTIASEEQGQKNNWAHALASRINAEQVNIRAGQQGSDGTFNPVYG
QNLLYLKQGSGLERVEIQVEQQQPPLEQSLSIGTLPSDHLLNEGKLTLDFIVTVRGEMTVTATLYDHGGV
ARGEVSQELSNEQRTLSLALEGLSAGHHQLVVKGIPKKGGDALQQTADLMFSEGGQSYDYRFPEGLKRYE
AGTRVLQPKDGQIYRCKPFPYSGYCTQWTSSATQYEPGSGSHWQSAWDKVN

>QCX57060.1 chitin-binding protein [Bacillus anthracis]
MNNRLLKQLQNMKMNKKSLGAVALTAGIIGTTLIPQNTYAHGFVEKPGSRSALCSPTYGALNVNCGSVMY
EPQSLEAPKGFPQGGPVDGQIASAGGKFGGILDQQTADRWFKNTITGGENTFTWKYTAPHLTSKWHYYIT
KKGWNPNKALTRADFEPIGTVQHDGSAASNHLTHKINVPTDRSGYHVILAVWDVADTANAFYNVIDVTLI
NDVKPDTEAPSIPNGIQAQKVTANSIELAWTASTDNVGVKGYQIFRNGEMIDTVPGTHFIDKKLQPSTEY
SYTVKAIDAAGNASKESAKLTVKTTVEAPDTEAPTQPKGLHSMGTTTSSVDLMWSPSDDNIGVGHYDIYR
ETEGSMKKIATSNTTSYMDKNLLPNTTYKYVVKAVDVAGNESVQSDIFTITTKTEGVSYEEWDAKKAYEK
GDKVLHEGKVYEAVQSYKGNGDPNWIYALSLWKTV

>QCX57091.1 chitin-binding protein [Bacillus anthracis]
MKTKGLQKVKKVILSGGILLTGLLTFGFSEKASAHGYVESPASRSYLCKQGVNVNCGPIQYEPQSVEGIG
GFPQLGPSDGQIAGAGHFPALDVQTVDRWKKVTLNGGTNTFKWKLTAPHSTKEWKYYITKKDWNPNKPLS
RSDLDLVPFYVKNDGGARPGTSVTHEANVPTDRNGYHLILAVWEIADTGNAFYQVIDVNLVNNGLASNNV
LNHVVQVPTLF

>BBK95600.1 GlcNAc-binding protein A [Bacillus anthracis]
MNNRLLKQLQNMKMNKKSLGAVALTAGIIGTTLIPQNTYAHGFVEKPGSRSALCSPTYGALNVNCGSVMY
EPQSLEAPKGFPQGGPVDGQIASAGGKFGGILDQQTADRWFKNTITGGENTFTWKYTAPHLTSKWHYYIT
KKGWNPNKALTRADFEPIGTVQHDGSAASNHLTHKINVPTDRSGYHVILAVWDVADTANAFYNVIDVTLI
NDVKPDTEAPSIPNGIQAQKVTANSIELAWTASTDNVGVKGYQIFRNGEMIDTVPGTHFIDKKLQPSTEY
SYTVKAIDAAGNASKESAKLTVKTTVEAPDTEAPTQPKGLHSMGTTTSSVDLMWSPSDDNIGVGHYDIYR
ETEGSMKKIATSNTTSYMDKNLLPNTTYKYVVKAVDVAGNESVQSDIFTITTKTEGVSYEEWDAKKAYEK
GDKVLHEGKVYEAVQSYKGNGDPNWIYALSLWKTV

>BBK95632.1 GlcNAc-binding protein A [Bacillus anthracis]
MKTKGLQKVKKVILSGGILLTGLLTFGFSEKASAHGYVESPASRSYLCKQGVNVNCGPIQYEPQSVEGIG
GFPQLGPSDGQIAGAGHFPALDVQTVDRWKKVTLNGGTNTFKWKLTAPHSTKEWKYYITKKDWNPNKPLS
RSDLDLVPFYVKNDGGARPGTSVTHEANVPTDRNGYHLILAVWEIADTGNAFYQVIDVNLVNNGLASNNV
LNHVVQVPTLF

>QDO77085.1 N-acetylglucosamine-binding protein GbpA [Aeromonas caviae]
MAANIRLTHLAAALALLASGGVLAHGYISQPEGRNYLCKTGGNIQCGAIQWEPQSLEAPSGFPDGGPADG
QIASAGHPQFGELNTQTLDRWTKREVQAGPFAISWTFTANHVTRNWRYYLTKQDWNPNQPLTRDAFDLNP
FCVIDGNMVQPPKQVTHQCTLPPRTGYQVILGVWEVGDTANSFYNLIDARFKDGTQPPLTWSQGGTIYPS
IDLVAGDKARTRVFDANGERTDLQTELTIANAGQGQKNNWAHALASKINAEQSQIRAGQQGTDGQFNPVY
GQNPVYLKAGSNLQRVEIQLEQQQPPVENGISVSGLASDYTLDNGKLTLMFTVTAQGDLAITNTLYDHGG
VARGQSSADIKDGSQSFSMALTGLSAGHHQLVIEGKPKAGGDAVQQTLDLMFKDPASGGDYQFTFPDGLK
SYTAGTRVLQPKNGKVYQCKPFPYSGWCSQWASTATQYEPGVGSHWQEAWTAQ

>QDP88456.1 chitin-binding protein [Bacillus amyloliquefaciens]
MKGLVKAAVLTVTLGIGGAFYSSDASAHGYIKEPVSRAYMGALEKQTLGWTAAAQKYGSVIDNPQSVEGP
KGFPAAGPPDGRIASANGGSGQIDFGLDKQTADYWVKQNIRGGFNTFTWYYTAPHATSKWHYYITKKNWN
PNKPLSRDEFELIGTVNHDGSKADTNLTHKIFVPTDRSGYHVILGVWDVADTSNAFYNVIDVNLTQ

>QDP92171.1 chitin-binding protein [Bacillus amyloliquefaciens]
MKGLVKAAVLTVTLGIGGAFYSSDASAHGYIKEPVSRAYMGALEKQTMGWTAAAQKYGSVIDNPQSVEGP
KGFPAAGPPDGRIASANGGSGQIDFGLDKQTADHWVKQNIRGGFNTFTWHYTAPHATSKWHYYITKKNWN
PNKPLSRDEFELIGTVNHDGSKADTNLTHKIFVPTDRSGYHIILGVWDVADTSNAFYNVIDVNLTK

>QEF17373.1 chitin-binding protein [Bacillus cereus]
MNNRFLKQLQNMKMNKKSLGAVALTAGIISTTLIPQNAYAHGFVEKPGSRSALCSPTYGALNVNCGSVMY
EPQSLEAPKGFPQGGPVDGQIASAGGKFGGILDQQTANRWFKNTITGGENTFTWKYTAPHLTSKWHYYIT
KKGWNPNKALTRADFEPIGTVQHDGSAASNNLTHKINVPTDRSGYHVILAVWDVADTANAFYNVIDVNLI
NDVKPDIEAPSIPNGLQTQKVTANSVELTWNASTDNVGVKGYQIFRNGEMIDTVLGTHFIDKKLQPSTEY
SYTVKAIDAAGNVSKESAALTVKTTVETPDTEAPTQPKGLHSMGTTASSVDLMWSPSDDNIGVDHYDIYR
ETEGAMKKIATSNTTSYLDKNLLANTTYKYVVKAVDVAGNESVQSDIFTITTKTENASYEAWDAKKAYKK
GDRVLHEGKVYEAVQSYQGNGDPNWIYALSLWKTV

>QEF17396.1 chitin-binding protein [Bacillus cereus]
MKKNSLQKMKKVILSGGVLLTGLLTFGFSEKASAHGYVESPASRSYLCKQGVNVNCGPIQYEPQSVEGIG
GFPQLGPSDGQIAGAGHFPALDVQTVDRWKKVTLNGGTNTFKWKLTAPHSTKEWKYYITKKGWNPNKPLT
RSDLDLVPFYVKNDGGARPGTTVTHEANVPTDRSGYHLILAVWEIADTGNAFYQVIDVNLLNNGLSSNFA
FNNVVQAPTLF

>QEF20382.1 chitin-binding protein (plasmid) [Bacillus cereus]
MNKKFFKQLKKIATNKKGLSAAAVAVGIMGTTLIPQNAYAHGFVEKPGSRAALCSQNYGALNSNCGNIMY
EPQSLEAPKGFPQGGPVDGKIASAGGLFGGILDQQTADRWFKNTIKGGENTFTWKYTAPHSTSQWHYYIT
KKGWNPNKPLTRVDFEPIGTVKHDGSAASNNLSHKINVPTDRSGYHVILAVWDVADTVNAFYNVIDVNLI
NNEKPDTEAPTQPSGVQVVKATSNSVELSWKPAIDNVGVKEYQVLRNGQLINTVVGTSVVDKKLSSNTEY
TYTVKAVDAAGNISRESEALVVKTTVEKPDTEAPTQPKGLHSMGTTTNSIDLMWSPSEDNIDVNHYIVYR
EDGGVMKEIGTANTTSFTDKDLRANTIYKYVVSAVDTAGNESMKSDALTIATKGQENTYEQWDAYKAYKK
GDKVVHEGKVYEAVQSYQGNGDPNWIFALSLWNEVNK

>QEK98602.1 chitin-binding protein [Bacillus amyloliquefaciens]
MKGLVKAAVLTVTLGIGGAFYSSDASAHGYIKEPVSRAYMGALEKQTLGWTAAAQKYGSVIDNPQSVEGP
KGFPAAGPPDGRIASANGGSGQIDFGLDKQTADYWVKQNIRGGFNTFTWYYTAPHATSKWHYYITKKNWN
PNKPLSRDEFELIGTVNHDGSKADTNLTHKIFVPTDRSGYHVILGVWDVADTSNAFYNVIDVNLTQ

>QEO85300.1 N-acetylglucosamine-binding protein GbpA [Aeromonas salmonicida subsp. salmonicida]
MAAKIQLNHVAAALALLASGGVLAHGYISQPESRNYLCNKGGNSQCGAVQWEPQSVEGPSGFPQSGPQDG
QIASAGSSRWSELNAQTSDRWTRREVQAGPFAISWTFTANHVTRNWRYYLTKQDWNPNQPLTRAAFDLTP
FCVVDGNMVQPPKQVTHNCNLPERTGYQLILGVWEVGDTSNSFYNLIDANFKGGSQPPLSWSQGGTIYPS
TDLAAGDKARALVFDASGVRPDLQTELTITTTEQGQKNNWAHALASKINAEQSQIRAGQQNADNQFNPVY
GQNPVYLKSGSTLERVEIQLEQLQPPVGNDISVSGLESEYLLDDGKVTLDFTITAQGDLTVTNTLYDHGG
VAKGQSAADIKDSSQSFTMPLTGLSAGHHQLVIEAKPKAGGEALQQTLDLMLKDSAGGGNYQFTFPQGLT
SYTDGTKVLQPKNGKVYQCKPFPYRGWCSQWSASATQYEPGIGTNWQDAWIALN

>QEQ51996.1 chitin-binding protein [Bacillus amyloliquefaciens]
MKGLVKAAVLTVTLGIGGAFYSSDAFAHGYIKEPVSRAYMGALEKQTLGWTAAAQKYGSVIDNPQSVEGP
KGFPAAGPPDGRIASANGGSGQIDFGLDKQTADYWVKQNIRGGFNTFTWYYTAPHATSKWHYYITKKNWN
PNKPLSRDEFELIGTVNHDGSKADTNLTHKIFVPTDRSGYHVILGVWDVADTSNAFYNVIDVNLTQ

>VVV06579.1 GlcNAc-binding protein A [Aliivibrio wodanis]
MNKCSTKTILALSLMAASAGVSAHGYVSETNGGIAGSRAALCKFPTSDTQEKNTNCGSVQWEPQSVEGPE
GFPEKGPADGQIAGAGLVQFSELNEQTSDRWVKRPITAGQQTFEWTFTANHVTRGWKYYVTKQNWNQNSV
LTRDSFDLTPFCELEYNMEKPPLYPQTFSHECVVPEREGYQVILAVWDVGDTAAAFYNVIDVKFEGDGGV
VDPTWTQGGQINPTRDLNVGDRVFTRVFDASGENNRLSTSVTIENATQGQANNWTHALATKVNQEQTNIG
AGQLNDKGEFVPVFGSNPVYLKAGSGLKSVEIGYQIETPEPTYELDIQGLESMYTIGDTATELDLSLYAV
GDMNVELTVYNHAKEALSNAVVDLKDGDAKSVLMTLSKSEKGHHMLVSRIKNTEGELIEQTTSDFHLMEE
QTPPPAGDYDFVFPENVKNYTAGTKVLAEDGAIYQCKPFPYSGYCSQWSEVATQYSPAVGSHWTMAWDKV
K

>QET80846.1 N-acetylglucosamine-binding protein GbpA [Aeromonas veronii]
MAAKIQLNHIAAMLALLASGSALAHGYISQPESRNYLCKTGGNSQCGGVQWEPQSVEGPSGFPQSGPQDG
QIASAGSPRWSELNIQTSDRWTKREVQPGPFAISWTFTANHVTRNWRYYLTKQDWNPNQPLTRASFDLNP
FCVIDGNMVQPPKQVTHNCILPERTGYQLILGVWEVGDTSNSFYNIIDAKFKDGSLPPLEWSQAGTIYPS
IDLAAGDKAMTRVFDANGERPDLQTVLTITTAEQGQKNNWAHALASKINAEQSLIRAGQQGADGQFNPVY
GMNPIYLKRNSELKRVEIDLQQQQPPVVDSISVSGLASDYVLDNGKATLDFTVTAQGDLAVTNTLYDHGG
VAKGESSADIKDSSHTFTMELEGLKAGHHQLVIKATPKAGGETIQQTMDLMFKEQSSGEYDFVFPNNIKS
YTAGTKVQQPKNGKVYQCKPFPYSGYCVQWATTATQFEPGVGSHWQEAWIELK

>QEY91719.1 Chitin binding protein [Bacillus amyloliquefaciens]
MKGLVKAAVLTVTLGIGGAFYSSDASAHGYIKEPVSRAYMGALEKQTLGWTAAAQKYGSVIDNPQSVEGP
KGFPAAGPPDGRIASANGGSGQIDFGLDKQTADYWVKQNIRGGFNTFTWYYTAPHATSKWHYYITKKNWN
PNKPLSRDEFELIGTVNHDGSKADTNLTHKIFVPTDRSGYHVILGVWDVADTSNAFYNVIDVNLTQ

>QEY93516.1 Chitin binding protein [Bacillus amyloliquefaciens]
MKGLVKAAVLTVTLGIGGAFYSSDASAHGYIKEPVSRAYMGALEKQTLGWTAAAQKYGSVIDNPQSVEGP
KGFPAAGPPDGRIASANGGSGQIDFGLDKQTADYWVKQNIRGGFNTFTWYYTAPHATSKWHYYITKKNWN
PNKPLSRDEFELIGTVNHDGSKADTNLTHKIFVPTDRSGYHVILGVWDVADTSNAFYNVIDVNLTQ

>QFG21445.1 chitin-binding protein [Actinomadura sp. WMMB 499]
MRSPRSKAALAAVTLPAASVAVLVASAAPATAHGTMSNPPSRVYVCKNEGPETPDSEACKAAVAAGGTQA
FYDWNEVSLLTVDGRHRETIPDGRLCSAGRAKYRGLDLQRADWPATSVSAGPFEITYHATAPHRGSRFEF
YITRAGWDPTQPLRWSDLVHLRTFDDVDPVTYTKWTLNLPQRTGRHLVYSIWQRMEYSDEAFYTCSDVDF
GGANTPTDPPTDPPTDPPTDPPTDPPTDPPAGTWAAGTAYATGDTVTYGGTAYECRQPHTAIAGWEPATT
PALWRAV

>QFG21832.1 cellulose-binding protein [Actinomadura sp. WMMB 499]
MRRIVAYPLAGLAAVGSTLFVASPASAHGYVSSPPSRQALCATGTVSGCGPIQYEPQSVEGPKGLRSCDG
GNQQFSALSDESRNWPATAVGSSVTFNWVITARHRTADWRYYVGDKLVGSFAGNNELPGSVVNHKVDLSG
LSGRRTVLAVWNIGDTANAFYSCVDVNIGGGSGTAPPTTAPPTTAPTEEPEPTDGPTAEPSAEPTAGPPT
GPAPQPEPSAGGDAWKVGRSYKAGDVVTYGGEKYRCRQAHRSIRSWEPSQFTLALWLPL

>QFU85362.1 GlcNAc-binding protein A precursor [Amycolatopsis sp. YIM 10]
MAKKILGRIAAVAAGCIALPVVLAGVAQGHGYTTNAPSRAYHCKTGAVTNCGPIQWEPQSVEGPKGFPAA
GPANGKICAGGLGQFAQLDDPRGGSWPAKQVSSGSNLTFSWTLTAAHATTSFRYFITKNGWNPSAPLTRD
QLESQPFYSVPFGGQRPGWTVTHTGKLPAKSGRHLILAVWDIADTGNAFYQCADVQF

>QFU86830.1 Chitin binding domain protein [Amycolatopsis sp. YIM 10]
MRMRSTSGSTNRRRSFLTLIIATLVGLFVWVPTASAHGTIVGPATRAYQCWQDWGSQHTNPAMQQQDPMC
YQAYQANADTMWNWMSALRDGLGGQFQAKTPDGQLCSNALTRNNSLNTPGPWKATNVGSSFQMHLYDQAS
HGADFIRVYVSKQGFNPATQTLGWGNLDLITQTGKYPPAKDIKFNVQTSGYTGNHIVFTIWQASHLDQAY
MWCSSVNFG

>QFU89015.1 GlcNAc-binding protein A precursor [Amycolatopsis sp. YIM 10]
MTAKRKLLAAALGAAVAPIALVAIPAGTASAHGYVNAPASRQAQCAQGVVECGAIKYEPQSVEGPKGLRE
CNGGVPQFAELNDNNKPWQAAQVGRTVDFTWTFTARHKTSNYEYYVGGQKIADIDGGGQQPPATVTHQVN
MPSSGRQTVLAIWNVADTTNAFYACIDLQVS

>QFU89137.1 Endo-1,4-beta-xylanase A precursor [Amycolatopsis sp. YIM 10]
MTKKRAGTALAAVTALVAGLLTMVLGAPAASAHGALMKAGSRTFLCWQDGLTPQGNIVPINPACSAAVNQ
SGANSLYNWFSVLRSDGAGRTRGFIPDGQLCSGGNPSFAGFNVTGNWPLTHLTSGANFNFSYNAWAAHPG
WFYLYVTKDGWNPNAPLRWDDLEDQPFLTVDHPQVTGPVGNVEGQYKWSGALPSGKSGRHLIYSVWKRSD
SAETFYGCSDVTFDGGNGEVTGVKDSTGTQPGTGSCLAEYAVTGTWDGGHQAEVTVKNQGTAPLSGWRAN
WTLPAGQTINSVWNGTQTQTGDQVTVRNVEWNAGVAANGSAKFGLSVNSPGGSPTVPAVTCQSP

>QFU89147.1 GlcNAc-binding protein A [Amycolatopsis sp. YIM 10]
MSTRSRAAALVSAAALVLTGAAGVASAHGSAVDPPSRNYGCWDRWGDDFQNPAMATEDPMCWQAWQHDTN
AMWNWNGLYRENVKGNHQGAIPDGQLCSAGRTGDGRYNSLDAVGDWKAANKPNNFSVNILDQALHGADYY
KVYITKQGYNPITQPLGWGNLELVKEVGKTPPTSNTLISVNAGSRTGRHIVYTIWQASHSDQSYYFCSDV
NFTG

>QGW97087.1 N-acetylglucosamine-binding protein GbpA [Aeromonas veronii]
MAAKIQLNHIAAVLALLASGSALAHGYISQPESRNYLCKTGGNSQCGGVQWEPQSVEGPSGFPQSGPQDG
QIASAGSPRWSELNIQTSDRWTKREVQPGPFAISWTFTANHVTRNWRYYLTKQDWNPNQPLTRASFDLTP
FCVIDGNMVQPPKQVTHNCILPERTGYQLILGVWEVGDTSNSFYNIIDAKFKDGSQPPLEWSQSGTIYPS
IDLAAGDKAMTRVFDANGERPDLQTVLTITTAEQGQKNNWAHALASKINAEQSLIRAGQQGADGQFNPVY
GMNPVYLHRDSKLDRVEIDLQQLQPPVVDSISVSGLASDYVLENGKTTLDFTVTAQGDLAVTNTLYDHGG
VAKGESSADIRDSSHTFTMALEGLKAGHHQLVIKATPKAGGETIQQTMDLMFKEQSSGEYDFVFPNSLKS
YAAGTKVQQPKNGKVYQCKPFPYSGYCQQWTTTATQYEPGIGSHWQMAWDEVK

>QGZ74576.1 N-acetylglucosamine-binding protein GbpA [Aeromonas hydrophila]
MPRGTPPANLTAHICRTEECMAAKIQLNHVAATLALLVSGSVLAHGYISQPESRNYLCKTGGNSQCGAVQ
WEPQSVEGPSGFPQAGPPDGQIASAGSASWRELNAQTSDRWTRREVQAGPFAISWTFTANHVTRNWRYYL
TKQDWNPNQPLTRAAFELTPFCVVDGNMTQPPKQVTHQCNLPQRTGYQVILGVWEVGDTSNSFYNVIDAN
FKGGTQPPLAWSQGGTIYPSTELAVGDKARTLVFDANGVRPDLQTELTIANPEQGQKNNWTHALASKINA
EQSQIRAGQQSGEGQFNPVYGQNPVYFKAGSALERVEIQLEQQQPPMSNGVSVSGLESDYLLDEGKLTLN
FTVAAEGDLTVTNTLYDHGGAAKGQTSADIKDSTHSFTMPLTGLSAGHHQLVIEGKPKAGGDAVQQTLDL
MLKGPAAGGDYQFTFPDGLKSYTDGTKVLQPKNGKVYQCKPFPYRGWCSQWSASATQYEPGVGTNWQDAW
IQVN

>QHA40348.1 chitin-binding protein [Bacillus anthracis]
MNNRLLKQLQNMKMNKKSLGAVALTAGIIGTTLIPQNTYAHGFVEKPGSRSALCSPTYGALNVNCGSVMY
EPQSLEAPKGFPQGGPVDGQIASAGGKFGGILDQQTADRWFKNTITGGENTFTWKYTAPHLTSKWHYYIT
KKGWNPNKALTRADFEPIGTVQHDGSAASNHLTHKINVPTDRSGYHVILAVWDVADTANAFYNVIDVTLI
NDVKPDTEAPSIPNGIQAQKVTANSIELAWTASTDNVGVKGYQIFRNGEMIDTVPGTHFIDKKLQPSTEY
SYTVKAIDAAGNASKESAKLTVKTTVEAPDTEAPTQPKGLHSMGTTTSSVDLMWSPSDDNIGVGHYDIYR
ETEGSMKKIATSNTTSYMDKNLLPNTTYKYVVKAVDVAGNESVQSDIFTITTKTEGVSYEEWDAKKAYEK
GDKVLHEGKVYEAVQSYKGNGDPNWIYALSLWKTV

>QHA40375.1 chitin-binding protein [Bacillus anthracis]
MKTKGLQKVKKVILSGGILLTGLLTFGFSEKASAHGYVESPASRSYLCKQGVNVNCGPIQYEPQSVEGIG
GFPQLGPSDGQIAGAGHFPALDVQTVDRWKKVTLNGGTNTFKWKLTAPHSTKEWKYYITKKDWNPNKPLS
RSDLDLVPFYVKNDGGARPGTSVTHEANVPTDRNGYHLILAVWEIADTGNAFYQVIDVNLVNNGLASNNV
LNHVVQVPTLF

>QHA48408.1 chitin-binding protein [Bacillus anthracis]
MKTKGLQKVKKVILSGGILLTGLLTFGFSEKASAHGYVESPASRSYLCKQGVNVNCGPIQYEPQSVEGIG
GFPQLGPSDGQIAGAGHFPALDVQTVDRWKKVTLNGGTNTFKWKLTAPHSTKEWKYYITKKDWNPNKPLS
RSDLDLVPFYVKNDGGARPGTSVTHEANVPTDRNGYHLILAVWEIADTGNAFYQVIDVNLVNNGLASNNV
LNHVVQVPTLF

>QHA48435.1 chitin-binding protein [Bacillus anthracis]
MNNRLLKQLQNMKMNKKSLGAVALTAGIIGTTLIPQNTYAHGFVEKPGSRSALCSPTYGALNVNCGSVMY
EPQSLEAPKGFPQGGPVDGQIASAGGKFGGILDQQTADRWFKNTITGGENTFTWKYTAPHLTSKWHYYIT
KKGWNPNKALTRADFEPIGTVQHDGSAASNHLTHKINVPTDRSGYHVILAVWDVADTANAFYNVIDVTLI
NDVKPDTEAPSIPNGIQAQKVTANSIELAWTASTDNVGVKGYQIFRNGEMIDTVPGTHFIDKKLQPSTEY
SYTVKAIDAAGNASKESAKLTVKTTVEAPDTEAPTQPKGLHSMGTTTSSVDLMWSPSDDNIGVGHYDIYR
ETEGSMKKIATSNTTSYMDKNLLPNTTYKYVVKAVDVAGNESVQSDIFTITTKTEGVSYEEWDAKKAYEK
GDKVLHEGKVYEAVQSYKGNGDPNWIYALSLWKTV

>QHA51484.1 chitin-binding protein [Bacillus anthracis]
MNNRLLKQLQNMKMNKKSLGAVALTAGIIGTTLIPQNTYAHGFVEKPGSRSALCSPTYGALNVNCGSVMY
EPQSLEAPKGFPQGGPVDGQIASAGGKFGGILDQQTADRWFKNTITGGENTFTWKYTAPHLTSKWHYYIT
KKGWNPNKALTRADFEPIGTVQHDGSAASNHLTHKINVPTDRSGYHVILAVWDVADTANAFYNVIDVTLI
NDVKPDTEAPSIPNGIQAQKVTANSIELAWTASTDNVGVKGYQIFRNGEMIDTVPGTHFIDKKLQPSTEY
SYTVKAIDAAGNASKESAKLTVKTTVEAPDTEAPTQPKGLHSMGTTTSSVDLMWSPSDDNIGVGHYDIYR
ETEGSMKKIATSNTTSYMDKNLLPNTTYKYVVKAVDVAGNESVQSDIFTITTKTEGVSYEEWDAKKAYEK
GDKVLHEGKVYEAVQSYKGNGDPNWIYALSLWKTV

>QHA51511.1 chitin-binding protein [Bacillus anthracis]
MKTKGLQKVKKVILSGGILLTGLLTFGFSEKASAHGYVESPASRSYLCKQGVNVNCGPIQYEPQSVEGIG
GFPQLGPSDGQIAGAGHFPALDVQTVDRWKKVTLNGGTNTFKWKLTAPHSTKEWKYYITKKDWNPNKPLS
RSDLDLVPFYVKNDGGARPGTSVTHEANVPTDRNGYHLILAVWEIADTGNAFYQVIDVNLVNNGLASNNV
LNHVVQVPTLF

>QHA54147.1 chitin-binding protein [Bacillus anthracis]
MNNRLLKQLQNMKMNKKSLGAVALTAGIIGTTLIPQNTYAHGFVEKPGSRSALCSPTYGALNVNCGSVMY
EPQSLEAPKGFPQGGPVDGQIASAGGKFGGILDQQTADRWFKNTITGGENTFTWKYTAPHLTSKWHYYIT
KKGWNPNKALTRADFEPIGTVQHDGSAASNHLTHKINVPTDRSGYHVILAVWDVADTANAFYNVIDVTLI
NDVKPDTEAPSIPNGIQAQKVTANSIELAWTASTDNVGVKGYQIFRNGEMIDTVPGTHFIDKKLQPSTEY
SYTVKAIDAAGNASKESAKLTVKTTVEAPDTEAPTQPKGLHSMGTTTSSVDLMWSPSDDNIGVGHYDIYR
ETEGSMKKIATSNTTSYMDKNLLPNTTYKYVVKAVDVAGNESVQSDIFTITTKTEGVSYEEWDAKKAYEK
GDKVLHEGKVYEAVQSYKGNGDPNWIYALSLWKTV

>QHA54174.1 chitin-binding protein [Bacillus anthracis]
MKTKGLQKVKKVILSGGILLTGLLTFGFSEKASAHGYVESPASRSYLCKQGVNVNCGPIQYEPQSVEGIG
GFPQLGPSDGQIAGAGHFPALDVQTVDRWKKVTLNGGTNTFKWKLTAPHSTKEWKYYITKKDWNPNKPLS
RSDLDLVPFYVKNDGGARPGTSVTHEANVPTDRNGYHLILAVWEIADTGNAFYQVIDVNLVNNGLASNNV
LNHVVQVPTLF

>QHA62933.1 chitin-binding protein [Bacillus anthracis]
MKTKGLQKVKKVILSGGILLTGLLTFGFSEKASAHGYVESPASRSYLCKQGVNVNCGPIQYEPQSVEGIG
GFPQLGPSDGQIAGAGHFPALDVQTVDRWKKVTLNGGTNTFKWKLTAPHSTKEWKYYITKKDWNPNKPLS
RSDLDLVPFYVKNDGGARPGTSVTHEANVPTDRNGYHLILAVWEIADTGNAFYQVIDVNLVNNGLASNNV
LNHVVQVPTLF

>QHA62960.1 chitin-binding protein [Bacillus anthracis]
MNNRLLKQLQNMKMNKKSLGAVALTAGIIGTTLIPQNTYAHGFVEKPGSRSALCSPTYGALNVNCGSVMY
EPQSLEAPKGFPQGGPVDGQIASAGGKFGGILDQQTADRWFKNTITGGENTFTWKYTAPHLTSKWHYYIT
KKGWNPNKALTRADFEPIGTVQHDGSAASNHLTHKINVPTDRSGYHVILAVWDVADTANAFYNVIDVTLI
NDVKPDTEAPSIPNGIQAQKVTANSIELAWTASTDNVGVKGYQIFRNGEMIDTVPGTHFIDKKLQPSTEY
SYTVKAIDAAGNASKESAKLTVKTTVEAPDTEAPTQPKGLHSMGTTTSSVDLMWSPSDDNIGVGHYDIYR
ETEGSMKKIATSNTTSYMDKNLLPNTTYKYVVKAVDVAGNESVQSDIFTITTKTEGVSYEEWDAKKAYEK
GDKVLHEGKVYEAVQSYKGNGDPNWIYALSLWKTV

>QHA64101.1 chitin-binding protein [Bacillus anthracis]
MKTKGLQKVKKVILSGGILLTGLLTFGFSEKASAHGYVESPASRSYLCKQGVNVNCGPIQYEPQSVEGIG
GFPQLGPSDGQIAGAGHFPALDVQTVDRWKKVTLNGGTNTFKWKLTAPHSTKEWKYYITKKDWNPNKPLS
RSDLDLVPFYVKNDGGARPGTSVTHEANVPTDRNGYHLILAVWEIADTGNAFYQVIDVNLVNNGLASNNV
LNHVVQVPTLF

>QHA64128.1 chitin-binding protein [Bacillus anthracis]
MNNRLLKQLQNMKMNKKSLGAVALTAGIIGTTLIPQNTYAHGFVEKPGSRSALCSPTYGALNVNCGSVMY
EPQSLEAPKGFPQGGPVDGQIASAGGKFGGILDQQTADRWFKNTITGGENTFTWKYTAPHLTSKWHYYIT
KKGWNPNKALTRADFEPIGTVQHDGSAASNHLTHKINVPTDRSGYHVILAVWDVADTANAFYNVIDVTLI
NDVKPDTEAPSIPNGIQAQKVTANSIELAWTASTDNVGVKGYQIFRNGEMIDTVPGTHFIDKKLQPSTEY
SYTVKAIDAAGNASKESAKLTVKTTVEAPDTEAPTQPKGLHSMGTTTSSVDLMWSPSDDNIGVGHYDIYR
ETEGSMKKIATSNTTSYMDKNLLPNTTYKYVVKAVDVAGNESVQSDIFTITTKTEGVSYEEWDAKKAYEK
GDKVLHEGKVYEAVQSYKGNGDPNWIYALSLWKTV

>QHB84114.1 N-acetylglucosamine-binding protein GbpA [Aeromonas veronii]
MAAKIQLNHIATVLALLASGSALAHGYISQPESRNYLCKTGGNSQCGGVQWEPQSVEGPSGFPQTGPQDG
QIASAGSPRWSELNIQTSDRWTKREVQPGPFAISWTFTANHVTRNWRYYLTKQDWNPNQPLTRASFDLTP
FCVIDGNMVQPPKQVTHNCVLPDRTGYQVILGVWEVGDTSNSFYNIIDAKFKDGSQPPLEWSQAGTIYPS
IDLAVGDKAMTRVFDANGERPDLQTVLTITTAEQGQKNNWAHALASKINAEQSLIRAGQQGADGQFNPVY
GMNPIYLHRDSKLDRVEIDLQQQQPPVVDSISVSGLASDYVLDNGKATLDFTVTAQGDLAVTNTLYDHGG
VAKGESSADIKDSSHTFTMALEGLKAGHHQLAIKATPKAGGETIQQTMDLMFKDQSSGEYDFVFPNNIKS
YTAGTKVQQPKNGKVYQCKPFPYSGYCQQWTTTATQYEPGIGSHWKMAWDEVK

>QHC06732.1 N-acetylglucosamine-binding protein GbpA [Aeromonas veronii]
MAAKIQLNHIAVVLALLASGSALAHGYISQPESRNYLCKTGGNSQCGGVQWEPQSVEGPSGFPQTGPQDG
QIASAGSPRWSELNIQTSDRWTKREVQPGPFAISWTFTANHVTRNWRYYLTKQDWNPNQPLTRASFDLTP
FCVIDGNMVQPPKQVTHNCVLPERTGYQVILGVWEVGDTSNSFYNIIDAKFKDGSQPPLEWSQAGTIYPS
IDLAVGDKAMTRVFDANGERPDLQTVLTITNAEQGQKNSWAHALASKINAEQSLIRAGQQGADGQFNPVY
GMNPVYLHRDSKLDRVEIDLQQLQPPVVDSISVSGLASDYVLDNGKATLDFTVTAQGDLAVTNTLYDHGG
VAKGESSADIKDSSHTFTMALEGLNAGHHQLVIKATPKAGGETIQQTMDLMFKEQSSGEYDFVFPNSLKS
YAAGTKVQQPKNGKVYQCKPFPYSGYCQQWTTTATQYEPGIGSQWQMAWDEVH

>QHD22466.1 chitin-binding protein [Bacillus anthracis str. BF1]
MNNRLLKQLQNMKMNKKSLGAVALTAGIIGTTLIPQNTYAHGFVEKPGSRSALCSPTYGALNVNCGSVMY
EPQSLEAPKGFPQGGPVDGQIASAGGKFGGILDQQTADRWFKNTITGGENTFTWKYTAPHLTSKWHYYIT
KKGWNPNKALTRADFEPIGTVQHDGSAASNHLTHKINVPTDRSGYHVILAVWDVADTANAFYNVIDVTLI
NDVKPDTEAPSIPNGIQAQKVTANSIELAWTASTDNVGVKGYQIFRNGEMIDTVPGTHFIDKKLQPSTEY
SYTVKAIDAAGNASKESAKLTVKTTVEAPDTEAPTQPKGLHSMGTTTSSVDLMWSPSDDNIGVGHYDIYR
ETEGSMKKIATSNTTSYMDKNLLPNTTYKYVVKAVDVAGNESVQSDIFTITTKTEGVSYEEWDAKKAYEK
GDKVLHEGKVYEAVQSYKGNGDPNWIYALSLWKTV

>QHD22493.1 chitin-binding protein [Bacillus anthracis str. BF1]
MKTKGLQKVKKVILSGGILLTGLLTFGFSEKASAHGYVESPASRSYLCKQGVNVNCGPIQYEPQSVEGIG
GFPQLGPSDGQIAGAGHFPALDVQTVDRWKKVTLNGGTNTFKWKLTAPHSTKEWKYYITKKDWNPNKPLS
RSDLDLVPFYVKNDGGARPGTSVTHEANVPTDRNGYHLILAVWEIADTGNAFYQVIDVNLVNNGLASNNV
LNHVVQVPTLF

>QHH95016.1 N-acetylglucosamine-binding protein GbpA [Acinetobacter gyllenbergii]
MMMHHFIRRSLISMGILVLPIVPSLVFAHGYVLKPESRAYACKLNKNTQCGSIVWEPQSLEAPKGFPQSG
LPDGQIANANLSQFSELNAQSPTRWVKTNLPTGANDFTWQFTAQHVTQGWRYFITKQGWNPSAPLARGSF
DLNPFCTVDGKYQKPASVETHRCYVPADRSGYHVILAVWDIGDTSNAFYNVIDVNVGSGSPTTPVDPQPP
KPVQSWNDIGDINPLDDLLVNDRVSTRVFDTNGENPNLKTELRITSTANGSRNVWPRLLAEAINREHSAL
RAGIKNTNADIVPVNGKNDVYSSLNSGIQRVEIKIERAPINGGGSYDFVYPKSIATYKAGTKVLGSDGRI
YQCKPFPYSGWCTIQAHQYVPGTGSNWQDAWLLVK

>QHQ50058.1 N-acetylglucosamine-binding protein GbpA [Aeromonas media]
MAAKIKLNHVATALALLASGGALAHGYISQPEGRNYLCKTGGNSQCGAIQWEPQSLEAPSGFPNGGPADG
QIASAGHPQFAELNAQTSDRWTKRQVQAGPFAIGWTFTANHVTRNWRYYLTKQEWNPNQPLTRDSFDLNP
FCVIDGGMVQPPKQVTHQCTLPARTGHQVILGVWEVGDTANSFYNLIDVQFDGGTQPPLTWSQGGTIYPS
TDLVAGDKAKTRVFDANGERTDLQTVLTIGSAEQGQKNNWAHDLAAKINAEQSQIRAGQQGSDGQFNPVY
GQNPVYLKAGSNLQRVEVQLEQQQPPVNDGISVSGLENEYLLDNGKVTLNFTVTAEGDLAVTNTLYDHGG
AAKGQTSADIKDSSQSFTMEVSGLSAGHHQLVIEGKPKAGGAPLQQTVDLMFKDPASGGDYQYSFPEGLK
SYAAGTKVLQPKDGKIYQCKPYPYSGWCTIWTSTATQYEPGVGTNWQDAWTLVN

>QHU95118.1 N-acetylglucosamine-binding protein GbpA [Aeromonas salmonicida subsp. salmonicida]
MTAHIYRTEECMAAKIQLNHVAAALALLASGGVLAHGYISQPESRNYLCNKGGNSQCGAVQWEPQSVEGP
SGFPQSGPQDGQIASAGSSRWSELNAQTSDRWTRREVQAGPFAISWTFTANHVTRNWRYYLTKQDWNPNQ
PLTRAAFDLTPFCVVDGNMVQPPKQVTHNCNLPERTGYQLILGVWEVGDTSNSFYNLIDANFKGGSQPPL
SWSQGGTIYPSTDLAAGDKARALVFDASGVRPDLQTELTITTTEQGQKNNWAHALASKINAEQSQIRAGQ
QNADNQFNPVYGQNPVYLKSGSTLERVEIQLEQLQPPVGNDISVSGLESEYLLDDGKVTLDFTITAQGDL
TVTNTLYDHGGVAKGQSAADIKDSSQSFTMPLTGLSAGHHQLVIEAKPKAGGEALQQTLDLMLKDSAGGG
NYQFTFPQGLTSYTDGTKVLQPKNGKVYQCKPFPYRGWCSQWSASATQYEPGIGTNWQDAWIALN

>QIF43100.1 N-acetylglucosamine-binding protein GbpA [Aeromonas veronii]
MAAKIQLNHIAAMLALLASGSALAHGYISQPESRNYLCKTGGNSQCGGVQWEPQSVEGPSGFPQSGPQDG
QIASAGSPRWSELNIQTSDRWTKREVQPGPFAISWTFTANHVTRNWRYYLTKQDWNPNQPLTRASFDLTP
FCVIDGNMVQPPKQVTHNCILPERTGYQVILGVWEVGDTSNSFYNIIDAKFKDGSQPPLEWSQAGTIYPS
INLAAGDKAMTRVFDANGERPELQTVLTITTAEQGQKNNWAHALASKINAEQSLIRAGQQGADGQFNPVY
GMNPVYLHRDSKLDRVEIDLQQLQPPVVDSISISGLASDYVLDNGKATLDFTVTAQGDLAVTNTLYDHGG
VAKGESSADIKDSSHTFTMALEGLKAGHHQLVIKATPKAGCETIQQTMDLMFKEQSSGEYDFVFPNSLKS
YAAGTKVQQPKNGKVYLCKPFPYSGYCQQWTTTATQYEPGIGSHWQMAWDEVH

>QIO20134.1 N-acetylglucosamine-binding protein GbpA [Aeromonas hydrophila]
MAAKIQLNHVAATLALLVSGSVLAHGYISQPESRNYLCKTGGNSQCGAVQWEPQSVEGPSGFPQAGPPDG
QIASAGSASWRELNAQTSDRWTRREVQAGPFAISWTFTANHVTRNWRYYLTKQDWNPNQPLTRAAFELTP
FCVVDGNMTQPPKQVTHQCNLPQRTGYQVILGVWEVGDTSNSFYNVIDANFKGGTQPPLAWSQGGTIYPS
TELAVGDKARTLVFDANGVRPDLQTELTIANPEQGQKNNWTHALASKINAEQSQIRAGQQSGEGQFNPVY
GQNPVYFKAGSALERVEIQLEQQQPPVSNGVSVSGLESDYLLDEGKLTLNFTVAAEGDLTVTNTLYDHGG
AAKGQTSADIKDSTHSFTMPLTGLSAGHHQLVIEGKPKAGGDAVQQTLDLMLKDPAAGGDYQFTFPDGLK
SYTDGTKVLQPKNGKVYQCKPFPYRGWCSQWSASATQYEPGVGTNWQDAWIQVN

>QIY15400.1 chitin-binding protein [Bacillus anthracis]
MNNRLLKQLQNMKMNKKSLGAVALTAGIIGTTLIPQNTYAHGFVEKPGSRSALCSPTYGALNVNCGSVMY
EPQSLEAPKGFPQGGPVDGQIASAGGKFGGILDQQTADRWFKNTITGGENTFTWKYTAPHLTSKWHYYIT
KKGWNPNKALTRADFEPIGTVQHDGSAASNHLTHKINVPTDRSGYHVILAVWDVADTANAFYNVIDVTLI
NDVKPDTEAPSIPNGIQAQKVTANSIELAWTASTDNVGVKGYQIFRNGEMIDTVPGTHFIDKKLQPSTEY
SYTVKAIDAAGNASKESAKLTVKTTVEAPDTEAPTQPKGLHSMGTTTSSVDLMWSPSDDNIGVGHYDIYR
ETEGSMKKIATSNTTSYMDKNLLPNTTYKYVVKAVDVAGNESVQSDIFTITTKTEGVSYEEWDAKKAYEK
GDKVLHEGKVYEAVQSYKGNGDPNWIYALSLWKTV

>QIY15428.1 chitin-binding protein [Bacillus anthracis]
MKTKGLQKVKKVILSGGILLTGLLTFGFSEKASAHGYVESPASRSYLCKQGVNVNCGPIQYEPQSVEGIG
GFPQLGPSDGQIAGAGHFPALDVQTVDRWKKVTLNGGTNTFKWKLTAPHSTKEWKYYITKKDWNPNKPLS
RSDLDLVPFYVKNDGGARPGTSVTHEANVPTDRNGYHLILAVWEIADTGNAFYQVIDVNLVNNGLASNNV
LNHVVQVPTLF

>QIY15934.1 chitin-binding protein [Bacillus anthracis]
MNNRLLKQLQNMKMNKKSLGAVALTAGIIGTTLIPQNTYAHGFVEKPGSRSALCSPTYGALNVNCGSVMY
EPQSLEAPKGFPQGGPVDGQIASAGGKFGGILDQQTADRWFKNTITGGENTFTWKYTAPHLTSKWHYYIT
KKGWNPNKALTRADFEPIGTVQHDGSAASNHLTHKINVPTDRSGYHVILAVWDVADTANAFYNVIDVTLI
NDVKPDTEAPSIPNGIQAQKVTANSIELAWTASTDNVGVKGYQIFRNGEMIDTVPGTHFIDKKLQPSTEY
SYTVKAIDAAGNASKESAKLTVKTTVEAPDTEAPTQPKGLHSMGTTTSSVDLMWSPSDDNIGVGHYDIYR
ETEGSMKKIATSNTTSYMDKNLLPNTTYKYVVKAVDVAGNESVQSDIFTITTKTEGVSYEEWDAKKAYEK
GDKVLHEGKVYEAVQSYKGNGDPNWIYALSLWKTV

>QIY15962.1 chitin-binding protein [Bacillus anthracis]
MKTKGLQKVKKVILSGGILLTGLLTFGFSEKASAHGYVESPASRSYLCKQGVNVNCGPIQYEPQSVEGIG
GFPQLGPSDGQIAGAGHFPALDVQTVDRWKKVTLNGGTNTFKWKLTAPHSTKEWKYYITKKDWNPNKPLS
RSDLDLVPFYVKNDGGARPGTSVTHEANVPTDRNGYHLILAVWEIADTGNAFYQVIDVNLVNNGLASNNV
LNHVVQVPTLF

>QIY23594.1 chitin-binding protein [Bacillus anthracis]
MKTKGLQKVKKVILSGGILLTGLLTFGFSEKASAHGYVESPASRSYLCKQGVNVNCGPIQYEPQSVEGIG
GFPQLGPSDGQIAGAGHFPALDVQTVDRWKKVTLNGGTNTFKWKLTAPHSTKEWKYYITKKDWNPNKPLS
RSDLDLVPFYVKNDGGARPGTSVTHEANVPTDRNGYHLILAVWEIADTGNAFYQVIDVNLVNNGLASNNV
LNHVVQVPTLF

>QIY23621.1 chitin-binding protein [Bacillus anthracis]
MNNRLLKQLQNMKMNKKSLGAVALTAGIIGTTLIPQNTYAHGFVEKPGSRSALCSPTYGALNVNCGSVMY
EPQSLEAPKGFPQGGPVDGQIASAGGKFGGILDQQTADRWFKNTITGGENTFTWKYTAPHLTSKWHYYIT
KKGWNPNKALTRADFEPIGTVQHDGSAASNHLTHKINVPTDRSGYHVILAVWDVADTANAFYNVIDVTLI
NDVKPDTEAPSIPNGIQAQKVTANSIELAWTASTDNVGVKGYQIFRNGEMIDTVPGTHFIDKKLQPSTEY
SYTVKAIDAAGNASKESAKLTVKTTVEAPDTEAPTQPKGLHSMGTTTSSVDLMWSPSDDNIGVGHYDIYR
ETEGSMKKIATSNTTSYMDKNLLPNTTYKYVVKAVDVAGNESVQSDIFTITTKTEGVSYEEWDAKKAYEK
GDKVLHEGKVYEAVQSYKGNGDPNWIYALSLWKTV

>QIY26808.1 chitin-binding protein [Bacillus anthracis]
MKTKGLQKVKKVILSGGILLTGLLTFGFSEKASAHGYVESPASRSYLCKQGVNVNCGPIQYEPQSVEGIG
GFPQLGPSDGQIAGAGHFPALDVQTVDRWKKVTLNGGTNTFKWKLTAPHSTKEWKYYITKKDWNPNKPLS
RSDLDLVPFYVKNDGGARPGTSVTHEANVPTDRNGYHLILAVWEIADTGNAFYQVIDVNLVNNGLASNNV
LNHVVQVPTLF

>QIY26836.1 chitin-binding protein [Bacillus anthracis]
MNNRLLKQLQNMKMNKKSLGAVALTAGIIGTTLIPQNTYAHGFVEKPGSRSALCSPTYGALNVNCGSVMY
EPQSLEAPKGFPQGGPVDGQIASAGGKFGGILDQQTADRWFKNTITGGENTFTWKYTAPHLTSKWHYYIT
KKGWNPNKALTRADFEPIGTVQHDGSAASNHLTHKINVPTDRSGYHVILAVWDVADTANAFYNVIDVTLI
NDVKPDTEAPSIPNGIQAQKVTANSIELAWTASTDNVGVKGYQIFRNGEMIDTVPGTHFIDKKLQPSTEY
SYTVKAIDAAGNASKESAKLTVKTTVEAPDTEAPTQPKGLHSMGTTTSSVDLMWSPSDDNIGVGHYDIYR
ETEGSMKKIATSNTTSYMDKNLLPNTTYKYVVKAVDVAGNESVQSDIFTITTKTEGVSYEEWDAKKAYEK
GDKVLHEGKVYEAVQSYKGNGDPNWIYALSLWKTV

>QIY88816.1 N-acetylglucosamine-binding protein GbpA [Aeromonas hydrophila]
MAAKIQLNHLAAALALLASGGVLAHGYISQPEGRNYLCKTGGNSQCGAIQWEPQSLEAPSGFPDGGPADG
QIASAGHPQFGELNAQTSDRWTKRNVQAGPFAISWTFTANHVTRNWRYYLTKQDWNPNQPLTRDAFDLNP
FCVIDGNMVQPPKQVTHQCTLPARTGYQVILGVWEVGDTANSFYNLIDARFDGGTQPPLTWSQGGTIYPS
IDLAAGDKAKTRVFDASGERADLQTVLTIASAEQGQKNNWAHALAGKINAEQTQIRAGQQGADGQFNPVY
GQNPIYLKAGSNLQLVEIQLEQQQPPVGNSINVSGLASDYQLDNGKVTLSFTVTAQGDLAVTNTLYDHGG
VAKGQSGADIKDSSQSFTMEATGLSAGHHQLVIEGKPKAGGEVVQQTLDLMFKEPAGGDYQFSFPEGLKS
YTAGTRVLQPKNGKIYQCKPFPYSGWCSQWSSTATQYEPGIGSHWQEAWIAQ

>QJT12734.1 N-acetylglucosamine-binding protein GbpA [Aeromonas sp. 2692-1]
MLRGTPPANLTAHICRTEECMAAKIQLNHVAATLALLVSGSVLAHGYISQPESRNYLCKTGGNSQCGAVQ
WEPQSVEGPSGFPQAGPPDGQIASAGSASWRELNAQTSDRWTRREVQAGPFAISWTFTANHVTRNWRYYL
TKQDWNPNQPLTRAAFELTPFCVVDGNMTQPPKQVTHQCNLPQRTGYQVILGVWEVGDTSNSFYNVIDAN
FKGGTQPPLAWSQGGTIYPSTELAVGDKARTLVFDANGVRPDLQTELTIASPEQGQKNNWTHALATKINA
EQSQIRAGQQSGEGQFNPVYGQNPVYFKAGSALERVEIQLEQQQPPVSNGVSVSGLESDYLLDEGKLTLN
FTVAAEGDLTVTNTLYDHGGAAKGQTSADIKDSTHSFTMPLTGLSAGHHQLVIEGKPKAGGDAVQQTLDL
MLKDPAAGGDYQFTFPDGLKSYTDGTKVLQPKNGKVYQCKPFPYRGWCSQWSASATQYEPGVGTNWQDAW
IQVN

>QJT17642.1 N-acetylglucosamine-binding protein GbpA [Aeromonas sp. 1805]
MLRGTPPANLTAHICRTEECMAAKIQLNHVAATLALLVSGSVLAHGYISQPESRNYLCKTGGNSQCGAVQ
WEPQSVEGPSGFPQAGPPDGQIASAGSASWRELNAQTSDRWTRREVQAGPFAISWTFTANHVTRNWRYYL
TKQDWNPNQPLTRAAFELTPFCVVDGNMTQPPKQVTHQCNLPQRTGYQVILGVWEVGDTSNSFYNVIDAN
FKGGTQPPLAWSQGGTIYPSTELAVGDKARTLVFDANGVRPDLQTELTIASPEQGQKNNWTHALASKINA
EQSQIRAGQQSGEGQFNPVYGQNPVYFKAGSALERVEIQLEQQQPPVSNGVSVSGLESNYLLDEGKLTLN
FTVAAEGDLTVTNTLYDHGGAAKGQTSADIKDSTHSFTMPLTGLSAGHHQLVIEGKPKAGGDAVQQTLDL
MLKDPAAGGDYQFTFPDGLKSYTDGTKVLQPKNGKVYQCKPFPYRGWCSQWSASATQYEPGVGTNWQDAW
IPVN

>QJT20665.1 N-acetylglucosamine-binding protein GbpA [Aeromonas media]
MAAKIQLNHVAAALALLASGGVLAHGYISQPEGRNYLCKTGGNSQCGAIQWEPQSLEAPSGFPDGGPADG
QIASAGHPQFGELNAQTSDRWTKRNVQAGPFAISWTFTANHVTRNWRYYLTKQDWNPNQPLTRDAFDLNP
FCVIDGNMVQPPKQVTHQCTLPARTGYQVILGVWEVGDTANSFYNLIDARFDGGTQPPLTWSQGGTIYPS
IDLAAGDKAKTRVFDASGERADLQTVLTIASAEQGQKNNWAHALAGKINAEQTQIRAGQQGADGQFNPVY
GQNPIYLKAGSNLQRVEIQLEQQQPPVGNSINVSGLASDYQLDNGKVTLSFTVTAQGDLAVTNTLYDHGG
VAKGQSGADIKDSSQSFTMEATGLSAGHHQLVIEGKPKAGGEVVQQTLDLMFKDPAGGDYQFSFPEGLKS
YTAGTRVLQPKNGKVYQCKPFPYSGWCSQWSSTATQYEPGIGSHWQEAWIAQ

>QJT25253.1 N-acetylglucosamine-binding protein GbpA [Aeromonas media]
MAAKIKLNHVATALALLASGGVLAHGYISQPEGRNYLCKTGGNSQCGAIQWEPQSLEAPSGFPNGGPADG
QIASAGHPQFAELNAQTSDRWTKRQVQAGPFAIGWTFTANHVTRNWRYYLTKQEWNPNQPLTRDSFDLNP
FCVIDGGMVQPPKQVTHQCTLPARTGHQVILGVWEVGDTANSFYNLIDVQFDGGTQPPLTWSQGGTIYPS
TDLVAGDKAKTRVFDANGERTDLQTVLTIGSAEQGQKNNWAHDLAARINAEQSQIRAGQQGSDGQFNPVY
GQNPVYLKAGSNLQRVEVQLEQQQPPVNDGISVSGLENEYLLDNGKVTLNFTVTAEGDLAVTNTLYDHGG
AAKGQTSADIKDSSQSFTMEVSGLSAGHHQLVIEGKPKAGGAPLQQTMDLMFKDPASGGDYQYSFPEGLK
SYAAGTKVLQPKDGKIYQCKPYPYSGWCTIWTSTATQYEPGVGTNWQDAWTLVN

>QJT32019.1 N-acetylglucosamine-binding protein GbpA [Aeromonas media]
MAAKIKLNHVATALALLASGGALAHGYISQPEGRNYLCKTGGNSQCGAIQWEPQSLEAPSGFPNGGPADG
QIASAGHPQFAELNAQTSDRWTKRQVQAGPFAIGWTFTANHVTRNWRYYLTKQEWNPNQPLTRDSFDLNP
FCVIDGGMVQPPKQVTHQCTLPARTGHQVILGVWEVGDTANSFYNLIDVQFDGGTQPPLTWSQGGTIYPS
TDLVAGDKAKTRVFDANGERTDLQTVLTIGSAEQGQKNNWAHDLAAKINAEQSQIRAGQQGSDGQFNPVY
GQNPVYLKAGSNLQRVEVQLEQQQPPVNDGISVSGLENEYLLDNGKVTLNFTVTAEGDLAVTNTLYDHGG
AAKGQTSADIKDSSQSFTMEVSGLSAGHHQLVIEGKPKAGGAPLQQTVDLMFKDPASGGDYQYSFPEGLK
SYAAGTKVLQPKDGKIYQCKPYPYSGWCTIWTSTATQYEPGVGTNWQDAWTLVN

>QJT33510.1 N-acetylglucosamine-binding protein GbpA [Aeromonas media]
MAAKIKLNHVATALALLASGGALAHGYISQPEGRNYLCKTGGNSQCGAIQWEPQSLEAPSGFPNGGPADG
QIASAGHPQFAELNAQTSDRWTKRQVQAGPFAIGWTFTANHVTRNWRYYLTKQEWNPNQPLTRDSFDLNP
FCVIDGGMVQPPKQVTHQCTLPARTGHQVILGVWEVGDTANSFYNLIDVQFDGGTQPPLTWSQGGTIYPS
TDLVAGDKAKTRVFDANGERTDLQTVLTIGSAEQGQKNNWAHDLAAKINAEQSQIRAGQQGSDGQFNPVY
GQNPVYLKAGSNLQRVEVQLEQQQPPVNDGISVSGLENEYLLDNGKVTLNFTVTAEGDLAVTNTLYDHGG
AAKGQTSADIKDSSQSFTMEVSGLSAGHHQLVIEGKPKAGGAPLQQTVDLMFKDPASGGDYQYSFPEGLK
SYAAGTKVLQPKDGKIYQCKPYPYSGWCTIWTSTATQYEPGVGTNWQDAWTLVN

>QJT39088.1 N-acetylglucosamine-binding protein GbpA [Aeromonas media]
MAAKIKLNHVATALALLASGGALAHGYISQPEGRNYLCKTGGNSQCGAIQWEPQSLEAPSGFPNGGPADG
QIASAGHPQFAELNAQTSDRWTKRQVQAGPFAIGWTFTANHVTRNWRYYLTKQEWNPNQPLTRDSFDLNP
FCVIDGGMVQPPKQVTHQCTLPARTGHQVILGVWEVGDTANSFYNLIDVQFDGGTQPPLTWSQGGTIYPS
TDLVAGDKAKTRVFDANGERTDLQTVLTIGSAEQGQKNNWAHDLAAKINAEQSQIRAGQQGSDGQFNPVY
GQNPVYLKAGSNLQRVEVQLEQQQPPVNDGISVSGLENEYLLDNGKVTLNFTVTAEGDLAVTNTLYDHGG
AAKGQTSADIKDSSQSFTMEVSGLSAGHHQLVIEGKPKAGGAPLQQTVDLMFKDPASGGDYQYSFPEGLK
SYAAGTKVLQPKDGKIYQCKPYPYSGWCTIWTSTATQYEPGVGTNWQDAWTLVN

>QJW62961.1 chitin-binding protein [Bacillus amyloliquefaciens]
MKGLVKAAVLTVTLGIGGAFYSSDAFAHGYIKEPVSRAYMGALEKQTLGWTAAAQKYGSVIDNPQSVEGP
KGFPAAGPPDGRIASANGGSGQIDFGLDKQTADYWVKQNIRGGFNTFTWYYTAPHATSKWHYYITKKNWN
PNKPLSRDEFELIGTVNHDGSKADTNLTHKIFVPTDRSGYHVILGVWDVADTSNAFYNVIDVNLTQ

>QKF98186.1 N-acetylglucosamine-binding protein GbpA [Aeromonas hydrophila]
MAAKIQLNHVAATLALLVSGSVLAHGYISQPESRNYLCKTGGNSQCGAVQWEPQSVEGPSGFPNGGPADG
QIASAGSASWGELNAQTSDRWTRREVQAGPFAISWTFTANHVTRNWRYYLTKQDWNPNQPLTRASFELTP
FCVVDGNMTQPPKQVTHQCNLPERTGYQVILGVWEVGDTSNSFYNVIDANFKGGTQPPLEWSQGGTIYPS
TELAVGDKARTLVFDANGVRPDLQTELTIASPEQGQKNNWTHALASKINAEQNQIRAGQQSGEGQFNPVY
GQNPVYFKAGSALERVEIQLEQQQPPVSNSVSVSGLESDYLLDEGKLTLNFTVATEGDLTVTNTLYDHGG
AAKGQTSADIKDSSHSFTMPLTGLSAGHHQLVIEGKPKAGGEAVQQTLDLMLKDPAAGGDYQFTFPDGLK
SYTDGTKVLQPKNGKIYQCKPFPYRGWCSQWSASATQYEPGVGSNWQDAWILVN

>QKG21253.1 putative secreted chitin-binding protein [Actinomadura verrucosospora]
MPRKSTLAIAAAIGVGASLLTAAPALAHGYTSNPPSRALLCKQGAVQNCGPIQWEPQSTEGPKGFPQSGP
ADGTLCAAGDSRWAPLDDPRGGTWPATKVSSGPYTFTWHLTAAHATTSFRYFITRDGWNPAQPLTRAQLD
LTPFLQVNYGGQRPPYDVSHSGTLPAKHGRHMILAVWDIADTGNAFYQCSDVDFG

>QKG24321.1 chitin-binding protein [Actinomadura verrucosospora]
MASSDGSPMNTGAALFRRASTATAAGAAALAAVALTASPALAHGSMRTPVSRVLTCYQENPESPRSAACK
AAVSASGKQAFYDWNGVRIGDVAGRHRQRIPNGKLCSAGQAAFRGLDLPRADWPATSLKSGAAYTFRYQV
TAVHRGRFQLYITKNGYDPRKPLKWSDLESRPFLTKSDPTIKDGAYQLPGRAPAGKKGRHLIYAIWQRSD
SPEAFYSCSDVVFSGKGAVAAPPRPKASPTRKAAAASKPAAPRLPIPTAPLTGHEHQHGGAPAGAVNARP
AAQTSSDKPGTITGTVLMTGTAGLALGGIAGLLLTGRRPRRPRHHT

>QKN92319.1 lytic polysaccharide monooxygenase [Bacillus amyloliquefaciens]
MKGLVKAAVLTVTLGIGGAFYSSDASAHGYIKEPVSRAYMGALEKQTMGWTAAAQKYGSVIDNPQSVEGP
KGFPAAGPPDGRIASANGGSGQIDFGLDKQTADHWVKQNIRGGFNTFTWHYTAPHATSKWHYYITKKNWN
PNKPLSRDEFELIGTVNHDGSKADTNLTHKIFVPTDRSGYHIILGVWDVADTSNAFYNVIDVNLTK

>QKP74334.1 lytic polysaccharide monooxygenase [Bacillus amyloliquefaciens]
MKGLVKAAVLTVTLGIGGAFYSSDASAHGYIKEPVSRAYMGALEKQTLGWTAAAQKYGSVIDNPQSVEGP
KGFPAAGPPDGRIASANGGSGQIDFGLDKQTADYWVKQNIRGGFNTFTWYYTAPHATSKWHYYITKKNWN
PNKPLSRDEFELIGTVNHDGSKADTNLTHKIFVPTDRSGYHVILGVWDVADTSNAFYNVIDVNLTQ

>QKU07213.1 lytic polysaccharide monooxygenase [Bacillus anthracis]
MNNRLLKQLQNMKMNKKSLGAVALTAGIIGTTLIPQNTYAHGFVEKPGSRSALCSPTYGALNVNCGSVMY
EPQSLEAPKGFPQGGPVDGQIASAGGKFGGILDQQTADRWFKNTITGGENTFTWKYTAPHLTSKWHYYIT
KKGWNPNKALTRADFEPIGTVQHDGSAASNHLTHKINVPTDRSGYHVILAVWDVADTANAFYNVIDVTLI
NDVKPDTEAPSIPNGIQAQKVTANSIELAWTASTDNVGVKGYQIFRNGEMIDTVPGTHFIDKKLQPSTEY
SYTVKAIDAAGNASKESAKLTVKTTVEAPDTEAPTQPKGLHSMGTTTSSVDLMWSPSDDNIGVGHYDIYR
ETEGSMKKIATSNTTSYMDKNLLPNTTYKYVVKAVDVAGNESVQSDIFTITTKTEGVSYEEWDAKKAYEK
GDKVLHEGKVYEAVQSYKGNGDPNWIYALSLWKTV

>QKU07241.1 lytic polysaccharide monooxygenase [Bacillus anthracis]
MKTKGLQKVKKVILSGGILLTGLLTFGFSEKASAHGYVESPASRSYLCKQGVNVNCGPIQYEPQSVEGIG
GFPQLGPSDGQIAGAGHFPALDVQTVDRWKKVTLNGGTNTFKWKLTAPHSTKEWKYYITKKDWNPNKPLS
RSDLDLVPFYVKNDGGARPGTSVTHEANVPTDRNGYHLILAVWEIADTGNAFYQVIDVNLVNNGLASNNV
LNHVVQVPTLF

>QKU12194.1 lytic polysaccharide monooxygenase [Bacillus anthracis]
MKTKGLQKVKKVILSGGILLTGLLTFGFSEKASAHGYVESPASRSYLCKQGVNVNCGPIQYEPQSVEGIG
GFPQLGPSDGQIAGAGHFPALDVQTVDRWKKVTLNGGTNTFKWKLTAPHSTKEWKYYITKKDWNPNKPLS
RSDLDLVPFYVKNDGGARPGTSVTHEANVPTDRNGYHLILAVWEIADTGNAFYQVIDVNLVNNGLASNNV
LNHVVQVPTLF

>QKU12222.1 lytic polysaccharide monooxygenase [Bacillus anthracis]
MNNRLLKQLQNMKMNKKSLGAVALTAGIIGTTLIPQNTYAHGFVEKPGSRSALCSPTYGALNVNCGSVMY
EPQSLEAPKGFPQGGPVDGQIASAGGKFGGILDQQTADRWFKNTITGGENTFTWKYTAPHLTSKWHYYIT
KKGWNPNKALTRADFEPIGTVQHDGSAASNHLTHKINVPTDRSGYHVILAVWDVADTANAFYNVIDVTLI
NDVKPDTEAPSIPNGIQAQKVTANSIELAWTASTDNVGVKGYQIFRNGEMIDTVPGTHFIDKKLQPSTEY
SYTVKAIDAAGNASKESAKLTVKTTVEAPDTEAPTQPKGLHSMGTTTSSVDLMWSPSDDNIGVGHYDIYR
ETEGSMKKIATSNTTSYMDKNLLPNTTYKYVVKAVDVAGNESVQSDIFTITTKTEGVSYEEWDAKKAYEK
GDKVLHEGKVYEAVQSYKGNGDPNWIYALSLWKTV

>QKU23381.1 lytic polysaccharide monooxygenase [Bacillus anthracis]
MNNRLLKQLQNMKMNKKSLGAVALTAGIIGTTLIPQNTYAHGFVEKPGSRSALCSPTYGALNVNCGSVMY
EPQSLEAPKGFPQGGPVDGQIASAGGKFGGILDQQTADRWFKNTITGGENTFTWKYTAPHLTSKWHYYIT
KKGWNPNKALTRADFEPIGTVQHDGSAASNHLTHKINVPTDRSGYHVILAVWDVADTANAFYNVIDVTLI
NDVKPDTEAPSIPNGIQAQKVTANSIELAWTASTDNVGVKGYQIFRNGEMIDTVPGTHFIDKKLQPSTEY
SYTVKAIDAAGNASKESAKLTVKTTVEAPDTEAPTQPKGLHSMGTTTSSVDLMWSPSDDNIGVGHYDIYR
ETEGSMKKIATSNTTSYMDKNLLPNTTYKYVVKAVDVAGNESVQSDIFTITTKTEGVSYEEWDAKKAYEK
GDKVLHEGKVYEAVQSYKGNGDPNWIYALSLWKTV

>QKU23408.1 lytic polysaccharide monooxygenase [Bacillus anthracis]
MKTKGLQKVKKVILSGGILLTGLLTFGFSEKASAHGYVESPASRSYLCKQGVNVNCGPIQYEPQSVEGIG
GFPQLGPSDGQIAGAGHFPALDVQTVDRWKKVTLNGGTNTFKWKLTAPHSTKEWKYYITKKDWNPNKPLS
RSDLDLVPFYVKNDGGARPGTSVTHEANVPTDRNGYHLILAVWEIADTGNAFYQVIDVNLVNNGLASNNV
LNHVVQVPTLF

>QKV75856.1 lytic polysaccharide monooxygenase [Amycolatopsis sp. Hca4]
MRRRTFSGTGRRGLVALVVAGLACLFAGVPAASAHGTIVDPATRAYQCWKDWGSQHTNPAMQQQDPTCWA
AFQANADTMWNWMSALRDGLHGNFQGATPDGQLCSNALSRNNSLNTPGPWRTTSVGSSFTMHLYDQASHG
ADFIRVYVSKNGYDPTTQRLGWGNLDQVTQTGRFAPAKDITFTVQTSGGYRGHHVVFTIWQASHQDQTYM
WCSDVNFG

>QKV77291.1 lytic polysaccharide monooxygenase [Amycolatopsis sp. Hca4]
MTWKRKLFAAAAGALLAPVLVVVLPATSASAHGYVSDPPSRQANCAAGKVPNCGQIVYEPQSVEGPKGLR
SCNAGLSQFAELADESKPWPAKSVGSTVTFNWVFTARHATASYEYYVGNTRVALINGNNQQPPSTLSHTV
NLAGYSGRIKVLAIWNISDTANAFYSCIDLQIGGGGTTTPPPTTTTTPPTTTTTRPPTTTTTPPSSGTWS
TGTAYKVGDVVTYNGVSYRCIQPHTAIAGWEPPNTPALWQRQ

>QKV79902.1 lytic polysaccharide monooxygenase [Amycolatopsis sp. Hca4]
MVPRRKTLLSLVVTAVTAVLLGGVLTGVADAHGSATDPPSRNYGCWNRWGSDFQNPAMATKDPMCWQAWQ
ADPNAMWNWNGLYREGVKGNHQGAIPDGTLCSGGRTQAPRYNALDTVGAWQTADKDNRFTLTITDQARHG
ADYLRVYITKQGFDPATQPLTWGSLELVAQTGRYAPAGQYQVAVNAGTRTGRHVVYTIWQASHLDQSYYF
CSDVNFSGR

>QKV80207.1 lytic polysaccharide monooxygenase [Amycolatopsis sp. Hca4]
MNRKLVAAAVGALLAPVLVVLNPAGIASAHGYVSSPASRQAQCAQHTVQCGQIQYEPQSVEGPKGLRSCN
GGVSQFAELNDNNKGWRAASVGRTVTFTWTFTARHRTSNYQYFIGSQKIAEVSGNNQQPPATVAHQVNLG
SHTGRQTVLAVWNIADTANAFYACIDLQVS

>QKV81819.1 lytic polysaccharide monooxygenase [Amycolatopsis sp. Hca4]
MLLASLTAILLNTGTAEAHGAMMKPGSRTFLCWQDGLSSTGEIKPQNPACAAAVAVSGANSLYNWFGVLR
SDGAGRTRGFIPDGKLCSGGNPNYAGFDGVGNWPLTHLTAGAQFDFSYNAWAAHPGWFYTYVTKDGWNPN
QPLTWDSLEDQPFLTIDHPPVTGQVGTVDGQYKWSGALPSNKSGRHIIYSVWKRSDSSETFYGCSDVTFD
GGHGEVTGVKDPGTGTTTTPTTPTTPTTPTTPTTPTTPTTPTTPTTTTTMPSGSCMAMWEITNTWSGGYQ
ATVTVMNHSTTAYTSWQVGWTLPAGQTVASVWNGTLSQSGSAVTVRNADWNGRVAADGTTSFGLVVNTTG
GSAAPSPTCQGR

>QKW32949.1 lytic polysaccharide monooxygenase [Actinomadura sp. NAK00032]
MHRSVAYPLAAAAAVAAPVLVAAPASAHGYVSAPPSRQALCATGAVPDCGPIQFEPQSVEGPKGLKSCDG
GLSQFAVLADESRNWPAASVGTSVDFRWVFTARHRTSNWEYFIGNTKVATFDGGNQQPDAVVTHKVDLSE
FPGRRTILAVWNIGDTPNAFYSCIDLNVGGGGGGGSQPEPTTEPEPAPSPTTQVPTAPAPPPSSRPPAPT
GEPATGGTWQAGEAYKTGDVVSFNGAQFRCRQGHTALQGWEPSQFTLALWLPL

>QKW33107.1 lytic polysaccharide monooxygenase [Actinomadura sp. NAK00032]
MKKSARRFAAVAAGLGVAPLVAVVLPATAALAHGYVSAPMSRQAQCAQRIVQCGSIQWEPQSVEGPKGLQ
SCSGGNARFRELDDDSLPWRATTVGNTVTFTWTFTARHRTADYEYYVGGRRVAVVDGHDQQPPSSVSHTV
NLGGVSGRQKVLAVWNIADTANAFYACVDLQVQ

>QKW33414.1 lytic polysaccharide monooxygenase [Actinomadura sp. NAK00032]
MRRDRIRRAPTRRALTRRALTRRALTLLLGVVLLPILWVDTASAHGSVIDPASRNYGCWDRWGDDFQNPA
MQQEDPMCWQAWQDNPNAMWNWNGLYRNNVGGNHQAAIPDGQLCSGGQTEGGRYRSMDAVGPWKTTDIGS
TFSINLYDQASHGADYFLVYVTRQGYDALTQPLRWSDLELVRQTGRYGPANNYVIDNVSAPGRSGRHVVY
TIWQASHMDQSYYICSDVNFR

>QKW35941.1 lytic polysaccharide monooxygenase [Actinomadura sp. NAK00032]
MGKRRRRALAAGAVLGPAMLAGALITAVPASAHGAMMVPGSRTYLCWKDGLTSTGQIVPHNPACAAAIAQ
SGSTSLYNWFAVLRSDGAGRTRGFIPDGELCSGGAVVYDFSGYDLARDDWPVTHLTSGADIEFRYNKWAA
HPGTFRTYITKDTWSPTRPLSWDDLEDQPFYSATDPPSVGSPGSEDAYYHWNARLPSGKSGRHIIYTVWQ
RSDSNETFYGCSDVVFDGGSGEVTGVGEGDGDPTDPPTDPTDPPGTPGMVCTAEYRSTNSWGGGYQGEVK
VTNTGTLPLNGWMAHFTFANGETVGSLWNGTYTQSGPDVTVKNAGWNGSLAVGASTTFGFTANAPGSATD
LEPHCMTS

>QKW38272.1 lytic polysaccharide monooxygenase [Actinomadura sp. NAK00032]
MRSIRPRAAAVAVAVPAASALVVLGTATAASAHGTMSDPPSRVYTCFLEDPETPQSDACKAAVAASGTQA
FYDWNEVSLLNAGGRSREIIPDGELCSAGRAKFRGLDLRRADWPATPMKAGQQTITYHATAPHSDSNFEF
YITREGWDPTQPLRWADLVPLASFTHVNPTTYTKWTLTIPPRTGRHLLYSIWQRVAYSDEAFYTCSDVEF
GGSNTPTPTPTPTPTDTPTPTPTPTDTPTPTPTPTPTETPTPTPTPTGTPSGGWQAGTSYATGDQVTYNG
VTYACLQGHTAIAGWEPPNTAALWRQV

>QKW39535.1 lytic polysaccharide monooxygenase [Actinomadura sp. NAK00032]
MPRKTSLAVAAAVTAGLPLALAAPAWSHGYTTSPPSRSYLCGTHQVRNCGQVQWDPDGVEGPKGFPQRGP
RDGEICAGADGRWAPLDDQRGGTGWPATTVTGGRPFSIVWQFTARHSTTSFRYFLTKDGWDSTQPLTRAA
LDLTPFIQSDYGGRQPSNPTTHSGTLPQRHGRHILLAVWDIADTGNAFYQCSDLDFG

>QKX03598.1 T9SS type A sorting domain-containing protein [Aquimarina sp. TRL1]
MFKTTNSARISTINCSWRQLICTFLFLSVILPVLPHGTVTYPPSRIWTCFQEDPESPDSAACIAAVASHG
TQPLYDWSEINQANANGDHRRYVKDGNLASGGRPDKYGGMDQVRSDWLSTLVSPGPFTVTWTNHAPHATA
YYEVYITKESWSPGQPLTWDSLELLVRTPPSGPERIVNIPVTLPTRTGKHVIYSVWQRSDSAEAFYSTSD
IHFDGGDTDTQAPSIPTNLRASNATQTTVDLAWDAATDNIGVSGYDVYRANTHVATVTDTSYQVTGLAAN
TEYFFRVKARDAAGNLSDFSSSAKATTLQDTGGGSCSGISRYAAGTSYNRGQEVQHAGGKYKCTVAGWCS
SASAWAYAPGTGTYWRQAWTKTGDCNGGSSDTQAPSVPANLSTSNITQTTIDLSWGAATDDTGVIGYDVY
QGSTVLSTVSGTSYQVTGLAGSTTYSFRVKAKDAAGNQSDFSNTATATTLTDTGGGSCAGVSQYVAGTSY
TSGEEVKNAGGKYKCTIAGWCSSAAAWAYAPGTGSYWQQAWTKTGDCNSNALYALFPTVTQGIVNFSVAD
KNAESIRINLYDITGKLMNSQIYQGNQKSIAQDLSTLKKGLYIYRIYIDGKVYVERILKK

>QLH68470.1 N-acetylglucosamine-binding protein GbpA [Aeromonas veronii]
MAAKIQLNHIAAVLALLASGSALAHGYISQPESRNYLCKTGGNSQCGGVQWEPQSVEGPSGFPQSGPQDG
QIASAGSPRWSELNIQTSDRWTKREVQPGPFAISWTFTANHVTRNWRYYLTKQDWNPNQPLTRASFDLTP
FCVIDGNMVQPPKQVTHNCILPERTGYQVILGVWEVGDTSNSFYNIIDAKFKDGSQPPLEWSQSGTIYPS
IDLAAGDKAMTRVFDANGERPDLQTVLTITTAEQGQKNNWAHALAGKINAEQSLIRAGQQGADGQFNPVY
GMNPIYLKRNSKLDRVEIDLQQLQPPVVDSISVSGLASDYVLDNGKATLDFTVTAQGDLAVTNTLYDHGG
VAKGESSADIKDSSHTFTMALEGLKAGHHQLVIKATPKAGGETIQQTMDLMFKEQSSGEYDFVFPNNIKS
YTAGTKVQQPKNGKVYQCKPFPYSGYCVQWATTATQFEPGVGSHWQEAWIELK

>BBQ24380.1 acetylglucosamine-binding protein [Aeromonas sp. WP2-W18-CRE-05]
MAANIRLTHLAAALALLASGGVLAHGYISQPEGRNYLCKTGGNSQCGAIQWEPQSLEAPSGFPDGGPADG
QIASAGHPQFGELNTQTLDRWTKREVQAGLFAISWTFTANHVTRNWRYYLTKQDWNPNQPLTRDAFDLNP
FCVIDGNMVQPPKQVTHQCTLPPRTGYQVILGVWEVGDTANSFYNLIDARFKDGTQPPLTWSQGGTIYPS
IDLVAGDKARTRVFDANGERTDLQTELTIASAGQGQKNNWAHALASKINAEQSQIRAGQQGTDGQFNPVY
GQNPVYLKAGSNLQRVEIQLEQQQPPVENGISVSGLASDYTLDNGKLTLMFTVTAQGDLAITNTLYDHGG
VARGQSSADIKDGSQSFSMALTGLSAGHHQLVIEGKPKAGGDAVQQTLDLMFKDPASGGDYQFTFPDGLK
SYTAGTRVLQPKNGKVYQCKPFPYSGWCSQWASTATQYEPGVGSHWQEAWTAQ

>BBQ29044.1 acetylglucosamine-binding protein [Aeromonas caviae]
MAANIRLTHLAAALALLASGGVLAHGYISQPEGRNYLCKTGGNSQCGAIQWEPQSLEAPSGFPDGGPADG
QVASAGHPQFGELNTQTLDRWTKREVQAGPFAISWTFTANHVTRNWRYYLTKQDWNPNQPLTRDAFDLNP
FCVIDGNMVQPPKQVTHQCTLPPRTGYQVILGVWEVGDTANSFYNLIDARFKDGTQPPLTWSQGGTIYPS
IDLVAGDKARTRVFDANGERTDLQTELTIASAGQGQKNNWAHALASKINAEQSQIRAGQQGTDGQFNPVY
GQNPVYLKAGSNLQRVEIQLEQQQPPVENGISVSGLASDYTLDNGKLTLMFTVTAQGDLAITNTLYDHGG
VARGQSSADIKDGSQSFSMALTGLSAGHHQLVIEGKPKAGGDAVQQTLDLMFKDPASGGDYQFTFPDGLK
SYTAGTRVLQPKNGKVYQCKPFPYSGWCSQWASTATQYEPGVGSHWQEAWTAQ

>BBQ51611.1 acetylglucosamine-binding protein [Aeromonas veronii]
MAAKIQLNHIATVLALLASGSALAHGYINQPESRNYLCKTGGNSQCGGVQWEPQSVEGPSGFPQTGPQDG
QIASAGSPRWSELNIQTSDRWTKREVQPGPFAISWTFTANHVTRNWRYYLTKQDWNPNQPLTRASFDLTP
FCVIDGNMVQPPKQVTHNCVLPERTGYQVILGVWEVGDTSNSFYNIIDAKFKDGSQPPLEWSQAGTIYPS
IDLAVGDKAMTRVFDANGERPELQTVLTITTAEQGQKNSWAHALASKINAEQSLIRAGQQGADGQFNPIY
GMNPVYLHRDSKLDRVEIDLQQLQPPVVDSISVSGLASDYVLDNGKATLDFTVTAQGDLAVTNTLYDHGG
VAKGESSADIKDSSHTFTMALEGLKAGHHQLVIKATPKAGGETIQQTMDLMFKEQSSGEYDFVFPNSLKS
YAAGTKVQQPKNGKVYQCKPFPYSGYCQQWTTTATQYEPGIGSHWQMAWDEVH

>BBR08971.1 acetylglucosamine-binding protein [Aeromonas caviae]
MAANIRLTHLAAALALLASGGVLAHGYISQPEGRNYLCKTGGNSQCGAIQWEPQSLEAPSGFPDGGPADG
QIASAGHPQFGELNTQTLDRWTKREVQAGPFAISWTFTANHVTRNWRYYLTKQDWNPNQPLTRDAFDLNP
FCVIDGNMVQPPKQVTHQCTLPPRTGYQVILGVWEVGDTANSFYNLIDARFKDGTQPPLTWSQGGTIYPS
IDLVAGDKARTRVFDANGERTDLQTELTIASAGQGQKNNWAHALASKINAEQSQIRAGQQGADGQFNPVY
GQNPVYLKAGSNLQRVEIQLEQQQPPVENGISVSGLASDYPLDNGKLTLTFTVTAQGDLAITNTLYDHGG
VARGQSSADIKDGSQSFSMALTGLSAGHHQLVIEGKPKAGGDAVQQTLDLMFKDPASGGDYQFTFPDGLK
SYTAGTRVLQPKNGKVYQCKPFPYSGWCSQWASTATQYEPGVGSHWQEAWTAQ

>BBR37825.1 acetylglucosamine-binding protein [Aeromonas veronii]
MAAKIQLNHIAAVLALLASGSALAHGYIKQPESRNYLCNTGGNSQCGGVQWEPQSVEGPSGFPQSGPQDG
QIASAGSPRWSELNIQTSDRWTKREVQPGPFAISWTFTANHVTRNWRYYLTKQDWNPNQPLTRASFDLTP
FCVIDGNMVQPPKQVTHNCTLPERSGYQLILGVWEVGDTSNSFYNIIDAKFKDGSQPPLEWSQAGTIYPS
IDLAVGDKAMTRVFDANGERPELQTVLTIATAEQGQKNNWAHALASKINAEQSQIRAGQQGADGQFNPVY
GMNPVYLKRDSKLERVEIDLQQLQPPVVDSISVSGLASDYVLDNGKATLDFTVTAQGDLAVSNTLYDHGG
VAKGESRADIKDSSHTFSMALEGLTAGHHQLVIKATPKAGGETLQQTMDLMFKEQSSGGDYQFRFPNDIK
SYTAGTRVLQPKNGKIYQCKPFPYSGYCQQWTTTATQYEPGIGSHWQMAWDEVH

>BBS18597.1 acetylglucosamine-binding protein [Aeromonas caviae]
MAANIRLTHLAAALALLASGGVLAHGYISQPEGRNYLCKTGGNSQCGAIQWEPQSLEAPSGFPDGGPADG
QIASAGHPQFGELNTQTLDRWTKREVQAGPFAISWTFTANHVTRNWRYYLTKQDWNPNQPLTRDAFDLNP
FCVIDGNMVQPPKQVTHQCTLPARTGYQVILGVWEVGDTANSFYNLIDARFKDGTQPPLTWSQGGTIYPS
IDLVAGDKARTRVFDANGERTDLQTELIIASAGQGQKNNWAHALASKINAEQSQIRAGQQGTDGQFNPVY
GQNPVYLKAGSNLQRVEIQLEQQQPPVENGISVSGLASDYTLDNGKLTLTFTVTAQGDLAITNTLYDHGG
VARGQSSADIKDGSQSFSMELTGLSAGHHQLVIEGKPKAGGDAVQQTLDLMFKDPASGGDYQFTFPDGLK
SYTAGTRVLQPKNGKVYQCKPFPYSGWCSQWASTATQYEPGVGSHWQEAWTAQ

>BBS85689.1 acetylglucosamine-binding protein [Aeromonas media]
MAAKIKLNHVATALALLASGGVLAHGYISQPEGRNYLCKTGGNSQCGAIQWEPQSLEAPSGFPNGGPADG
QIASAGHPQFAELNAQTSDRWTKRQVQAGPFAIGWTFTANHVTRNWRYYLTKQEWNPNQPLTRDSFDLNP
FCVIDGGMVQPPKQVTHQCTLPARTGHQVILGVWEVGDTANSFYNLIDVQFDGGTQPPLTWSQGGTIYPS
TDLVAGDKAKTRVFDANGERTDLQTVLTIGSAEQGQKNNWAHDLAARINAEQSQIRAGQQGSDGQFNPVY
GQNPVYLKAGSNLQRVEVQLEQQQPPVNDGISVSGLENEYLLDNGKVTLNFTVTAEGDLAVTNTLYDHGG
AAKGQTSADIKDSSQSFTMEVSGLSAGHHQLVIEGKPKAGGAPLQQTMDLMFKDPASGGDYQYSFPEGLK
SYAAGTKVLQPKDGKIYQCKPYPYSGWCTIWTSTATQYEPGVGTNWQDAWTLVN

>BBT08291.1 acetylglucosamine-binding protein [Aeromonas hydrophila]
MAAKIQLNHVAATLALLVSGSVFAHGYISQPESRNYLCKTGGNSQCGAVQWEPQSVEGPSGFPQAGPPDG
QIASAGSASWRELNAQTSDRWTRREVQAGPFAISWTFTANHVTRNWRYYLTKQDWNPNQPLTRAAFELTP
FCVVDGNMTQPPKQVTHQCNLPQRTGYQVILGVWEVGDTSNSFYNVIDANFKGGTQPPLAWSQGGTIYPS
TELAVGDKARTLVFDANGVRPDLQTELTIASPEQGQKNNWTHALATKINAEQSQIRSGQQSGEGQFNPVY
GQNPVYFKAGSALERVEIQLEQQQPPVSNGVSVSGLESDYLLDEGKLTLNFTVAAEGDLTVTNTLYDHGG
AAKGQTSADIKDSTHSFTMPLTGLSAGHHQLVIEGKPKAGGDAVQQTLDLMLKDPAAGGDYQFTFPDGLK
SYTDGTKVLQPKNGKIYQCKPFPYRGWCSQWSASATQYEPGVGTNWQDAWILVN

>BBT20154.1 acetylglucosamine-binding protein [Aeromonas caviae]
MAANIRLTHLAAALALLASGGVLAHGYISQPEGRNYLCKTGGNSQCGAIQWEPQSLEAPSGFPDGGPADG
QIASAGHPQFGELNTQTLDRWTKREVQAGPFAISWTFTANHVTRNWRYYLTKQDWNPNQPLTRDAFDLNP
FCVIDGNMVQPPKQVTHQCTLPPRTGYQVILGVWEVGDTANSFYNLIDARFKDGTQPPLTWSQGGTIYPS
IDLVAGDKARTRVFDANGERTDLQTELTIASAGQGQKNNWAHTLASKINAEQSQIRAGQQGTDGQFNPVY
GQNPVYLKAGSNLQRVEIQLEQQQPPVENGISVSGLASDYTLDNGKLPLTFTVTAQGDLAITNTLYDHGG
VARGQSSADIKDGSQSFSMALTGLSAGHHQLVIEGKPKAGGDAVQQTLDLMFKDPASGGDYQFTFPDGLK
SYTAGTRVLQPKNGKVYQCKPFPYSGWCSQWASTATQYEPGVGSHWQEAWTAQ

>BBT51664.1 acetylglucosamine-binding protein [Aeromonas caviae]
MAANIRLTHLAAALALLASGGVLAHGYISQPEGRNYLCKTGGNSQCGAIQWEPQSLEAPSGFPDGGPADG
QIASAGHPQFGELNTQTLDRWTKREVQAGPFAISWTFTANHVTRNWRYYLTKQDWNPNQPLTRDAFDLNP
FCVIDGNMVQPPKQVTHQCTLPPRTGYQVILGVWEVGDTANSFYNLIDARFKDGTQPPLTWSQGGTIYPS
IDLVAGDKARTRVFDANGERTDLQTELTIASAGQGQKNNWAHALASKINAEQSQIRAGQQGTDGQFNPVY
GQNPVYLKAGSNLQRVEIQLEQQQPPVENGISVSGLASDYTLDNGKLTLMFTVTAQGDLAITNTLYDHGG
VARGQSSADIKDGSQSFSMALTGLSAGHHQLVIEGKPKAGGDAVQQTLDLMFKDPASGGDYQFTFPDGLK
SYTAGTRVLQPKNGKVYQCKPFPYSGWCSQWASTATQYEPGVGSHWQEAWTAQ

>BBT64001.1 acetylglucosamine-binding protein [Aeromonas hydrophila]
MAAKIQLNHVAATLALLVSGSVLAHGYISQPESRNYLCKTGGNSQCGAVQWEPQSVEGPSGFPQAGPPDG
QIASAGSASWRELNAQTSDRWTRREVQAGPFAISWTFTANHVTRNWRYYLTKQDWNPNQPLTRAAFELTP
FCVVDGNMTQPPKQVTHQCNLPQRTGYQVILGVWEVGDTSNSFYNVIDANFKGGTQPPLAWSQGGTIYPS
TELAVGDKARTLVFDANGVRPDLQTELTIASPEQGQKNNWPHALASKINAEQSLIRAGQQSGEGQFNPVY
GQNPVYFKAGSALERVEIQLEQQQPPVSNGVSVSGLESDYLLDEGKLTLNFTVAAEGDLTVTNTLYDHGG
AAKGQTSADIKDSTHSFTMPLTGLSAGHHQLVIEGKPKAGGEAVQQTLDLMLKDPAAGGDYQFTFPDGLK
SYTDGTKVLQPKNGKVYQCKPFPYRGWCSQWSASATQYEPGVGTNWQDAWIQMN

>BBT68010.1 acetylglucosamine-binding protein [Aeromonas caviae]
MAANIRLTHLAAALALLASGGVLAHGYISQPEGRNYLCKTGGNSQCGAIQWEPQSLEAPSGFPDGGPADG
QIVSAGHPQFGELNTQTLDRWTKREVQAGPFAISWTFTANHVTRNWRYYLTKQDWNPNQPLTRDAFDLNP
FCVIDGNMVQPPKQVTHQCTLPPRTGYQVILGVWEVGDTANSFYNLIDARFKDGTQPPLTWNQGGTIYPS
IDLVAGDKARTRVFDANGERTDLQTELIIASAGQGQKNNWAHALASKINAEQSQIRAGQQGADGQFNPVY
GQNSVYLKAGSNLQRVEIQLEQQQPPVENGISVSGLASDYPLDNGKLTLTFTVTAQGDLAITNTLYDHGG
VARGQSSADIKDGSQSFSMALTGLSAGHHQLVIEAKPKAGGDAVQQTLDLMFKDPASGGDYQFTFPDGLK
SYTAGTRVLQPKNGKVYQCKPFPYSGWCSQWASTATQYEPGVGSHWQEAWTAQ

>BBT78784.1 acetylglucosamine-binding protein [Aeromonas veronii]
MAAKIQLNHIAAVLALLASGSALAHGYIKQPESRNYLCNTGGNSQCGGVQWEPQSVEGPSGFPQSGPQDG
QIASAGSPRWSELNIQTSDRWTKREVQPGPFAISWTFTANHVTRNWRYYLTKQDWNPNQPLTRASFDLTP
FCVIDGNMVQPPKQVTHNCILPERTGYQLILGVWEVGDTSNSFYNIIDAKFKDGSQPPLEWSQAGTIYPS
IDLAVGDKAMTRVFDANGERPDLQTVLTITTADQGQKNSWAHALASKINAEQSQIRAGQQGADGQFNPIY
GMNPVYLHRDSKLDRVEIDLQQLQPPVVDSINVSGLASDYVLDNGKATLDFTVTAQGDLAVTNTLYDHGG
VAKGESSADIKDSSHTFSMALEGLKAGHHQLVIKATPKAGGETIQQTMDLMFKEQSSGEYDLVFPNSLKS
YAAGTKVQQPKNGKVYQCKPFPYSGYCQQWTTTATQYEPGFGSHWQMAWDEVH

>BBT96860.1 acetylglucosamine-binding protein [Aeromonas veronii]
MAAKIQLNHIAAMLALLASGSALAHGYINQPESRNYLCKTGGNSQCGGVQWEPQSVEGPSGFPQSGPQDG
QIASAGSPRWSELNIQTSDRWTKREVQPGPFAISWTFTANHVTRNWRYYLTKQDWNPNQPLTRASFDLTP
FCVIDGNMVQPPKQVTHNCVLPDRTGYQVILGVWEVGDTSNSFYNIIDAKFKDGSQPPLEWSQAGTIYPS
IDLAVGDKAMTRVFDANGERPELQTVLTITTAEQGQKNSWAHALASKINAEQSLIRAGQQGADGQFNPVY
GMNPIYLKRNSELKRVEIDLQQRQPPVVDSISVSGLASDYVLDNGKATLDFTVTAQGDLAVTNTLYDHGG
VAKGESSADIKDSSHTFTMALEGLKAGHHQLVIKATPKAGGETIQQTMDLMFKEQSSGEYDFVFPNNIKS
YTAGTKVQQPKNGKVYQCKPFPYSGYCQQWTTTATQFEPGVGSHWQEAWIELK

>BBU03178.1 acetylglucosamine-binding protein [Aeromonas veronii]
MAAKIQLNHIAAVLALLACGSALAHGYIKQPESRNYLCNTGGNSQCGGVQWEPQSVEGPSGFPQTGPQDG
QIASAGSPRWSELNIQTSDRWTKREVQPGPFAISWTFTANHVTRNWRYYLTKQDWNPNQPLTRASFDLTP
FCVIDGNMVQPPKQVTHNCTLPERSGYQLILGVWEVGDTSNSFYNIIDAKFKDGSQPPLEWSQAGTIYPS
IDLAVGDKAMTRVFDANGERPDLQTELTIATAEQGQKNNWAHALASKINAEQSQIRAGQQGADGQFNPIY
GMNPVYLKRDSKLERVEIDLQQQQPPVVDNISVSGLASDYVLDNGKATLDFTVTAQGDLAVSNTLYDHGG
VAKGESRADIKDSSHTFTMALEGLKAGHHQLVIKATPKAGGEPLQQTLDLMFKEQSSGGDYQFRFPNDIK
SYTAGTRVLQPKNGKIYQCKPFPYSGYCVQWATTATHYEPGVGTHWQDAWIELN

>QLL79434.1 N-acetylglucosamine-binding protein GbpA [Aeromonas caviae]
MAANIRLTHLAAALTLLASGGVLAHGYISQPEGRNYLCKTGGNSQCGAIQWEPQSLEAPSGFPDGGPADG
QIASAGHPQFGELNTQTLDRWTKREVQAGPFAISWTFTANHVTRNWRYYLTKQDWNPNQPLTRDAFDLNP
FCVIEGNMVQPPKQVTHQCTLPARTGYQVILGVWEVGDTANSFYNLIDARFKDGTQPPLTWSQGGTIYPS
IDLVAGDKARTRVFDANGERTDLQTELIIASAGQGQKNNWAHALASKINAEQSQIRAGQQGTDGQFNPVY
GQNPVYLKAGSNLQRVEIQLEQQQPPVENGISVSGLASDYPLDNGKLTLMFTVTAQGDLAITNTLYDHGG
VARGQSSADIKDGSQSFSMALTGLSAGHHQLVIEGKPKAGGDAVQQTLDLMFKDPASGGDYQFTFPDGLK
SYTAGTRVLQPKNGKVYQCKPFPYSGWCSQWASTATQYEPGVGSHWQEAWTAQ

>QLL83419.1 N-acetylglucosamine-binding protein GbpA [Aeromonas caviae]
MAANIRLTHLAAALALLASGGVLAHGYISQPEGRNYLCKTGGNSQCGAIQWEPQSLEAPSGFPDGGPADG
QIASAGHPQFGELNTQTLDRWTKREVQAGPFAISWTFTANHVTRNWRYYLTKQDWNPNQPLTRDAFDLNP
FCVIDGNMVQPPKQVTHQCTLPPRTGYQVILGVWEVGDTANSFYNLIDARFKDGTQPPLTWSQGGTIYPS
IDLVAGDKARTRVFDANGERTDLQTELTIASAGQGQKNNWAHALASKINAEQSQIRAGQQGTDGQFNPVY
GQNPVYLKAGSNLQRVEIQLEQQQPPVENGISVSGLASDYTLDNGKLTLMFTVTAQGDLAITNTLYDHGG
VARGQSSADIKDGSQSFSMALTGLSAGHHQLVIEGKPKAGGDAVQQTLDLMFKDPASGGDYQFTFPDGLK
SYTAGTRVLQPKNGKVYQCKPFPYSGWCSQWASTATQYEPGVGSHWQEAWTAQ

>QLL87412.1 N-acetylglucosamine-binding protein GbpA [Aeromonas caviae]
MAANIRLTHLAAALALLASGGVLAHGYISQPEGRNYLCKTGGNSQCGAIQWEPQSLEAPSGFPDGGPADG
QIASAGHPQFGELNTQTLDRWTKREVQAGPFAISWTFTANHVTRNWRYYLTKQDWNPNQPLTRDAFDLNP
FCVIDGNMVQPPKQVTHQCTLPPRTGYQVILGVWEVGDTANSFYNLIDARFKDGTQPPLTWSQGGTIYPS
IDLVAGDKARTRVFDANGERTDLQTELTIASAGQGQKNNWAHALASKINAEQSQIRAGQQGTDGQFNPVY
GQNPVYLKAGSNLQRVEIQLEQQQPPVENGISVSGLASDYTLDNGKLTLMFTVTAQGDLAITNTLYDHGG
VARGQSSADIKDGSQSFSMALTGLSAGHHQLVIEGKPKAGGDAVQQTLDLMFKDPASGGDYQFTFPDGLK
SYTAGTRVLQPKNGKVYQCKPFPYSGWCSQWASTATQYEPGVGSHWQEAWTAQ

>QMS77073.1 N-acetylglucosamine-binding protein GbpA [Aeromonas veronii Hm21]
MAAKIQLNHIAAMLALLASGSALAHGYISQPESRNYLCKTGGNSQCGGVQWEPQSVEGPSGFPQTGPQDG
QIASAGSPRWSELNIQTSDRWTKREVQPGPFAISWTFTANHVTRNWRYYLTKQEWNPNQPLTRASFDLTP
FCVIDGNMVQPPKQVTHNCVLPERTGYQVILGVWEVGDTSNSFYNIIDAKFKDGSQPPLEWSQAGTIYPS
IDLAVGDKAMTRVFDANGERPDLQTVLTITTAEQGQKNSWAHALASKINAEQSLIRAGQQGADGQFNPIY
GMNPVYLHRDSKLDRVEIDLQQLQPPVVDSISVSGLASDYVLENGKITLDFTVTAQGDLAVTNTLYDHGG
VAKGESSADIKDSSHTFTMALEGLKAGHHQLVIKATPKAGGETIQQTMDLMFKDQSSGEYDFVFPNNIKS
YTAGTKVQQPKNGKVYQCKPFPYSGYCVQWATTATQFEPGVGSHWQEAWIELK

>QNF14614.1 N-acetylglucosamine-binding protein GbpA [Aeromonas jandaei]
MAAKIQLNHIAAMLALLASGSALAHGYISQPESRNYLCKTGGNSQCGGVQWEPQSVEGPSGFPQSGPQDG
QIASAGSPRWSELNIQTSDRWTKREVQPGPFAISWTFTANHVTRNWRYYLTKQDWNPNQPLTRASFDLTP
FCVIDGNMVQPPKQVTHNCVLPERTGYQVILGVWEVGDTSNSFYNIIDAKFKDGSQPPLEWSQAGTIYPS
IDLAVGDKAMTRVFDANGERPELQTVLTITTAEQGQKNSWAHALASKINAEQSLIRAGQQGADGQFNPVY
GMNPVYLHRDSKLDRVEIDLQQLQPPVVDSISVSGLASDYVLDNGKAILDFTVTAQGDLAVTNTLYDHGG
VAKGESSADIRDSSHTFTMALEGLKAGHHQLVIKATPKAGGETIQQTMDLMFKEQSSVEYDFVFPNSLKS
YAAGTKVQQPKNGKVYQCKPFPYSGYCQQWTTTATQYEPGIGSHWQMAWDEVH

>QNF16348.1 N-acetylglucosamine-binding protein GbpA [Aeromonas jandaei]
MAAKIQLNHIAAMLALLASGSALAHGYISQPESRNYLCKTGGNSQCGGVQWEPQSLEGPSGFPQTGPQDG
QIASAGSPRWSELNIQTSDRWTKREVQPGPFAISWTFTANHVTRNWRYYLTKQDWNPNQPLTRASFDLTP
FCVIDGNMVQPPKQVTHNCVLPERTGYQVILGVWEVGDTSNSFYNIIDAKFKDGSQPPLEWSQAGTIYPS
IDLAVGDKAMTRVFDANGERPDLQTVLTITTAEQGQKNSWAHALASKINAEQSLIRAGQQGADGQFNPIY
GMNPVYLKRNSKLERVEIDLQQLQPPVVDSISVSGLASDYVLDNGKATLDFTVTAQGDLAVTNTLYDHGG
VAKGESSADIKDSSHTFTMALEGLKAGHHQLVIKATPKAGGETIQQTMDLMFKEQSSGEYDFVFPNSLKS
YAAGTKVQQPKNGKVYQCKPFPYSGYCQQWTTTATQYEPGIGSHWQMAWDEVH

>QNF24799.1 N-acetylglucosamine-binding protein GbpA [Aeromonas hydrophila]
MLRGTPPANLTAHICRTEECMAAKIQLNHVAATLALLVSGSVLAHGYISQPESRNYLCKTGGNSQCGAVQ
WEPQSVEGPSGFPQAGPPDGQIASAGSASWRELNAQTSDRWTRREVQAGPFAISWTFTANHVTRNWRYYL
TKQDWNPNQPLTRAAFELTPFCVVDGNMTQPPKQVTHQCNLPQRTGYQVILGVWEVGDTSNSFYNVIDAN
FKGGTQPPLAWSQGGTIYPSTELAVGDKARTLVFDANGVRPDLQTELTIASPEQGQKNNWTHALATKINA
EQSLIRAGQQSGEGQFNPVYGQNPVYFKAGSALERVEIQLEQQQPPVSNGVSVSGLESDYLLDEGKLTLN
FTVAADGDLTVTNTLYDHGGAAKGQTSADIKDSTHSFTMPLTGLSAGHHQLVIEGKPKAGGEAVQQTLDL
MLKDPAAGGDYQFTFPDGLKSYTDGTKVLQPKNGKVYQCKPFPYRGWCSQWSASATQYEPGVGTNWQDAW
IQVN

>QNF41680.1 cell wall protein [Amycolatopsis sp. FG22]
MKFSRSAVKVAILTVVLGTVSVFTAVPALAHGSMGTPISRIMRCFQEGPENPKSAACKAAIAVGDSWPIY
DWDEVNIGDASGHSREIIPDGKLCSAGRSKYKGLDLARNDWPATTMPGSGPFTFKYQLTAAHPGTFELYV
TKPSYDPTKPLKWSDLESTPFYKQDNPPIAGNAYQLKANLPGGRTGRHLIYSIWQRHWPDSGEAFYSCSD
VIFT

>QNF43931.1 cellulose-binding protein [Amycolatopsis sp. FG22]
MTVKRKLVAAAAGAILAPIAVVAIPQVASAHGYVLSPPSRQANCAQGKVSGCGAIVYEPQSVEGPKGLRS
CNGGLPGFAELNDESKSWPAASVGNSVTFNWKFTAYHRTTNYEYYIGGTKIADISGNNSAPKDPTSHTVS
LNGFSGRQKVLAIWNIADTPMAFYSCIDLQIGGGAPPTSNPPTTSNPPSTSNPPSSTTNPPAGGTWAAGT
AYAVGSTVTYDGVTYRCQLAHTAIQGWEPPNTPALWTRQ

>QNF45285.1 chitin-binding protein [Amycolatopsis sp. FG22]
MSFKRRLLTLAAGTAMVPAVLVAIPAGTASAHGYVSSPASRQAQCAQNTVSCGDIKYEPQSVEGPKGLMS
CNGGVGRFSDLNNDSKGWKVHSLGRTTQFRWTLTARHRTSTWEYFVDGAKVATINDNGATPGATVTHSVN
LQQSGRHKILARWNVYDTANAFYACIDANIS

>BCB25087.1 lytic-polysaccharide monooxygenase [Aeromonas salmonicida]
MAAKIQLNHVAAALALLASGGVLAHGYISQPESRNYLCNKGGNSQCGAVQWEPQSVEGPSGFPQSGPQDG
QIASAGSSRWSELNAQTSDRWTRREVQAGPFAISWTFTANHVTRNWRYYLTKQDWNPNQPLTRATFDLTP
FCVVDGNMVQPPKQVTHNCNLPERTGYQLILGVWEVGDTSNSFYNLIDANFKGGTQPPLSWSQGGTIYPS
TDLAAGDKARALVFDANGVRPDLQTELTITTTEQGQKNNWAHALASKINAEQSQIRAGQQNADNQFNPVY
GQNPVYLKAGSALERVEIQLEQLQPPVGNDISVSGLESEYLLDDGKVTLDFTITAQGDLTVTNTLYDHGG
VAKGQSAADIKDSSQSFTMPLTGLSAGHHQLVIEAKPKAGGEALQQTLDLMLKDSAGGGDYQFTFPQGLT
SYTDGTKVLQPKNGKVYQCKPFPYRGWCSQWSASATQYEPGIGTNWQDAWIALN

>BCK61570.1 acetylglucosamine-binding protein [Aeromonas hydrophila]
MAAKIQFNHVAATLALLVSGSVLAHGYISQPESRNYLCKTGGNSQCGAVQWEPQSVEGPSGFPQAGPPDG
QIASAGSASWRELNAQTSDRWTRREVQAGPFAISWTFTANHVTRNWRYYLTKQDWNPNQPLTRAAFELTP
FCVVDGNMTQPPKQVTHQCNLPQRTGYQVILGVWEVGDTSNSFYNVIDANFKGGTQPPLAWSQGGTIYPS
TELAVGDKARTLVFDANGVRPDLQTELTIASPEQGQKSNWTHALATKINAEQSLIRAGQQSGEGQFNPVY
GQNPVYFKAGSALERVEIQLEQQQPPVSNGVSVSGLESDYLLDEGKLTLNFTVAAEGDLTVTNTLYDHGG
AAKGQTSADIKDSTHSFTMPLTGLSAGHHQLVIEGKPKAGGDAVQQTLDLMLKDPAAGGDYQFTFPDGLK
SYTDGTKVLQPKNGKVYQCKPFPYRGWCSQWSASATQYEPGVGTNWQDAWIQVN

>QOE02139.1 lytic polysaccharide monooxygenase [Bacillus amyloliquefaciens]
MKGLVKAAVLTVTLGIGGAFYSSDASAHGYIKEPVSRAYMGALEKQTLGWTAAAQKYGSVIDNPQSVEGP
KGFPAAGPPDGRIASANGGSGQIDFGLDKQTADYWVKQNIRGGFNTFTWYYTAPHATSKWHYYITKKNWN
PNKPLSRDEFELIGTVNHDGSKADTNLTHKIFVPTDRSGYHVILGVWDVADTSNAFYNVIDVNLTQ

>QOE05846.1 lytic polysaccharide monooxygenase [Bacillus amyloliquefaciens]
MKGLVKAAVLTVTLGIGGAFYSSDASAHGYIKEPVSRAYMGALEKQTLGWTAAAQKYGSVIDNPQSVEGP
KGFPAAGPPDGRIASANGGSGQIDFGLDKQTADYWVKQNIRGGFNTFTWYYTAPHATSKWHYYITKKNWN
PNKPLSRDEFELIGTVNHDGSKADTNLTHKIFVPTDRSGYHVILGVWDVADTSNAFYNVIDVNLTQ

>QOH66417.1 chitin-binding protein [Bacillus amyloliquefaciens]
MKGLVKAAVLTVTLGIGGAFYSSGASAHGYIKEPVSRAYMGALEKQTLGWTAAAQKYGSVIDNPQSVEGP
KGFPAAGPPDGRIASANGGSGQIDFGLDKQTADYWVKQNIRGGFNTFTWYYTAPHATSKWHYYITKKNWN
PNKPLSRDEFELIGTVNHDGSKADTNLTHKIFVPTDRSGYHVILGVWDVADTSNAFYNVIDVNLTQ

>QOI92410.1 N-acetylglucosamine-binding protein GbpA [Aeromonas salmonicida subsp. masoucida]
MAAKIQLNHVAAALALLASGGVLAHGYISQPESRNYLCNKGGNSQCGAVQWEPQSVEGPSGFPQSGPQDG
QIASAGSSRWSELNAQTSDRWTRREVQAGPFAISWTFTANHVTRNWRYYLTKQDWNPNQPLTRAAFDLTP
FCVVDGNMVQPPKQVTHNCNLPERTGYQLILGVWEVGDTSNSFYNLIDANFKGGSQPPLSWSQGGTIYPS
TDLAAGDKARALVFDASGVRPDLQTELTITTTEQGQKNNWAHALASKINAEQSQIRAGQQNADNQFNPVY
GQNPVYLKSGSTLERVEIQLEQLQPPVGNDISVSGLESEYLLDDGKVTLDFTITAQGDLTVTNTLYDHGG
VAKGQSAADIKDSSQSFTMPLTGLSAGHHQLVIEAKPKAGGEALQQTLDLMLKDSAGGGNYQFTFPQGLT
SYTDGTKVLQPKNGKVYQCKPFPYRGWCSQWSASATQYEPGIGTNWQDAWIALN

>QOK19903.1 N-acetylglucosamine-binding protein GbpA [Aeromonas caviae]
MAANIRLTHLAAALTLLASGGVLAHGYISQPEGRNYLCKTGGNSQCGAIQWEPQSLEAPSGFPDGGPADG
QIASAGHPQFGELNTQTLDRWTKREVQAGPFAISWTFTANHVTRNWRYYLTKQDWNPNQPLTRDAFDLNP
FCVIEGNMVQPPKQVTHQCTLPPRTGYQVILGVWEVGDTANSFYNLIDARFKDGTQPPLTWSQGGTIYPS
IDLVAGDKARTRVFDANGERTDLQTELIIASAGQGQKNNWAHALASKINAEQSQIRAGQQGTDGQFNPVY
GQNPVYLKAGSNLQRVEIQLEQQQPPVENGISVSGLASDYPLDNGKLTLMFTVTAQGDLAITNTLYDHGG
VARGQSSADIKDGSQSFSMALTGLSAGHHQLVIEGKPKAGGDAVQQTLDLMFKDPASGGDYQFTFPDGLK
SYTAGTRVLQPKNGKVYQCKPFPYSGWCSQWASTATQYEPGVGSHWQEAWTAQ

>QOQ56695.1 lytic polysaccharide monooxygenase [Bacillus amyloliquefaciens]
MKGLVKAAVLTVTLGIGGAFYSSDASAHGYIKEPVSRAYMGALEKQTMGWTAAAQKYGSVIDNPQSVEGP
KGFPAAGPPDGRIASANGGSGQIDFGLDKQTADHWVKQNIRGGFNTFTWHYTAPHATSKWHYYITKKNWN
PNKPLSRDEFELIGTVNHDGSKADTNLTHKIFVPTDRSGYHIILGVWDVADTSNAFYNVIDVNLTQ

>BCM74094.1 acetylglucosamine-binding protein [Aeromonas caviae]
MAANIRLTHLAAALALLASGGVLAHGYISQPEGRNYLCKTGGNSQCGAIQWEPQSLEAPSGFPDGGPADG
QIASAGHPQFGELNTQTLDRWTKREVQAGPFAISWTFTANHVTRNWRYYLTKQDWNPNQPLTRDAFDLNP
FCVIDGNMVQPPKQVTHQCTLPPRTGYQVILGVWEVGDTANSFYNLIDARFKDGTQPPLTWSQGGTIYPS
IDLVAGDKARTRVFDANGERTDLQTELTIASAGQGQKNNWAHALASKINAEQSQIRAGQQGTDGQFNPVY
GQNPVYLKAGSNLQRVEIQLEQQQPPVENGISVSGLASDYTLDNGKLTLMFTVTAQGDLAITNTLYDHGG
VARGQSSADIKDGSQSFSMALTGLSAGHHQLVIEGKPKAGGDAVQQTLDLMFKDPASGGDYQFTFPDGLK
SYTAGTRVLQPKNGKVYQCKPFPYSGWCSQWASTATQYEPGVGSHWQEAWTAQ

>QPG23493.1 lytic polysaccharide monooxygenase [Bacillus velezensis]
MKGLVKAAVLTVTLGIGGAFYSSDASAHGYIKEPVSRAYMGALEKQTLGWTAAAQKYGSVIDNPQSVEGP
KGFPAAGPPDGRIASANGGSGQIDFGLDKQTADYWVKQNIRGGFNTFTWYYTAPHATSKWHYYITKKNWN
PNKPLSRDEFELIGTVNHDGSKADTNLTHKIFVPTDRSGYHVILGVWDVADTSNAFYNVIDVNLTQ

>QPQ41196.1 lytic polysaccharide monooxygenase [Bacillus amyloliquefaciens]
MKGLVKAAVLTVTLGIGGAFYSSDASAHGYIKEPVSRAYMGALEKQTLGWTAAAQKYGSVIDNPQSVEGP
KGFPAAGPPDGRIASANGGSGQIDFGLDKQTADYWVKQNIRGGFNTFTWYYTAPHATSKWHYYITKKNWN
PNKPLSRDEFELIGTVNHDGSKADTNLTHKIFVPTDRSGYHVILGVWDVADTSNAFYNVIDVNLTQ

>QPR54358.1 N-acetylglucosamine-binding protein GbpA [Aeromonas allosaccharophila]
MAAKIQLNHIAAVLALLASGSALAHGYIKQPESRNYLCNTGGNSQCGGVQWEPQSVEGPSGFPQSGPQDG
QIASAGSPRWSELNIQTSDRWTKREVQPGPFAISWTFTANHVTRNWRYYLTKQDWNPNQPLTRASFDLTP
FCVIDGNMVQPPKQVTHNCTLPERSGYQLILGVWEVGDTSNSFYNIIDAKFKDGSQPPLEWNQAGTIYPS
IDLAVGDKAMTRVFDANGERPELQTVLTIATAEQGQKNSWAHALASKINAEQSQIRAGQQGADGQFNPVY
GMNPVYLKHDSKLERVEIDLQQLQPPVVDSISVSGLASDYVLDNGKATLDFAVTAQGDLAVSNTLYDHGG
VAKGESRADIKDSSHTFTMALEGLTAGHHQLVIKATPKAGGETLQQTLDLMFKERSGGEYDFVFPNSLKS
YAAGTKVQQPKNGKIYQCKPFPYSGYCQQWTTTATQYEPGIGSHWQMAWDEVH

>BCO15481.1 acetylglucosamine-binding protein [Aeromonas hydrophila]
MAAKIQLNHVAATLALLVSGSVLAHGYISQPESRNYLCKTGGNSQCGAVQWEPQSVEGPSGFPQAGPPDG
QIASAGSASWRELNAQTSDRWTRREVQAGPFAISWTFTANHVTRNWRYYLTKQDWNPNQPLTRAAFELTP
FCVVDGNMTQPPKQVTHQCNLPQRTGYQVILGVWEVGDTSNSFYNVIDANFKGGTQPPLAWSQGGTIYPS
TELAVGDKARTLVFDANGVRPDLQTELTIASPEQGQKNNWTHALATKINAEQSQIRAGQQSGEGQFNPVY
GQNPVYFKAGSALERVEIQLEQQQPPVSNGVSVSGLESDYLLDEGKLTLNFTVAAEGDLTVTNTLYDHGG
AAKGQTSADIKDSTHSFTMPLTGLSAGHHQLVIEGKPKAGGDAVQQTLDLMLKDPAAGGDYQFTFPDGLK
SYTDGTKVLQPKNGKVYQCKPFPYRGWCSQWSASATQYEPGVGTNWQDAWILVN

>QQA62951.1 N-acetylglucosamine-binding protein GbpA [Aeromonas caviae]
MAANIRLTHLAAALALLASGGVLAHGYISQPEGRNYLCKTGGNSQCGAIQWEPQSLEAPSGFPDGGPADG
QIASAGHPQFGELNTQTLDRWTKREVQAGPFAISWTFTANHVTRNWRYYLTKQDWNPNQPLTRDAFDLNP
FCVIEGNMVQPPKQVTHQCTLPARTGYQVILGVWEVGDTANSFYNLIDARFKDGTQPPLTWSQGGTIYPS
IDLVAGDKARTRVFDANGERTDLQTELTIASTEQGQKNNWAHALASKINAEQSQIRAGQQGTDGQFNPVY
GQNPVYLKAGSNLQRVEIQLEQQHPPVENGISVSGLASDYPLDNGKLTLTFTVTAQGDLAITNTLYDHGG
VARGQSSADIKDGSQSFSMALTGLSAGHHQLVIEGKPKAGGDAVQQTLDLMFKDPASGGDYQFTFPDGLK
SYTAGTWVLQPKNGKVYQCKPFPYSGWCSQWASTATQYEPGVGSHWQEAWTAQ

>QQB21444.1 N-acetylglucosamine-binding protein GbpA [Aeromonas jandaei]
MAAKIQLNHIAAMLALLALLASGSALAHGYISQPESRNYLCKTGGNSQCGGVQWEPQSVEGPSGFPQTGP
QDGQIASAGSPRWSELNIQTSDRWTKREVQPGPFAISWTFTANHVTRNWRYYLTKQDWNPNQPLTRASFD
LTPFCVIDGNMVQPPKQVTHNCVLPDRTGYQVILGVWEVGDTSNSFYNIIDAKFKDGSQPPLEWSQAGTI
YPSIDLAVGDKAMTRVFDANGERPELQTVLTITTAEQGQKNSWAHALASKINAEQSLIRAGQQGADGQFN
PIYGMNPVYLKRNSKLERVEIDLQQLQPPVVDSISVSGLASDYVLDNGKATLDFTVTAQGDLAVTNTLYD
HGGVAKGESSADIKDSSHTFTMALEGLKAGHHQLVIKATPKAGGETIQQTMDLMFKEQSSGEYDFVFPNS
LKSYAAGTKVQQPKNGKVYQCKPFPYSGYCQQWTTTATQYEPGIGSHWQMAWDEVH

>QQD42676.1 lytic polysaccharide monooxygenase [Bacillus anthracis]
MKTKGLQKVKKVILSGGILLTGLLTFGFSEKASAHGYVESPASRSYLCKQGVNVNCGPIQYEPQSVEGIG
GFPQLGPSDGQIAGAGHFPALDVQTVDRWKKVTLNGGTNTFKWKLTAPHSTKEWKYYITKKDWNPNKPLS
RSDLDLVPFYVKNDGGARPGTSVTHEANVPTDRNGYHLILAVWEIADTGNAFYQVIDVNLVNNGLASNNV
LNHVVQVPTLF

>QQD47586.1 lytic polysaccharide monooxygenase [Bacillus anthracis]
MNNRLLKQLQNMKMNKKSLGAVALTAGIIGTTLIPQNTYAHGFVEKPGSRSALCSPTYGALNVNCGSVMY
EPQSLEAPKGFPQGGPVDGQIASAGGKFGGILDQQTADRWFKNTITGGENTFTWKYTAPHLTSKWHYYIT
KKGWNPNKALTRADFEPIGTVQHDGSAASNHLTHKINVPTDRSGYHVILAVWDVADTANAFYNVIDVTLI
NDVKPDTEAPSIPNGIQAQKVTANSIELAWTASTDNVGVKGYQIFRNGEMIDTVPGTHFIDKKLQPSTEY
SYTVKAIDAAGNASKESAKLTVKTTVEAPDTEAPTQPKGLHSMGTTTSSVDLMWSPSDDNIGVGHYDIYR
ETEGSMKKIATSNTTSYMDKNLLPNTTYKYVVKAVDVAGNESVQSDIFTITTKTEGVSYEEWDAKKAYEK
GDKVLHEGKVYEAVQSYKGNGDPNWIYALSLWKTV

>QQM77462.1 N-acetylglucosamine-binding protein GbpA [Aeromonas caviae]
MAANIRLTHLAAALALLASGGVLAHGYISQPEGRNYLCKTGGNSQCGAIQWEPQSLEAPSGFPDGGPADG
QIASAGHPQFGELNTQTLDRWTKREVQAGPFAISWTFTANHVTRNWRYYLTKQDWNPNQPLTRDAFDLNP
FCVIDGNMVQPPKQVTHQCTLPPRTGYQVILGVWEVGDTANSFYNLIDARFKDGTQPPLTWNQGGTIYPS
IDLVAGDKARTRVFDANGERTDLQTELTIASAGQGQKNNWAHALASKINAEQSQIRAGQQGSEGQFNPVY
GQNPVYLKAGSNLQRVEIQLEQQQPPVENGISVSGLASDYPLDNGKLTLTFTVTAQGDLAITNTLYDHGG
VARGQSSADIKDGSQSFSMALTGLSAGHHQLVIEGKPKAGGDAVQQTLDLMFKDPASGDDYQFTFPDGLK
SYTAGTRVLQPKNAKIYQCKPFPYSGWCSQWASTATQYEPGVGSHWQEAWTAQ

>BCJ38542.1 cellulose-binding protein [Actinocatenispora thailandica]
MRRKITVALVGFGALVGSLLVTTPAAAHGYISSPPSRQAMCAMGRVSDCGPIIWEPQSVEAPKGSHLCSG
GNDRFRQLDDPTKNWPATSVGHSVTFTWTITAHHATRDWEYFVGDTRVGYFDAHGSAPGDTVTQTVDLSG
YDGRILLLARWNIADTGNAFYSCVDLQVGSGGGTPTPTPTTSSPSPSPTPTATTTPTSQPGGSWTAGTAY
HVGDEVTYQGTTYRCLQDHTALPGWEPPSVPALWQPV

>QQQ14183.1 N-acetylglucosamine-binding protein GbpA [Aeromonas media]
MAAKIKLNHVATALALLASGGALAHGYISQPEGRNYLCKTGGNSQCGAIQWEPQSLEAPSGFPNGGPADG
QIASAGHPQFAELNAQTSDRWTKRQVQAGPFAIGWTFTANHVTRNWRYYLTKQEWNPNQPLTRDSFDLNP
FCVIDGGMVQPPKQVTHQCTLPARTGHQVILGVWEVGDTANSFYNLIDVQFDGGTQPPLTWSQGGTIYPS
TDLVAGDKAKTRVFDANGERTDLQTVLTIGSAEQGQKNNWAHDLAAKINAEQSQIRAGQQGSDGQFNPVY
GQNPVYLKAGSNLQRVEVQLEQQQPPVNDGISVSGLENEYLLDNGKVTLNFTVTAEGDLAVTNTLYDHGG
AAKGQTSADIKDSSQSFTMEVSGLSAGHHQLVIEGKPKAGGAPLQQTVDLMFKDPASGGDYQYSFPEGLK
SYAAGTKVLQPKDGKIYQCKPYPYSGWCTIWTSTATQYEPGVGTNWQDAWTLVN

>BCR27649.1 acetylglucosamine-binding protein [Aeromonas caviae]
MAANIRLTHLAAALALLASGGVLAHGYISQPEGRNYLCKTGGNSQCGAIQWEPQSLEAPSGFPDGGPADG
QIASAGHPQFGELNTQTLDRWTKREVQAGPFAISWTFTANHVTRNWRYYLTKQDWNPNQPLTRDAFDLNP
FCVIEGNMVQPPKQVTHQCTLPPRTGYQVILGVWEVGDTANSFYNLIDARFKDGTQPPLTWSQGGTIYPS
IDLVAGDKARTRVFDANGERTDLQTELIIASAGQGQKNNWAHALASKINAEQSQIRAGQQGTDGQFNPVY
GQNPVYLKAGSNLQRVEIQLEQQQPPVENEISVSGLASDYTLDNGKLTLTFTVTAQGDLAITNTLYDHGG
VARGQSSADIKDGSQSFSMALTGLSAGHHQLVIEGKPKAGGDAVQQTLDLMFKDPASGGDYQFTFPDGLK
SYTAGTRVLQPKNGKIYQCKPFPYSGWCSQWTSTATQYEPGVGSHWQEAWTAQ

>BCS49288.1 acetylglucosamine-binding protein [Aeromonas jandaei]
MAAKIQLNHIAAMLALLASGSALAHGYISQPESRNYLCKTGGNSQCGGVQWEPQSVEGPSGFPQTGPQDG
QIASAGSPRWSELNIQTSDRWTKREVQPGPFAISWTFTANHVTRNWRYYLTKQDWNPNQPLTRASFDLTP
FCVIDGNMVQPPKQVTHNCVLPERTGYQVILGVWEVGDTSNSFYNIIDAKFKDGSQPPLEWSQAGTIYPS
IDLAVGDKAMTRVFDANGERPDLQTVLTITTAEQGQKNSWAHALASKINAEQSLIRAGQQGADGQFHPVY
GMNPVYLHRDSKLDRVEIDLQQLQPPVVDSISVSGLASDYVLDNGKATLDFTVTAQGDLAVTNTLYDHGG
VAKGESSADIKDSSHTFTMALEGLKAGHHQLVIKATPKAGGETIQQTMDLMFKEQSSGEYDFVFPNSLKS
YAAGSKVQQPKNGKVYQCKPFPYSGYCLQWTTTATQYEPGIGSHWQMAWDEVH

>QRK07427.1 lytic polysaccharide monooxygenase [Archangium violaceum]
MQKRSNGVSCAAVIGLTTLGAVLPLQDASAHGGMTYPATRTYACYLDGKAGGNGGDLQPTNPACVAAVAE
GGKNPLWNWFGNLISNAAGRHQEIIPDGKLCGPTPLFDAYNMVHPDWPATPLQAGTTITIRYNAWAPHPG
TWYQYVTKDGWDPSQPLKWSDLELFNTVTNPPINGSGPEGPEYTWSAQLPTGKSGQHIIYSIWERSDSPE
AFYNCSDVVFDSGAPDDEAPTAPGAPTASGVTGTTAQLSWSAARDNMGVTGYEVYRANGASGELVASPTG
TSTSLTGLTPSTSYTFYVVARDAAGNRSPASPAVTFTTAETPPAGNCEVAYSEPNKWFGGFTGNIQITNT
GSSTISGWKLQWDYTDGQTVTNGWSAKLSQQGTTVTAENEAWSGTIPPNGSVTFGFNANASGSNLPAPSA
FTLNGTLCSTP

>QRK09464.1 lytic polysaccharide monooxygenase [Archangium violaceum]
MLAKNGKTWLSLSLALGAASVAHGHGLIQDPPSRNWFCGAHTKPDEVGRPGEYAECADAFRDDFSGGYQF
MSVLTHTQGRAVVSPLPSNVCGFGSETWRGGATPWDKSINWPTSTISAGPQTITWNISWGPHYDDTEEFR
YWITKPGFVYQVGKPLTWDDFEEEAFCVLKYDDRNPNGNPAVTPDKANALFHTTCNIPQRQGRHVIYAEW
GRNYFTYERFHGCIDVVF

>QRK12072.1 lytic polysaccharide monooxygenase [Archangium violaceum]
MRKPFIAPSLVLLSVLSGGQSLAHGSMEIPISRVYNCYKEGPETPKSAACKAAIAYGGTQAFYDWNGVRQ
GNANDRHREIIPDGKLCSAGNESHKSLDLARNDWPAKLIAPNSSGRFEFVYHATAPHAGRYFQFYVTKDG
YNPLQPLKWSDLEATPFCTVTSVTLQNNRYTMSCPFPSGKRGRHVIYNIWQRSDSPEAFYACIDVDFGSA
GIAASDWKELEPVQAREDLRAGSKVTFRVFDRDGRDVERHELRLEDEVSPAAHWLVRLARQVNAHSRYVR
VGALEAGGGIAPVEARQGNSVYVRDAGYRIQIDIEKPVSGEPSR

>QRN93445.1 lytic polysaccharide monooxygenase [Archangium violaceum]
MRTPNTGMSRAAVIGVTTLGAMLAPLDAALAHGGMTYPATRTYACYLDGKAGGQGGDLQPTNPACIAAVA
EGGKNPLWNWFGNLISNAGGRHREIIPDGKLCGPTALFDAYNMAHADWPTTTLQAGSTITIRYNAWAPHP
GTWYQYVTRDGWDPSQPLKWSDLEPVPFDTVTNPPINGTGPEGPEYTWTAQLPAGKSGRHIIYSIWQRSD
SAEAFYNCSDVVFDGGSQQPDIEAPTTPGTPVVSGVTGTTAQLTWSAARDNVGVTGYEVYRLVGSTSERV
ASPGGTTVLLTGLTPSTSYTYSVVARDAAGNRSSASAAVSFTTTATPPAGDCKVAYSEPNKWSGGFTGNV
TITNTGTSAISGWKLLWDYTGGQTVTNGWSAKVSQLGTTVTAENEAWTSTIPPNGSVTFGFNANAPAAHH
LPVPSEFILNGTLCATP

>QRN93451.1 lytic polysaccharide monooxygenase [Archangium violaceum]
MTPATRKTLATCLAVPSLLSANVALAHGSMEVPLSRVYNCYKEGPENPQSAACKAAIQAYGTQAFYDWNG
VRQGNANGQHRTLIPDGKLCSAANESHKGLDLARTDWKATQIAPNASGNFEFVFYATAVHATNYFQFYVT
RPGYNPALPLKWSDLEAAPFCTVKSATAVNNRYRLSCPFPQGRTGSHVIYAIWQRSDSPEAFYACVDVKL
GTTALAPTSSWKELGQVQARTDLPAGSTVTFRLFDSDGRDAETHPLLLDRAAPAADWLARLAERVNASST
HVRLGALQSSGEIAPIKDRQGNSVYGLDSGYTFQIDIQKPAADEASSK

>QSE72624.1 N-acetylglucosamine-binding protein GbpA [Aeromonas media]
MAAKIQLNHVAAALALLASGGVLAHGYISQPEGRNYLCKTGGNSQCGAIQWEPQSLEAPSGFPDGGPADG
QIASAGHPQFGELNAQTSDRWTKRQVQAGPFAIGWTFTANHVTRNWRYYLTKQEWNPNQPLTRDSFDLNP
FCVIDGGMVQPPKQVTHQCTLPARTGYQVILGVWEVGDTANSFYNLIDAQFDGGTQPPLPWSQGGTIYPS
TDLVVGDKARTRVFDANGERTDLQTVLTIGSAEQGQKNNWAHDLAARINAEQSQIRAGQQGTDGQFNPVY
GQNPVYLKAGSNLQRVEVQLEQQQPPVGNSISVSGLESEYLLDNGKVTLNFTVTAEGDLAVTNTLYDHGG
AAKGQTGADIKDSSHSFTMEVSALSAGHHQLVIEGKPKAGGAPLQQTLDLMFKDPASGGDYQYSFPEGLK
SYGAGTKVLQPKDGKIYQCKPYPYSGWCTIWTSTATQYEPGVGTNWQDAWTLVN

>QSO21458.1 N-acetylglucosamine-binding protein GbpA [Aeromonas caviae]
MAANIRLTHLAAALALLASGGVLAHGYISQPEGRNYLCKTGGNSQCGAIQWEPQSLEAPSGFPDGGPADG
QIASAGHPQFGELNTQTLDRWTKREVQAGPFAISWTFTANHVTRNWRYYLTKQDWNPNQPLTRDAFDLNP
FCVIEGNMVQPPKQVTHQCTLPARTGNQVILGVWEVGDTANSFYNLIDARFKDGTQPPLTWNQGRTIYPS
IDLVAGDKARTRVFDANGERTDLQTELIIASAGQGQKNNWAHALASKINAEQSQIRAGQQGTDGQFNPVY
GQNPVYLKAGSNLQRVEIQLEQQQPPVENGISVSGLASDYPLDNGKLTLMFTVTAQGDLAITNTLYDHGG
VARGQSSADIKDGSQSFSMALTGLSAGHHQLVIEGKPKAGGDAVQQTLDLMFKDPASGGDYQFTFPDGLK
SYTAGTRVLQPKNGKVYQCKPFPYSGWCSQWASTATQYEPGVGSHWQEAWTAQ

>QSR41980.1 N-acetylglucosamine-binding protein GbpA [Aeromonas dhakensis]
MAAKIQLNHVAATLALLVSGSVLAHGYISQPESRNYLCKTGGNSQCGAVQWEPQSVEGPSGFPNGGPADG
QIASAGSASWGELNAQTSDRWTRREVQAGPFAISWTFTANHVTRNWRYYLTKQDWNPNQPLTRASFELTP
FCVVDGNMTQPPKQVTHQCNLPERTGYQVILGVWEVGDTSNSFYNVIDANFKGGTQPPLEWSQGGTIYPS
TELAVGDKARTLVFDANGVRPDLQTELTIASPEQGQKNNWTHALASKINAEQSQIRAGQQSGEGQFNPVY
GQNPVYFKAGSALERVEIQLEQQQPPVSNGVSVSGLESDYLLDEGKLTLNFTVAAEGDLTVTNTLYDHGG
AAKGQTSADIKDSSHSFTMPLTGLSAGHHQLVIEGKPKAGGEAVQQTLDLMLKDPAAGGDYQFTFPEGLK
SYTDGTRVLQPKNGKIYQCKPFPYRGWCSQWSASATQYEPGVGSNWQDAWILVN

>QSR49088.1 N-acetylglucosamine-binding protein GbpA [Aeromonas veronii]
MAAKIQLNHIAAMLALLASGSALAHGYISQPESRNYLCKTGGNSQCGGVQWEPQSVEGPSGFPQTGPQDG
QIASAGSPRWSELNIQTSDRWTKREVQPGPFAISWTFTANHVTRNWRYYLTKQDWNPNQPLTRASFDLTP
FCVIDGNMVQPPKQVTHNCVLPERTGYQVILGVWEVGDTSNSFYNIIDAKFKDGSQPPLEWSQAGTIYPS
IDLAVGDKAMTRVFDANGERPDLQTVLTITNAEQGQKNNWAHALASKINAEQSLIRAGQQGADGQFNPIY
GMNPVYLHRDSKLDRVEIDLQQLQPPVVDSISVSGLASDYVLDNGKATLDFTVTAQGDLAVTNTLYDHSG
VAKGESSADIKDSSHTFTMALEGLKAGHHQLVIKATPKAGGETIQQTMDLMFKEQSSGEYDFVFPNSLKS
YAAGTKVQQPKNGKVYQCKPFPYSGYCVQWATTATQFEPGVGSHWQEAWIELK

>QSR53289.1 N-acetylglucosamine-binding protein GbpA [Aeromonas hydrophila]
MAAKIQLNHVAATLALLVSGSVLAHGYISQPESRNYLCKTGGNSQCGAVQWEPQSVEGPSGFPQAGPPDG
QIASAGSASWRELNAQTSDRWTRREVQAGPFAISWTFTANHVTRNWRYYLTKQDWNPNQPLTRAAFELTP
FCVVDGNMTQPPKQVTHQCNLPQRTGYQVILGVWEVGDTSNSFYNVIDANFKGGTQPPLAWSQGGTIYPS
TELAVGDKARTLVFDANGVRPDLQTELTIASPEQGQKNNWTHALATKINAEQSQIRAGQQSGEGQFNPIY
GQNPVYFKAGSALERVEIQLEQQQPPVSNGVSVSGLESDYLLDEGKLTLNFTVAAEGDLTVTNTLYDHGG
AAKGQTSADIKDSTHSFTMPLTGLSAGHHQLVIEGKPKAGGDAVQQTLDLMLKDPAAGGDYQFTFPDGLK
SYTDGTKVLQPKNGKVYQCKPFPYRGWCSQWSASATQYEPGVGTNWQDAWIQVN

>QSR57499.1 N-acetylglucosamine-binding protein GbpA [Aeromonas dhakensis]
MSSRIAGLPHSVSGNAPANLTAHICRTEECMAAKIQLNHVAATLALLVSGSVLAHGYISQPESRNYLCKT
GGNSQCGAVQWEPQSVEGPSGFPNGGPADGQIASAGSASWGELNAQTSDRWTRREVQAGPFAISWTFTAN
HVTRNWRYYLTKQDWNPNQPLTRASFELTPFCVVDGNMTQPPKQVTHQCNLPERTGYQVILGVWEVGDTS
NSFYNVIDANFKGGTQPPLEWSQGGTIYPSTELAVGDKARTLVFDANGVRPDLQTELTIASPEQGQKNNW
THALASKINAEQSQIRAGQQSGEGQFNPVYGQNPVYFKAGSALERVEIQLEQQQPPVSNGVSVSGLESEY
LLDEGKLTLNFTVAAEGDLTVTNTLYDHGGAAKGQTSADIKDSSHSFTMPLTGLSAGHHQLVIEGKPKAG
GEAVQQTLDLMLKDPAAGGDYQFTFPDGLKSYTDGTRVLQPKNGKIYQCKPFPYRGWCSQWSASATQYEP
GVGSNWQDAWILVN

>QSR61740.1 N-acetylglucosamine-binding protein GbpA [Aeromonas hydrophila]
MLRGTPPANLTAHICRTEECMAAKIQLNHVAATLALLVSGSVLAHGYISQPESRNYLCKTGGNSQCGAVQ
WEPQSVEGPSGFPQAGPPDGQIASAGSASWRELNAQTSDRWTRREVQAGPFAISWTFTANHVTRNWRYYL
TKQDWNPNQPLTRAAFELTPFCVVDGNMTQPPKQVTHQCNLPQRTGYQVILGVWEVGDTSNSFYNVIDAN
FKGGTQPPLAWSQGGTIYPSTELAVGDKARTLVFDANGVRPDLQTELTIASPEQGQKNNWTHALATKINA
EQSQIRAGQQSGEGQFNPIYGQNPVYFKAGSALERVEIQLEQQQPPVSNGVSVSGLESDYLLDEGKLTLN
FTVAAEGDLTVTNTLYDHGGAAKGQTSADIKDSTHSFTMPLTGLSAGHHQLVIEGKPKAGGDAVQQTLDL
MLKDPAAGGDYQFTFPDGLKSYTDGTKVLQPKNGKVYQCKPFPYRGWCSQWSASATQYEPGVGTNWQDAW
IQVN

>QSR65944.1 N-acetylglucosamine-binding protein GbpA [Aeromonas hydrophila]
MLRGTPPANLTAHICRTEECMAAKIQLNHVAATLALLVSGSVLAHGYISQPESRNYLCKTGGNSQCGAVQ
WEPQSVEGPSGFPQAGPPDGQIASAGSASWRELNAQTSDRWTRREVQAGPFAISWTFTANHVTRNWRYYL
TKQDWNPNQPLTRAAFELTPFCVVDGNMTQPPKQVTHQCNLPQRTGYQVILGVWEVGDTSNSFYNVIDAN
FKGGTQPPLAWSQGGTIYPSTELAVGDKARTLVFDANGVRPDLQTELTIASPEQGQKNNWTHALATKINA
EQSQIRAGQQSGEGQFNPIYGQNPVYFKAGSALERVEIQLEQQQPPVSNGVSVSGLESDYLLDEGKLTLN
FTVAAEGDLTVTNTLYDHGGAAKGQTSADIKDSTHSFTMPLTGLSAGHHQLVIEGKPKAGGDAVQQTLDL
MLKDPAAGGDYQFTFPDGLKSYTDGTKVLQPKNGKVYQCKPFPYRGWCSQWSASATQYEPGVGTNWQDAW
IQVN

>QSR67209.1 N-acetylglucosamine-binding protein GbpA [Aeromonas hydrophila]
MLRGTPPANLTAHICRTEECMAAKIQLNHVAATLALLVSGSVLAHGYISQPESRNYLCKTGGNSQCGAVQ
WEPQSVEGPSGFPQAGPPDGQIASAGSASWRELNAQTSDRWTRREVQAGPFAISWTFTANHVTRNWRYYL
TKQDWNPNQPLTRAAFELTPFCVVDGNMTQPPKQVTHQCNLPQRTGYQVILGVWEVGDTSNSFYNVIDAN
FKGGTQPPLAWSQGGTIYPSTELAVGDKARTLVFDANGVRPDLQTELTIASPEQGQKNNWTHALATKINA
EQSQIRAGQQSGEGQFNPIYGQNPVYFKAGSALERVEIQLEQQQPPVSNGVSVSGLESDYLLDEGKLTLN
FTVAAEGDLTVTNTLYDHGGAAKGQTSADIKDSTHSFTMPLTGLSAGHHQLVIEGKPKAGGDAVQQTLDL
MLKDPAAGGDYQFTFPDGLKSYTDGTKVLQPKNGKVYQCKPFPYRGWCSQWSASATQYEPGVGTNWQDAW
IQVN

>QSR72177.1 N-acetylglucosamine-binding protein GbpA [Aeromonas jandaei]
MAAKIQLNHIAAMLALLASGSALAHGYINQPESRNYLCKTGGNSQCGGVQWEPQSVEGPSGFPQTGPQDG
QIASAGSPRWSELNIQTSDRWTKREVQPGPFAISWTFTANHVTRNWRYYLTKQDWNPNQPLTRASFDLTP
FCVIDGNMVQPPKEMTHQCVLPERTGYQVILGVWEVGDTSNSFYNIIDAKFKDGSQPPLEWSQAGTIYPS
IDLAVGDKAMTRVFDANGERPDLQTVLTITTAEQGQKNSWAHALASKINAEQSLIRAGQQGADGQFNPVY
GMNPVYLKRNSKLERVEIDLQQLQPPVVDSISVSGLASDYVLDNGKATLDFTVTAQGDLAVTNTLYDHGG
VAKGESSADIKDSSHTFTMALEGLKAGHHQLVIKATPKAGGETIQQTMDLMFKEQSSGEYDFVFPNSLKS
YAAGTKVQQPKNGKVYQCKPFPYSGYCQQWTTTATQYEPGIGSHWQMAWDEVH

>QSR75603.1 N-acetylglucosamine-binding protein GbpA [Aeromonas hydrophila]
MAAKIQLNHVAATLALLVSGSVLAHGYISQPESRNYLCKTGGNSQCGAVQWEPQSVEGPSGFPQAGPPDG
QIASAGSASWRELNAQTSDRWTRREVQAGPFAISWTFTANHVTRNWRYYLTKQDWNPNQPLTRAAFELTP
FCVVDGNMTQPPKQVTHQCNLPQRTGYQVILGVWEVGDTSNSFYNVIDANFKGGTQPPLAWSQGGTIYPS
TELAVGDKARTLVFDANGVRPDLQTELTIASPEQGQKNNWTHALATKINAEQSQIRAGQQSGEGQFNPIY
GQNPVYFKAGSALERVEIQLEQQQPPVSNGVSVSGLESDYLLDEGKLTLNFTVAAEGDLTVTNTLYDHGG
AAKGQTSADIKDSTHSFTMPLTGLSAGHHQLVIEGKPKAGGDAVQQTLDLMLKDPAAGGDYQFTFPDGLK
SYTDGTKVLQPKNGKVYQCKPFPYRGWCSQWSASATQYEPGVGTNWQDAWIQVN

>QSR79795.1 N-acetylglucosamine-binding protein GbpA [Aeromonas hydrophila]
MAAKIQLNHVAATLALLVSGSVLAHGYISQPESRNYLCKTGGNSQCGAVQWEPQSVEGPSGFPQAGPPDG
QIASAGSASWRELNAQTSDRWTRREVQAGPFAISWTFTANHVTRNWRYYLTKQDWNPNQPLTRAAFELTP
FCVVDGNMTQPPKQVTHQCNLPQRTGYQVILGVWEVGDTSNSFYNVIDANFKGGTQPPLAWSQGGTIYPS
TELAVGDKARTLVFDANGVRPDLQTELTIASPEQGQKNNWTHALATKINAEQSQIRAGQQSGEGQFNPIY
GQNPVYFKAGSALERVEIQLEQQQPPVSNGVSVSGLESDYLLDEGKLTLNFTVAAEGDLTVTNTLYDHGG
AAKGQTSADIKDSTHSFTMPLTGLSAGHHQLVIEGKPKAGGDAVQQTLDLMLKDPAAGGDYQFTFPDGLK
SYTDGTKVLQPKNGKVYQCKPFPYRGWCSQWSASATQYEPGVGTNWQDAWIQVN

>QSZ44736.1 lytic polysaccharide monooxygenase [Bacillus amyloliquefaciens]
MKGLVKAAVLTVTLGIGGAFYSSDASAHGYIKEPVSRAYMGALEKQTLGWTAAAQKYGSVIDNPQSVEGP
KGFPAAGPPDGRIASANGGSGQIDFGLDKQTADYWVKQNIRGGFNTFTWYYTAPHATSKWHYYITKKNWN
PNKPLSRDEFELIGTVNHDGSKADTNLTHKIFVPTDRSGYHVILGVWDVADTSNAFYNVIDVNLTQ

>QTG86884.1 lytic polysaccharide monooxygenase [Bacillus amyloliquefaciens]
MKGLVKAAVLTVTLGIGGAFYSSDASAHGYIKEPVSRAYMGALEKQTLGWTAAAQKYGSVIDNPQSVEGP
KGFPAAGPPDGRIASANGGSGQIDFGLDKQTADYWVKQNIRGGFNTFTWYYTAPHATSKWHYYITKKNWN
PNKPLSRDEFELIGTVNHDGSKADTNLTHKIFVPTDRSGYHVILGVWDVADTSNAFYNVIDVNLTQ

>BCJ40176.1 hypothetical protein Aiant_08330 [Actinoplanes ianthinogenes]
MIRRGVTVRTFIVAAAVVAIVVPAGPVYAHGAPTTPISRSAACAGNGTQTSAPACKAAKAATGGFIGAFD
NLRIANVNGNDRKVVPDGKLCSGGLDAYRGLDLPRDDFPATEVKSGQTLKIAYRGTIPHQGEFRIFLTKP
GYDPSERLRWDDLGSKPLASFTDPPLTGGAYRMKVTLPERAGRHMLYVVWETSSTPDTYYSCSDLVFPAA
ATKAPTAAPTTAPAKAATTKAAPITTKAPATPDRTTPAPAETAPTAAETSAEPVLAAATSQDSTDVGHWL
IAGALGAAVIAGVIALLGRRRRRP

>BCJ40238.1 cellulose-binding protein [Actinoplanes ianthinogenes]
MRRRFTLPALTVAAVTGSLFVAATPAFAHGYISSPPSRQANCASGAVSGCGDIVYEPQSVEAPKGSTQCN
GGGSRFTVLNDNSKSWPAATVGQSVTFNWVITARHSTATWEYFIGNTLLASFNDGGAQPGATKSHTVNMK
GFTGRQTVLARWNIADTVNAFYSCVDLNIGGGGSTPTPTPTTPTPSPTVTPTSSPTPTPTATSGTTTWAA
GTAYKVGDKVTYAGKSYQCRQAHTAINGWEPPNVPALWTAL

>BCJ43396.1 cellulose-binding protein [Actinoplanes ianthinogenes]
MRRKIAYPLATLGMVGSTLVIASPALAHGYVSSPPSRQAQCAAGTVSDCGAIQFEPQSVEAPKGSKQCNG
GNANYPVLNDDSKSWKRTTVGTSVTFNWVLTARHRTATWVYYVDGTEVATFNDGNAIPEATVSHKVDLSK
FKGNHTVLAVWNIGDTANAFYNCVDLNVGGSGSSTPTTAPTTAAPTTAPTTAPTTAAPTATATTAAPTAT
ATSSGGSSTSGSEWAPGVSYKTGDVVTYNGVSYTCRQPHTSIHSWEPSVFTLALWLPL

>BCJ46278.1 hypothetical protein Aiant_69350 [Actinoplanes ianthinogenes]
MTTHVVRKKFLISAVIAALVATLAVLVTPTSPAAAHGNVIGPASRNYGCFQRWGDKFQAPEMATEDPMCY
QAWQADPQAMWNWNGLFREGVAGNHQAAIPDGQLCSAGKTQNGRYAAMDAIGDWKATTVANSFTLNLFDG
ARHGADYIRVYVTKPSYNPVTTALKWSDLDLVKEVPNTPAAQWTEQLSNGVQMDIPVSLSGRSGRAVVYT
IWQASHLDQSYYFCSDVNFSGTTSPSPTSPSPTSPSPTSPSPTASTPAPSGGCSAAVSVASQWSGAYQAT
VTVTAGAAAVKGWAVTLTYGAAQTVQQSWNATVLTSGNQIQASNASYNGALSAGGSATFGFIATGTPSTP
AVTCSAV

>BCJ46516.1 chitin-binding protein [Actinoplanes ianthinogenes]
MKFARLAVAALVAAAAGALVLPAAAEAHGAIQVPGSRTWFCYQDGRNPTTGAIEPKNAACAAAVAQSGVT
SLYNWFAVLRSDGAGRVNGFIPDGQLCSGGTGGPYNFTGFNLARTDWPATHLTAGATMEFQYNDWAKHPG
TFSLYITKDGYDPTKPLAWGDLEPTPFDQVTNPPANGGPGTDDGHYYWTGKLPSNKTGKHLIYSVWSRSD
STETFYGCSDVVFDGGHGEVTGIGTTPSTSPSPSSPSPSAPSPSASTPGSGTGGGCTAMYNVVSSWSGGF
QGQVMVHAGTTAVNGWKVGWTWPGSQTLASVWSGKATASGSLVTVSNETWNGTIAAGDYTTFGFLGSGTA
PATVQNLSCTTG

>BCJ47803.1 hypothetical protein Aiant_84600 [Actinoplanes ianthinogenes]
MKITTRSAAVAATVLLAPMAAVLATTAPATAHGWITSPPSRQDQCATGAVSGCGQIAYEPQSVEAPKGAT
TCSGGSGFTVLDNDNAGWKVSDIGSNATFTWRNTAAHRTLNWQYYVDGRLHQTISGNASQPPSTVSHTIT
NLPAGRHKILSVWNIYDTANAFYACVDVNVGGGGGGPTTPPPTGNCTAAWSATAVYTGGTTVSHAGHNWT
ARWWTQGEEPGTGGEWGVWQDKGVC

>BCJ48528.1 hypothetical protein Asp14428_00030 [Actinoplanes sp. NBRC 14428]
MRSVRRIAALAVSGGIAAAVAVLPAVPALAHGAPTSPISRTVACAAGGEEADAAACRAARAANGRPFGSF
DNLRVPDVAGKDRQFIPDGNLCSGDLPEFQGLDLPRTDWPSTKVAAGTTLSVTYAGTIPHEGTFRLYLTG
AGYDPRKPLGWGDLTPLAEIKDPPLRGGAYRMSVKLPKDRSGRHVLYTVWQTSSTPDTYYSCSDLVFKQA
RTRTAVAGPAKKPTPKASRSAEPGAVAVPPDAQSPAAAAAAPPAGRESWLSPAAAESQDRVALGHQIVIA
ALIVITGVSAGAGFLRLRASRSQAHHFGPPRRQ

>BCJ48612.1 chitin-binding protein [Actinoplanes sp. NBRC 14428]
MPPHESRSAVRHPVRVLVVLLALVAGLLPYAGAAQAHGTIVSPASRAYQCWQTWGSQHTNPAMQQQDPMC
WQAFQANPDTMWNWMSALRDGLGGQFQARTPDGQLCSNALTRNDSLNQPGAWKTTSVSRNFTVKLYDQAS
HGADYFRVYVSKQGYNPATQRLGWGNLDFITQTGRYAPAQNISFNISTSGYTGHHILFVIWQASHLDQAY
MWCSDVTFS

>BCJ48877.1 chitin-binding protein [Actinoplanes sp. NBRC 14428]
MRKAKWMAAAVLLLTGVGVAVLQARPAEAHGAMMAPGSRTYLCWKDGLTANGAIQPKNPACAAAVAQSGT
TSLYNWFAVLRSDGGGRTSGFIPDGQLCSGGTGGPYDFTGFNLPRSDWPLTHLTSGASMRFDYNNWAKHP
GTFSLYVTKDSWSPTRALTWSDLESTPFSQVVNPTSVGGPGTEDGRYSWTANLPSGKTGRHLIYSVWSRS
DSQETFYGCSDVVFDGGNGQVTGVGDGTTQPPPSDPPPSGPTSPPPSGSGGCSAMYSTTGGWGGGFQGEI
MVHAAGTPVNGWTVSWTFPGGQTVNQVWNGRYTAGGSLSTVRNETYNGAIAANGHTTFGFLGSGTAPTSL
SNLTCTTS

>BCJ53492.1 hypothetical protein Asp14428_49670 [Actinoplanes sp. NBRC 14428]
MRRSIAYPLVALGAVGSTLAVTSPALAHGYVSAPASRQALCASGAVKDCGPIQFEPQSVEAPKGKRSCDG
GATQWSVLADESRNWPAKAVGTNVTFTWVMTARHRTSNWEYFVGGKKVATVDGGNQQPDAVVTHKVDLSN
FPGRQTVLAVWNIGDTPMAFYSCVDLNVGGGSGVRRAPRRRPHRPPRPRPSRRRRRSPPPARPSRSASRR
RAAGSRARPPATGLRGSRTGPVTR

>BCJ56522.1 cellulose-binding protein [Actinoplanes sp. NBRC 14428]
MRRRIALPLLSAAIIGASFFVAVAPASAHGYISSPPSRQANCASGAVANCGDIIYEPQSVEAPKGSMQCN
GGGSRFAVLNDNGKNWPAASVGRTVTFNWVLTARHATSTWEYFIGNTRLASFNDGGAQPGATKSHTVSMG
SFSGRQTLLARWNIADTVNAFYACVDLNIGGGGTQPPPTTPPTTPPNPPPTTPPTTPPAGGTWQAGTAYA
VGSTVTYGGATYRCRQAHTALAGWEPPNVPALWERI

>QTL95744.1 GlcNAc-binding protein A precursor [Aeromonas jandaei]
MAAKIQLNHIAAMLALLASGSALAHGYISQPESRNYLCKTGGNSQCGGVQWEPQSVEGPSGFPQTGPQDG
QIASAGSPRWSELNIQTSDRWTKREVQPGPFAISWTFTANHVTRNWRYYLTKQDWNPNQPLTRASFDLTP
FCVIDGNMVQPPKEMTHQCVLPERTGYQVILGVWEVGDTSNSFYNIIDAKFKDGSQPPLEWSQAGTIYPS
IDLAVGDKAMTRVFDANGERPDLQTVLTITTAEQGQKNNWTHALASKINAEQSQIRAGQQGADGQFNPVY
GMNPVYLKRNSKLERVEIDLQQLQPPVVDNISVSGLASDYVLDNGKATLDFTVTAQGDLAITNTLYDHGG
VAKGESSADIKDSSHTFTMALEGLKAGHHQLVIKGTPKAGGETIQQTMDLMFKEQSSVEYDFVFPNSLKS
YAAGTKVQQPKNGKVYQCKPFPYSGYCQQWTTTATQYEPGIGSHWQMAWDEVH

>QUF03370.1 lytic polysaccharide monooxygenase [Actinosynnema pretiosum subsp. pretiosum]
MEFKRKLAAVLAGVGVTPFIVVLAAGSASAHGYISSPPSRQAFCAQGAIPCGNIKYEPQSVEGPKGLTSC
DAGLSQFSELSDDSRNWPTTSVGGKVTFNWTLTARHATATWQYFIGGQKIAEFNDGNKIPGATVSHSVDL
GGRTGKQKVLAVWNIGDTPMAFYNCVDLQVGGGGSTDPKPEPTTTSQKPPTTTQPPSSSSSAPKPTTTSQ
KPPSGGGEWAPNTPYKTGDQVTYSGATYKCIQGHTTLLGWEPSATPALWQRL

>QUF03569.1 lytic polysaccharide monooxygenase [Actinosynnema pretiosum subsp. pretiosum]
MQLRRRIAALATGALVAPLAVVALPSAQAFAHGYISSPPSRQAQCAQNTVSCGDIKWEPQSVEGPKGLRS
CNGGVSRFAELNDNNKGWRATSTGRTVTFNWTFTARHRTSNYEYYVNGSRVAVVDGGNQIPGAVVTHTVT
LPSSGRQTVLAIWNIGDTTNAFYSCVDVTAG

>QUF03914.1 lytic polysaccharide monooxygenase [Actinosynnema pretiosum subsp. pretiosum]
MRMRTTSRSATRRRGVIAVVVSVLACVFVATPSASAHGTIVGPATRAYQCWQDWGSQHTNPAMQQQDPTC
YQAYQANADTMWNWMSALRDGLKGNFQAATPDGQLCSNALARNNSLNTPGKWRTTSVGSNFTMRLHDQAS
HGADYFKVYVSKNGFDPATQRLGWGNLDLVAQTGKYAPAKDITFNVQTNGSYRGHHVVFTIWQASHLDQA
YMWCSDVNFG

>QUF06537.1 lytic polysaccharide monooxygenase [Actinosynnema pretiosum subsp. pretiosum]
MLAVVGVTTVLGTSGTALAHGSMTYPGSRTYHCYEDGRANGNGDLNPANPACAAAVALGGKQPLWDWFGN
LISQAAGKHREIIADGDLCGPTAKYDAYNLPRADWPSTTLRAGAPITFRYNAWAPHPGTWDQYVTKDGFD
VTKPLKWSDLEPAPFDSVLNPPLANGEYAWNATLPNKTGRHVIYSIWQRTDSPEAFYSCSDVVFTGGNNT
GDTQAPTAPGTPTATATSSSVALSWGAATDNTGVTGYQVYREAGANDALVATTTTPSATVTGLTASTAYQ
FYVVARDAAGNTSPPSSPVSVTTTGGGGTPGGTCAVTYTTPSVWSGGFTANVAVKNTGTSAVSAWQLAWD
VPSGESITSAWSAEVVVSGGKATAKGVSWNSGIAPGATVSFGFNGTAGGNPAKPAAFTLGGATCASA

>QUF07794.1 lytic polysaccharide monooxygenase [Actinosynnema pretiosum subsp. pretiosum]
MVSLLSGVAGAHGSTTDPPSRNYGCWQRWGSDFQNPTMAQRDPMCWQAWQRDTNAMWNWNGLYREGVAGN
HQAAIPDGQLCSAGRTENGRYAAMDVPGAWTAATKPRQFTLTVTDQAKHGADYLRVYVTKQGFNPLTTSP
RWSDLEQVASTGRYAPAGTYQVAVNAGSRTGRHIVYVIWQASHSDQSYYFCNDVIFQ

>QUF63682.1 lytic polysaccharide monooxygenase [Bacillus atrophaeus]
MKGFIRGVVLTAVLGVGGTLFAGDVSAHGYIKEPASRAYMGSLEKQIIGWTAAAQKYGSVIDSPQSVEGP
KGFPSAGPPDGKIASANGGSGQIDFGLDRQTADYWVKQNIHGGLNTFTWHYTAPHATSKWHYYITKKGWN
PNKPLTKDEFELIGTVDHDGSKADTNLSHKIYVPTDRTGYHVILGVWDVADTSNAFYNVIDVNIK

>QUM02196.1 N-acetylglucosamine-binding protein GbpA [Aeromonas caviae]
MAANIRLTHLAAALTLLASGGVLAHGYISQPEGRNYLCKTGGNSQCGAIQWEPQSLEAPSGFPDGGPADG
QIASAGHPQFGELNTQTLDRWTKREVQAGPFAISWTFTANHVTRNWRYYLTKQDWNPNQPLTRDAFDLNP
FCVIDGNMVQPPKQVTHQCTLPPRTGYQVILGVWEVGDTANSFYNLIDARFKDGTQPPLTWSQGGTIYPS
IDLVAGDKARTRVFDANGERTDLQTELTIASAGQGQKNNWAHALASKINAEQSQIRAGQQGTDGQFNPVY
GQNPVYLKAGSNLQRVEIQLEQQQPPVENGISVSGLASDYPLDNGKLTLTFTVTAQGDLAITNTLYDHGG
VARGQSSADIKDGSQSFSMALTGLSAGHHQLVIEGKPKAGGDAVQQTLDLMFKDPASGGDYQFTFPDDLK
SYTAGTRVLQPKNGKVYQCKPFPYSGWCSQWASTATQYEPGVGSHWQEAWTAQ

>QUN11189.1 lytic polysaccharide monooxygenase [Bacillus amyloliquefaciens]
MKGLVKAAVLTVTLGIGGAFYSSDASAHGYIKEPVSRAYMGALEKQKMGWTAAAQKYGSVIDNPQSVEGP
KGFPAAGPPDGRIASANGGSGQIDFGLDKQTADHWVKQNIRGGFNTFTWHYTAPHATSKWHYYITKKNWN
PNKPLSRDEFELIGTVNHDGSKADTNLTHKIFVPTDRSGYHIILGVWDVADTSNAFYNVIDVNLTQ

>QVV95533.1 lytic polysaccharide monooxygenase [Bacillus amyloliquefaciens]
MKGLVKAAVLTVTLGIGGAFYSSDASAHGYIKEPVSRAYMGALEKQTLGWTAAAQKYGSVIDNPQSVEGP
KGFPAAGPPDGRIASANGGSGQIDFGLDKQTADYWVKQNIRGGFNTFTWYYTAPHATSKWHYYITKKNWN
PNKPLSRDEFELIGTVNHDGSKADTNLTHKIFVPTDRSGYHVILGVWDVADTSNAFYNVIDVNLTQ

>QWF77710.1 GlcNAc-binding protein A [Amycolatopsis sp. CA-230715]
MKTNRKLVAALIGAAAAPVIVLVGPTGIASAHGYVNSPASRQAQCAQGVVPCGEIKYEPQSVEGPKGLRS
CNGGLAQFAELNDDSKGWKATPTGTTAKFTWTFTARHRTTNYEYYIGGEKIADISGNNQQPPATVTHDVN
LGGHTGHQKVLAIWNIADTGNAFYSCIDLQVG

>QWF80299.1 GlcNAc-binding protein A [Amycolatopsis sp. CA-230715]
MRRKSLGLGVLLTSVLGLTLVSTGIAQSHGYTQNPPSRAYLCKLGTVKNCGSIQWEPQSVEGPKGFPARG
PADGRICAANHSEFAQLDDPRGGNWPAKKLTSGANFDFTWTLTAAHATTSFRYFITKNGWNPAAPLTRAQ
LEPAPFLTVPFNGKRPPNTVQHSGTIPAGKSGRHLILAVWDIADTANAFYSCDDVTF

>QWF84855.1 Chitin-binding protein CbpD [Amycolatopsis sp. CA-230715]
MRIARSAAKVAAMTFALCAATAFTAVPAFAHGSMGKPVSRIYQCFQEGPEEPQSAACKAAVAVGDSWPLY
DWDEVNIGDADGHSRDIIPDGKLCSAGRDKYKGLDLPRADWPATTMPSSGPYTFQYQLTAAHEGTFELYV
TKNGYDPTQPLKWSDLEATPFYKQDNPPIVGNNYQLKATLPGGHSGRHLIYSIWQRHWPDSGEAFYSCSD
VLFR

>QWL59201.1 N-acetylglucosamine-binding protein GbpA [Aeromonas jandaei]
MAAKIQLNHIATVLALLASGSALAHGYISQPESRNYLCKTGGNSQCGGVQWEPQSVEGPSGFPQSGPQDG
QIASAGSPRWSELNIQTSDRWTKREVQPGPFAISWTFTANHVTRNWRYYLTKQDWNPNQPLTRASFDLTP
FCVIDGNMVQPPKQVTHNCVLPERTGYQVILGVWEVGDTSNSFYNIIDAKFKDGSQPPLEWSQAGTIYPS
IDLAVGDKAMIRVFDANGERPELQTVLTIATAEQGQKNNWAHALASKINAEQSLIRAGQQGADGQFNPIY
GMNPVYLKRNSKLERVEIDLQQLQPPVVDSISVSGLASDYVLDNGKATLDFTVTAQGDLAVTNTLYDHGG
VAKGESSADIKDSSHTFTMALEGLKAGHHQLVIKATPKAGGETIQQTMDLMFKDQSSGEYDFAFPNNIKS
YTAGTKVQQPKNGKVYQCKPFPYSGYCQQWTTTATQYEPGIGSHWQMAWDEVK

>QWL61470.1 N-acetylglucosamine-binding protein GbpA [Aeromonas jandaei]
MAAKIQLNHIATVLALLASGSALAHGYISQPESRNYLCKTGGNSQCGGVQWEPQSVEGPSGFPQTGPQDG
QIASAGSPRWSELNIQTSDRWTKREVQPGPFAISWTFTANHVTRNWRYYLTKQDWNPNQPLTRASFDLTP
FCVIDGNMVQPPKQVTHNCVLPERTGYQVILGVWEVGDTSNSFYNIIDAKFKDGSQPPLEWSQAGTIYPS
IDLAVGDKAMTRVFDANGERPELQTVLTITTAEQGQKNSWAHALASKINAEQSLIRAGQQGADGQFNPVY
GMNPVYLHRDSKLDRVEIDLQQLQPPVVDSISVSGLASDYVLDNGKATLDFTVTAQGDLAVTNTLYDHGG
VAKGESSADIKDSSHTFTMALEGLKAGHHQLVIKATPKAGGETIQQTMDLMFKEQSSGEYDFVFPNSLKS
YAAGTKVQQPKNGKVYQCKPFPYSGYCQQWTTTATQYEPGIGSHWQMAWDEVH

>QWL68300.1 N-acetylglucosamine-binding protein GbpA [Aeromonas jandaei]
MAAKNQLNHIAAVLALLASGSVLAHGYISQPESRNYLCKTGGNSQCGGVQWEPQSVEGPSGFPQTGPQDG
QIASAGSPRWSELNIQTSDRWTKRDVQPGPFAISWTFTANHVTRNWRYYLTKQDWNPNQPLTRASFDLTP
FCVIDGNMVQPPKQVTHNCVLPERTGYQVILGVWEVGDTSNSFYNIIDAKFKDGSQPPLEWSQAGTIYPS
IDLAVGDKAMTRVFDANGERPDLQTVLTITTAEQGQKNSWAHALASKINAEQSLIRAGQQGADGQFNPVY
GMNPVYLKRDSKLDRVEIDLQQLQPPVVDSISVSGLASDYVLDNGKATLDFTVTAQGDLAVTNTLYDHGG
VAKGESSADIKDSSHTFTMALEGLKAGHHQLVIKATPKAGGETIQQTMDLMFKEQSSGEYDFVFPNSLKS
YAAGTKVQQPKNGKVYQCKPFPYSGYCQQWTTTATQYEPGIGSHWQMAWDEVH

>QWL76079.1 N-acetylglucosamine-binding protein GbpA [Aeromonas hydrophila]
MAAKIQLNHVAATLALMVSGSVLAHGYISQPESRNYLCKTGGNSQCGAVQWEPQSVEGPSGFPQAGPPDG
QIASAGSASWRELNAQTSDRWTRREVQAGPFAISWTFTANHVTRNWRYYLTKQDWNPNQPLTRAAFELTP
FCVVDGNMTQPPKQVTHQCNLPQRTGYQVILGVWEVGDTSNSFYNVIDANFKGGTQPPLAWSQGGTIYPS
TELAVGDKARTLVFDANGVRPDLQTELTIASPEQGQKNNWTHALASKINAEQSQIRAGQQSGEGQFNPVY
GQNPVYFKAGSALERVEIQLEQQQPPVSNGVSVSGLESDYLLDEGKLTLNFTVAAEGDLTVTNTLYDHGG
AAKGQTSADIKDSTHSFTMPLTGLSAGHHQLVIEGKPKAGGDAVQQTLDLMLKDPAAGGDYQFTFPDGLK
SYTDGTKVLQPKNGKVYQCKPFPYRGWCSQWSASTTQYEPGVGTNWQDAWILVN

>QWL81582.1 N-acetylglucosamine-binding protein GbpA [Aeromonas hydrophila]
MAAKIQLNHVAATLALLVSGSVLAHGYISQPESRNYLCKTGGNSQCGAVQWEPQSVEGPSGFPQAGPPDG
QIASAGSASWRELNAQTSDRWTRREVQAGPFAISWTFTANHVTRNWRYYLTKQDWNPNQPLTRAAFELTP
FCVVDGNMTQPPKQVTHQCNLPQRTGYQLILGVWEVGDTSNSFYNVIDANFKGGTQPPLAWSQGGTIYPS
TELAVGDKARTLVFDANGVRPDLQTELTIANPEQGQKNNWTHALATKINAEQSQIRAGQQSGEGQFNPVY
GQNPVYFKAGSALERVEIQLEQQQPPVSNGVSVSGLESDYLLDEGKLTLNFTVAAEGDLTVTNTLYDHGG
AAKGQTSADIKDSTHSFTMPLTGLSAGHHQLVIEGKPKAGGDAVQQTLDLMLKDPAAGGDYQFTFPDGLK
SYTDGTKVLQPKNGKVYQCKPFPYRGWCSQWSASATQYEPGVGTNWQDAWIQVN

>BCY07491.1 hypothetical protein L3i22_025790 [Actinoplanes sp. L3-i22]
MHNVVRKKFLISALIAALTAALVVLIAPGSPAEAHGNVLSPASRNYGCFERWGDNFQAPEMATEDPMCYQ
AWQADPQAMWNWNGLYREGVAGDHQGAIPDGQLCSAGRTQNGRYAAMDTIGDWKATNLANSFTLNLFDGA
RHGADYIRVYVTKPSYNPITTALKWSDLDLVKEVPNTPAAQWTEQLSNGVQMDIPVSVSGRSGRAMVYTI
WQASHLDQSYYFCSDVNFGGTSSPTPSASTTTSPSTSPSTSPSASTSPSTSTPPVTGACSAAVAVASQWS
GAYQATVTVTAGNAAVKGWAVTLTYGAAQTVQQSWSATVLTSGNQIQATNAAYNGALSAGGSTTFGFIAA
GTPSTPTIACSAV

>BCY07729.1 chitin-binding protein [Actinoplanes sp. L3-i22]
MRIVRILAAVALATAAGILALPAAAQAHGALQVPGSRTWLCYQDGRNPTTGAIEPKNAACAAAVAQSGVN
SLYNWFAVLRSDGAGRVSGFLPDGQLCSGGTGGPYNFTGFNLARDDWPQTHLTAGASVEFRYNDWAKHPG
TFYLYITKDGYDPTKPLAWSDLEPTPFTQATDPAVIGGPGTDDGHYYWTGKLPSNKTGKHLIYSVWARSD
SQETFYGCSDVVFDGGNGEVTGVGTTPTSPSPSTSASPSPSTSTPGGGTGTGCTAMYNVTSAWSGGFQGQ
VMVHAGTTAVNGWRVDWTWPGTQTLATIWSAKATSSGSLVTATNETWNGSIAAGSSTTFGFLGSGTAPAT
VQNLTCSTG

>BCY12267.1 hypothetical protein L3i22_073550 [Actinoplanes sp. L3-i22]
MPALAHGAPITPISRSAACAGNGIKTSAAACKAAKVATNGFIGAFDNLRIANVNGKDRDVVPDGKLCSGG
LDNYKGLDLARDDFPSTAVKSGQKLPIQYEGTIPHKGQFRIFLTRPGYSPLKKLTWDDLGSKPIGTFTDP
PLTGGSYRMSVTLPERTGRQMLYVVWETSSTPDTYYSCSDLVFPAAVKASSAPAVTKKAAPVPTTTVATT
SPAPEATVAATTAAVSADPVLAAANSPAEEQPNTVGHWLIGGALAAGLVALAIGFLTRRRRSGL

>BCY12321.1 cellulose-binding protein [Actinoplanes sp. L3-i22]
MRRRFTLPALTVAAVLGSLFVAASPAFAHGYISSPPSRQANCASGAVTGCGDIVYEPQSVEAPKGSTQCN
GGGSRFTVLNDSGKSWPAASVGQTVTFNWVLTARHSTATWEYFIGNTLLASFNDGGAQPGATKSHTVSMK
GFTGRQTVLARWNIADTVNAFYSCVDLNIGGGGTTTPPTTTPTTAPTTTPPTTAPTTTPPTSGTTTWAAG
VAYKVGDKVTYAGKSYQCRQPHTALTGWEPPNVPALWTAL

>BCY15426.1 cellulose-binding protein [Actinoplanes sp. L3-i22]
MRRKIAYPLATLGMVGSTLVIAAPALAHGYVSSPPSRQAQCAAGTVADCGAIQFEPQSVEAPKGSKQCNG
GNANFSILNDNSRSWPATTVGSSVKFNWVLTARHRTASWVYYVDGTEAATFNDNNAIPEATVSHTVDLSK
FPGKHTVLAVWNIGDTANAFYSCVDLNIGGSASSTPTAAPTTAPTTAAPTAAPTATATTAAPTATATSSA
ASTGAEWAPGVSYQTGDVVTYQGVSYQCRQSHTAIRSWEPSIYTLALWLPL

>QXJ19759.1 lytic polysaccharide monooxygenase [Actinomadura graeca]
MRSPRAKVAVAAAAVPAASAVAVLAPAAPASAHGSMSDPPSRVYVCKEEGPEKPSSEACKAAIAVAGTQA
FYDWNGVSILDAGGRHRELIPDGQLCSAGRAKYRGLDLQRADWPAKQVTPGPLTITYHATAPHAASDFEY
YITRDGWDPTQPLRWADLVHLQTFTKQNPTTFTKWTLNLPQRTGRHLIYSIWQRVMGSNEAFYTCSDVDF
GGTGTPTPPTTPPTAPPTAPPASPPPTTPPASGTWTTGTAYSAGDKVTYGGVTYECLQPHTAISGWEPAS
TAALWRTA

>QXJ20858.1 lytic polysaccharide monooxygenase [Actinomadura graeca]
MPGTFRLPRKRSLALATAASAGLTVVVATPALSHGFATAPVSRALNCKQGTVKDCGEVQFEPQSVEGPQG
FPKSGPADGKICAAGDSRWAPLDDQRDGAWPATSLTSGQSFTFSWTLTAPHSTSSFRYFITKDGWDSKRP
VTRAALDLKPFLTVDGGNKQPPRTVSHPGTLPTRHGRHLIVAVWDIADTGNAFYQCSDVDFG

>QXJ21121.1 lytic polysaccharide monooxygenase [Actinomadura graeca]
MPAAAAALGILLGTTVPAAPARAHGALEDPASRAINCEPGRGAARTGAACQAAAKVSGAALAEWDELRVP
DVGGRDRQMIPDGELCSAGLERFRGLDLPRADWPATRLAATAQHTFRYRVSIPHQGSFRLYVTRDDYRPT
APLTWSALEAKPFLQVKDPPRRNGAYVFSGRLPRGKTGRHLIYTIWQTSDTPDTYYSCADVTFTGRRQPA
ERTPAPARAENGTAPSLRPPETSSSPVAGTSATEPAEDSGPPVVTFGIAGLVLILVIGGGAVAIRRIRVR
RHP

>QXJ22923.1 lytic polysaccharide monooxygenase [Actinomadura graeca]
MKRKIIAVASGVALTPALVVVLAGTASAHGYVNSPPSRQAQCAQNTVQCGGVKYEPQSVEGRQGQRTCNG
GNSAFAELNDDSKGWTATKVGTSVNFTWTFTARHRTTNWEYYIGGSRVAVVSGNNAQPPATVSHTVNLAG
HTGRQKVLAVWNIADTGNAFYACVDLQVG

>QXJ23357.1 lytic polysaccharide monooxygenase [Actinomadura graeca]
MKTSRRRYAAAAAGLVISPAVAVLLPAATALAHGYVSAPPSRQAQCAQKTVQCGQIQYEPQSVEGPKGLR
SCSGGNGRFSDLDDDGKAWKAATVGKSVTFTWTFTAKHPSRDYEYYIGNTRVGMFKGDRSSLVAHTVDLS
AFTGRQKVLAIWNIADTANAFYACIDLEVQ

>QXJ25587.1 lytic polysaccharide monooxygenase [Actinomadura graeca]
MPRKSSLAVAATIAVGLPVVIAVPAWSHGFTTSPPSRSYLCGTHKVQDCGEVQWDPDGVEGPKGFPASGP
RDGTICAGADGRWSPLDDQRGGTGWPGTKVTSGSALSIKWQFTAPHSTSSFRYFITKEGWNSSQPLTRAA
LDLTPFVQQNYSGKMPSNPTTHNGTLPQRTGRHIMLAVWDIADTGNAFYQCSDLDFS

>QXV59491.1 chitin-binding protein [Amycolatopsis sp. TNS106]
MSFKRRLLTLAAGAAMVPAALVAIPAGTANAHGYVSSPASRQAQCAQNTVSCGSIKWEPQSVEGPKGLMS
CNGGVGRFADLNDDSKGWKVHSLGRTTTFRWTLTARHRTSTWEYFVDGAKVASFNDGGAQPGATVTHSVN
LQQSGRHKILARWNVYDTANAFYACIDANIS

>QXV60826.1 cellulose-binding protein [Amycolatopsis sp. TNS106]
MTVKRKLVAAAAGAILAPIAIVAIPQVASAHGYVLSPPSRQANCAQGKVSGCGAIVYEPQSVEGPKGLRS
CNGGLPGFAELNDESKPWPAASVGNSVTFNWKFTAYHRTTNYEYYIGGTKIADISGNNSAPKDPTSHTVS
LNGFSGRQKVLAIWNIADTPMAFYSCIDLQIGGGNPPTTSNPPTTSNPPTTSNPPTSTTNPPTGGTWAAG
TSYSVGSTVTYGGATYRCQMAHTAIQGWEPPNTPALWTRQ

>QXX28161.1 lytic polysaccharide monooxygenase [Bacillus amyloliquefaciens]
MKGLVKAAVLTVTLGIGGAFYSSDASAHGYIKEPVSRAYMGALEKQTLGWTAAAQKYGSVIDNPQSVEGP
KGFPAEGPPDGRIASANGGSGQIDFGLDKQTADYWVKQNIRGGFNTFTWYYTAPHATSKWHYYITKKNWN
PNKPLSRDEFELIGTVNHDGSKADTNLTHKIFVPTDRSGYHVILGVWDVADTSNAFYNVIDVNLTQ

>QYC32868.1 lytic polysaccharide monooxygenase [Bacillus amyloliquefaciens]
MKGLVKAAVLTVTLGIGGAFYSSGASAHGYIKEPVSRAYMGALEKQTLGWTAAAQKYGSVIDNPQSVEGP
KGFPAAGPPDGRIASANGGSGQIDFGLDKQTADYWVKQNIRGGFNTFTWYYTAPHATSKWHYYITKKNWN
PNKPLSRDEFELIGTVNHDGSKADTNLTHKIFVPTDRSGYHVILGVWDVADTSNAFYNVIDVNLTQ

>QYG88977.1 chitin-binding protein [Bacillus atrophaeus]
MKGFIRGVVLTAVLGVGGTLFAGDVSAHGYIKEPASRAYMGSLEKQIIGWTAAAQKYGSVIDSPQSVEGP
KGFPSAGPPDGKIASANGGSGQIDFGLDRQTADYWVKQNIHGGLNTFTWHYTAPHATSKWHYYITKKGWN
PNKPLTRDEFELIGTVDHDGSKADTNLSHKIYVPTDRTGYHVILGVWDVADTSNAFYNVIDVNIK

>QYH27518.1 N-acetylglucosamine-binding protein GbpA [Aeromonas salmonicida subsp. masoucida]
MAAKIQLNHVAAALALLASGGVLAHGYISQPESRNYLCNKGGNSQCGAVQWEPQSVEGPSGFPQSGPQDG
QIASAGSSRWSELNAQTSDRWTRREVQAGPFAISWTFTANHVTRNWRYYLTKQDWNPNQPLTRAAFDLTP
FCVVDGNMVQPPKQVTHNCNLPERTGYQLILGVWEVGDTSNSFYNLIDANFKGGSQPPLSWSQGGTIYPS
TDLAAGDKARALVFDASGVRPDLQTELTITTTEQGQKNNWAHALASKINAEQSQIRAGQQNADNQFNPVY
GQNPVYLKSGSTLERVEIQLEQLQPPVGNDISVSGLESEYLLDDGKVTLDFTITAQGDLTVTNTLYDHGG
VAKGQSAADIKDSSQSFTMPLTGLSAGHHQLVIEAKPKAGGEALQQTLDLMLKDSAGGGNYQFTFPQGLT
SYTDGTKVLQPKNGKVYQCKPFPYRGWCSQWSASATQYEPGIGTNWQDAWIALN

>QYH31807.1 N-acetylglucosamine-binding protein GbpA [Aeromonas salmonicida subsp. masoucida]
MAAKIQLNHVAAALALLASGGVLAHGYISQPESRNYLCNKGGNSQCGAVQWEPQSVEGPSGFPQSGPQDG
QIASAGSSRWSELNAQTSDRWTRREVQAGPFAISWTFTANHVTRNWRYYLTKQDWNPNQPLTRAAFDLTP
FCVVDGNMVQPPKQVTHNCNLPERTGYQLILGVWEVGDTSNSFYNLIDANFKGGSQPPLSWSQGGTIYPS
TDLAAGDKARALVFDASGVRPDLQTELTITTTEQGQKNNWAHALASKINAEQSQIRAGQQNADNQFNPVY
GQNPVYLKSGSTLERVEIQLEQLQPPVGNDISVSGLESEYLLDDGKVTLDFTITAQGDLTVTNTLYDHGG
VAKGQSAADIKDSSQSFTMPLTGLSAGHHQLVIEAKPKAGGEALQQTLDLMLKDSAGGGNYQFTFPQGLT
SYTDGTKVLQPKNGKVYQCKPFPYRGWCSQWSASATQYEPGIGTNWQDAWIALN

>QYJ22665.1 lytic polysaccharide monooxygenase [Achromobacter sp. ES-001]
MTKTSLRGTAAKLALPVAALTQAVLMAMAPTTVSAHGSVIDPPSREYACNTMDTPWNNPKHSGCGKIANQ
ASNWQSNAILGVRSDHKERIRDGLLCSGGKESWKELDADHVWPSTVITPDANGNAQFKYLQTAAHISSYF
KTYISKDSYDPKRGLRWDDLELIGDTGALPRPENNTITPLNVKIPAHFTGKRVIYSVWQRDPVNDNAEAF
YACSNVEVMPANVQWQASGALQGGQVQAGSKMTLRVFNLSRAGDLESHSIIVKAGEEQAAQWMYALAKEV
NNKSSVIKVGKMQSNGQVTPQQSDTENQVYGLNKKVGFAIDNKGVEPVDPPPVVINAPTAQLTGPATANA
GERVSLSAKGSNNGGGTLKFQWTAPAGITASALNQADLSFTAPTLTQDKSYSFTVKVTNEKGSSSKTHSV
LVKKQAQTGGGTDGGNTGGNEGGNTGGNDGQTGQYPAYKEGTTYAAGDKVTNGGNVYECKIWPVTAWCSA
SPMHYAPGKGMAWQQAWDLVK

>QYJ22666.1 lytic polysaccharide monooxygenase [Achromobacter sp. ES-001]
MSHPKARILHCHAGSQSEGCTAFKAQGGSVYDWREVWQKPGGEKTVATTPGDRLCDGGTKPSHRGLNALA
QWPITTLKPDANGNVTLKWNHTVAHRTKSLQFFITKMPYDSTKPLQFSDFEKFCEQRDFTPAAAGEGREQ
EYSCTLPAGKTGRHLIMSVWNTNHVGDGVTSGESYRACGDVNIEGVSNVIKPSDIGALYSIGETKVGDSL
VWRLADPKRNGEYLEQLRVPLDENAVQGERWTQVLGNAVNGTSKRVRIGQLGADGKTVTPIVGVDKSHVY
SMDGSKYHFVVTKEAAEIKPDPVVIPPLSSITGPVNVQAGQKVQLSGSASTGTDLKFSWTVPAGITVAVK
DQPALSFVAPTQTKDQQYSFTLTTRNDKGASDATHVVTVKGKPEVIVDEGGNGGNGGTGGNGGNGGTGDT
PPAYKAGTAYKALERVTNLGKVYECKPWPYTNWCGQSPFHYEPGKGGYWTQAWDLVK

>BDA12168.1 acetylglucosamine-binding protein [Aeromonas caviae]
MAANIRLTHLAAALALLASGGVLAHGYISQPEGRNYLCKTGGNSQCGAIQWEPQSLEAPSGFPDGGPADG
QIASAGHPQFGELNTQTLDRWTKREVQAGPFAISWTFTANHVTRNWRYYLTKQDWNPNQPLTRDAFDLNP
FCVIDGNMVQPPKQVTHQCTLPPRTGYQVILGVWEVGDTANSFYNLIDARFKDGTQPPLTWSQGGTIYPS
IDLVAGDKARTRVFDANGERTDLQTELTIASTGQGQKNNWAHALASKINAEQSQIRAGQQGTDGQFNPVY
GQNPVYLKAGSNLQRVEIQLEQQLPPVENGISVSGLASDYTLDNGKLTLMFTVTAQGDLAITNTLYDHGG
VARGQSSADIKDGSQSFSMALTGLSAGHHQLVIEGKPKAGGDAVQQTLDLMFKDPASGGDYQFTFPDGLK
SYTAGTRVLQPNNGKVYQCKPFPYSGWCSQWASTATQYEPGVGSHWQEAWTAQ

>BDA16734.1 acetylglucosamine-binding protein [Aeromonas caviae]
MAANIRLTHLAAALALLASGGVLAHGYISQPEGRNYLCKTGGNSQCGAIQWEPQSLEAPSGFPDGGPADG
QIASAGHPQFGELNTQTLDRWTKREVQAGPFAISWTFTANHVTRNWRYYLTKQDWNPNQPLTRDAFDLNP
FCVIDGNMVQPPKQVTHQCTLPARTGYQVILGVWEVGDTANSFYNLIDARFKDGTQPPLTWNQGGTIYPS
IDLVAGDKARTRVFDANGERTDLQTELTIASTEQGQKNNWAHALASKINAEQSQIRAGQQGTDGQFNPVY
GQNPVYLKAGSNLQRVEIQLEQQQPPVENGISVSGLASDYTLDNGKLILTFTVTAQGDLAITNTLYDHGG
VARGQSSADIKDGSQSFSMALTGLSAGHHQLVIEAKPKAGGDAVQQTLDLMFKDPASGGDYQFTFPDGLK
SYTAGTRVLQPKNGKVYQCKPFPYSGWCSQWASTATQYEPGVGSHWQEAWTAQ

>QYN18135.1 lytic polysaccharide monooxygenase [Amycolatopsis sp. DSM 110486]
MKANRKILAGLAGAVLAPVLVLVSPAGIASAHGYVNSPASRQAQCAQGVVDCGEIKYEPQSVEGPKGLHS
CNGGVAQFADLNDNSKPWQAAPVGKTVTFTWTFTARHSTASYEYFIGDEKIASFDGHNQQPPETVTHQVD
LGGHTGRQTVLAVWNIADTANAFYSCIDLQVG

>QYN22222.1 lytic polysaccharide monooxygenase [Amycolatopsis sp. DSM 110486]
MKTNRKLVAALAGAAIAPVIVLVGPVGTASAHGYVNAPASRQAQCAQNIVSCGDIKWEPQSVEGPKGQRT
CNGGVARFAELNDNSKPWRATATGGTVTFNWTFTARHKTSTYEYYIGNTRIASFSGNNQVPPATVSHSVD
LGNRTGRQTVLAIWNIADTANAFYSCVDLQVS

>QZT42668.1 lytic polysaccharide monooxygenase [Bacillus amyloliquefaciens]
MKGLVKAAVLTVTLGIGGAFYSSDASAHGYIKEPVSRAYMGALEKQTLGWTAAAQKYGSVIDNPQSVEGP
KGFPAAGPPDGRIASANGGSGQIDFGLDKQTADYWVKQNIRGGFNTFTWYYTAPHATSKWHYYITKKNWN
PNKPLSRDEFELIGTVNHDGSKADTNLTHKIFVPTDRSGYHVILGVWDVADTSNAFYNVIDVNLTQ

>QZY13501.1 lytic polysaccharide monooxygenase [Bacillus amyloliquefaciens]
MKGLVKAAVLTVTLGIGGAFYSSDASAHGYIKEPVSRAYMGALEKQKMGWTAAAQKYGSVIDNPQSVEGP
KGFPAAGPPDGRIASANGGSGQIDFGLDKQTADHWVKQNIRGGFNTFTWHYTAPHATSKWHYYITKKNWN
PNKPLSRDEFELIGTVNHDGSKADTNLTHKIFVPTDRSGYHIILGVWDVADTSNAFYNVIDVNLTQ

>QZY24617.1 lytic polysaccharide monooxygenase [Bacillus amyloliquefaciens]
MKGLVKAAVLTVTLGIGGAFYSSDASAHGYIKEPVSRAYMGALEKQTMGWTAAAQKYGSVIDNPQSVEGP
KGFPAAGPPDGRIASANGGSGQIDFGLDKQTADHWVKQNIRGGFNTFTWHYTAPHATSKWHYYITKKNWN
PNKPLSRDEFELIGTVNHDGSKADTNLTHKIFVPTDRSGYHIILGVWDVADTSNAFYNVIDVNLTK

>QZY31055.1 lytic polysaccharide monooxygenase [Bacillus amyloliquefaciens]
MKGLVKAAVLTVTLGIGGAFYSSDASAHGYIKEPVSRAYMGALEKQTLGWTAAAQKYGSVIDNPQSVEGP
KGFPAAGPPDGRIASANGGSGQIDFGLDKQTADYWVKQNIRGGFNTFTWYYTAPHATSKWHYYITKKNWN
PNKPLSRDEFELIGTVNHDGSKADTNLTHKIFVPTDRSGYHVILGVWDVADTSNAFYNVIDVNLTQ

>UBO73605.1 N-acetylglucosamine-binding protein GbpA [Aeromonas rivuli]
MAVNQPLHRLAVITALLASGGALAHGYISSPEARNTLCKNGGNIGCGAIQWEPQSLEAPSGFPNGGPADG
DIASAGHAQFAELNAQTSDRWTKRTVSAGAIDISWTFTANHVTRNWRYYLTRQDWDPNQPISRSSFDLTP
FCVIDGGMVQPPKQMTHSCTLPARTGYQLILGVWEVGDTPNSFYNLIDARFQDGELPPLAWSQSGTIYPS
VDLKAGDRAMTRVFDANGERPELQTVLTVASDEQGLKNNWAQALASKINAEQSEIRAGQPGSGDNFNPVY
GQNPVYLKAGSGLARVEIQLEQQPAPVADSLVVSGLADSYPLDGGNLKLDFTLAVQGDLSVTATLYDHGG
AAKGQVKTDIKDASQSLSLALTGLSAGHHQLVLAGTPKGGGALLQQTHDLMLQDPVSGDYQYVFPASLSS
YKGGVKVLQPKDGKIYQCKPFPAEGWCSQWSSNATHYEPGVGSHWQEAWLLVQ

>UBQ49056.1 N-acetylglucosamine-binding protein GbpA [Aeromonas hydrophila]
MAAKIQLNHVAATLALLVSGSVLAHGYISQPESRNYLCKTGGNSQCGAVQWEPQSVEGPSGFPQAGPPDG
QIASAGSASWRELNAQTSDRWTRREVQAGPFAISWTFTANHVTRNWRYYLTKQDWNPNQPLTRAAFELTP
FCVVDGNMTQPPKQVTHQCNLPQRTGYQVILGVWEVGDTSNSFYNVIDANFKGGTQPPLAWSQGGTIYPS
TELAVGDKARTLVFDANGVRPDLQTELTIASPEQGQKNNWTHALASKINAEQSQIRAGQQSGEGQFNPVY
GQNPVYFKAGSALERVEIQLEQQQPPVSNGVSVSGLESDYLLDEGKLTLNFTVAAEGDLTVTNTLYDHGG
AAKGQTSADIKDSTHSFTMPLTGLSAGHHQLVIEGKPKAGGDAVQQTLDLMLKDPAAGGDYQFTFPDGLK
SYTDGTKVLQPKNGKVYQCKPFPYRGWCSQWSASATQYEPGVGTNWQDAWILVN

>UBR45129.1 N-acetylglucosamine-binding protein GbpA [Aeromonas veronii]
MAAKIQLNHIAAVLALLASGSALAHGYISQPESRNYLCKTGGNSQCGGVQWEPQSVEGPSGFPQSGPQDG
QIASAGSPRWSELNIQTSDRWTKREVQPGPFAISWTFTANHVTRNWRYYLTKQDWNPNQPLTRASFDLTP
FCVIDGNMVQPPKQVTHNCVLPERTGYQVILGVWEVGDTSNSFYNIIDAKFKDGSQPPLEWSQAGTIYPS
IDLAVGDKAMTRVFDANGERPDLQTVLTITTAEQGQKNSWAHALASKINAEQSLIRAGQQGADGQFNPVY
GMNPVYLHRDSKLDRVEIDLQQLQPPVMDSISVSGLASDYVLDNGKATLDFTVTAQGDLAVTNTLYDHGG
VAKGESSADIRDSSHTFTMALEGLKVGHHQLVIKATPKAGGETIQQTMDLMFKEQSSGEYDFVFPNSLKS
YAAGTKVQQPKNDKVYQCKPFPYSGYCVQWATTATQFEPGVGSHWQEAWIELK

>UBS66178.1 N-acetylglucosamine-binding protein GbpA [Aeromonas caviae]
MAANIRLTHLAAALTLLASGGVLAHGYISQPEGRNYLCKTGGNSQCGAIQWEPQSLEAPSGFPDGGPADG
QIASAGHPQFGELNTQTLDRWTKREVQAGPFAISWTFTANHVTRNWRYYLTKQDWNPNQPLTRDAFDLNP
FCVIEGNMVQPPKQVTHQCTLPARTGYQVILGVWEVGDTANSFYNLIDARFKDGTQPPLTWSQGGTIYPS
IDLVAGDKARTRVFDANGERTDLQTELIIASAGQGQKNNWAHALASKINAEQSQIRAGQQGTDGQFNPVY
GQNPVYLKAGSNLQRVEIQLEQQQPPVENGISVSGLASDYPLDNGKLTLMFTVTAQGDLAITNTLYDHGG
VARGQSSADIKDGSQSFSMALTGLSAGHHQLVIEGKPKAGGDAVQQTLDLMFKDPASGGDYQFTFPDGLK
SYTAGTRVLQPKNGKVYQCKPFPYSGWCSQWASTATQYEPGVGSHWQEAWTAQ

>UBX27878.1 lytic polysaccharide monooxygenase [Arsenophonus apicola]
MKLKNFFIMSFILTVSSSLWAHGYIKSPASRAYKCAQGINKTCGDIKYEPHSVEQRSGFPDKDFPQDGKL
ASGGIKRFGKLDEAGENRWHKTQMQVGDNIFSWHLNARHSTANWRFYLTKNGWDPNVPLARAAFDLKPFC
TQYDGGAIPKADVSIICKVPVDRIGYHIIYGVWQIADTRNSFYQVIDAIFPDNDKKQPTEPDIKEPTVTT
TSQPGEPVVADTTVTGTKSPTKSVITQPTVTTANQPDEPVVADTTVTGTKSPTGSVVTQPTVATANQPGE
PVVADTAVTVTKPTTGSVVTQPTVTTTNQPGEPVVADTTVTVTKPSTGSVVTQPTVTTANQPGEPVVADT
AVIGTKPATGLVVTQPTVTTANQPGEPVVADTAVIGTKPATGSVVTQPTVTTANQPGEPVVADTAVIGTK
PATGSVVTQPTVTTANQPGEPVEADTAVTGTKPATGSVVTQPTVTTANQPDEPVITDTAVTGTKPATGSV
VTQPTITTANQPGEPVVADTTVTGTKSPTKSVITQPTVTTANQPDEPVITDTAVTGTKPATGLVVTQPTV
TTANQPGEPVVADTTVTGTKPATGSVVMQPTVTTANQPDEPVITDTAVTGTKPSTGSVVTQPTVTTASQP
TETVIPLTTSSNTTLTISSNTTLSTGSNTTLSTGSNTTLNTGSNTTLNTGSNTTLNSGSNTSLNTLANTT
PTVAPATANNSVLTLDDNEIDILPHYSM

>UBX27954.1 lytic polysaccharide monooxygenase [Arsenophonus apicola]
MKIKLSFAMLSLAILVLISVVSFAGATTLPTPMHGYIDFPASRPYLCSLGKNGNCGAVMVEPQSVEGRKG
FPRRGPADGKIASAGHRWFGELDEQSATRWTKVDVSPGKNTFYWTLTAPHRTTGWEYFITKQDWDPNAPL
VAIINYP

>UBX28101.1 lytic polysaccharide monooxygenase [Arsenophonus apicola]
MKSKLLLAPLALICAANVAAANVKPEPQHGFIFEPKSRAVLCWIHENSNCGAVEYDPMSIEGPKGFPQSG
PRDGKIASGDNSSFYKLNEQSVDRWKKVPLNSGKNTFRWSLTQPHKTQKWEFFITKQDWNPNAPLTRASF
DLKPFCERFDGGATPDEYQIYFDCNVPQRTGYQIILGVWSIADTANAFYQVVDVDMKAK

>UBX28570.1 hypothetical protein LDL57_12300 [Arsenophonus apicola]
MKNNFLLILFILIVVTAFSSVSSNRESMHGFIYTPKSRSVLCWIEQNNDCGSASSDPMSIEGARGFPK

>UBX30256.1 lytic polysaccharide monooxygenase [Arsenophonus apicola]
MPNNFIQNNGETLDNIQPAHGRIITPASRGHFASINGWWGLGWETNELEGGKNFPQTKSGPCIREPSDVA
SSTPPKDGLIVSGGRTGERAYLNSTDNELIAEGKIAWPKHLVPKNGLQHFTWEYTQQHKTRGYVAYITKN
GWDTTTRLTRNHFEMTPFFEDISPDVPFWSYDLPVKYEHDIQLPVDRKKGHHVVVLLWIIADTGMAFYQT
FDFDFDKKI

>UBX30378.1 lytic polysaccharide monooxygenase [Arsenophonus apicola]
MKTRLLLTMLTLMSASSFASITTDIKSMHGYIDSPASRAYLCSMLENKNCGPIEYEPQSVEGRKGFPQRG
PADGKIASAGVGMFKQLDEQSVTRWTKVNMRSGENVFHWTLTAPHSTTDWEYFITKQNWDPNVPLSRAAF
ELQPFCSRFDGGAVPAREVTMKCIVPYRTGYQVILGVWTIADTSNAFYQVIDANMNAR

>UBX30593.1 lytic polysaccharide monooxygenase [Arsenophonus apicola]
MASGDNFWFSQLDQQNIDRWQKNNIKVGKNIFEWFLTQPNHTVSWEFYITKQNWDPNAPLTRNSFESKPF
CLRSNDGKRLTVDEVKIECDVPKRSGYQIILGLWTIADTDSAFYQVIDVNISDK

>UCM44661.1 N-acetylglucosamine-binding protein GbpA [Aeromonas dhakensis]
MAAKIQLNHVAATLALLVSGSVLAHGYISQPESRNYLCKTGGNSQCGAVQWEPQSVEGPSGFPNGGPADG
QIASAGSASWGELNAQTSDRWTRREVQAGPFAISWTFTANHVTRNWRYYLTKQDWNPNQPLTRAAFELTP
FCVVDGNMTQPPKQVTHQCNLPERTGYQVILGVWEVGDTSNSFYNVIDANFKGGTQPPLEWSQGGTIYPS
TELAVGDKARTLVFDANGVRPDLQTELTIASPEQGQKNNWTHALASKINAEQSQIRAGQQSGEGQFNPVY
GQNPVYFKAGSALERVEIQLEQQQPPVSNGVSVSGLESDYLLDEGKLTLNFTVAAEGDLTVTNTLYDHGG
AAKGQTSADIKDSSHSFTMPLTGLSAGHHQLVIEGKPRAGGEAVQQTLDLMLKDPAAGGDYQFTFPEGLK
SYTDGTRVLQPKNGKIYQCKPFPYRGWCSQWSASATQYEPGVGSNWQDAWILVN

>UCM48131.1 N-acetylglucosamine-binding protein GbpA [Aeromonas caviae]
MAANIRLTHLAAALALLASGGVLAHGYISQPEGRNYLCKTGGNSQCGAIQWEPQSLEAPSGFPDGGPADG
QIASAGHPQFGELNTQTLDRWTKREVQAGPFAISWTFTANHVTRNWRYYLTKQDWNPNQPLTRDAFDLNP
FCVIDGNMVQPPKQVTHQCTLPPRTGYQVILGVWEVGDTANSFYNLIDARFKDGTQPPLTWSQGGTIYPS
IDLVAGDKARTRVFDANGERTDLQTELTIASTGQGQKNNWAHALASKINTEQSQIRAGQQGADGQFNPVY
GQNPVYLKAGSNLQRVEIQLEQQQPPVENGISVSGLASDYTLDNGKLTLMFTVTAQGDLAITNTLYDHGG
VARGQSSADIKDGSQSFSMALTGLSAGHHQLVIEGKPKAGGDAVQQTLDLMFKDPASGGDYQFTFPDGLK
SYTAGTRVLQPKNGKVYQCKPFPYSGWCSQWASTATQYEPGVGTNWQDAWIQVN

>UCM52865.1 N-acetylglucosamine-binding protein GbpA [Aeromonas dhakensis]
MAAKIQLNHVAATLALLVSGSVLAHGYISQPESRNYLCKTGGNSQCGAVQWEPQSVEGPSGFPNGGPADG
QIASAGSASWSELNAQTSDRWTRREVQAGPFAISWTFTANHVTRNWRYYLTKQDWNPNQPLTRAAFELTP
FCVVDGNMTQPPKQVTHQCNLPERTGYQVILGVWEVGDTSNSFYNVIDANFKGGTQPPLEWSQGGTIYPS
TELTVGDKARTLVFDANGVRPDLQTELTIASPEQGQKNNWTHALASKINAEQSQIRAGQQSGDGQFNPVY
GQNPVYFKAGSALERVEIQLEQQQPPVSNGVSVSGLESDYLLDEGKLTLNFTVAAEGDLTVTNTLYDHGG
AAKGQTSADIKDSSHSFTMPLSGLSAGHHQLVIEGKPKAGGEAVQQTLDLMLKDPAAGGDYQFTFPEGLK
SYTDGTKVLQPKNGKVYQCKPFPYRGWCSQWSASATQYEPGVGSNWQDAWILVN

>UCM57089.1 N-acetylglucosamine-binding protein GbpA [Aeromonas hydrophila]
MAAKIQLNHVAATLALLVSGSVFAHGYISQPESRNYLCKTGGNSQCGAVQWEPQSVEGPSGFPQAGPPDG
QIASAGSASWRELNAQTSDRWTRREVQAGPFAISWTFTANHVTRNWRYYLTKQDWNPNQPLTRAAFELTP
FCVVDGNMTQPPKQVTHQCNLPQRTGYQVILGVWEVGDTSNSFYNVIDANFKGGTQPPLAWSQGGTIYPS
TELAVGDKARTLVFDANGVRPDLQTELTIASPEQGQKNNWTHALATKINAEQSQIRSGQQSGEGQFNPVY
GQNPVYFKAGSALERVEIQLEQQQPPVSNGVSVSGLESDYLLDEGKLTLNFTVAAEGDLTVTNTLYDHGG
AAKGQTSADIKDSTHSFTMPLTGLSAGHHQLVIEGKPKAGGDAVQQTLDLMLKDPAAGGDYQFTFPDGLK
SYTDGTKVLQPKNGKIYQCKPFPYRGWCSQWSASATQYEPGVGTNWQDAWILVN

>UCM62207.1 N-acetylglucosamine-binding protein GbpA [Aeromonas hydrophila]
MAAKIQLNHVAATLALLVSGSVLAHGYISQPESRNYLCKTGGNSQCGAVQWEPQSVEGPSGFPQAGPPDG
QIASAGSASWRELNAQTSDRWTRREVQAGPFAISWTFTANHVTRNWRYYLTKQDWNPNQPLTRAAFELTP
FCVVDGNMTQPPKQVTHQCNLPQRTGYQVILGVWEVGDTSNSFYNVIDANFKGGTQPPLAWSQGGTIYPS
TELAVGDKARTLVFDANGVRPDLQTELTIANPEQGQKNNWTHALASKINAEQSQIRAGQQSGEGQFNPVY
GQNPVYFKAGSALERVEIQLEQQQPPVSNGVSVSGLESDYLLDEGKLTLNFTVAAEGDLTVTNTLYDHGG
AAKGQTSADIKDSTHSFTMPLTGLSAGHHQLVIEGKPKAGGDAVQQTLDLMLKDPAAGGDYQFTFPDGLK
SYTDGTKVLQPKNGKVYQCKPFPYRGWCSQWSASATQYEPGVGTNWQDAWILVN

>UDN22466.1 N-acetylglucosamine-binding protein GbpA [Aeromonas veronii]
MAAKIQLNHIAAMLALLASGSALAHGYISQPESRNYLCKTGGNSQCGGVQWEPQSVEGPSGFPQTGPQDG
QIASAGSPRWSELNIQTSDRWTKREVQPGPFAISWTFTANHVTRNWRYYLTKQDWNPNQPLTRASFDLTP
FCVIDGNMVQPPKEMTHQCVLPERTGYQVILGVWEVGDTSNSFYNIIDAKFKDGSQPPLEWSQAGTIYPS
IDLAVGDKAMTRVFDANGERPDLQTVLTITTAEQGQKNNWTHALASKINAEQSQIRAGQQGADGQFNPVY
GMNPVYLKRNSKLERVEIDLQQLQPPVVDSISVSGLASDYVLDNGKATLDFTVTAQGDLAVTNTLYDHGG
VAKGESSADIKDSSHTFTMALEGLKAGHHQLVIKATPKAGGETIQQTMDLMFKDQSSGEYDFVFPNSLKS
YAAGTKVQQPKNGKVYQCKPFPYSGYCQQWTTTATQYEPGIGSHWQMAWDEVH

>UDN26424.1 N-acetylglucosamine-binding protein GbpA [Aeromonas caviae]
MAANIRLTHLAAALALLASGGVLAHGYISQPEGRNYLCKTGGNSQCGAIQWEPQSLEAPSGFPDGGPADG
QIASAGHPQFGELNTQTLDRWTKREVQAGPFAISWTFTANHVTRNWRYYLTKQDWNPNQPLTRDAFDLNP
FCVIDGNMVQPPKQVTHQCTLPPRTGYQVILGVWEVGDTANSFYNLIDARFKDGTQPPLTWNQGGTIYPS
IDLVTGDKARTRVFDANGERTDLQTELTITSAGQGQKNNWAHALASKINAEQSQIRAGQQGTDGQFNPVY
GQNPVYLKAGSNLQRVEIQLEQQQPPVENGISVSGLASDYTLDNGKLTLTFTVTAQGDLAITNTLYDHGG
VARGQSSADIKDGSQSFSMALTGLSAGHHQLVIEGKPKAGGDAVQQTLDLMFKDPASGGDYQFTFPDGLK
SYTAGTRVLQPKNGKVYQCKPFPYSGWCSQWASTATQYEPGVGSHWQEAWTAQ

>UDQ57406.1 N-acetylglucosamine-binding protein GbpA [Aeromonas salmonicida subsp. salmonicida]
MAAKIQLNHVAAALALLASGGVLAHGYISQPESRNYLCNKGGNSQCGAVQWEPQSVEGPSGFPQSGPQDG
QIASAGSSRWSELNAQTSDRWTRREVQAGPFAISWTFTANHVTRNWRYYLTKQDWNPNQPLTRAAFDLTP
FCVVDGNMVQPPKQVTHNCNLPERTGYQLILGVWEVGDTSNSFYNLIDANFKGGSQPPLSWSQGGTIYPS
TDLAAGDKARALVFDASGVRPDLQTELTITTTEQGQKNNWAHALASKINAEQSQIRAGQQNADNQFNPVY
GQNPVYLKSGSTLERVEIQLEQLQPPVGNDISVSGLESEYLLDDGKVTLDFTITAQGDLTVTNTLYDHGG
VAKGQSAADIKDSSQSFTMPLTGLSAGHHQLVIEAKPKAGGEALQQTLDLMLKDSAGGGNYQFTFPQGLT
SYTDGTKVLQPKNGKVYQCKPFPYRGWCSQWSASATQYEPGIGTNWQDAWIALN

>UFK58749.1 lytic polysaccharide monooxygenase [Bacillus amyloliquefaciens]
MKGLVKAAVLTVTLGIGGAFYSSDASAHGYIKEPVSRAYMGALEKQTLGWTAAAQKYGSVIDNPQSVEGP
KGFPAAGPPDGRIASANGGSGQIDFGLDKQTADYWVKQNIRGGFNTFTWYYTAPHATSKWHYYITKKNWN
PNKPLSRDEFELIGTVNHDGSKADTNLTHKIFVPTDRSGYHVILGVWDVADTSNAFYNVIDVNLTQ

>BDC85322.1 acetylglucosamine-binding protein [Aeromonas caviae]
MAANIRLTHLAAALTLLASGGVLAHGYISQPEGRNYLCKTGGNSQCGAIQWEPQSLEAPSGFPDGGPADG
QIASAGHPQFGELNTQTLDRWTKREVQAGPFAISWTFTANHVTRNWRYYLTKQDWNPNQPLTRDAFDLNP
FCVIEGNMVQPPKQVTHQCTLPARTGYQVILGVWEVGDTANSFYNLIDARFKDGTQPPLTWSQGGTIYPS
IDLVAGDKARTRVFDANGERTDLQTELIIASAGQGQKNNWAHALASKINAEQSQIRAGQQGTDGQFNPVY
GQNPVYLKAGSNLQRVEIQLEQQQPPVENGISVSGLASDYPLDNGKLTLMFTVTAQGDLAITNTLYDHGG
VARGQSSADIKDGSQSFSMALTGLSAGHHQLVIEGKPKAGGDAVQQTLDLMFKDPASGGDYQFTFPDGLK
SYTAGTRVLQPKNGKVYQCKPFPYSGWCSQWASTATQYEPGVGSHWQEAWTAQ

>BDC84056.1 acetylglucosamine-binding protein [Aeromonas hydrophila]
MAAKIQLNHVAATLALLVSGSVFAHGYISQPESRNYLCKTGGNSQCGAVQWEPQSVEGPSGFPQAGPPDG
QIASAGSASWRELNAQTSDRWTRREVQAGPFAISWTFTANHVTRNWRYYLTKQDWNPNQPLTRAAFELTP
FCVVDGNMAQPPKQVTHQCTLPQRTGYQVILGVWEVGDTSNSFYNVIDANFKGGTQPPLAWSQGGTIYPS
TELAVGDKARTLVFDANGVRPDLQTELTIASPEQGQKNNWTHALASKINAEQSQIRAGQQSGEGQFNPVY
GQNPVYFKAGSALERVEIQLEQQQPPVSNGVSVSGLESDYLLDEGKLTLNFTVAAEGDLTVTNTLYDHGG
AAKGQTSADIKDSTHSFTMPLTGLSAGHHQLVIEGKPKAGGDAMQQTLDLMLKDPAAGGDYQFTFPDGLK
SYTDGTKVLQPKNGKVYQCKPFPYRGWCSQWSASATQYEPGVGTNWQDAWIQVN

>UHH04878.1 lytic polysaccharide monooxygenase [Bacillus amyloliquefaciens]
MKGLVKAAVLTVTLGIGGAFYSSGASAHGYIKEPVSRAYMGALEKQTLGWTAAAQKYGSVIDNPQSVEGP
KGFPAAGPPDGRIASANGGSGQIDFGLDKQTADYWVKQNIRGGFNTFTWYYTAPHATSKWHYYITKKNWN
PNKPLSRDEFELIGTVNHDGSKADTNLTHKIFVPTDRSGYHVILGVWDVADTSNAFYNVIDVNLTQ

>UIJ61489.1 lytic polysaccharide monooxygenase [Amycolatopsis acidiphila]
MTSRKHLKSIAAGAALAPVIALGLPAGVASAHGYVSAPLSRQAQCAQGIVSCGDIKYEPQSVEGTKGLRS
CSGGNTRFAELDDDTLGWRVTPVGRTVTFTWTNTASHRTSDWEYYIGGTRVAVVDGGNTQPPATVTHTVD
FGSFTGRQKVLAVWNIADTANAFYSCVDLQIG

>UIK88648.1 lytic polysaccharide monooxygenase [Arthrobacter polaris]
MFTLVVAAAVVVPLATASGSSAHGWVSDPPSRAENCAAGMTSFDCGKIKYEPQSVEAPKGSLKCSGGAPE
YTVLDDETKPWPRKSITSTIDIKWNLTALHATQSWEYFVDGMLFQTVDGHGAKPKAVXSHRLTNLPLGQH
TILARWNVADTPMAFYSCLDVNVKLTGSFDPSTAPTDPAVTPHPPKRPPVPTGVCEAAEWKAGTSYNSSN
QVSYNGSIWYAKWWTLGEAPSATSSNGAWAYERLCGTATPTATATPTATAAPIATVTATPSPTATANLPR
CKSIPWVPGNIYAGGDTVSRNEHNWSAKWWTQGDEPGRGIRGVSGKTSGPAKGSHHPKLDEGSADGRPP

>UJP33989.1 N-acetylglucosamine-binding protein GbpA [Aeromonas veronii]
MAAKIQLNHIATVLALLASGSALAHGYISQPESRNYLCKTGGNSQCGGVQWEPQSVEGPSGFPQTGPQDG
QIASAGSPRWSELNIQTSDRWTKREVQPGPFAISWTFTANHVTRNWRYYLTKQDWNPNQPLTRASFDLTP
FCVIDGNMVQPPKQVTHNCVLPERTGYQVILGVWEVGDTSNSFYNIIDAKFKDGSQPPLEWSQAGTIYPS
IDLAVGDKAMTRVFDANGERPDLQTVLTITTAEQGQKNSWAHALASKINAEQSLIRAGQQGADGQFNPVY
GMNPVYLKRDSKLDRVEIDLQQLQPPVVDSISVSGLASDYVLDNGKATLDFTVTAQGDLAVTNTLYDHGG
VAKGESSADIKDSSHTFTMALEGLKAGHHQLVIKATPKAGGETIQQTMDLMFKEQSSGEYDFVFPNSLKS
YAAGTKVQQPKNGKVYQCKPFPYSGYCQQWTTTATQYEPGIGSHWQMAWDEVH

>UJQ37573.1 N-acetylglucosamine-binding protein GbpA [Aeromonas caviae]
MAANIRLTHLAAALALLASGGVLAHGYISQPEGRNYLCKTGGNSQCGAIQWEPQSLEAPSGFPDGGPADG
QIASAGHPQFGELNTQTLDRWTKREVQAGPFAISWTFTANHVTRNWRYYLTKQDWNPNQPLTRDAFDLNP
FCVIEGNMVQPPKQVTHQCTLPPRTGYQVILGVWEVGDTANSFYNLIDARFKDGTQPPLTWSQGGAIYPS
IDLVAGDKARTRVFDANGERTDLQTELTIASTEQGQKNNWAHALASKINAEQSQIRAGQQGTDGQFNPVY
GQNPVYLKAGSNLQRVEIQLEQQQPPVENGISVSGLASDYTLDNGKLTLMFTVTAQGDLAITNTLYDHGG
VARGQSSADIKDGSQSFSMALTGLSAGHHQLVIEGKPKAGGDAVQQTLDLMFKDPASGGDYQFTFPDGLK
SYTAGTRVLQPKNGKVYQCKPFPYSGWCSQWASTATQYEPGVGSHWQEAWTAQ

>UKD51423.1 lytic polysaccharide monooxygenase [Amycolatopsis sp. FU40]
MPRKRTMLAALGGAVLAPVLMLIGPGIASAHGYVNSPPSRQAQCADGTVSCGDIKWEPQSVEGPKGLRSC
SGGNDRFADLDDDSKGWKVTQVGSQVTFNWVFTARHATLDYEYFVGDTMVASFDGGGHAPGETVSHQVDL
SGYTGQQKVLAVWNIADTGNAFYACIDLNVS

>UKD52268.1 lytic polysaccharide monooxygenase [Amycolatopsis sp. FU40]
MKFSRSAVKVGILTAVLGTVSVFTAVPALAHGSMGNPISRIMQCFQEGPENPQSAACKAAVAVGDSWPIY
DWDEVNIGDASGRSREIIPDGKLCSAGRDKYKGLDLARDDWPATTLPSSGPYTFQYQLTAAHEGTFELYV
TKPGYDPTKPLKWSDLEDTPFYKQDNPPIAGNAYQLQANLPGGRTGRHLIYSIWQRHWPDSGEAFYSCSD
VIFN

>UKD56266.1 lytic polysaccharide monooxygenase [Amycolatopsis sp. FU40]
MKANRKLVAAAVGTAIAPVLVLISPAGIASAHGYVNAPASRQAQCAQGVVPCGQIKWEPQSVEGPKGLHS
CSGGNAQFAELNDNNKGWKATSVGSSVAFTWKFTARHRTSNYEYWIGNDKIATVDGGGQQPPATVTHNVN
LKGHTGRQTVLAVWNIADTANAFYACIDLQVS

>ULH01701.1 N-acetylglucosamine-binding protein GbpA [Aeromonas caviae]
MAANIRLTHLAAALALLASGGVLAHGYISQPEGRNYLCKTGGNSQCGAIQWEPQSLEAPSGFPDGGPADG
QIASAGHPQFGELNTQTLDRWTKREVQAGPFAISWTFTANHVTRNWRYYLTKQDWNPNQPLTRDAFDLNP
FCVIDGNMVQPPKQVTHQCTLPARTGYQVILGVWEVGDTANSFYNLIDARFKDGTQPPLTWSQGGTIYPS
IDLVAGDKARTRVFDANGERTDLQTELTIASAGQGQKNNWAHALASKINAEQSQIRAGQQGTDGQFNPVY
AQNPVYLKAGSNLQRVEIQLEQQQPPVENGISVSGLASDYPLDNGKLTLTFTVTAQGDLAITNTLYDHGG
VARGQSSADIKDGSQSFSMALTGLSAGHHQLVIEGKPKAGGDAVQQTLDLMFKDPASGGDYQFTFPDGLK
SYTAGTRVLQPKNGKVYQCKPFPYSGWCSQWASTATQYEPGVGSHWQEAWTAQ

>UMP01572.1 lytic polysaccharide monooxygenase [Amycolatopsis sp. EV170708-02-1]
MSFKRRLLTLAAGAAMVPAALVAIPAGTASAHGYVSSPASRQAQCAQNTVSCGSIKWEPQSVEGPKGLMS
CNGGVGRFADLNDDSKGWKVHSLGRTTTFRWTLTARHRTSTWEYFVDGAKVASFNDGGAQPGATVTHSVN
LQQSGRHKILARWNVYDTANAFYACIDANIS

>UMP03025.1 lytic polysaccharide monooxygenase [Amycolatopsis sp. EV170708-02-1]
MTVKRKLVAAAAGAILAPIAIVAVPQVASAHGYVLSPPSRQANCAQGKVSGCGSIVYEPQSVEGPKGLRS
CNGGLPQFAELNDESKPWPAASVGNSVTFNWKFTAYHRTTNYEYYIGGTKIADISGNNSAPKDPTSHTVS
LNGFSGRQKVLAVWNIADTPMAFYSCIDLQIGGGNPPTTSNPPTTSNPPTTSNPPTSTANPPTGGTWAAG
TAYTVGSTVTYGGVTYRCQMAHTAIQGWEPPNTPALWTRQ

>UMP05585.1 lytic polysaccharide monooxygenase [Amycolatopsis sp. EV170708-02-1]
MRRRKAMTAILAVVTTMAACLVTATLNAPSASAHGALMKPGSRTFFCWQDGLTPQGNIVGKNSACKAAVA
QSGENSLYNWFSVLRSDGAGRTEGFIPDGQLCSGGNPNFAGYDRAGNWPVTHLTAGASFGFSYNAWAAHP
GWFFLYVTKDGYDPSRPLRWDDLEEQPFLTVDHPQVSGNVGSVDGQYKWTGSFPAAKSGKHVVYSVWKRS
DSTETFYGCSDVVFDGGNGEVTGVGVVDDPPDPGEPPNGACTAKWTTTGSWNGGYQAEVTVTNPGTTTLS
GWRVGWTVPAGQTISSVWNGTLTLDGARATVGNAGWNGSLPAGTTRSFGLSANATGSIAAPELTCASP

>UMQ38299.1 N-acetylglucosamine-binding protein GbpA [Aeromonas hydrophila]
MAAKIQLNHVAATLALLVSGSVLAHGYISQPESRNYLCKTGGNSQCGAVQWEPQSVEGPSGFPQAGPPDG
QIASAGSASWRELNAQTSDRWTRREVQAGPFAISWTFTANHVTRNWRYYLTKQDWNPNQPLTRAAFELTP
FCVVDGNMTQPPKQVTHQCNLPQRTGYQVILGVWEVGDTSNSFYNVIDANFKGGTQPPLAWSQGGTIYPS
TELAVGDKARTLVFDANGVRPDLQTELTIASPEQGQKNNWTHALATKINAEQSQIRAGQQSGEGQFNPIY
GQNPVYFKAGSALERVEIQLEQQQPPVSNGVSVSGLESDYLLDEGKLTLNFTVAAEGDLTVTNTLYDHGG
AAKGQTSADIKDSTHSFTMPLTGLSAGHHQLVIEGKPKAGGDAVQQTLDLMLKDPAAGGDYQFTFPDGLK
SYTDGTKVLQPKNGKVYQCKPFPYRGWCSQWSASATQYEPGVGTNWQDAWIQVN

>UMQ46833.1 N-acetylglucosamine-binding protein GbpA [Aeromonas hydrophila]
MAAKIQLNHVAATLALLVSGSVLAHGYISQPESRNYLCKTGGNSQCGAVQWEPQSVEGPSGFPQAGPPDG
QIASAGSASWRELNAQTSDRWTRREVQAGPFAISWTFTANHVTRNWRYYLTKQDWNPNQPLTRAAFELTP
FCVVDGNMTQPPKQVTHQCNLPQRTGYQVILGVWEVGDTSNSFYNVIDANFKGGTQPPLAWSQGGTIYPS
TELAVGDKARTLVFDANGVRPDLQTELTIASPEQGQKNNWTHALATKINAEQSQIRAGQQSGEGQFNPIY
GQNPVYFKAGSALERVEIQLEQQQPPVSNGVSVSGLESDYLLDEGKLTLNFTVAAEGDLTVTNTLYDHGG
AAKGQTSADIKDSTHSFTMPLTGLSAGHHQLVIEGKPKAGGDAVQQTLDLMLKDPAAGGDYQFTFPDGLK
SYTDGTKVLQPKNGKVYQCKPFPYRGWCSQWSASATQYEPGVGTNWQDAWIQVN

>UMR28037.1 lytic polysaccharide monooxygenase [Bacillus amyloliquefaciens]
MKGLVKAAVLTVTLGIGGAFYSSDASAHGYIKEPVSRAYMGALEKQTLGWTAAAQKYGSVIDNPQSVEGP
KGFPAAGPPDGRIASANGGSGQIDFGLDKQTADYWVKQNIRGGFNTFTWYYTAPHATSKWHYYITKKNWN
PNKPLSRDEFELIGTVNHDGSKADTNLTHKIFVPTDRSGYHVILGVWDVADTSNAFYNVIDVNLTQ

>UNB58016.1 N-acetylglucosamine-binding protein GbpA [Aeromonas hydrophila]
MAAKIQLNHVAATLALLVSGSVLAHGYISQPESRNYLCKTGGNSQCGAVQWEPQSVEGPSGFPQAGPPDG
QIASAGSASWRELNAQTSDRWTRREVQAGPFAISWTFTANHVTRNWRYYLTKQDWNPNQPLTRAAFELTP
FCVVDGNMTQPPKQVTHQCNLPQRTGYQVILGVWEVGDTSNSFYNVIDANFKGGTQPPLAWSQGGTIYPS
TELAVGDKARTLVFDANGVRPDLQTELTIASPEQGQKNNWTHALASKINAEQSQIRAGQQSGEGQFNPVY
GQNPVYFKAGSALERVEIQLEQQQPPVSNGVSVSGLESDYLLDEGKLTLNFTVVAEGDLTVTNTLYDHGG
AAKGQTSADIKDSTHSFTMPLTGLSAGHHQLVIEGKPKAGGDAVQQTLDLMLKDPAAGGDYQFTFPDGLK
SYTDGTKVLQPKNGKVYQCKPFPYRGWCSQWSASATQYEPGVGTNWQDAWIQVN

>UNE51240.1 chitin-binding protein [Bacillus amyloliquefaciens]
MKGLVKAAVLTVTLGIGGAFYSSDASAHGYIKEPVSRAYMGALEKQTLGWTAAAQKYGSVIDNPQSVEGP
KGFPAAGPPDGRIASANGGSGQIDFGLDKQTADYWVKQNIRGGFNTFTWYYTAPHATSKWHYYITKKNWN
PNKPLSRDEFELIGTVNHDGSKADTNLTHKIFVPTDRSGYHVILGVWDVADTSNAFYNVIDVNLTQ

>UNP87995.1 N-acetylglucosamine-binding protein GbpA [Aeromonas encheleia]
MAAKIQLNHVAAALALLASGGALAHGYINQPEGRNYLCKTGGNSQCGAIQWEPQSLEAPSGFPNGGPADG
QIASAGHPQFGELNAQTSDRWTKREVQAGPFAISWSFTANHVTRNWRYYLTKQEWNPNQPLTRDSFDLNP
FCVIEGNMVQPPKQVTHQCTLPARTGYQVILGVWEVGDTANSFYNLIDARFEGGTQPPLSWSQGGTIYPS
TDLAAGDKARTRVFDASGERTDLQTVLTIANAEQGQKNNWAHDLAGKINAEQSQIRAGQQGGDGQFNPVY
GQNPIYLKAGSNLQRVEIQLEQQQPPVGNGINVSGLESEYLLDNGSVTLAFTVTAQGDLAVTNTLYDHGG
VAKGQTGADIKDSSQSFTMPVSGLSAGHHQLVIEGKPKAGGEPLQQTLDLMLKDPTSGGDYQFSFPEGLK
SYTAGTKVLQPKNGKVYQCKPYPYSGWCTIWSSSATQYEPGVGSNWQDAWTELK

>UNU31171.1 N-acetylglucosamine-binding protein GbpA [Aeromonas hydrophila]
MLRGTPPANLTAHICRTEECMAAKIQLNHVAATLALLVSGSVLAHGYISQPESRNYLCKTGGNSQCGAVQ
WEPQSVEGPSGFPQAGPPDGQIASAGSASWRELNAQTSDRWTRREVQAGPFAISWTFTANHVTRNWRYYL
TKQDWNPNQPLTRAAFELTPFCMVDGNMTQPPKQVTHQCNLPQRTGYQVILGVWEVGDTSNSFYNVIDAN
FKGGTQPPLAWSQGGTIYPSTELAVGDKARTLVFDANGVRPDLQTELTIASPEQGQKNNWTHALATKINA
EQSQIRAGQQSGEGQFNPVYGQNPVYFKAGSALERVEIQLEQQQPPVSNGVSVSGLESDYLLDEGKLTLN
FTVAAEGDLTVTNTLYDHGGAAKGQTSADIKDSTHSFTMPLTGLSAGHHQLVIEGKPKAGGDAVQQTLDL
MLKDPAAGGDYQFTFPDGLKSYTDGTKVLQPKNGKVYQCKPFPYRGWCSQWSASAAQYEPGVGTNWQDAW
IQVN

>UNU36275.1 N-acetylglucosamine-binding protein GbpA [Aeromonas hydrophila]
MLRGTPPANLTAHICRTEECMAAKIQLNHVAATLALLVSGSVLAHGYISQPESRNYLCKTGGNSQCGAVQ
WEPQSVEGPSGFPQAGPPDGQIASAGSASWRELNAQTSDRWTRREVQAGPFAISWTFTANHVTRNWRYYL
TKQDWNPNQPLTRAAFELTPFCVVDGNMTQPPKQVTHQCNLPQRTGYQVILGVWEVGDTSNSFYNVIDAN
FKGGTQPPLAWSQGGTIYPSTELAVGDKARTLVFDANGVRPDLQTELTIASPEQGQKNNWTHALATKINA
EQSQIRAGQQSGEGQFNPIYGQNPVYFKAGSALERVEIQLEQQQPPVSNGVSVSGLESDYLLDEGKLTLN
FTVAAEGDLTVTNTLYDHGGAAKGQTSADIKDSTHSFTMPLTGLSAGHHQLVIEGKPKAGGDAVQQTLDL
MLKDPAAGGDYQFTFPDGLKSYTDGTKVLQPKNGKVYQCKPFPYRGWCSQWSASATQYEPGVGTNWQDAW
IQVN

>UNU40493.1 N-acetylglucosamine-binding protein GbpA [Aeromonas hydrophila]
MLRGTPPANLTAHICRTEECMAAKIQLNHVAATLALLVSGSVLAHGYISQPESRNYLCKTGGNSQCGAVQ
WEPQSVEGPSGFPQAGPPDGQIASAGSASWRELNAQTSDRWTRREVQAGPFAISWTFTANHVTRNWRYYL
TKQDWNPNQPLTRAAFELTPFCVVDGNMTQPPKQVTHQCNLPQRTGYQVILGVWEVGDTSNSFYNVIDAN
FKGGTQPPLAWSQGGTIYPSTELAVGDKARTLVFDANGVRPDLQTELTIASPEQGQKNNWTHALATKINA
EQSQIRAGQQSGEGQFNPIYGQNPVYFKAGSALERVEIQLEQQQPPVSNGVSVSGLESDYLLDEGKLTLN
FTVAAEGDLTVTNTLYDHGGAAKGQTSADIKDSTHSFTMPLTGLSAGHHQLVIEGKPKAGGDAVQQTLDL
MLKDPAAGGDYQFTFPDGLKSYTDGTKVLQPKNGKVYQCKPFPYRGWCSQWSASATQYEPGVGTNWQDAW
IQVN

>UNU89360.1 N-acetylglucosamine-binding protein GbpA [Aeromonas dhakensis]
MAAKIQLNHVAATLALLVSGSVLAHGYISQPESRNYLCKTGGNSQCGAVQWEPQSVEGPSGFPNGGPADG
QIASAGSASWGELNAQTSDRWTRREVQAGPFAISWTFTANHVTRNWRYYLTKQDWNPNQPLTRAAFELTP
FCVVDGNMTQPPKQVTHQCNLPERTGYQVILGVWEVGDTSNSFYNVIDANFKGGTQPPLEWSQGGTIYPS
TELAVGDKARTLVFDANGVRPDLQTELTIASPEQGQKNNWTHALASKINAEQSQIRAGQQSGEGQFNPVY
GQNPVYFKAGSALERVEIQLEQQQPPVSNGVSVSGLESDYLLDEGKLTLNFTVAAEGDLTVTNTLYDHGG
AAKGQTSADIKDSSHSFTMPLTGLSAGHHQLVIEGKPKAGGEAVQQTLDLMLKDPAAGGDYQFTFPEGLK
SYTDGTRVLQPKNGKIYQCKPFPYRGWCSQWSASATQYEPGVGSNWQDAWILVN

>UOE92756.1 lytic polysaccharide monooxygenase [Alkalihalobacillus sp. LMS39]
MKVVGKTFCFISVFLTSLVILMAFAASVSAHGYVSSPESRGLLCAQGVNEDCGGVMYEPQSLEGPGNFPI
GGPVDGEIAGANVFPKLNEQTEHRWTKVPMESGAYTFEWTLTAAHASDNWDYYITRETWDPNAPLTRADL
ELFCSYDDNGARPPFTVTHHCVIPERSGYHIILAYWEVADTPMGFYNVIDVDFNGGHVDPDPNEPVDPPG
DGGEDDDIQQWQANTVYVNGDLVRYEGVIYIARWWTQNDIPGQSAVWSVYSKEDEKDEPGDYPIWDPNHI
YVSGDHVLHQTSLYEALWWTLGEEPGNSSVWVRIE

>UOI92215.1 lytic polysaccharide monooxygenase [Bacillus amyloliquefaciens]
MKGLVKAAVLTVTLGIGGAFYSSDASAHGYIKEPVSRAYMGALEKQTLGWTAAAQKYGSVIDNPQSVEGP
KGFPAAGPPDGRIASANGGSGQIDFGLDKQTADYWVKQNIRGGFNTFTWYYTAPHATSKWHYYITKKNWN
PNKPLSRDEFELIGTVNHDGSKADTNLTHKIFVPTDRSGYHVILGVWDVADTSNAFYNVIDVNLTQ

>UON54098.1 N-acetylglucosamine-binding protein GbpA [Aeromonas hydrophila]
MAAKIQLNHVAATLALLVSGSVLAHGYISQPESRNYLCKTGGNSQCGAVQWEPQSVEGPSGFPQAGPPDG
QIASAGSASWRELNAQTSDRWTRREVQAGPFAISWTFTANHVTRNWRYYLTKQDWNPNQPLTRAAFELTP
FCVVDGNMTQPPKQVTHQCNLPQRTGYQLILGVWEVGDTSNSFYNVIDANFKGGTQPPLTWSQGGTIYPS
TELAVGDKARTLVFDANGVRPDLQTELTITNPEQGQKNNWTHALATKINAEQSLIRAGQQSGEGQFNPIY
GQNPVYFKAGSALERVEIQLEQQQPPVSNGVSVSGLESDYLLDEGKLTLNFTVAAEGDLTVTNTLYDHGG
AAKGQTSADIKDSTHSFTMPLTGLSAGHHQLVIEGKPKAGGDAVQQTLDLMLKDPAAGGDYQFTFPDGLK
SYTDGTKVLQPKNGKVYQCKPFPYRGWCSQWSASATQYEPGVGTNWQDAWIQVN

>UOR18630.1 N-acetylglucosamine-binding protein GbpA [Aeromonas veronii]
MAAKIQLNHIAAMLALLASGGALAHGYISQPESRNYLCKTGGNSQCGGVQWEPQSVEGPSGFPQTGPQDG
QIASAGSPRWSELNIQTSDRWTKREVQPGPFAISWTFTANHVTRNWRYYLTKQDWNPNQPLTRASFDLNP
FCVIDGNMVQPPKQVTHNCVLPERTGYQVILGVWEVGDTSNSFYNIIDAKFKDGSQPPLEWSQAGTIYPS
IDLAVGDKAMTRVFDANGERPELQTVLTITTAEQGQKNNWAHALASKINAEQSLIRAGQQGADGQFNPIY
GMNPVYLHRDSKLDRVEIDLQQLQPPVVDSISVSGLASDYVLDNGKATLDFTVTAQGDLAVTNTLYDHGG
VAKGESSADIRDSSHTFTMALEGLKAGHHQLVIKATPKAGGETIQQTMDLMFKDQSSGEYDFVFPNNIKS
YTAGTKVQQPKNGKVYQCKPFPYSGYCQQWTTTATQYEPGFGSHWQMAWDEVH

>UOV91546.1 N-acetylglucosamine-binding protein GbpA [Aeromonas hydrophila]
MAAKIQLNHVAATLALLVSGSVFAHGYISQPESRNYLCKTGGNSQCGAVQWEPQSVEGPSGFPQAGPPDG
QIASAGSASWRELNAQTSDRWTRREVQAGPFAISWTFTANHVTRNWRYYLTKQDWNPNQPLTRAAFELTP
FCVVDGNMTQPPKQVTHQCNLPQRTGYQVILGVWEVGDTSNSFYNVIDANFKGGTQPPLAWSQGGTIYPS
TELAVGDKARTLVFDANGVRPDLQTELTIASPEQGQKNNWTHALATKINAEQSQIRSGQQSGEGQFNPVY
GQNPVYFKAGSALERVEIQLEQQQPPVSNGVSVSGLESDYLLDEGKLTLNFTVAAEGDLTVTNTLYDHGG
AAKGQTSADIKDSTHSFTMPLTGLSAGHHQLVIEGKPKAGGDAVQQTLDLMLKDPAAGGDYQFTFPDGLK
SYTDGTKVLQPKNGKIYQCKPFPYRGWCSQWSASATQYEPGVGTNWQDAWILVN

>UOX87420.1 lytic polysaccharide monooxygenase [Amycolatopsis sp. FBCC-B4732]
MTWKRKLFAAAAGALLAPVLVVVLPAATASAHGYISDPPSRQANCAAGKVSNCGEIVYEPQSVEGPKGLR
SCNGGLSQFAQLNDESKAWPAKSVGSTVTFNWVFTARHSTTNYEYYVGNTRVAVFNGNNQQPPPTLSHTV
NLAGYSGRIKVLAIWNISDTANAFYSCVDLQVGGGGTTPPPTTTPPPTTTPPPTTTPPPTTTPPSTGTWS
AGTAYKAGDVVTYNGASYRCLQPHTAIAGWEPPNTPALWQRQ

>UOX91235.1 lytic polysaccharide monooxygenase [Amycolatopsis sp. FBCC-B4732]
MTRRRSTILAAVTVLLASLTAILLNTGTAEAHGAMMKPGSRTFLCWQDGLSSTGQIIPQNPACSAAVNTS
GANSLYNWFAVLRSDGAGRTRGFIPDGKLCSGGNPGYAGFDQVGDWPLTHLTSGATFDFSYNAWAAHPGW
FYTYVTKDGWNPNQPLTWDSLEDQPFLTIDHPPVTGQVGTVEGQYKWSGALPSNKTGRHIIYSVWKRSDS
AETFYGCSDVTFDGGHGEVTGVKNPGTPTTTPTTPTTPTTPTTPVGSCMAMYEITNAWSGGYQATVTVMN
HGTSAYNGWQAGWTLPAGQTVGSVWNGTLSQSGSVVTVRNADWNGRIAPDGQTTFGLVVNATGTNPPQPS
LSCQGS

>UOX92258.1 lytic polysaccharide monooxygenase [Amycolatopsis sp. FBCC-B4732]
MNRKLTAAAAGALLAPVLVVVSPAGIASAHGYVNSPASRQAQCAQGTVSCGEIKYEPQSVEGPKGLRSCN
GGNAQFAELNDNSKGWRASPVGTTATFTWTFTARHRTTNYEYYIGGQKVADISGNNQQPPATLSHQVNLS
GHTGRQTVLAVWNIADTSNAFYSCIDLQVG

>UOX92792.1 lytic polysaccharide monooxygenase [Amycolatopsis sp. FBCC-B4732]
MVPGRKTWFSLAAAVLLGGVLTGVAEAHGSATDPPSRNYGCWARWGSDFQNPAMATQDPMCRQAWQADPN
AMWNWNGLYREGVAGNHQGAIPDGQLCSGGRTQSPRYNALDTVGAWQTAKKDNRFTLTVTDQAHHGADYL
RVYVTRQGFDPATQSLGWGNLELVAQAGRLAPAGQYQVAVDAGTRTGRHVVYTIWQASHLDQSYYFCSDV
DFSGRR

>UOX92916.1 lytic polysaccharide monooxygenase [Amycolatopsis sp. FBCC-B4732]
MRKCSSSRSVTRRRSVLALIIATLAGLFIGVPAASAHGTIVSPATRAYQCWTDWGSQHTNPAMQQQDPMC
WQAFQANADTMWNWMSALRDGLGGNFQGLTPDGQLCSNALSRNNSLNTPGAWKATSLGSSFAMHLYDQAS
HGADYFRVYVSKNGFDPTTQRLGWGNLDFVTQTGKYAPAKDITFTVQTSGAYRGRHVVFTIWQASHLDQT
YMWCSDVNFG

>UOZ03954.1 lytic polysaccharide monooxygenase [Amycolatopsis sp. WQ 127309]
MKANRKLVAAAAGVLLAPVLVLVNPAGIASAHGYVDSPASRQAQCAQGTVSCGEIKYEPQSVEGPKGLTS
CNGGNAQFAELNDDNKGWNAAPVGRSVTFTWTFTARHSTASYDYYIGSEKIASVPGNNQQPPATVSHQVD
LGGHTGRQTVLAVWNIADTANAFYACIDLQVS

>UOZ04737.1 lytic polysaccharide monooxygenase [Amycolatopsis sp. WQ 127309]
MTRRRSTILAAVTVLLASLTAVLLTTGTAEAHGALMKPGSRTFLCWQDGLSSTGQIIPQNPACSAAVTTS
GANSLYNWFAVLRSDGAGRTRGFIPDGKLCSGGNPGYAGFDQVGDWPLTHLTAGAAFDFSYNAWAAHPGW
FYTYVTKDGWDPSQPLTWDSLEDQPFLTIDHPPVTGTVGTVDGQYKWTGALPSNKSGRHIVYSVWKRSDS
AETFYGCSDVTFDGGHGEVTGVHAPGTPTTTPTTPTSPPPTGGSCMAMYEITNTWSGGYQATVTIMNHST
TAYSGWQAGWTLPAGQTVGSVWNGTLSQSGSVVTVRSADWNGRIPPDGETTFGLVVNTTGTNPAQPSPTC
QGT

>UOZ08792.1 lytic polysaccharide monooxygenase [Amycolatopsis sp. WQ 127309]
MTLKRKLLAAAAGAILAPVLVVVLPAASASAHGYISDPPSRQANCAAGKVPNCGQIVYEPQSVEGPKGLR
SCNGGLSQFAELADESKPWPAKSVGTTVTFNWVFTARHATSSYDYYVGNTRVATFPGNNQQPPATLSHTV
NLSGYSGRVKVLAIWNISDTSNAFYSCVDLQIGGGGTTTPPPTTTPPPTTTPPPTTTPPPTTTPPAGGTW
AAGTAYKAGDVVTYGGASYRCLQPHTAIAGWEPPNTPALWQRQ

>UOZ09121.1 lytic polysaccharide monooxygenase [Amycolatopsis sp. WQ 127309]
MVKKLVLAVAAALALPLLFTGVAWGHGYTTTPPSRAYKCSTGAVTNCGAIQYEPQSTEGPKNFPSGGPAD
GKLCSAGVSRFAELDDQRGGTWPATKLTSGATYTFKWTLTASHATTSFRYFVTKNGWNPSAPLTRAQLDT
TPFLTVPFNGQRPGSSVSHSGKLPSGKSGRHMILAVWDIADTANAFYQCSDVTF

>UPK56049.1 N-acetylglucosamine-binding protein GbpA [Aeromonas veronii]
MAAKIQLNHIAAMLALLASGSALAHGYISQPESRNYLCKTGGNSQCGGVQWEPQSVEGPSGFPQTGPQDG
QIASAGSPRWSELNIQTSDRWTKREVQPGPFAISWTFTANHVTRNWRYYLTKQDWNPNQPLTRASFDLTP
FCVIDGNMVQPPKQVTHNCILPERTGYQVILGVWEVGDTSNSFYNIIDAKFKDGSQPPLEWSQAGTIYPS
IDLAVGDKAMTRVFDANGERPELQTVLTITTAEQGQKNNWAHALASKINAEQSLIRAGQQGADGQFNPVY
GMNPVYLHRDSKLKRVEIDLQQLQPPVVDSISVSGLASDYVLDNGKATLDFTVTAQGDLAVTNTLYDHGG
VAKGESSADIKDSSHTFTMALEGLKAGHHQLVIKATPKAGGETIQQTMDLMFKEQSSGEYDFVFPNSLKS
YAAGTKVQQPKNGKVYQCKPFPYSGYCQQWTTTATQYEPGIGSHWQMAWDEVK

>UPM48758.1 lytic polysaccharide monooxygenase [Bacillus amyloliquefaciens]
MKGLVKAAVLTVTLGIGGAFYSSDASAHGYIKEPVSRAYMGALEKQTLGWTAAAQKYGSVIDNPQSVEGP
KGFPAAGPPDGRIASANGGSGQIDFGLDKQTADYWVKQNIRGGFNTFTWYYTAPHATSKWHYYITKKNWN
PNKPLSRDEFELIGTVNHDGSKADTNLTHKIFVPTDRSGYHVILGVWDVADTSNAFYNVIDVNLTQ

>UPV84668.1 lytic polysaccharide monooxygenase [Bacillus amyloliquefaciens]
MKGLVKAAVLTVTLGIGGAFYTSDASAHGYIKEPVSRAYMGALEKQTLGWTAAAQKYGSVIDNPQSVEGP
KGFPAAGPPDGRIASANGGSGQIDFGLDKQTADYWVKQNIRGGFNTFTWYYTAPHATSKWHYYITKKNWN
PNKPLSRDEFELIGTVNHDGSKADTNLTHKIFVPTDRSGYHVILGVWDVADTSNAFYNVIDVNLTQ

>UQB83975.1 lytic polysaccharide monooxygenase [Bacillus amyloliquefaciens]
MKGLVKAAVLTVTLGIGGAFYTSDASAHGYIKEPVSRAYMGALEKQTLGWTAAAQKYGSVIDNPQSVEGP
KGFPAAGPPDGRIASANGGSGQIDFGLDKQTADYWVKQNIRGGFNTFTWYYTAPHATSKWHYYITKKNWN
PNKPLSRDEFELIGTVNHDGSKADTNLTHKIFVPTDRSGYHVILGVWDVADTSNAFYNVIDVNLTQ

>UQL06666.1 chitin-binding type-4 domain-containing protein [Apis mellifera filamentous virus]
MVDRAVNKTIPIRPLAIPSNKIVIAVAPNKNSIAPAAGKTNSTNLSMQPSSTQSLPSKRAFTSTVDKRNK
MTTTIILFSCISCIASLASIVNGHGYVRRPSSRSYLCMMWANHDCGSVVFEPQSVEGKKGFPDYGPPDGA
IAGAGIFPKLDESGINRWRRVELRKHLRVVNSTYYSILIKWYYSAPHRTTQYDLFATTKSYDGSKPLSRA
VLRHAHTRFSPSKQAMTIVQHYIPRKMVHKTGVLLCVWVIDDTQNAFYQVIDYKVRRLRRSSRRTTARPI
TTTPATTTRRSRPVKRLGTNGTGANRKPTKKTTNKTTNKTTNKTGLNGSXKTKTNKTAVMANTSAIPVLS
AGDAARTNKPNSPNSPNSPNNYKSLNAQASPNRYNPTTTYSNANSMSNTEPNSTSTKSTKSSRTSKSSKS
SKSVKTQKTATTPPKATMTKKSIETFIETTIEXGAEINNSVMGSSRTDRRTDRHRTYNDTTITTNPTNKT
NNATTTNVIDKNVNKTPADVPPIPYSPNKNIDTNRVTKIGQMATAATAHVGVVPSGSAIASEFGDPNDFT
SLNRWKSPNVVLSRAKRSRLNYVYGNPTWSMPGQGPRKLMEPISMLLFADQFGTKSELPGQSKPGHFDQL
HFGQYDVKTNTTSINNNXTESHQTTNNETNKTSNKVDKKVNIKVHSQXKDEADNKIAKXDRDNDXSRNKN
TEDNDTTGYXTDKTDETDXTDETDEMIDSDBDSNAGNXETYQDXBQQEDFDEDELYDQNDDNNIVSTKED
IDDELAELGEFNELIFERCEEEETNENTNITKRKPAYPSNSTSDKTNTKSKKAKNFGTSNSPNAPTVSNA
PNAPNAPNAPNAPNAPTSSKVETNIEIKLGSKSTENKITENKLVENGPGRKLEPKSDDDDGITNKDKTTI
DKSSNRDTNKNXEQSIDRNXDKNMEKTYAQAVSNGXKSPRRSSTRNRLKSWLTFQMLT

>UQN44080.1 lytic polysaccharide monooxygenase [Agarivorans sp. B2Z047]
MTNKLIFSLCLLGTSQAFAHGLIVDPPSRNALCGLTEKPDQASSAHCIDAFENDPQGGYKFMSVLTHTEG
RAVVSPLPSNVCGFDSETWQGGATPWDVATSWPGQAAQAGPLDITWNIQWGNHFSDTREFHYWITKPGFV
FDPSKALTWDDFEAEPFCVLPYDDSQPNANPAVVANKEAVTFTTTCTLPERSGHQVIYGEWGRNSWTYER
FHGCIDLAYSEDTLGTPIATPQQVSTPQDTPVSITLSGSDTGGEITSYQILSQPINGTLSGTPPALSYTP
TAGFVGTDNFSFSVTDNEALESTPALVSIDVKSTANTAPIASFDASSQGLTASFDASSSSDAENDTLSYQ
WDFGDGYTATGVTASHDYEAAGSYAVVLSVSDGLLETSSNQELVITALPPSQAGCEYVIVDQWGSGFNAE
VRIINTGEQAINGWQVTWAYSDGSSITQLWNGELSGDGPYTVSNAAWNAKVEPGETVSFGFQGSSNGSSE
VPVLTGDICQ

>UQS25672.1 lytic polysaccharide monooxygenase [Amycolatopsis thermalba]
MTMRRRIATIAAGAALAPLALVALPGTASAHGYVNSPPSRQAQCAQGIVPCGDIKYEPQSVEGPKGLRSC
SGGNTRFAELDDDGKGWRATPVVGTVTFTWRLTAQHRTSTWEYYIGDRRVGFVDDHGAQPPATVSHPVDL
TGFTGWQKLLAVWNVADTANAFYACVDLQIG

>URM92907.1 lytic polysaccharide monooxygenase [Actinomadura madurae]
MGKRRRRALAAGAVLGPAMVAGALLTAPPASAHGAMMVPGSRTYLCWKDGLSPTGQITPHNPACAAAVAR
SGPSSLYNWFAVLRSDGAGRTRGFIPDGELCSGGAVVYDFSGYDLARDDWPVTHLTSGAGIEFRYNKWAA
HPGTFRTYITKDTWSPTRPLGWDDLEDQPFYSATDPPSVGSPGNEDAYYHWNATLPSGKSGRHIIYTVWQ
RSDSDETFYGCSDVVFDGGNGEVTGVGEDGGGPTDPPGQPGMVCTAAYRSTGSWGGGYQGEITVTNTGTL
PLNGWTAHFTFANGETVDSLWNGAYTQSGPDVTVTNASWNGSLAVGASTTFGFTATTPDAATALEPHCMT
S

>URM94044.1 lytic polysaccharide monooxygenase [Actinomadura madurae]
MGVRVPAFATVLGILLGTALPAAPAGAHGALENPASRATGCEPGRGAERSSAACRAAAKVSGAALAEWDE
LRVPNVNGRDRRMIPDGELCSAGIERFRGLDLPRADWPATRLTAAARHTFRYRVSIPHRGGLRLYITRDG
YRPTRPLTWSALEAEPFLKVKDPPRRNGAYVFTGRLPRGKTGRHLIYTVWQTSDTPDTYYSCSDVTFGAA
RKRPAKQAPSPKRSEASPAPGGQAPGGSPGPVDVTPSPVAGTSPASDRSWELLLAAGGIAGAVLIFTIGG
AVMAVRRMRIRREL

>URM96693.1 lytic polysaccharide monooxygenase [Actinomadura madurae]
MPHTRLRRRVLTVLCAATLLPALWVDTASAHGSVIDPASRNYGCWERWGDDFQNPAMQQEDPMCWQAWQD
NPNAMWNWNGLYRNNVGGNHQAAVPDGQLCSGGHAESGRYRSMDAVGPWTTTDLGTTFTINLYDQASHGA
DYIRVYVTRQGYDALTQPLRWGDLELVRETGRYAPSNNYVIENVNASGRTGRHVVYTVWQASHMDQVYYI
CSDVNFG

>URM98068.1 lytic polysaccharide monooxygenase [Actinomadura madurae]
MKKSRRRLAALAAGLGIAPLVAVVLPATAAYAHGYVSAPLSRQAQCAQKIVQCGDIQWEPQSVEGPKGLT
SCSGGNARFAELDDDGKGWQAAAVGRQVTFTWTFTARHRTTNFEYYVGGRKVADIDGGDQQPPATVSHPV
DLGGVSGRQKVLAVWNVADTPNAFYACVDLQVQ

>URN03635.1 lytic polysaccharide monooxygenase [Actinomadura madurae]
MGKRRRRALAAGAVLGPAMVAGALLTAPPASAHGAMMVPGSRTYLCWKDGLSPTGQITPHNPACAAAVAR
SGPSSLYNWFAVLRSDGAGRTRGFIPDGELCSGGAVVYDFSGYDLARDDWPVTHLTSGAGIEFRYNKWAA
HPGTFRTYITKDTWSPTRPLGWDDLEDQPFYSATDPPSVGSPGNEDAYYHWNATLPSGKSGRHIIYTVWQ
RSDSDETFYGCSDVVFDGGNGEVTGVGEDGGGPTDPPGQPGMVCTAAYRSTGSWGGGYQGEITVTNTGTL
PLNGWTAHFTFANGETVDSLWNGAYTQSGPDVTVTNASWNGSLAVGASTTFGFTATTPDAATALEPHCMT
S

>URN04750.1 lytic polysaccharide monooxygenase [Actinomadura madurae]
MGVRVPAFATVLGILLGTALPAAPAGAHGALENPASRATGCEPGRGAERSSAACRAAAKVSGAALAEWDE
LRVPNVNGRDRRMIPDGELCSAGIERFRGLDLPRADWPATRLAAAARHTFRYRVSIPHRGGLRLYITRDG
YRPTRPLTWSALEAEPFLKVKDPPRRNGAYVFTGRLPRGKTGRHLIYTVWQTSDTPDTYYSCSDVTFGAA
RKRPAKQAPPPSAPRPPLRRAGRRRAAHPDRWTSRPARWPARPRPPTGAGSCSSRRAASPGRC

>URN07376.1 lytic polysaccharide monooxygenase [Actinomadura madurae]
MPHTRLRRRVLTVLCAATLLPALWVDTASAHGSVIDPASRNYGCWERWGDDFQNPAMQQEDPMCWQAWQD
NPNAMWNWNGLYRNNVGGNHQAAVPDGQLCSGGHAESGRYRSMDAVGPWTTTDLGTTFTINLYDQASHGA
DYIRVYVTRQGYDALTQPLRWGDLELVRETGRYAPSNNYVIENVNASGRTGRHVVYTVWQASHMDQVYYI
CSDVNFG

>URN08753.1 lytic polysaccharide monooxygenase [Actinomadura madurae]
MKKSRRRLAALAAGLGIAPLVAVVLPATAAYAHGYVSAPLSRQAQCAQKIVQCGDIQWEPQSVEGPKGLT
SCSGGNARFAELDDDGKGWQAAAVGRQVTFTWTFTARHRTTNFEYYVGGRKVADIDGGDQQPPATVSHPV
DLGGVSGRQKVLAVWNVADTPNAFYACVDLQVQ

>USA45144.1 lytic polysaccharide monooxygenase [Acinetobacter sp. C26M]
MMMHHFIKRSLISMGILVLPVVPSLVFAHGYVLKPESRAYACKLNKNTQCGSIVWEPQSLEAPKGFPQSG
PPDGQIANANLSQFSELNAQSPTRWFKTNLPTGANDFTWQFTAQHVTQGWRYFITKQGWNSSAPLARSSF
DLNPFCTVDGKYQKPAGVETHRCNVPADRSGYHVILAVWDIGDTSNAFYNVIDVNVGSGSPTTPVDPQPP
KPVQSWNDIGDINPLDDLLVNDRVSTRVFDTNGENPNLRTELRITSTANGNRNVWPRLLAEAINREHSAL
RAGVKNANGDIVPVSGKNDVYSSLNSGIQRVEIKIERAPISGGGSYDFIYPKSIATYKAGTKVLGSDGRI
YQCKPFPNSGWCTIQAHQYVPATGSNWQDAWLLLK

>USA48646.1 lytic polysaccharide monooxygenase [Acinetobacter sp. C26G]
MMMHHFIKRSLISMGILVLPVVPSLVFAHGYVLKPESRAYACKLNKNTQCGSIVWEPQSLEAPKGFPQSG
PPDGQIANANLSQFSELNAQSPTRWFKTNLPTGANDFTWQFTAQHVTQGWRYFITKQGWNSSAPLARSSF
DLNPFCTVDGKYQKPAGVETHRCNVPADRSGYHVILAVWDIGDTSNAFYNVIDVNVGSGSPTTPVDPQPP
KPVQSWNDIGDINPLDDLLVNDRVSTRVFDTNGENPNLRTELRITSTANGNRNVWPRLLAEAINREHSAL
RAGVKNANGDIVPVSGKNDVYSSLNSGIQRVEIKIERAPISGGGSYDFIYPKSIATYKAGTKVLGSDGRI
YQCKPFPNSGWCTIQAHQYVPATGSNWQDAWLLLK

>USA54182.1 lytic polysaccharide monooxygenase [Acinetobacter sp. C32I]
MMMHHFIRRSLISMGILVLPIIPSLVFAHGYVLKPESRAYACKLNKNTQCGSIVWEPQSLEAPKGFPQSG
PPDGQIANANLSQFSELNAQSPTRWVKTNLPTGANDFTWQFTAQHVTQGWRYFITKQGWNPSAPLARGSF
DLNPFCTVDGKYQKPASVETHRCYVPADRSGYHVILAVWDIGDTSNAFYNVIDVNVGSGRPTTPVDPQPP
KPVQSWNDIGDINPLDDLLVNDRVSTRVFDTNGENPNLKTELRISSTANGSRNVWPRLLAEAINREHSAL
RAGIKNAQGEIVPVSGKNDVYSSVNSGIQRVEIKIERAPISGDGSYDFVYPKNISTYKAGTKVLGSDGYT
YQCKPFPYSGWCSIQAHQYVPGTGSNWQDAWILVK

>USJ76207.1 N-acetylglucosamine-binding protein GbpA [Aeromonas hydrophila]
MAAKIQLNHVAATLALLVSGSVLAHGYISQPESRNYLCKTGGNSQCGAVQWEPQSVEGPSGFPQAGPPDG
QIASAGSASWRELNAQTSDRWTRREVQAGPFAISWTFTANHVTRNWRYYLTKQDWNPNQPLTRAAFELTP
FCVVDGNMTQPPKQVTHQCNLPQRTGYQVILGVWEVGDTSNSFYNVIDANFKGGTQPPLAWSQGGTIYPS
TELAVGDKARTLVFDANGVRPDLQTELTIANPEQGQKNNWTHALASKINAEQSQIRAGQQSGEGQFNPVY
GQNPVYFKAGSALERVEIQLEQQQPPVSNGVSVSGLESDYLLDEGKLTLNFTVAAEGDLTVTNTLYDHGG
AAKGQTSADIKDSTHSFTMPLTGLSAGHHQLVIEGKPKAGGDAVQQTLDLMLKDPAAGGDYQFTFPDGLK
SYTDGTKVLQPKNGKVYQCKPFPYRGWCSQWSASATQYEPGVGTNWQDAWIQVN

>USL05556.1 lytic polysaccharide monooxygenase [Bacillus bombysepticus]
MNNRFLKQLQNMKMNKKSLGIVALTAGIISTTLIPQNAYAHGFVEKPGSRSALCSPTYGALNVNCGSVMY
EPQSLEAPKGFPQGGPVDGQIASAGGKFGGILDQQTANRWFKNTITGGENTFTWKYTAPHLTSKWHYYIT
KKGWNPNKALTRADFEPIGTVQHDGSAASNNLTHKINVPTDRSGYHVILAVWDVADTANAFYNVIDVNLI
NDVKPDIEAPSIPNGLQTQKVTANSVELTWNASTDNVGVKGYQIFRNGEMIDTVPGTHFIDKKLQPSTEY
SYTVKAIDAAGNVSTESTALTVKTTAETPDTEAPTQPKGLHSMGTTASSVDLMWSPSDDNIGVDHYDIYR
ETEGSMKKIATSNTTSYLDKNLLANTTYKYVVKAVDVAGNESVQSDIFTITTKTESASHEAWDAKKAYKK
GDRVLHEGKVYEAVQSYQGNGDPNWIYALSLWKTV

>USL05585.1 lytic polysaccharide monooxygenase [Bacillus bombysepticus]
MKKNSLQKMKKVILSGGVLLTGLLTFGFSEKASAHGYVESPASRSYLCKQGVNVNCGPIQYEPQSVEGIG
GFPQLGPSDGQIAGAGHFPALDVQTVDRWKKVTLNGGTNTFKWKLTAPHSTKEWKYYITKKGWNPNKPLT
RSDLDLVPFYVKNDGGARPGTTVTHEANVPTDRSGYHLILAVWEIADTGNAFYQVIDVNLLNNGLSSNFA
FNNVVQAPTLF

>USL10846.1 lytic polysaccharide monooxygenase (plasmid) [Bacillus bombysepticus]
MNLKLTSKLERLRKSKKGIGACVLAAGVTAITMIPQSAYAHGFVEKPSSRAALCSQNYGALNLNCGNVMY
EPQSLEAPKGFPDGGPIDGKIASAGGLFGGTLDQQTTNRWFKNTIKGGANTFTWKYTAAHSTSKWHYYIT
KKGWDPNKPLTRAELEPIGTVKHDGSAASNNLTHTINVPTDRNGYHVILAVWDVADTSNAFYNVIDVNLV
NNETPDTVAPSQPTELNASKVSANSVEITWKASTDNIGVKEYQVLRNGEVIDTVPGTTFIDKKLKADTEY
TYTIKALDSAGNISKESEKLKVKTTQAIPDIEAPSQPKGLHSMGTTATTVDLMWSPSEDNVGVDHYIVYR
ESAGVMNKIGTAATTSFMDKDLRANTSYKYVVTAVDLAGNESSRSDILNVTTKTEDSTYEKWDARKAYTK
GDRVVHEGKVYEAVQDHQGNGDSNWIFALSLWKPVLNK

>USP09491.1 N-acetylglucosamine-binding protein GbpA [Aeromonas dhakensis]
MAAKIQLNHVAATLALLVSGSVLAHGYISQPESRNYLCKTGGNSQCGAVQWEPQSVEGPSGFPNGGPADG
QIASAGSASWGELNAQTSDRWTRREVQAGPFAISWTFTANHVTRNWRYYLTKQDWNPNQPLTRASFELTP
FCVVDGNMTQPPKQVTHQCNLPERTGYQVILGVWEVGDTSNSFYNVIDANFKGGTQPPLEWSQGGTIYPS
TELAVGDKARTLVFDANGVRPDLQTELTIASPEQGQKNNWTHALASKINAEQSQIRAGQQSGEGQFNPVY
GQNPVYFKAGSALERVEIQLEQQQPPVSNGVSVSGLESEYLLDEGKLTLNFTVAAEGDLTVTNTLYDHGG
AAKGQTSADIKDSSHSFTMPLTGLSAGHHQLVIEGKPKAGGEAVQQTLDLMLKDPAAGGDYQFTFPDGLK
SYTDGTRVLQPKNGKIYQCKPFPYRGWCSQWSASATQYEPGVGSNWQDAWILVN

>USP42513.1 lytic polysaccharide monooxygenase [Bacillus amyloliquefaciens]
MKGLVKAAVLTVTLGIGGAFYSSDASAHGYIKEPVSRAYMGALEKQTLGWTAAAQKYGSVIDNPQSVEGP
KGFPAAGPPDGRIASANGGSGQIDFGLDKQTADYWVKQNIRGGFNTFTWYYTAPHATSKWHYYITKKNWN
PNKPLSRDEFELIGTVNHDGSKADTNLTHKIFVPTDRSGYHVILGVWDVADTSNAFYNVIDVNLTQ

>USP57894.1 N-acetylglucosamine-binding protein GbpA [Aeromonas veronii]
MAAKIQLNHIAAMLALLASGSVLAHGYISQPESRNYLCKTGGNSQCGGVQWEPQSVEGPSGFPQTGPQDG
QIASAGSPRWSELNIQTSDRWTKREVQPGPFAISWTFTANHVTRNWRYYLTKQDWNPNQPLTRASFDLTP
FCVIDGNMVQPPKQVTHNCVLPERTGYQVILGVWEVGDTSNSFYNIIDAKFKDGSQPPLEWSQAGTIYPS
IDLAVGDKAMTRVFDANGERPDLQTVLTITTAEQGQKNSWAHALASKINAEQSLIRAGQQGADGQFNPVY
GMNPVYLHRDSKLDRVEIDLQQLQPPVVDSISVSGLASDYVLDDGKATLDFTVTAQGDLAVTNTLYDHGG
VAKGESSANIKDSSHTFTMALEGLKAGHHQLVIKATPKAGGETIQQTMDLMFKEQSSGEYDFVFPNSLKS
YAAGTKVQQPKNDKVYQCKPFPYSGYCQQWTTTATQYEPGIGSHWQMAWDEVK

>USP62979.1 N-acetylglucosamine-binding protein GbpA [Aeromonas caviae]
MAANIRLTHLAAALALLASGGVLAHGYISQPEGRNYLCKTGGNSQCGAIQWEPQSLEAPSGFPDGGPADG
QIASAGHPQFGELNTQTLDRWTKREVQAGPFAISWTFTANHVTRNWRYYLTKQDWNPNQPLTRDAFDLNP
FCVIDGNMVQPPKQVTHQCTLPPRTGYQVILGVWEVGDTANSFYNLIDARFKDGTQPPLTWSQGGTIYPS
IDLVAGDKARTRVFDANGERTDLQTELTIASAGQGQKNNWAHALASKINAEQSQIRAGQQGTDGQFNPVY
GQNPVYLKAGSNLQRVEIQLEQQQPPVENGISVSGLASDYTLDNGKLILTFTVTAQGDLAITNTLYDHGG
VARGQSSADIKDGSQSFSMALTGLSAGHHQLVIEAKPKAGGDAVQQTLDLMFKDPASGGDYQFTFPDGLK
SYTAGTRVLQPKNGKVYQCKPFPYSGWCSQWASTATQYEPGVGSHWQEAWTAQ

>USR97582.1 N-acetylglucosamine-binding protein GbpA [Aliivibrio fischeri ATCC 7744 = JCM 18803 = DSM 507]
MNKSLTKTLIALSMMAVSSGVSAHGYVSETNDGIAGSRAALCKFPTSDTQEKNRDCGSVQWEPQSVEGPE
GFPEKGPADGQIAGAGLVQFSELNEQTADRWVKRPITAGAQTFEWTFTANHVTRTWKYYMTKQNWNPNAV
LTRDSFDLTPFCELEYNMEKPPLYPNTFSHECIVPEREGYQVILAVWDVGDTAAAFYNVIDVKFDGNGGV
VDPTWSQGGQINPTRDLNVGDRVFTRVFDASGENASLSTELVIENETQGQANNWTHALATKINKEQQNIG
AGQLNDKGEFSPQYGPNPVYLKAGSGLKSVEIGYQLETVEPVYHLDIEGLASEYTIGDSATELDLSLYAA
AGDMNVELTVYNHGKEALANTNVTLKDGEAKSVVMALSKSEKGHHMLVSRIKNMDGELIKQDMSDFHLVE
EAVTPPPSGDFDFVFPEGVKGYQAGTKVLAEDGYIYQCKEFPYSGYCVQWTETATNFAPGVGSDWSMAWD
KVN

>USR97708.1 lytic polysaccharide monooxygenase [Aliivibrio fischeri ATCC 7744 = JCM 18803 = DSM 507]
MTNKLTSLTIAFVGALSSMGAQAHGWVEYPSARQNTCYLDGGFWDNTIPNQACQAAYDESGAFPFVQRNE
VAANVPNYQDMAHVQAIVRDGHLCSAGDAAKSGLNLGSSHWQKTSITLDENNQIELIFNATAPHNPSYWQ
FYLSNENYDPTAPLTWADLTLVDTAGNVPVGEDKKYRIKITLPVDRSDSAVLYTRWQREDAAGEGFYNCS
DISFNGSGTTPPKPTDPVEPPQYSDLGYYINQGFGPVESGDTVRFRTFDSTGAETTDISLAITANNTSTW
SAELAGQFNQLKNKEWFIGIWHQEMNHYMYDSNNIYANKVFAPTANVSYQLSLIKADITPPVEPPVEPSN
PWDKTATYNAGDTVDHNGKAWVAQWWTKGEEPGTTGEWGVWR

>USV58215.1 N-acetylglucosamine-binding protein GbpA [Aeromonas encheleia]
MAAKIQLNHVAAALALLASGGALAHGYINQPEGRNYLCKTGGNSQCGAIQWEPQSLEAPSGFPNGGPADG
QIASAGHPQFGELNAQTSDRWTKREVQAGPFAISWSFTANHVTRNWRYYLTKQEWNPNQPLTRDSFDLNP
FCVIEGNMVQPPKQVTHQCTLPARTGYQVILGVWEVGDTANSFYNLIDARFEGGTQPPLSWSQGGTIYPS
TDLAAGDKAKTRVFDASGERTDLQTVLTIANAEQGQKNNWAHDLAGKINAEQSQIRAGQQGGDGQFNPVY
GQNPIYLKAGSNLQRVEIQLEQQQPPVGNGITVSGLESEYLLDNGSVTLAFTVTAQGDLAVTNTLYDHGG
VAKGQTGADIKDSSQSFTMPVSGLSAGHHQLVIEGKPKAGGEPLQQTLDLMFKDPASGGDYQFSFPEGLK
SYTAGTKVLQPKNGKVYQCKPYPYSGWCTIWSSSATQYEPGVGSNWQDAWTELK

>BDN86829.1 acetylglucosamine-binding protein [Aeromonas caviae]
MAANIRLTHLAAALALLASGGVLAHGYISQPEGRNYLCKTGGNSQCGAIQWEPQSLEAPSGFPDGGPADG
QIASAGHPQFGELNTQTLDRWTKREVQAGPFAISWTFTANHVTRNWRYYLTKQDWNPNQPLTRDAFDLNP
FCVIDGNMVQPPKQVTHQCTLPPRTGYQVILGVWEVGDTANSFYNLIDARFKDGTQPPLTWSQGGTIYPS
IDLVAGDKARTRVFDANGERTDLQTELTIASAGQGQKNNWAHALASKINAEQSQIRAGQQGTDGQFNPVY
GQNPVYLKAGSNLQRVEIQLEQQQPPVENGISVSGLASDYTLDNGKLILTFTVTAQGDLAITNTLYDHGG
VARGQSSADIKDGSQSFSMALTGLSAGHHQLVIEAKPKAGGDAVQQTLDLMFKDPASGGDYQFTFPDGLK
SYTAGTRVLQPKNGKVYQCKPFPYSGWCSQWASTATQYEPGVGSHWQEAWTAQ

>BDN93893.1 acetylglucosamine-binding protein [Aeromonas caviae]
MAANIRLTHLAAALALLASGGVLAHGYISQPEGRNYLCKTGGNSQCGAIQWEPQSLEAPSGFPDGGPADG
QIASAGHPQFGELNTQTLDRWTKREVQAGPFAISWTFTANHVTRNWRYYLTKQDWNPNQPLTRDAFDLNP
FCVIEGNMVQPPKQVTHQCTLPARTGYQVILGVWEVGDTANSFYNLIDARFKDGTQPPLTWSQGGTIYPS
IDLVAGDKARTRVFDANGERTDLQTELTIASAGQGQKNNWAHALASKINAEQSQIRAGQQGTDGQFNPVY
GQNPVYLKAGSNLQRVEIQLEQQQPPVENGISVSGLASDYTLDNGKLTLTFTVTAQGDLAITNTLYDHGG
VARGQSSADIKDGSQSFSMALTGLSAGHHQLVIEGKPKAGGDAVQQTLDLMFKDPASGGDYQFTFPDGLK
SYTAGTRVLQPKNGKVYQCKPFPYSGWCSQWASTATQYEPGVGSHWQEAWTAQ

>BDO07098.1 acetylglucosamine-binding protein [Aeromonas caviae]
MAANIRLTHLAAALALLASGGVLAHGYISQPEGRNYLCKTGGNSQCGAIQWEPQSLEAPSGFPDGGPADG
QIASAGHPQFGELNTQTLDRWTKREVQAGPFAISWTFTANHVTRNWRYYLTKQDWNPNQPLTRDAFDLNP
FCVIDGNMVQPPKQVTHQCTLPARTGYQVILGVWEVGDTANSFYNLIDARFKDGTQPPLTWNQGGTIYPS
IDLVAGDKARTRVFDANGERTDLQTELTIASTEQGQKNNWAHALASKINAEQSQIRAGQQGTDGQFNPVY
GQNPVYLKAGSNLQRVEIQLEQQQPPVENGISVSGLASDYTLDNGKLILTFTVTAQGDLAITNTLYDHGG
VARGQSSADIKDGSQSFSMALTGLSAGHHQLVIEAKPKAGGDAVQQTLDLMFKDPASGGDYQFTFPDGLK
SYTAGTRVLQPKNGKVYQCKPFPYSGWCSQWASTATQYEPGVGSHWQEAWTAQ

>UTI02020.1 N-acetylglucosamine-binding protein GbpA [Aeromonas caviae]
MAANIRLTHLAAALALLASGGVLAHGYISQPEGRNYLCKTGGNSQCGAIQWEPQSLEAPSGFPDGGPADG
QIASAGHPQFGELNTQTLDRWTKREVQAGPFAISWTFTANHVTRNWRYYLTKQDWNPNQPLTRDAFDLNP
FCVIDGNMVQPPKQVTHQCTLPPRTGYQVILGVWEIGDTANSFYNLIDARFKDGTQPPLTWSQGGTIYPS
IDLVAGDKARTRVFDANGERTDLQTELTIASAGQGQKNNWAHALASKINAEQSQIRAGQQGTDGQFNPVY
GQNPVYLKAGSNLQRVEIQLEQQQPPVENGISVSGLASDYPLDNGKLTLTFTVTAQGDLAITNTLYDHGG
VARGQSSADIKDGSQSFSMALTGLSAGHHQLVIEGKPKAGGDAVQQTLDLMFKDPASGGDYQFTFPDGLK
SYTAGTRVLQPKNGKVYQYKPFPYSGWCSQWASTATQYEPGVGTNWQDAWIQVN

>UTQ09914.1 lytic polysaccharide monooxygenase [Bacillus amyloliquefaciens]
MKGLVKAAVLTVTLGIGGAFYSSDASAHGYIKEPVSRAYMGALEKQTLGWTAAAQKYGSVIDNPQSVEGP
KGFPAAGPPDGRIASANGGSGQIDFGLDKQTADYWVKQNIRGGFNTFTWYYTAPHATSKWHYYITKKNWN
PNKPLSRDEFELIGTVNHDGSKADTNLTHKIFVPTDRSGYHVILGVWDVADTSNAFYNVIDVNLTQ

>UTR05886.1 lytic polysaccharide monooxygenase [Alkalihalobacillus sp. LMS6]
MIAKRKSHTFLQSIGFTVLASALFVFANAESASAHGYIESPKSRALLCSERVNTDCGGVVYEPQSLEAPK
GFPGTSIPDGQIASAGGVFPQLDAQTSNRWTKVNMNSGRQTFTWHLTAMHSTAKWHYYITKPNWNPNQPL
TRNQLELVPFYEKFDGGARPGQKVSHELTVPQRSGYHVILGVWDVADTANAFYQVIDAQFSGGSNPTPPT
NPDPGNPEQPPAHPAWNSTATYVGGDYVTHNGQVYRAKWWTRGETPGRADVWEPIR

>UUA78717.1 lytic polysaccharide monooxygenase [Bacillus amyloliquefaciens]
MKGLVKAAVLTVTLGIGGAFYSSDASAHGYIKEPVSRAYMGALEKQTLGWTAAAQKYGSVIDNPQSVEGP
KGFPAAGPPDGRIASANGGSGQIDFGLDKQTADYWVKQNIRGGFNTFTWYYTAPHATSKWHYYITKKNWN
PNKPLSRDEFELIGTVNHDGSKADTNLTHKIFVPTDRSGYHVILGVWDVADTSNAFYNVIDVNLTQ

>UUI60493.1 N-acetylglucosamine-binding protein GbpA [Aeromonas salmonicida]
MAAKIQLNHVAAALALLASGGVLAHGYISQPESRNYLCKTGGNSQCGAVQWEPQSVEGPSGFPQSGPQDG
QIASAGSPNWSELNAQTSDRWTRREVQAGPFAISWTFTANHLTRNWRYYLTKQDWNPNQPLTRAAFDLTP
FCVVDGNMVQPPKQVTHNCNLPERTGYQLILGVWEVGDTSNSFYNLIDANFKGGTQPPLSWSQGGTIYPS
TDLAAGDKARALVFDANGVRPDLQTELTITTTEQGQKNNWAHALASKINTEQSQIRAGQQNADNQFNPVY
GQNPVYLKAGSALERVEIQLEQLQPPVGNDISVSGLESEYLLDDGKVTLDFTITAQGDLTVTNTLYDHGG
VARGQSAADIKDSSQSFTMPLTGLSAGHHQLVIEAKPKAGGEALQQTLDLMLKDSAGGGDYQFTFPQGLT
SYTDGTKVLQPKNGKVYQCKPFPYRGWCTIWSSTATQYEPGIGTNWQDAWIALN

>UUM26337.1 lytic polysaccharide monooxygenase [Acinetobacter colistiniresistens]
MMIRHFIQCNLISIGILVLPTVPTLVFAHGYVLQPESRAYACKLNKNSQCGSIVWEPQSLEAPKGFPQSG
PPDGQIANANLSQFSELNAQSATRWVKTNLPTGANDFTWQLTAAHVTQGWRYFMTKQGWNPSMPLARSSF
DLNPFCTIDGKYQKPASMVTHRCNVPTDRNGYHVILAVWDIGDTSNAFYNVIDVNVGSGSPTTPVDPQPS
KPVKSWNDIGDINPLDDLLPNDRVSTRVFDNTGENSNLKTELRITTIANGSRNVWPRLLAEAINREHSAL
RAGIKNSNGDIIPAAGKNDVYSSLNSGIQRVEIKIERSPSSGGSYDFVYPKNISTYKAGTKVLGSDGRIY
QCKPFPYSGWCTVRAHQYVPVTGSNWQDAWILIK

>UUM72912.1 N-acetylglucosamine-binding protein GbpA [Aeromonas hydrophila]
MAAKIQLNHVAATLALLVSGSVFAHGYISQPESRNYLCKTGGNSQCGAVQWEPQSVEGPSGFPQAGPPDG
QIASAGSASWRELNAQTSDRWTRREVQAGPFAISWTFTANHVTRNWRYYLTKQDWNPNQPLTRAAFELTP
FCVVDGNMTQPPKQVTHQCNLPQRTGYQVILGVWEVGDTSNSFYNVIDANFKGGTQPPLAWSQGGTIYPS
TELAVGDKARTLVFDANGVRPDLQTELTIASPEQGQKNNWTHALASKINAEQSQIRAGQQSGEGQFNPVY
GQNPVYFKAGSALERVEIQLEQQQPPVSNGVSVSGLESDYLLDEGKLTLNFTVAAEGDLTVTNTLYDHGG
AAKGQTSADIKDSTHSFTMPLTGLSAGHHQLVIEGKPKAGGDAVQQTLDLMLKDPAAGGDYQFTFPDGLK
SYTDGTKVLQPKNGKVYQCKPFPYRGWCSQWSASATQYEPGVGTNWQDAWIQVN

>UUM68458.1 N-acetylglucosamine-binding protein GbpA [Aeromonas veronii]
MAAKIQLNHIAAVLALLVSGSALAHGYISQPESRNYLCKTGGNSQCGGVQWEPQSVEGPSGFPQSGPQDG
QIASAGSPRWSELNIQTSDRWTKREVQPGPFAISWTFTANHVTRNWRYYLTKQDWNPNQPLTRASFGLTP
FCVIDGNMVQPPKQVTHNCVLPERTGYQVILGVWEVGDTSNSFYNIIDAKFKDGSQPPLEWSQAGTIYPS
IDLAVGDKAMTRVFDANGERPELQTVLTITTAELGQKNSWAHALASKINAEQSLIRAGQQGADGQFNPIY
GMNPVYLKRNSKLERVEIDLQQLQPPVVDSISVSGLASDYVLDNGKATLDFTVTAQGDLAVTNTLYDHGG
VAKGESSADIKDSSHTFTMALEGLKAGHHQLVIKATPKAGGETIQQTMDLMFKEQSSGEYDFVFPNSLKS
YAAGTKVQQPKNGKVYQCKPFPYSGYCQQWTTTATQYEPGIGSHWQMAWDEVK

>UUO21495.1 lytic polysaccharide monooxygenase [Bacillus amyloliquefaciens]
MKGLVKAAVLTVTLGIGGAFYTSDASAHGYIKEPVSRAYMGALEKQTLGWTAAAQKYGSVIDNPQSVEGP
KGFPAAGPPDGRIASANGGSGQIDFGLDKQTADYWVKQNIRGGFNTFTWYYTAPHATSKWHYYITKKNWN
PNKPLSRDEFELIGTVNHDGSKADTNLTHKIFVPTDRSGYHVILGVWDVADTSNAFYNVIDVNLTQ

>UUT50043.1 N-acetylglucosamine-binding protein GbpA [Aeromonas hydrophila]
MAAKIQLNHVAATLALLVSGSVLAHGYISQPESRNYLCKTGGNSQCGAVQWEPQSVEGPSGFPQAGPPDG
QIASAGSASWRELNAQTSDRWTRREVQAGPFAISWTFTANHVTRNWRYYLTKQDWNPNQPLTRAAFELTP
FCVVDGNMTQPPKQVTHQCNLPQRTGYQVILGVWEVGDTSNSFYNVIDANFKGGTQPPLAWSQGGTIYPS
TELAVGDKARTLVFDANGVRPDLQTELTIANPEQGQKNNWTHALASKINAEQSQIRAGQQSGEGQFNPVY
GQNPVYFKAGSALERVEIQLEQQQPPVSNGVSVSGLESDYLLDEGKLTLNFTVAAEGDLTVTNTLYDHGG
AAKGQTSADIKDSTHSFTMPLTGLSAGHHQLVIEGKPKAGGDAVQQTLDLMLKDPAAGGDYQFTFPDGLK
SYTDGTKVLQPKNGKVYQCKPFPYRGWCSQWSASATQYEPGVGTNWQDAWIQVN

>UUT59342.1 N-acetylglucosamine-binding protein GbpA [Aeromonas hydrophila]
MAAKIQLNHVAATLALLVSGSVLAHGYISQPESRNYLCKTGGNSQCGAVQWEPQSVEGPSGFPQAGPPDG
QIASAGSASWRELNAQTSDRWTRREVQAGPFAISWTFTANHVTRNWRYYLTKQDWNPNQPLTRAAFELTP
FCVVDGNMTQPPKQVTHQCNLPQRTGYQVILGVWEVGDTSNSFYNVIDANFKGGTQPPLAWSQGGTIYPS
TELAVGDKARTLVFDANGVRPDLQTELTIASPEQGQKNNWTHALATKINAEQSQIRAGQQSGEGQFNPVY
GQNPVYFKAGSALDRVEIQLEQQQPPVSNGVSVSGLESDYLLDEGKLTLNFTVAAEGDLTVTNTLYDHGG
AAKGQTSADIKDSTHSFTMPLTGLSAGHHQLVIEGKPKAGGDAVQQTLDLMFKDPAAGGDYQFTFPDGLK
SYTDGTKVLQPKNGKVYQCKPFPYRGWCSQWSASATQYEPGVGTNWQDAWIQVN

>UUV27989.1 lytic polysaccharide monooxygenase [Amycolatopsis roodepoortensis]
MTVKRKLVAAAAGAILAPIAIVAIPQVASAHGYVLSPPSRQANCAQGKVSGCGAIVYEPQSVEGPKGLRS
CNGGLPGFAELNDESKPWPAASVGNSVTFNWKFTAYHRTTNYEYYIGGTKIADISGNNSAPKDPTSHTVS
LAGFSGRQKVLAIWNIADTPMAFYSCIDLQIGGGNPPTTSNPPTTSNPPTTSNPPTSTTNPPAGGTWAAG
TSYTVGSTVTYGGATYRCQMAHTAIQGWEPPNTPALWTRQ

>UUV30765.1 lytic polysaccharide monooxygenase [Amycolatopsis roodepoortensis]
MTAILAVVTTMVACLVTATLNAPTASAHGALMKPGSRTFFCWQDGLTPQGNIVPKNSACKAAVAQSGENS
LYNWFSVLRSDGAGRIEGFIPDGQLCSGGNPNFAGYDRTGNWPVTHLTAGASFGFSYNAWAAHPGWFYLY
VTKDGYDPSRALRWDDLEEQPFLTVDHPQVSGNVGSVDGQYKWTGNFPSAKSGKHVVYSVWKRSDSTETF
YGCSDVVFDGGNGEVTGIGVVDDPPDPGQPPNGACTAKWTTTGNWNGGYQAEVTVTNPGTTALSGWRVGW
TVPAGQTINSVWNGTLTLDGTRATVGNADWNGSLPAGTTRSFGLSANATGSVAAPELTCSSP

>UUV34950.1 lytic polysaccharide monooxygenase [Amycolatopsis roodepoortensis]
MSFKRRLLTLAAGAAMVPAALVAIPAGTANAHGYVSSPASRQAQCAQNTVSCGSIKWEPQSVEGPKGLMS
CNGGVGRFADLNDDSKGWKVHSLGRTTTFRWTLTARHRTSTWEYFVDGAKVASFNDGGAQPGATVTHSVN
LQQSGRHKILARWNVYDTANAFYACIDANIS

>UVS76928.1 N-acetylglucosamine-binding protein A [Actinokineospora sp. UTMC 2448]
MALVRTGRRLAVLLAAVGLLVSGLFTGTAAAHGSATDPASRNYGCWQRWGHDFQNPQMATQDPMCWQAWR
DNPNAMWNWNGLFRENVRGNHQAAIPDGQLCSAGLTEGGRYRSLDAVGPWHAAVKPRQFRLTVTDQARHG
ADYLRIYITRQGFDPTTQPLRWSDLQLVTSTGRYAPGNGIYQVDVNAGSRTGRHIVYTIWQASHLDQSYY
FCSDVIFQ

>UVS77570.1 Endoglucanase E-2 precursor [Actinokineospora sp. UTMC 2448]
MRRKLALFSAAAAVATAVGLVVAVSPASAHGAMMAPGARSYLCWQDGLSPQGNIVPINPACKAAVDAGGT
NALYNWFGSLRSDGAGRTRGFIPDGKLCSANNPTFAGFDIARADYPVTHLTAGANFNWRYSNWAHHPGTF
SMYVTKDSWSPTRPLSWADIEEQPFLRVTNPPQRGAVGTNDGHYYWSGNLPTGKSGRHIIYSVWSRSDST
ETFYNCSDVVFDGGNGEVTGVGRDGDPTTPPSSTTPPTTTTPPPTGGACTAEHKVTNSWGGGYQGEVVVR
AGASTVNGWTVSWTLASGQTISQVWNGSLTTSGSTVQVKNASYNGTIAAGGSTSFGFTAGGTSGAATLTC
TSP

>UVS78628.1 N-acetylglucosamine-binding protein A [Actinokineospora sp. UTMC 2448]
MRLRGTSGSVTRRRGIIALAISVLACMFVWTTPASAHGTIVSPATRAYQCWQTWGSQHTNPAMQQQDPMC
WQAFQANPDTMWNWMSALRDGLRGNFQGSTPDGQLCSNALSRNNALNTPGRWKTTNVGSSFSMRLYDQAS
HGADYFRVYISKNGFNPATQRLGWGNLDFITQTGRFAPAQNISFTVNTNGSYRGHHIVFTIWQASHLDQT
YMWCSDVNFG

>UVS78892.1 GlcNAc-binding protein A precursor [Actinokineospora sp. UTMC 2448]
MKHKRKLAMFAAGVGISPLIMIALPASPAAAHGYISTPPSRQAQCAAGTVSCGSIKYEPQSVEGPKGQRN
CHGGVSRFADLNDDSKPWRATSVGSSVTFNWIITARHRTTTWEYYIGGTRVALFNDNGAQPGSRVTHQVN
LGGYSGRQKVLAIWNIADTAMAFYNCVDLQIGGGGTTPPTTPPTTPPTTPPTTTTTTTPPSTGTWAVGTA
YSAGSTVTYNGASYRCLQAHTALAGWEPDTTPALWARI

>UVS79477.1 N-acetylglucosamine-binding protein A [Actinokineospora sp. UTMC 2448]
MHTASTTRRRIAVQIGLLTSLIASALVFHPTTASAHGTVVDPPTRNYGCATRWNGPDAPGMQEQDFMCYL
AWNQSPDAMWNWNALYANNLDENLESAIPDGQICSAGRSEGGRYAPMDNPGPWKTTRVGSSFPITVQDVA
RHGADYLKIYITKQGFDPANSMIAWDDLDFIKQTGRYPSQFEYKTDVSTSGYSGHHVLVTIWKASHMDQK
YFLCSDIDFG

>UVS80061.1 Endoglucanase E-4 precursor [Actinokineospora sp. UTMC 2448]
MRTRRNGALLAGLVGVLTAGGILIPTTTAQAHGGMTFPATRTYACYVDGRAGGGGGDLAPQNDACEAAVA
ISGKQPLWDWFGNLISLAGGRHREIIADGDLCGPTAKYDGFNIAHSAWPTTTLQANSQVTFRYNAWAPHP
GTWSQYVTRDGWDPSQPLKWSDLEPAPFNAVTNPPINGSGPEGAEYTWPVTLPNKSGRHIIYSIWQRSDS
PEAFYNCSDVVFTGGSGGGDTVAPSAPGTPSASGITASSAQLSWAASTDNTGVTGYEVYRENGADDTLLA
STTTNSASLTGLTASTAYRVYVVAKDAAGNRSAASAAGAFTTSSGDGPGGSTCRVAHTVSTTWNGGFTGT
VRITNTGTAAVSGWTLTWDYPGGQQVTQAWNATVSQSGTQVTARNASWNGSIAPSATVEFGFNGSAQQGA
QAPGGFALNGTACAVS

>UWE09102.1 lytic polysaccharide monooxygenase [Actinacidiphila bryophytorum]
MSVRRKAAALGAVGATTLIVAGLTPGTASAHGALSTPVSRISACYAEGPENPKSQVCKDLVADSGTQPLY
DWNEVNIANANGQSRTIIPDGHLCSADRDKYRALDWARTDWPATPVQAGQTDISFRVTAPHRGVMTLYIT
KQGYDPTQPLKWSDLDDTPIATYTTAASSPGYYTFSATLPARTGRQLIYQVWQRTDSPEAFYGCADVVFG
QTAQAAKAATADIAQAPTDAQITAGESRSTVVHHGHGGDAPVTSTTGNLATSNVAASSSTLETALSGSAV
LASGAVGLLVYSRRRAGVRNRG

>UWE12824.1 lytic polysaccharide monooxygenase [Actinacidiphila bryophytorum]
MAVLATLVSALGIVLMTQGSAQAHGVAMSPGSRTYLCYEDAKTSTGALIPTNPACAAAVAQSGTTPLYNW
FAVLDSNAGGRTSGYVPDGTLCSAGNKSPYDFSAYNAARDDWPRTHLTSGSSIQLQYSNWAAHPGTFHVY
VTKQGWSPTTPLAWADLVDIGSSTNPPAVGSPGTDGGHYYWDQALPSGRTGDALLFIQWVRSDSNENFFS
CSDIAFDGGHGEVTGIHNGSTTPPTSQPPTSQPPTSQPPTSQPPTSQPPTSQPPTSMPPVDGDCMAMYSV
TNSWSGGFQGSVEVMNHGTSPSSHWTVTWKPGDGTQISSLWNGVLTTSNGNASVTNAAYNGTIAPDGNTT
FGFTANSSSGINLPNGSITCTFS

>UWH28780.1 N-acetylglucosamine-binding protein GbpA [Aeromonas veronii]
MAAKIQLNHIAAVLALLASGSALAHGYISQPESRNYLCKTGGNSQCGGVQWEPQSVEGPSGFPQSGPQDG
QIASAGSPRWSELNIQTSDRWTKREVQPGPFAISWTFTANHVTRNWRYYLTKQDWNPNQPLTRASFDLTP
FCVIDGNMVQPPKQVTHNCILPERTGYQVILGVWEVGDTSNSFYNIIDAKFKDGSQPPLEWSQSGTIYPS
IDLAAGDKAMTRVFDANGERPDLQTVLTITTAEQGQKNNWAHALASKINAEQSLIRAGQQGADGQFNPVY
GMNPIYLHRDSKLKRVEIDLQQQQPPVVDSISVSGLASDYVLDNGKATLDFTVTAQGDLAVSNTLYDHGG
VAKGESSADIKDSSHTFTMALEGLRAGHHQLVIKATPKAGGETIQQTMDLMFKEQSSGEYDFVFPNNIKS
YTAGTKVQQPKNGKVYQCKPFPYSGYCVQWATTATQFEPGVGSHWQEAWIELK

>UXB10601.1 N-acetylglucosamine-binding protein GbpA [Aeromonas dhakensis]
MAAKIQLNHVAATLALLVSGSVLAHGYISQPESRNYLCKTGGNSQCGAVQWEPQSVEGPSGFPNGGPADG
QIASAGSASWGELNAQTSDRWTRREVQAGPFAISWTFTANHVTRNWRYYLTKQDWNPNQPLTRAAFELTP
FCVVDGNMTQPPKQVTHQCNLPERTGYQVILGVWEVGDTSNSFYNVIDANFKGGTQPPLEWSQGGTIYPS
TELAVGDKARTLVFDANGVRPDLQTELTIASPEQGQKNNWTHALASKINAEQSQIRAGQQSGEGQFNPVY
GQNPVYFKAGSALERVEIQLEQQQPPVSNGVSVSGLESDYLLDEGKLTLNFTVAAEGDLTVTNTLYDHGG
AAKGQTSADIKDSSHSFTMPLTGLSAGHHQLVIEGKPKAGGDAVQQTLDLMLKDPAAGGDYQFTFPEGLK
SYTDGTRVLQPKNGKIYQCKPFPYRGWCSQWSASATQYEPGVGSNWQDAWILVN

>BDS28999.1 acetylglucosamine-binding protein (plasmid) [Aeromonas caviae]
MAANIRLTHLAAALALLASGGVLAHGYISQPEGRNYLCKTGGNSQCGAIQWEPQSLEAPSGFPDGGPADG
QIASAGHPQFGELNTQTLDRWTKREVQAGPFAISWTFTANHVTRNWRYYLTKQDWNPNQPLTRDAFDLNP
FCVIEGNMVQPPKQVTHQCTLPARTGYQVILGVWEVGDTANSFYNLIDARFKDGTQPPLTWNQGGTIYPS
IDLVAGDKAITRVFDANGERTDLQTELIIASAGQGQKNNWAHALASKINAEQSQIRAGQQGTDGQFNPVY
GQNPVYLKAGSSLQRVEIQLEQQQPPVENGISVSGLASDYTLDNGKLTLTFTVTAQGDLAITNTLYDHGG
VARGQSSADIKDGSQSFSMALTGLSAGHHQLVIEGKPKAGGDAVQQTLDLMFKDPASGGDYQFTFPDGLK
SYTAGTRVLQPKNGKVYQCKPFPYSGWCSQWASTATQYEPGVGSHWQEAWTAQ

>UYB71490.1 N-acetylglucosamine-binding protein GbpA [Aeromonas veronii]
MAAKIQLNHIAAMLALLASGSALAHGYISQPESRNYLCKTGGNSQCGGVQWEPQSVEGPSGFPQTGPQDG
QIASAGSPRWSELNIQTSDRWTKREVQPGPFAISWTFTANHVTRNWRYYLTKQEWNPSQPLTRASFDLTP
FCVIDGNMVQPPKQVTHNCVLPERTGYQVILGVWEVGDTSNSFYNIIDAKFKDGSQPPLEWSHAGTIYPS
IDLAVGDKAMTRVFDANGERPDLQTVLTITNAEQGQKNNWAHALAGKINAEQSLIRAGQQGADGQFNPVY
GMNPVYLHRDSKLDRVEIDLQQLQPPVVDSISVSGLASDYVLDNGKAILDFTVTAQGDLAVTNTLYDHGG
VAKGESSADIKDSSHTFTMALEGLKAGHHQLVIKATPKAGGETIQQTMDLMFKEQSSGEYDFVFPNSLKS
YAAGTKVQQPKNGKVYQCKPFPYSGYCQQWTTTATQYEPGIGSHWQMAWDEVH

>UZC84534.1 N-acetylglucosamine-binding protein GbpA [Aeromonas caviae]
MAANIRLTHLAAALALLASGGVLAHGYISQPEGRNYLCKTGGNSQCGAIQWEPQSLEAPSGFPDGGPADG
QIASAGHPQFGELNTQTLDRWTKREVQAGPFAISWTFTANHVTRNWRYYLTKQDWNPNQPLTRDAFDLNP
FCVIDGNMVQPPKQVTHQCTLPPRTGYQVILGVWEVGDTANSFYNLIDARFKDGTQPPLTWSQGGTIYPS
IDLVAGDKARTRVFDANGERTDLQTELTIASAGQGQKNNWAHALASKINAEQSQIRAGQQGTDGQFNPVY
GQNPVYLKAGSNLQRVEIQLEQQQPPVENGISVSGLASDYTLDNGKLTLMFTVTAQGDLAITNTLYDHGG
VARGQSSADIKDGSQSFSMALTGLSAGHHQLVIEGKPKAGGDAVQQTLDLMFKDPASGGDYQFTFPDGLK
SYTAGTRVLQPKNGKVYQCKPFPYSGWCSQWASTATQYEPGVGSHWQEAWTAQ

>UZE59131.1 N-acetylglucosamine-binding protein GbpA [Aeromonas veronii]
MAAKIQLNHIATVLALLASGSALAHGYISQPESRNYLCKTGGNSQCGGVQWEPQSVEGPSGFPQSGPQDG
QIASAGSPRWSELNIQTSDRWTKREVQPGPFAISWTFTANHVTRNWRYYLTKQDWNPNQPLTRASFDLTP
FCVIDGNMVQPPKQVTHNCILPERTGYQLILGVWEVGDTSNSFYNIIDAKFKDGSQPPLEWSQAGTIYPS
IDLAVGDKAMTRVFDANGERPDLQTVLTITTAEQGQKNSWAHALASKINAEQSLIRAGQQGADGQFNPIY
GMNPVYLHRDSKLDRVEIDLQQLQPPVVDSISVSGLASDYVLDNGKATLDFTVTAQGDLAVTSTLYDHGG
VAKGESSADIKDSSHSFTMALEGLKAGHHQLVIKATPKAGGETIQQTMDLMFKEQSSGEYDFVFPNNIKS
YTAGTKVQQPKNGKVYQCKPFPYSGYCQQWTTTATQYEPGIGSHWQEAWIELK

>UZF68451.1 lytic polysaccharide monooxygenase [Amycolatopsis mediterranei]
MRRRNFSGSGTGRRGLLALVIAGLAGLFVGVPAASAHGTIVDPATRAYQCWKDWGSQHTNPAMQQQDPMC
WAAFQANADTMWNWMSALRDGLHGNFQGVTPDGQLCSNGLARNNSLNTPGPWRTTSIGSTFSMHLYDQAS
HGADFIRVYVSKNGYDPTTQPLGWGNLDQVTQTGRYAPAKDITFTVQTNGGYRGHHVVFTIWQASHQDQT
YMWCSDVNFG

>UZF70176.1 lytic polysaccharide monooxygenase [Amycolatopsis mediterranei]
MVPRRKTLLSLLVTAVTAVLLGGVLTGVADAHGSATDPPSRNYGCWNRWGSDFQNPAMATKDPMCWQAWQ
ADPNAMWNWNGLYREGVKGNHQGAIPDGTLCSGGRTQAPRYNALDTVGAWQMANKDNRFTLTVTDQAHHG
ADYLLVYITKQGFDPATQPLGWGNLELVAQTGRYAPAGQYQVAVNAGTRTGRHVVYTIWQASHLDQSYYF
CSDVNLSGR

>UZF70478.1 lytic polysaccharide monooxygenase [Amycolatopsis mediterranei]
MNRKLVAAAVGALLAPVLVVLNPAGIASAHGYVSSPASRQAQCAQHVVSCGEIQYEPQSVEGPKGLRSCS
GGVSRFAELDDNGKGWRAAKVGRTVTFTWTFTARHRTSNYQYFIGSQKIAEVSGNDQQPPATVAHQVNLG
SHTGRQTVLAVWNIADTANAFYACIDLQVS

>UZF72078.1 lytic polysaccharide monooxygenase [Amycolatopsis mediterranei]
MTRRRSTILAAVTVLLASLTAILLNTGTAEAHGAMMKPGSRTFLCWQDGLSSTGEIKPINPACAAAVGVS
GANSLYNWFAVLRSDGAGRTRGFIPDGKLCSGGNPNYAGFDGVGAWPLTHLTSGAQFDFSYNAWAAHPGW
FYTYVTKDGWNPNQPLTWDSLEDQPFLTVDHPPVTGQVGTVDGQYKWSGALPSNKSGRHIIYSVWKRSDS
AETFYGCSDVTFDGGHGEVTGVKDPGTGTTTTPTTPTTPTTPTTPTTPTTPTTPTTPTTPTTPAGSCMAM
YEITNTWSGGYQATVTVMNHGTRPFTSWQAGWTLPAGQTIASVWNGTLSQSGSAVTVRNANWNGSVAADG
TTTFGLVVNTTGGSAAPSPTCQGT

>UZF75739.1 lytic polysaccharide monooxygenase [Amycolatopsis mediterranei]
MTWNRKLFAAAAGALLAPVLVVVLPATSASAHGYVSDPPSRQANCAAGKVSGCGQIVYEPQSVEGPKGLR
SCNGGLSQFAELTDESKPWPAKSVGSTVTFNWVFTARHSTSNYEYYVGGTRVAVFDGHNQQPPSTLSHTV
NLAGYSGRIKVLAIWNIADTANAFYSCVDLQVGGGGTPPPTTTPPPTTTAPPPTTTTTTPPTGGTWAAGT
AYKAGDVVTYGGASYRCLQPHTAIAGWEPPNTPALWQRL

>UZO80133.1 PKD domain-containing protein [Aquimarina sp. ERC-38]
MQKHKLKFQKLNKVSLYFTKRSIHLALCAIVLFAPLQSVVSHGTVTYPPSRSWVCFQEDPQSPDSPACEA
AIIGWGTQAFYDWNEVARMDAGGKHRTIINDGNLASAGRPDKYGGLDQVRNDWVATAVKPGPLTVTWTNT
APHQTLYYEVYITKASWTPDQPLTWDSLELLTRTEPRDASATDNIDIVLPPRTGKHILFSIWQRSLTPEA
FYATSDIDFGNTLLPNQPPVPAFEGDAGRCGGETVAFDASGTTDPNGDTLTYTWDFGDGTSATGKTVSHT
YTGLESADVTLTVSDGEFTEKLSKSVSLVKDAKCEEVVCPFDTPRPSALPSMNATFNNIYALGEDAPDLS
NVSKFNVNWDLGNKGLYVFSLNTDNGQPSWYVDLKSSATYTFDSANPTITLTGTGIDGMDGSYNVTINEN
DFVMVSQSGGFTLYLSNSTTPPSCSGGSGGSNKAPVASLTATPISGTAPLEVSFDASGSTDADGDDLTYV
IDYGNGTSGSTAISSYTYTETGTYTARVSVSDGKGGNDMASVTIQVGNLDTNDGTCDFETPTALATRDNS
FSNVHILGKNGPNMDNMTKFTIKWSLENNGLYQFAFDLNVAPWYIDFSGASQSFNSENPQITLVNTGIDG
LDGTYDVAVDGSNFALVADSYTIYFSNSTQAPDCDANNKSVEELSFTMYPNPAIANVVIENSEDLIDSRL
TLTDLSGKTLRSMLIDTSTRQINMNVSGLPSGLYLIKIANRSGANRTLKLIVE

>UZO80160.1 lytic polysaccharide monooxygenase [Aquimarina sp. ERC-38]
MKLKLRSQRFRKNHLWKTVVLHSKTLCCTALTLASFQPVFTHGTVTSPPSRVWVCFQENPESPDSPACDA
AVKGWGTQAFYDWTEVARMDAGGEHRKIINDGNLASAGRPDKFGGLDQVRDDWVATPVTPGPFTLTWTIT
APHETLYYEVYITKEGWTPNQPLTWDSIELLKRTGGRPLSSEDKIDVVLPERTGKHVLYSIWQRSKTPEA
FYSTSDIDFGNNTLDVDSFEKSKLGAVEQNYPNPFTSKSTIKYSLQKKSPVNITVYNILGQKVKTLINTE
KGAGEHEIVFNADDKNEAGVYFYVFRTGDYSETRRMVIRK

>WAF59601.1 N-acetylglucosamine-binding protein GbpA [Aeromonas caviae]
MAANIRLTHLAAALALLASGGVLAHGYISQPEGRNYLCKTGGNSQCGAIQWEPQSLEAPSGFPDGGPADG
QIASAGHPQFGELNTQTLDRWTKREVQAGPFAISWTFTANHVTRNWRYYLTKQDWNPNQPLTRDAFDLNP
FCVIDGNMVQPPKQVTHQCTLPPRTGYQVILGVWEVGDTANSFYNLIDARFKDGTQPPLTWSQGGTIYPS
IDLVAGDKARTRVFDANGERTDLQTELTIASAGQGQKNNWAHALASKINAEQSQIRAGQQGTDGQFNPVY
GQNPVYLKAGSNLQRVEIQLEQQQPPVENGISVSGLASDYTLDNGKLTLMFTVTAQGDLAITNTLYDHGG
VARGQSSADIKDGSQSFSMALTGLSAGHHQLVIEGKPKAGGDAVQQTLDLMFKDPASGGDYQFTFPDGLK
SYTAGTRVLQPKNGKVYQCKPFPYSGWCSQWASTATQYEPGIGSHWQEAWTAQ

>WAF63661.1 N-acetylglucosamine-binding protein GbpA [Aeromonas caviae]
MAANIRLTHLAAALALLASGGVLAHGYISQPEGRNYLCKTGGNSQCGAIQWEPQSLEAPSGFPDGGPADG
QIASAGHPQFGELNTQTLDRWTKREVQAGPFAISWTFTANHVTRNWRYYLTKQDWNPNQPLTRDAFDLNP
FCVIDGNMVQPPKQVTHQCTLPPRTGYQVILGVWEVGDTANSFYNLIDARFKDGTQPPLTWSQGGTIYPS
IDLVAGDKARTRVFDANGERTDLQTELTIASAGQGQKNNWAHALASKINAEQSQIRAGQQGTDGQFNPVY
GQNPVYLKAGSNLQRVEIQLEQQQPPVENGISVSGLASDYTLDNGKLTLMFTVTAQGDLAITNTLYDHGG
VARGQSSADIKDGSQSFSMALTGLSAGHHQLVIEGKPKAGGDAVQQTLDLMFKDPASGGDYQFTFPDGLK
SYTAGTRVLQPKNGKVYQCKPFPYSGWCSQWASTATQYEPGIGSHWQEAWTAQ

>WAF67370.1 N-acetylglucosamine-binding protein GbpA [Aeromonas dhakensis]
MAAKIQLNHVAATLALLVSGSVLAHGYISQPESRNYLCKTGGNSQCGAVQWEPQSVEGPSGFPNGGPADG
QIASAGSASWGELNAQTSDRWTRREVQAGPFAISWTFTANHVTRNWRYYLTKQDWNPNQPLTRASFELTP
FCVVDGNMTQPPKQVTHQCNLPERTGYQVILGVWEVGDTSNSFYNVIDANFQGGTQPPLEWSQGGTIYPS
TELAVGDKARTLVFDANGVRPDLQTELTIASPEQGQKNNWTHALASKINAEQSQIRAGQQSGEGQFNPVY
GQNPVYFKAGSALERVEIQLEQQQPPVSNGVSVSGLESDYLLDEGKLTLNFTVAAEGDLTVTNTLYDHAG
AAKGQTSADIKDSTHSFTMPLTGLSAGHHQLVIEGKPKAGGEAVQQTLDLMLKDPAAGGDYQFTFPDGLK
SYTDGTRVLQPKNGKIYQCKPFPYRGWCSQWSASATQYEPGVGSNWQDAWILVN

>WAF73215.1 N-acetylglucosamine-binding protein GbpA [Aeromonas dhakensis]
MAAKIQLNHVAATLALLVSGSVLAHGYISQPESRNYLCKTGGNSQCGAVQWEPQSVEGPSGFPNGGPADG
QIASAGSASWSELNAQTSDRWTRREVQAGPFAISWTFTANHVTRNWRYYLTKQDWNPNQPLTRAAFELTP
FCVVDGNMTQPPKQVTHQCNLPERTGYQVILGVWEVGDTSNSFYNVIDANFKGGTQPPLEWSQGGTIYPS
TELAVGDKARTLVFDANGVRPDLQTELTIANPEQGQKNNWTHALASKINAEQSQIRAGQQSGEGQFNPVY
GQNPVYFKAGSALERVEIQLEQQQPPVSNSVSVSVSGLESDYLLDEGKLTLNFTVAAEGDLTVTNTLYDH
GGAAKGQTSADIKDSSHSFTMPLTGLSAGHHQLVIEGKPKAGGDAVQQTLDLMLKDPAAGGDYQFTFPEG
LKSYTDGTRVLQPKNGKIYQCKPFPYRGWCSQWSASATQYEPGVGSNWQDAWILVN

>WAF77522.1 N-acetylglucosamine-binding protein GbpA [Aeromonas dhakensis]
MAAKIQLNHVAATLALLVSGSVLAHGYISQPESRNYLCKTGGNSQCGAVQWEPQSVEGPSGFPNGGPADG
QIASAGSASWGELNAQTSDRWTRREVQAGPFAISWTFTANHVTRNWRYYLTKQDWNPNQPLTRAAFELTP
FCVVDGNMTQPPKQVTHQCNLPERTGYQVILGVWEVGDTSNSFYNVIDANFKGGTQPPLEWSQGGTIYPS
TELAVGDKARTLVFDANGVRPDLQTELTIASPEQGQKNNWTHALASKINAEQSQIRAGQQSGEGQFNPVY
GQNPVYFKAGSALERVEIQLEQQQPPVSNGVSVSGLESEYLLDEGKLTLNFTVAAEGDLTVTNTLYDHGG
AAKGQTSADIKDSSHSFTMPLTGLSAGHHQLVIEGKPKAGGEAVQQTLDLMLKDPAAGGDYQFTFPEGLK
SYTDGTRVLQPKNGKIYQCKPFPYRGWCSQWSASATQYEPGVGSNWQDAWILVN

>WAF80491.1 N-acetylglucosamine-binding protein GbpA [Aeromonas caviae]
MAANIRLTHLAAALALLASGGVLAHGYISQPEGRNYLCKTGGNSQCGAIQWEPQSLEAPSGFPDGGPADG
QIASAGHPQFGELNTQTLDRWTKREVQAGPFAISWTFTANHVTRNWRYYLTKQDWNPNQPLTRDAFDLNP
FCVIDGNMVQPPKQVTHQCTLPPRTGYQVILGVWEVGDTANSFYNLIDARFKDGTQPPLTWSQGGTIYPS
IDLVAGDKARTRVFDANGERTDLQTELTIASAGQGQKNNWAHALASKINAEQSQIRAGQQGTDGQFNPVY
GQNPVYLKAGSNLQRVEIQLEQQQPPVENGISVSGLASDYTLDNGKLTLMFTVTAQGDLAITNTLYDHGG
VARGQSSADIKDGSQSFSMALTGLSAGHHQLVIEGKPKAGGDAVQQTLDLMFKDPASGGDYQFTFPDGLK
SYTAGTRVLQPKNGKVYQCKPFPYSGWCSQWASTATQYEPGIGSHWQEAWTAQ

>WAF90164.1 N-acetylglucosamine-binding protein GbpA [Aeromonas hydrophila]
MAAKIQLNHVAATLALLVSGSVFAHGYISQPESRNYLCKTGGNSQCGAVQWEPQSVEGPSGFPNGGPADG
QIASAGSASWGELNAQTSDRWTRREVQAGPFSISWTFTANHVTRNWRYYLTKQDWNPNQPLTRAAFELTP
FCVVDGNMTQPPKQVTHQCNLPQRTGYQVILGVWEVGDTSNSFYNVIDANFKGGTQPPLAWSQGGTIYPS
TELAVGDKARTLVFDANGVRPDLQTELTIASPEQGQKNNWTHALASKINAEQSQIRAGQQSGEGQFNPVY
GQNPVYFKAGSALERVEIQLEQQQPPVSNGVSVSGLESDYLLDEGKLTLNFTVAAEGDLTVTNTLYDHGG
AAKGQTSADIKDSTHSFTMPLTGLSAGHHQLVIEGKPKAGGDAVQQTLDLMLKDPAAGGDYQFTFPDGLK
SYTDGTKVLQPKNGKVYQCKPFPYRGWCSQWSASATQYEPGVGTNWQDAWIPVN

>WAF94476.1 N-acetylglucosamine-binding protein GbpA [Aeromonas sp. BC14]
MAAKIQLNHVAATLALLVSGSVFAHGYISQPESRNYLCKTGGNSQCGAVQWEPQSVEGPSGFPNGGPADG
QIASAGSASWGELNAQTSDRWTRREVQAGPFSISWTFTANHVTRNWRYYLTKQDWNPNQPLTRAAFELTP
FCVVDGNMTQPPKQVTHQCNLPQRTGYQVILGVWEVGDTSNSFYNVIDANFKGGTQPPLAWSQGGTIYPS
TELAVGDKARTLVFDANGVRPDLQTELTIASPEQGQKNNWPHALASKINAEQSLIRAGQQSGEGQFNPVY
GQNPVYFKAGSALERVEIQLEQQQPPVSNGVSVSGLESDYLLDEGKLTLNFTVAAEGDLTVTNTLYDHGG
AAKGQTSADIKDSTHSFTMPLTGLSAGHHQLVIEGKPKAGGDAVQQTLDLMLKDPAAGGDYQFTFPDGLK
SYTDGTKVLQPKNGKVYQCKPFPYRGWCSQWSASATQYEPGVGTNWQDAWIPVN

>WAF98230.1 N-acetylglucosamine-binding protein GbpA [Aeromonas dhakensis]
MAAKIQLNHVAATLALLVSGSVLAHGYISQPESRNYLCKTGGNSQCGAVQWEPQSVEGPSGFPNGGPADG
QIASAGSASWGELNAQTSDRWTRREVQAGPFAISWTFTANHVTRNWRYYLTKQDWNPNQPLTRAAFELTP
FCVVDGNMTQPPKQVTHQCNLPERTGYQVILGVWEVGDTSNSFYNVIDANFKGGTQPPLEWSQGGTIYPS
TELAVGDKARTLVFDANGVRPDLQTELTIASPEQGQKNNWTHALASKINAEQSQIRAGQQSGEGQFNPVY
GQNPVYFKAGSALERVEIQLEQQQPPVSNGVSVSGLESEYLLDEGKLTLNFTVAAEGDLTVTNTLYDHGG
AAKGQTSADIKDSSHSFTMPLTGLSAGHHQLVIEGKPKAGGDAVQQTLDLMLKDPAAGGDYQFTFPEGLK
SYTDGTKVLQPKNGKIYQCKPFPYRGWCSQWSASATQYEPGVGSNWQDAWILVN

>WAG02881.1 N-acetylglucosamine-binding protein GbpA [Aeromonas hydrophila]
MAAKIQLNHVAATLALLVSGSVFAHGYISQPESRNYLCKTGGNSQCGAVQWEPQSVEGPSGFPNGGPADG
QIASAGSASWGELNAQTSDRWTRREVQAGPFSISWTFTANHVTRNWRYYLTKQDWNPNQPLTRAAFELTP
FCVVDGNMTQPPKQVTHQCNLPQRTGYQVILGVWEVGDTSNSFYNVIDANFKGGTQPPLAWSQGGTIYPS
TELAVGDKARTLVFDANGVRPDLQTELTIASPEQGQKNNWTHALASKINAEQSQIRAGQQSGEGQFNPVY
GQNPVYFKAGSALERVEIQLEQQQPPVSNGVSVSGLESDYLLDEGKLTLNFTVAAEGDLTVTNTLYDHGG
AAKGQTSADIKDSTHSFTMPLTGLSAGHHQLVIEGKPKAGGDAVQQTLDLMLKDPAAGGDYQFTFPDGLK
SYTDGTKVLQPKNGKVYQCKPFPYRGWCSQWSASATQYEPGVGTNWQDAWIPVN

>WAG09386.1 N-acetylglucosamine-binding protein GbpA [Aeromonas jandaei]
MAAKIQLNHIATVLALLASGSALAHGYINQPESRNYLCKTGGNSQCGGVQWEPQSVEGPSGFPQSGPQDG
QIASAGSPRWSELNIQTSDRWTKREVQPGPFAISWTFTANHVTRNWRYYLTKQDWNPNQPLTRASFDLTP
FCVIDGNMVQPPKQVTHNCVLPERTGYQVILGVWEVGDTSNSFYNIIDAKFKDGSQPPLEWNQAGTIYPS
IDLAVGDKAMTRVFDANGERPDLQTVLTITTVEQGQKNSWAHALASKINAEQSLIRAGQQGADGQFNPVY
GMNPVYLHRDSKLDRVEIDLQQLQPPVVDSISVSGLASDYVLDNGKATLDFTVTAQGDLAVTNTLYDHGG
VAKGESSADIKDSSHTFTMALEGLKAGHHQLVIKATPKAGGETIQQTMDLMFKEQSSGEYDFVFPNSLKS
YAAGTKVQQPKNGKVYQCKPFPYSGYCQQWTTTATQYEPGFGSHWQMAWDEVH

>WAG15105.1 N-acetylglucosamine-binding protein GbpA [Aeromonas hydrophila]
MAAKIQLNHVAATLALLVSGSVFAHGYISQPESRNYLCKTGGNSQCGAVQWEPQSVEGPSGFPNGGPADG
QIASAGSASWGELNAQTSDRWTRREVQAGPFSISWTFTANHVTRNWRYYLTKQDWNPNQPLTRAAFELTP
FCVVDGNMTQPPKQVTHQCNLPQRTGYQVILGVWEVGDTSNSFYNVIDANFKGGTQPPLAWSQGGTIYPS
TELVVGDKARTLVFDANGVRPDLQTELTIASPEQGQKNNWPHALASKINAEQSLIRAGQQSGEGQFNPVY
GQNPVYFKAGSALERVEIQLEQQQPPVSNGVSVSGLESDYLLDEGKLTLNFTVAAEGDLTVTNTLYDHGG
AAKGQTSADIKDSTHSFTMPLTGLSAGHHQLVIEGKPKAGGDAVQQTLDLMLKDPAAGGDYQFTFPDGLK
SYTDGTKVLQPKNGKVYQCKPFPYRGWCSQWSASATQYEPGVGTNWQDAWILVN

>WAI11289.1 lytic polysaccharide monooxygenase [Bacillus amyloliquefaciens]
MKGLVKAAVLTVTLGIGGAFYTSDASAHGYIKEPVSRAYMGALEKQTLGWTAAAQKYGSVIDNPQSVEGP
KGFPAAGPPDGRIASANGGSGQIDFGLDKQTADYWVKQNIRGGFNTFTWYYTAPHATSKWHYYITKKNWN
PNKPLSRDEFELIGTVNHDGSKADTNLTHKIFVPTDRSGYHVILGVWDVADTSNAFYNVIDVNLTQ

>WAI83146.1 lytic polysaccharide monooxygenase [Achromobacter spanius]
MAKFKLTLLGGLVLAAVSGSVLAHGTMSHPKARILHCHAGSQSEGCTAFKAQGGSVYDWREVWQKPGGEK
TVATTPGDRLCDGGTKASHRGLNALAQWPITTLKPDANGNVTLKWNHTVAHRTKSLQFFITKMPYDSTKP
LQFSDFEKFCEQRDFTPAVAGEGRDQEYSCTLPAGKTGRHLIMSVWNTNHVGDGVTSGESYRACGDVNIE
GVSNVIKPSDIGALYSIGETKVGETLVWRLADPKRNGEYLEQLRVPLDENAVQGERWTQVLGNAVNGSSK
RVRVGQLGADGKTVTPIVGVDKSHVYSMDGNKYHFVVTKEAADIKPDPVIIPPVSSITGPVNVQAGQKVT
LSGSASTGTDLKFSWTVPAGISAAVKDQPTLSFVAPTLTKDQQYSFMLTTRNDKGASDVSHVVTVKGKPV
VDEGGNGGTGGTGGTGDTPPAYKAGTAYKAHERVTNLGKVYECKPWPYTNWCGQSPFHYEPGKGGYWTQA
WTLVK

>WAI83147.1 lytic polysaccharide monooxygenase [Achromobacter spanius]
MTKTTLRGAAAKLALPVAALTQAVLMAMAPTTASAHGSMVDPPSREYGCNTLDTPWNNPKHSGCGKITNL
VGSWQSNAILGVRSDHKNHVRDGLLCGGGKESWKELDGNYDWPTTVITPDANGNAQFKYLQTAAHISSYF
KTYISKDSYDPKRGLRWDDLELIGDTGALERPPANSITPLDVKIPAHFTGKRVIYSVWQRDPNRDNAEAF
YACSNVEVMPANVQWQASGVLQGGQVNAGSKMTLRVFDLSRAGDLESHSIIVKAGEEKAAQWMYALAKEV
NNKSSVIKVGKMQPNGQVVPQQSDTENQVYGLNKKVGFAIDQKASEPVDPPPVVINAPTAQLTGPATANA
GERVSLSAKGSNNGGGTLKFQWTAPAGITASALNQADLSFTAPALTQDKSYSFTVKVTNEKGSSSKTHSV
LVKKQAQTGGGTDGGNTGGNEGGNGGTDGGNGGQTGQYPAYKEGTTYAAGDKVTNGGKVYECKIWPVTAW
CSASPLHYAPGKGLAWQQAWDLVK

>BBQ04068.1 chitinase [Aquimarina hainanensis]
MFKTTNSARISTINCSWRQLICTFLFLSVILPVLPHGTVTYPPSRIWTCFQEDPESPDSAACIAAVASHG
TQPLYDWSEINQANANGDHRRYVKDGNLASGGRPDKYGGMDQVRSDWLSTLVSPGPFTVTWTNHAPHATA
YYEVYITKESWSPGQPLTWDSLELLVRTPPSGPERIVNIPVTLPTRTGKHVIYSVWQRSDSAEAFYSTSD
IHFDGGDTDTQAPSIPTNLRASNATQTTVDLAWDAATDNIGVSGYDVYRANTHVATVTDTSYQVTGLAAN
TEYFFRVKARDAAGNLSDFSSSAKATTLQDTGGGSCSGISRYAAGTSYNRGQEVQHAGGKYKCTVAGWCS
SASAWAYAPGTGTYWRQAWTKTGDCNGGSSDTQAPSVPANLSTSNITQTTIDLSWGAATDDTGVIGYDVY
QGSTVLSTVSGTSYQVTGLAGSTTYSFRVKAKDAAGNQSDFSNTATATTLTDTGGGSCAGVSQYVAGTSY
TSGEEVKNAGGKYKCTIAGWCSSAAAWAYAPGTGSYWQQAWTKTGDCNSNALYALFPTVTQGIVNFSVAD
KNAESIRINLYDITGKLMNSQIYQGNQKSIAQDLSTLKKGLYIYRIYIDGKVYVERILKK

>WAL64298.1 lytic polysaccharide monooxygenase [Amycolatopsis cynarae]
MATKPRIRTFAAGAALAPLLVLAAPGVASAHGYIDSPPSRQAQCAQGIVDCGEIKYEPQSVEGPKGLTSC
SGGNARFAELDDDAKGWRVTTVGTRVTFTWTFTARHRTSNWEYYVGGTRVAVVDGGGQQPAETVSHTVDL
GGFVGQQKLLAVWNIADTANAFYSCVDLAVG

>UYZ29249.1 N-acetylglucosamine-binding protein GbpA [Aeromonas salmonicida subsp. salmonicida]
MAAKIQLNHVAAALALLASGGVLAHGYISQPESRNYLCNKGGNSQCGAVQWEPQSVEGPSGFPQSGPQDG
QIASAGSSRWSELNAQTSDRWTRREVQAGPFAISWTFTANHVTRNWRYYLTKQDWNPNQPLTRAAFDLTP
FCVVDGNMVQPPKQVTHNCNLPERTGYQLILGVWEVGDTSNSFYNLIDANFKGGSQPPLSWSQGGTIYPS
TDLAAGDKARALVFDASGVRPDLQTELTITTTEQGQKNNWAHALASKINAEQSQIRAGQQNADNQFNPVY
GQNPVYLKSGSTLERVEIQLEQLQPPVGNDISVSGLESEYLLDDGKVTLDFTITAQGDLTVTNTLYDHGG
VAKGQSAADIKDSSQSFTMPLTGLSAGHHQLVIEAKPKAGGEALQQTLDLMLKDSAGGGNYQFTFPQGLT
SYTDGTKVLQPKNGKVYQCKPFPYRGWCSQWSASATQYEPGIGTNWQDAWIALN

>WBL40955.1 lytic polysaccharide monooxygenase [Bacillus velezensis]
MKGLVKAAVLTVTLGIGGAFYSSDASAHGYIKEPVSRAYMGALEKQTLGWTAAAQKYGSVIDNPQSVEGP
KGFPAAGPPDGRIASANGGSGQIDFGLDKQTADYWVKQNIRGGFNTFTWYYTAPHATSKWHYYITKKNWN
PNKPLSRDEFELIGTVNHDGSKADTNLTHKIFVPTDRSGYHVILGVWDVADTSNAFYNVIDVNLTQ

>WBY35508.1 lytic polysaccharide monooxygenase [Bacillus amyloliquefaciens]
MKGLVKAAVLTVTLGIGGAFYSSDASAHGYIKEPVSRAYMGALEKQTMGWTAAAQKYGSVIDNPQSVEGP
KGFPAAGPPDGRIASANGGSGQIDFGLDKQTADHWVKQNIRGGFNTFTWHYTAPHATSKWHYYITKKNWN
PNKPLSRDEFELIGTVNHDGSKADTNLTHKIFVPTDRSGYHIILGVWDVADTSNAFYNVIDVNLTK

>WCB51174.1 N-acetylglucosamine-binding protein GbpA [Aeromonas salmonicida subsp. salmonicida]
MAAKIQLNHVAAALALLASGGVLAHGYISQPESRNYLCNKGGNSQCGAVQWEPQSVEGPSGFPQSGPQDG
QIASAGSSRWSELNAQTSDRWTRREVQAGPFAISWTFTANHVTRNWRYYLTKQDWNPNQPLTRAAFDLTP
FCVVDGNMVQPPKQVTHNCNLPERTGYQLILGVWEVGDTSNSFYNLIDANFKGGSQPPLSWSQGGTIYPS
TDLAAGDKARALVFDASGVRPDLQTELTITTTEQGQKNNWAHALASKINAEQSQIRAGQQNADNQFNPVY
GQNPVYLKSGSTLERVEIQLEQLQPPVGNDISVSGLESEYLLDDGKVTLDFTITAQGDLTVTNTLYDHGG
VAKGQSAADIKDSSQSFTMPLTGLSAGHHQLVIEAKPKAGGEALQQTLDLMLKDSAGGGNYQFTFPQGLT
SYTDGTKVLQPKNGKVYQCKPFPYRGWCSQWSASATQYEPGIGTNWQDAWIALN

>WCB55487.1 N-acetylglucosamine-binding protein GbpA [Aeromonas salmonicida subsp. salmonicida]
MAAKIQLNHVAAALALLASGGVLAHGYISQPESRNYLCNKGGNSQCGAVQWEPQSVEGPSGFPQSGPQDG
QIASAGSSRWSELNAQTSDRWTRREVQAGPFAISWTFTANHVTRNWRYYLTKQDWNPNQPLTRAAFDLTP
FCVVDGNMVQPPKQVTHNCNLPERTGYQLILGVWEVGDTSNSFYNLIDANFKGGSQPPLSWSQGGTIYPS
TDLAAGDKARALVFDASGVRPDLQTELTITTTEQGQKNNWAHALASKINAEQSQIRAGQQNADNQFNPVY
GQNPVYLKSGSTLERVEIQLEQLQPPVGNDISVSGLESEYLLDDGKVTLDFTITAQGDLTVTNTLYDHGG
VAKGQSAADIKDSSQSFTMPLTGLSAGHHQLVIEAKPKAGGEALQQTLDLMLKDSAGGGNYQFTFPQGLT
SYTDGTKVLQPKNGKVYQCKPFPYRGWCSQWSASATQYEPGIGTNWQDAWIALN

>WCH23391.1 N-acetylglucosamine-binding protein GbpA [Aeromonas salmonicida]
MAAKIQLNHVAAALALLASGGVLAHGYISQPESRNYLCNKGGNSQCGAVQWEPQSVEGPSGFPQSGPQDG
QIASAGSSRWSELNAQTSDRWTRREVQAGPFAISWTFTANHVTRNWRYYLTKQDWNPNQPLTRAAFDLTP
FCVVDGNMVQPPKQVTHNCNLPERTGYQLILGVWEVGDTSNSFYNLIDANFKGGTQPPLSWSQGGTIYPS
TDLAAGDKARALVFDANGVRPDLQTELTITTTEQGQKNNWAHALASKINTEQSQIRAGQQNADNQFNPVY
GQNPVYLKAGSALERVEIQLEQLQPPVGNDISVSGLESEYLLDDGKVTLDFTITAQGDLTVTNTLYDHGG
VARGQSAADIKDSSQSFTMPLTGLSAGHHQLVIEAKPKAGGEALQQTLDLMLKDSAGGGDYQFTFPQGLT
SYTDGTKVLQPKNGKVYQCKPFPYRGWCSQWSASATQYEPGIGTNWQDAWIALN

>WCH27804.1 N-acetylglucosamine-binding protein GbpA [Aeromonas salmonicida]
MAAKIQLNHVAAALALLASGGVLAHGYISQPESRNYLCKTGGNSQCGAVQWEPQSVEGPSGFPQSGPQDG
QIASAGSPNWSELNAQTSDRWTRREVQAGPFAISWTFTANHVTRNWRYYLTKQDWNPNQPLTRAAFDLTP
FCVVDGNMVQPPKQVTHNCNLPERTGYQLILGVWEVGDTSNSFYNLIDANFKGGTQPPLSWSQGGTIYPS
TDLAAGDKARALVFDANGVRPDLQTELTITTTEQGQKNNWAHALASKINAEQSQIRAGQQNADNQFNPVY
GQNPVYFKAGSTLERVEIQLEQQQPPVSNGVSVSGLESEYLLDEGKLTLNFTVAAEGDLTVTNTLYDHGG
AAKGRTSADIKDSSHSFTMPLTGLSAGHHQLVIEGKPKAGGDAVQQTLDLMLKDSAAGGDYQFTFPQGLT
SYTDGTKVLQPKNGKVYQCKPFPYRGWCSQWSASATQYEPGVGSNWQDAWILVN

>WCH30978.1 N-acetylglucosamine-binding protein GbpA [Aeromonas salmonicida]
MAAKIQLNHVAAALALLASGGVLAHGYISQPESRNYLCNKGGNSQCGAVQWEPQSVEGPSGFPQSGPQDG
QIASAGSSRWSELNAQTSDRWTRREVQAGPFAISWTFTANHVTRNWRYYLTKQDWNPNQPLTRAAFDLTP
FCVVDGNMVQPPKQVTHNCNLPERTGYQLILGVWEVGDTSNSFYNLIDANFKGGSQPPLSWSQGGTIYPS
TDLAAGDKARALVFDASGVRPDLQTELTITTTEQGQKNNWAHALASKINAEQSQIRAGQQNADNQFNPVY
GQNPVYLKSGSTLERVEIQLEQLQPPVGNDISVSGLESEYLLDDGKVTLDFTITAQGDLTVTNTLYDHGG
VAKGQSAADIKDSSQSFTMPLTGLSAGHHQLVIEAKPKAGGEALQQTLDLMLKDSAGGGNYQFTFPQGLT
SYTDGTKVLQPKNGKVYQCKPFPYRGWCSQWSASATQYEPGIGTNWQDAWIALN

>WCH35177.1 N-acetylglucosamine-binding protein GbpA [Aeromonas salmonicida]
MAAKIQLNHVAAALALLASGGVLAHGYISQPESRNYLCNKGGNSQCGAVQWEPQSVEGPSGFPQSGPQDG
QIASAGSSRWSELNAQTSDRWTRREVQAGPFAISWTFTANHVTRNWRYYLTKQDWNPNQPLTRAAFDLTP
FCVVDGNMVQPPKQVTHNCNLPERTGYQLILGVWEVGDTSNSFYNLIDANFKGGSQPPLSWSQGGTIYPS
TDLAAGDKARALVFDASGVRPDLQTELTITTTEQGQKNNWAHALASKINAEQSQIRAGQQNADNQFNPVY
GQNPVYLKSGSTLERVEIQLEQLQPPVGNDISVSGLESEYLLDDGKVTLDFTITAQGDLTVTNTLYDHGG
VAKGQSAADIKDSSQSFTMPLTGLSAGHHQLVIEAKPKAGGEALQQTLDLMLKDSAGGGNYQFTFPQGLT
SYTDGTKVLQPKNGKVYQCKPFPYRGWCSQWSASATQYEPGIGTNWQDAWIALN

>WCH39381.1 N-acetylglucosamine-binding protein GbpA [Aeromonas salmonicida]
MAAKIQLNHVAAALALLASGGVLAHGYISQPESRNYLCNKGGNSQCGAVQWEPQSVEGPSGFPQSGPQDG
QIASAGSSRWSELNAQTSDRWTRREVQAGPFAISWTFTANHVTRNWRYYLTKQDWNPNQPLTRAAFDLTP
FCVVDGNMVQPPKQVTHNCNLPERTGYQLILGVWEVGDTSNSFYNLIDANFKGGSQPPLSWSQGGTIYPS
TDLAAGDKARALVFDASGVRPDLQTELTITTTEQGQKNNWAHALASKINAEQSQIRAGQQNADNQFNPVY
GQNPVYLKSGSTLERVEIQLEQLQPPVGNDISVSGLESEYLLDDGKVTLDFTITAQGDLTVTNTLYDHGG
VAKGQSAADIKDSSQSFTMPLTGLSAGHHQLVIEAKPKAGGEALQQTLDLMLKDSAGGGNYQFTFPQGLT
SYTDGTKVLQPKNGKVYQCKPFPYRGWCSQWSASATQYEPGIGTNWQDAWIALN

>WCH52595.1 N-acetylglucosamine-binding protein GbpA [Aeromonas salmonicida]
MAAKIQLNHVAAALALLASGGVLAHGYISQPESRNYLCNKGGNSQCGAVQWEPQSVEGPSGFPQSGPQDG
QIASAGSSRWSELNAQTSDRWTRREVQAGPFAISWTFTANHVTRNWRYYLTKQDWNPNQPLTRAAFDLTP
FCVVDGNMVQPPKQVTHNCNLPERTGYQLILGVWEVGDTSNSFYNLIDANFKGGSQPPLSWSQGGTIYPS
TDLAAGDKARALVFDASGVRPDLQTELTITTTEQGQKNNWAHALASKINAEQSQIRAGQQNADNQFNPVY
GQNPVYLKSGSTLERVEIQLEQLQPPVGNDISVSGLESEYLLDDGKVTLDFTITAQGDLTVTNTLYDHGG
VAKGQSAADIKDSSQSFTMPLTGLSAGHHQLVIEAKPKAGGEALQQTLDLMLKDSAGGGNYQFTFPQGLT
SYTDGTKVLQPKNGKVYQCKPFPYRGWCSQWSASATQYEPGIGTNWQDAWIALN

>WDA23928.1 N-acetylglucosamine-binding protein GbpA [Aeromonas hydrophila]
MAAKIQLNHVAATLVLLVSGSVLAHGYISQPESRNYLCKTGGNSQCGAVQWEPQSVEGPSGFPQAGPPDG
QIASAGSASWRELNAQTSDRWTRREVQAGPFAISWTFTANHVTRNWRYYLTKQDWNPNQPLTRAAFELTP
FCVVDGNMTQPPKQVTHQCNLPQRTGYQVILGVWEVGDTSNSFYNVIDANFKGGTQPPLAWSQGGTIYPS
TELAVGDKARTLVFDANGVRPDLQTELTIANPEQGQKNNWTHALATKINAEQSQIRAGQQSGEGQFNPVY
GQNPVYFKAGSALERVEIQLEQQQPPVSNGVSVSGLESDYLLDEGKLTLNFTVAAEGDLTVTNTLYDHGG
AAKGQTSADIKDSTHSFTMPLTGLSAGHHQLVIEGKPKAGGDAVQQTLDLMLKDPAAGGDYQFTFPDGLK
SYTDGTKVLQPKNGKVYQCKPFPYRGWCSQWSASATQYEPGVGTNWQDAWIQVN

>WDF04728.1 lytic polysaccharide monooxygenase [Shouchella hunanensis]
MIGKKKGHSFLQSIGFTVLASALFVFANAESASAHGYIESPKSRALLCAERVNTDCGAVIYEPQSLEAPK
GFPGASIPDGQIASAGGVFPQLDAQSSNRWSKVNMNSGYQTFRWHLTAMHSTAKWHYYITKPNWNPNQPL
TRDQFELVPFYEKFDGGARPGQKVSHQLTVPERSGYHVILGVWDVADTVNAFYQVIDAQFSGGSNPTPNP
DPGSPEQPPAHPAWTSTATYVGGDYVTHNGQVYRAKWWTRGETPGRADVWELIR

>WDF89083.1 N-acetylglucosamine-binding protein GbpA [Aeromonas hydrophila subsp. hydrophila]
MAAKIQLNHVAATLALLVSGSVFAHGYISQPESRNYLCKTGGNSQCGAVQWEPQSVEGPSGFPQAGPPDG
QIASAGSASWRELNAQTSDRWTRREVQAGPFAISWTFTANHVTRNWRYYLTKQEWNPNQPLTRAAFELTP
FCVVDGNMTQPPKQVTHQCNLPQRTGYQVILGVWEVGDTSNSFYNVIDANFKGGTQPPLAWSQGGTIYPS
TELAVGDKARTLVFDANGVRPDLQTELTIASPEQGQKNNWTHALATKINAEQSQIRAGQQSGEGQFNPVY
GQNPVYFKAGSALERVEIQLEQQQPPVSNGVSVSGLESDYLLDEGKLTLNFTVAAEGDLTVTNTLYDHGG
AAKGQTSADIKDSTHSFTMPLTGLSAGHHQLVIEGKPKAGGDAVQQTLDLMLKDPAAGGDYQFTFPDGLK
SYTDGTKVLQPKNGKVYQCKPFPYRGWCSQWSASATQYEPGVGTNWQDAWIQVN

>WDF95255.1 N-acetylglucosamine-binding protein GbpA [Aeromonas dhakensis]
MAAKIQLNHVAATLALLVSGSVLAHGYISQPESRNYLCKTGGNSQCGAVQWEPQSVEGPSGFPNGGPADG
QIASAGSASWGELNAQTSDRWTRREVQAGPFAISWTFTANHVTRNWRYYLTKQDWNPNQPLTRAAFELTP
FCVVDGNMTQPPKQVTHQCNLPERTGYQVILGVWEVGDTSNSFYNVIDANFKGGTQPPLEWSQGGTIYPS
TELTVGDKARTLVFDANGVRPDLQTELTIASPEQGQKNNWTHALASKINAEQSQIRAGQQSGEGQFNPVY
GQNPVYFKAGSALERVEIQLEQQQPPVSNGVSVSGLESDYLLDEGKLTLNFTVAAEGDLTVTNTLYDHGG
AAKGQTSADIKDSSHSFTMPLSGLSAGHHQLVIEGKPKAGGEVVQQTLDLMLKDPAAGGDYQFTFPEGLK
SYTDGTKVLQPKNGKVYQCKPFPYRGWCSQWSASATQYEPGVGSNWQDAWILVN

>WDL82077.1 N-acetylglucosamine-binding protein GbpA [Aeromonas bestiarum]
MAAKIQLNYVAAALALLASGGVLAHGYINQPEARNYLCKTGGNSQCGAVQYEPQSLEAPSGFPKDGPADG
QIASAGHPQFGELDVQTSDRWTKRQVQAGPFAISWNFTANHVTRNWRYYLTKQDWNPNQPLTRAAFDLNP
FCVIDGGMVQPPKQVTHNCTLPARTGYQLILGVWEVGDTSNSFYNLIDAKFDGGTQPPLNWSQGGTIYPS
TDLVAGDKAKTRVFDANGERTDLQTELTITTTEQGQKNNWAHDLAAKINAEQSQIRAGQQGTDGQFNPVY
GQNPVYLKAGSNLQRVEVQLEQQQPPVSDSISVSGLESEYLLDNGKVTLNFSVTAQGDLAVTNTLYDHGG
AAKGQTSADIKDSSQSFTMPLTGLSAGHHQLVIEGKPKAGGASLQQTLDLMLKDPSGGDYQFSFPEGLKS
YTNGTKVLQPKNGKIYQCKPFPYSGWCTIWSSTATQYEPGVGSNWQDAWTQVN

>WDV27659.1 N-acetylglucosamine-binding protein GbpA [Aeromonas caviae]
MAANIRLTHLAAALALLASGGVLAHGYISQPEGRNYLCKTGGNSQCGAIQWEPQSLEAPSGFPDGGPADG
QIASAGHPQFGELNTQTLDRWTKREVQAGPFAISWTFTANHVTRNWRYYLTKQDWNPNQPLTRDAFDLNP
FCVIDGNMVQPPKQVTHQCTLPPRTGYQVILGVWEVGDTANSFYNLIDARFKDGTQLPLTWSQGGTIYPS
IDLVAGDKARTRVFDANGERTDLQTELIIASAGQGQKNNWAHALASKINTEQSQIRAGQQGADGQFNPVY
GQNPVYLKAGSNLQRVEIQLEQQQPPVENGISVSGLASDYTLDNGKLTLTFTVTAQGDLAITNTLYDHGG
VARGQSSADIKDGSQSFSMALTGLSAGHHQLVIEGKPKAGGDAVQQTLDLMFKDPASGGDYQFTFPDGLK
SYTAGTRVLQPKNGKVYQCKPFPYSGWCSQWASTATQYEPGVGSHWQEAWTAQ

>BCV11827.1 chitin-binding protein [Amycolatopsis sp. TUA-HKG02Y]
MKANRKLVAAAVGTAIAPVLVLISPAGIASAHGYVNAPASRQAQCAQGTVSCGQIKYEPQSVEGPKGLHS
CSGGNAQFAELNDNNKGWKASPVGSSVAFTWKFTARHRTSNYEYWIGNDKIATVDGGGQQPPATVTHNVN
LKGHTGRQTVLAVWNIADTANAFYACIDLQVS

>BCV15857.1 chitin-binding protein [Amycolatopsis sp. TUA-HKG02Y]
MPRKRKLLAALGGAVLAPVLMLIGPGIASAHGYVNSPPSRQAQCADGTVSCGDIKWEPQSVEGPKGLHSC
SGGNERFADLDDDSKGWKVTPVGSQVTFNWVFTARHATLDYEYFIGDTMVASFDGGGHAPGETVSHQVDL
SGYTGQQKVLAVWNIADTGNAFYACIDLNVS

>BCV16765.1 hypothetical protein HKG02Y_81580 [Amycolatopsis sp. TUA-HKG02Y]
MKFSRSAVKVGILTAVLGTVSVFTAVPALAHGSMGNPISRIMQCFQEGPENPQSAACKAAIAVGDSWPIY
DWDEVNIGDASGRSREIIPDGKLCSAGRDKYKGLDLARDDWPATTLPSSGPYTFQYQLTAAHEGTFELYV
TKPGYDPTKPLKWSDLEDTPFYKQDNPPIAGNAYQLQANIPGGRTGRHLIYSIWQRHWPDSGEAFYSCSD
VIFR

>WEA29589.1 N-acetylglucosamine-binding protein GbpA [Aeromonas hydrophila]
MAAKIQFNHVAATLALLVSGSVLAHGYISQPESRNYLCKTGGNSQCGAVQWEPQSVEGPSGFPQAGPPDG
QIASAGSASWRELNAQTSDRWTRREVQAGPFAISWTFTANHVTRNWRYYLTKQDWNPNQPLTRAAFELTP
FCVVDGNMTQPPKQVTHQCNLPQRTGYQVILGVWEVGDTSNSFYNVIDANFKGGTQPPLAWSQGGTIYPS
TELAVGDKARTLVFDANGVRPDLQTELTIASPEQGQKSNWTHALATKINAEQSLIRAGQQSGEGQFNPVY
GQNPVYFKAGSALERVEIQLEQQQPPVSNGVSVSGLESDYLLDEGKLTLNFTVAAEGDLTVTNTLYDHGG
AAKGQTSADIKDSTHSFTMPLTGLSAGHHQLVIEGKPKAGGDAVQQTLDLMLKDPAAGGDYQFTFPDGLK
SYTDGTKVLQPKNGKVYQCKPFPYRGWCSQWSASATQYEPGVGTNWQDAWIQVN

>WED81965.1 N-acetylglucosamine-binding protein GbpA [Aeromonas media]
MAAKIKLNHVATALALLASGGVFAHGYISQPEGRNYLCKTGGNSQCGAIQWEPQSLEAPSGFPNGGPADG
QIASAGHPQFAELNAQTSDRWTKRQVQAGPFAIGWTFTANHVTRNWRYYLTKQEWNPNQPLTRDSFDLNP
FCVIDGGMVQPPKQVTHQCTLPARTGYQVVLGVWEVGDTANSFYNLIDVQFDGGTQPPLTWSQGGTIYPS
TDLVAGDKAKTRVFDANGERTDLQTVLTIGSAEQGQKNNWAHDLAAKINAEQSQIRAGQQGSDGQFNPVY
GQNPVYLKAGSNLQRVEVQLEQQQPPVNDGISVSGLENEYLLDNGKVTLNFTVTAEGDLAVTNTLYDHGG
AAKGQTSADIKDSSQSFTMEVSGLSAGHHQLVIEGKPKAGGAPLQQTMDLMFKDPASGGDYQYSFPEGLK
SYAAGTKVLQPKDGKIYQCKPYPYSGWCTIWTSTATQYEPGVGTNWQDAWTLVN

>WED77302.1 N-acetylglucosamine-binding protein GbpA [Aeromonas allosaccharophila]
MAAKIQLNHIAAVLALLASGSALAHGYIKQPESRNYLCNTGGNSQCGGVQWEPQSVEGPSGFPQTGPQDG
QIASAGSPRWSELNIQTSDHWTKREVQPGPFAISWTFTANHVTRNWRYYLTKQDWNPNQPLTRASFDLTP
FCVIDGNMVQPPKQVTHNCTLPERTGYQLILGVWEVGDTSNSFYNIIDAKFKDGSQPPQEWSQAGTIYPS
IDLAVGDKAMTRVFDANGERPELQTVLTIATAEQGQKNNWAHALASKINAEQSQIRAGQQGADGQFNPVY
GMNPVYLKRDSKLERVEIDLQQLQPPVVDSISVSGLASDYVLDNGKATLDFTVTAQGDLAVSNTLYDHGG
VARGESRADIKDSSHTFTMALEGLTAGHHQLVIKATPKAGGETLQQTLDLMFKEQSSGGDYQFRFPNDIK
SYTAGTRVLQPKNGKVYQCKPFPYSGYCQQWTTTATQYEPGIGSDWQMAWDEVK

>WEE21264.1 N-acetylglucosamine-binding protein GbpA [Aeromonas caviae]
MAANIRLTHLAAALALLASGGVLAHGYISQPEGRNYLCKTGGNSQCGAIQWEPQSLEAPSGFPDGGPADG
QIASAGHPQFGELNTQTLDSWTKREVQAGPFAISWTFTANHVTRNWRYYLTKQGWNPNQPLTRDAFDLNP
FCVIEGNMVQPPKQVTHQCTLPARTGYQVILGVWEVGDTANSFYNLIDARFKDGTQPPLTWSQGGTIYPS
IDLVAGDKARTRVFDANGERTDLQTELTIASTGQGQKNNWAHALASKINAEQSQIRAGQQGTDGQFNPVY
GQNPVYLKAGSNLQRVEIQLEQQQPPVENGISVSGLASDYPLDNGKLTLTFTVTAQGDLAITNTLYDHGG
VARGQSSADIKDGSQSFSMALTGLNAGHHQLVIEGKPKAGGDAVQQTLDLMFKDPASGGDYQFTFPDGLK
SYTAGTRVLQPKNGKVYQCKPFPYSGWCSQWASTATQYEPGVGSHWQEAWTAQ

>WEE25582.1 N-acetylglucosamine-binding protein GbpA [Aeromonas hydrophila]
MAAKIQFNHVAATLALLVSGSVLAHGYISQPESRNYLCKTGGNSQCGAVQWEPQSVEGPSGFPQAGPPDG
QIASAGSASWRELNAQTSDRWTRREVQAGPFAISWTFTANHVTRNWRYYLTKQDWNPNQPLTRAAFELTP
FCVVDGNMTQPPKQVTHQCNLPQRTGYQVILGVWEVGDTSNSFYNVIDANFKGGTQPPLAWSQGGTIYPS
TELAVGDKARTLVFDANGVRPDLQTELTIASPEQGQKSNWTHALATKINAEQSLIRAGQQSGEGQFNPVY
GQNPVYFKAGSALERVEIQLEQQQPPVSNGVSVSGLESDYLLDEGKLTLNFTVAAEGDLTVTNTLYDHGG
AAKGQTSADIKDSTHSFTMPLTGLSAGHHQLVIEGKPKAGGDAVQQTLDLMLKDPAAGGDYQFTFPDGLK
SYTDGTKVLQPKNGKVYQCKPFPYRGWCSQWSASATQYEPGVGTNWQDAWIQVN

>WEF02543.1 N-acetylglucosamine-binding protein GbpA [Aeromonas hydrophila]
MAAKIQLNHVAATLALLVSGSVLAHGYISQPESRNYLCKTGGNSQCGAVQWEPQSVEGPSGFPQAGPPDG
QIASAGSASWRELNAQTSDRWTRREVQAGPFAISWTFTANHVTRNWRYYLTKQDWNPNQPLTRAAFELTP
FCVVDGNMTQPPKQVTHQCNLPQRTGYQVILGVWEVGDTSNSFYNVIDANFKGGTQPPLAWSQGGTIYPS
TELAVGDKARTLVFDANGVRPDLQTELTIANPEQGQKNNWTHALASKINAEQSQIRAGQQSGEGQFNPVY
GQNPVYFKAGSALERVEIQLEQQQPPVSNGVSVSGLESDYLLDEGKLTLNFTVAAEGDLTVTNTLYDHGG
AAKGQTSADIKDSTHSFTMPLTGLSAGHHQLVIEGKPKAGGDAVQQTLDLMLKDPAAGGDYQFTFPDGLK
SYTDGTKVLQPKNGKVYQCKPFPYRGWCSQWSASATQYEPGVGTNWQDAWIQVN

>WER36207.1 lytic polysaccharide monooxygenase [Bacillus amyloliquefaciens]
MKGLVKAAVLTVTLGIGGAFYTSDASAHGYIKEPVSRAYMGALEKQTLGWTAAAQKYGSVIDNPQSVEGP
KGFPAAGPPDGRIASANGGSGQIDFGLDKQTADYWVKQNIRGGFNTFTWYYTAPHATSKWHYYITKKNWN
PNKPLSRDEFELIGTVNHDGSKADTNLTHKIFVPTDRSGYHVILGVWDVADTSNAFYNVIDVNLTQ

>WES93986.1 N-acetylglucosamine-binding protein GbpA [Aeromonas hydrophila]
MAAKIQLNHVAATLVLLVSGSVLAHGYISQPESRNYLCKTGGNSQCGAVQWEPQSVEGPSGFPQAGPPDG
QIASAGSASWRELNAQTSDRWTRREVQAGPFAISWTFTANHVTRNWRYYLTKQDWNPNQPLTRAAFELTP
FCVVDGNMTQPPKQVTHQCNLPQRTGYQVILGVWEVGDTSNSFYNVIDANFKGGTQPPLAWSQGGTIYPS
TELAVGDKARTLVFDANGVRPDLQTELTIANPEQGQKNNWTHALATKINAEQSQIRAGQQSGEGQFNPVY
GQNPVYFKAGSALERVEIQLEQQQPPVSNGVSVSGLESDYLLDEGKLTLNFTVAAEGDLTVTNTLYDHGG
AAKGQTSADIKDSTHSFTMPLTGLSAGHHQLVIEGKPKAGGDAVQQTLDLMLKDPAAGGDYQFTFPDGLK
SYTDGTKVLQPKNGKVYQCKPFPYRGWCSQWSASATQYEPGVGTNWQDAWIQVN

>WET79484.1 lytic polysaccharide monooxygenase [Amycolatopsis sp. QT-25]
MTVKRKLVAAAAGAILAPIAIVAIPQAASAHGYVLSPPSRQANCAQGKVSGCGAIAYEPQSVEGPKGLRS
CNGGLPGFAELNDESKSWPAASVGNSVTFNWKFTAYHRTSNYEYYIGGTKIADISGNNSAPKDPTSHTVS
LNGFSGRQKVLAIWNIADTPMAFYSCIDLQIGGGNPPTTSNPPTTSNPPTTSNTPTSTGKPPVGGTWAAG
SAYTVGSTVTYGGATYRCQLAHTAIQGWEPPNTPALWTRQ

>WET80823.1 lytic polysaccharide monooxygenase [Amycolatopsis sp. QT-25]
MSFKRRLLTLAAGAAMVPAALVAIPAGTANAHGYVSSPASRQAQCAQSTVSCGSIKWEPQSVEGPKGLMS
CNGGVGRFADLNDDSKGWKVHSLGRTTSFRWTLTARHRTSTWEYFVDGAKVASFNDNGAQPGATVTHSVN
LQQSGRHKILARWNVYDTANAFYACIDANIS

>WEU36805.1 lytic polysaccharide monooxygenase [Bacillus amyloliquefaciens]
MKGLVKAAVLTVTLGIGGAFYSSDASAHGYIKEPVSRAYMGALEKQTLGWTAAAQKYGSVIDNPQSVEGP
KGFPAAGPPDGRIASANGGSGQIDFGLDKQTADYWVKQNIRGGFNTFTWYYTAPHATSKWHYYITKKNWN
PNKPLSRDEFELIGTVNHDGSKADTNLTHKIFVPTDRSGYHVILGVWDVADTSNAFYNVIDVNLTQ

>WEX93230.1 lytic polysaccharide monooxygenase [Achromobacter sp. SS2-2022]
MAKFKLTLLGGLVLAAVSGSVLAHGTMSHPKARILHCHAGSQSEGCTAFKAQGGSVYDWREVWQKPGGEK
TVATTPGDRLCDGGTKASHRGLNALAQWPITTLKPDANGNVTLKWNHTVAHRTKSLQFFITKMPYDSTKP
LQFSDFEKFCEQRDFTPAVAGEGRDQEYSCTLPAGKTGRHLIMSVWNTNHVGDGVTSGESYRACGDVNIE
GVSNVIKPSDIGALYSIGETKVGETLVWRLADPKRNGEYLEQLRVPLDENAVQGERWTQVLGNAVNGSSK
RVRVGQLGADGKTVTPIVGVDKSHVYSMDGNKYHFVVTKEAADIKPDPVIIPPVSSITGPVNVQAGQKVT
LSGSASTGTDLKFSWTVPAGISAAVKDQPTLSFVAPTLTKDQQYSFMLTTRNDKGASDVSHVVTVKGKPV
VDEGGNGGTGGTGGTGDTPPAYKAGTAYKAHERVTNLGKVYECKPWPYTNWCGQSPFHYEPGKGGYWTQA
WTLVK

>WEX93231.1 lytic polysaccharide monooxygenase [Achromobacter sp. SS2-2022]
MTKTTLRGAAAKLALPVAALTQAVLMAMAPTTASAHGSMVDPPSREYGCNTLDTPWNNPKHSGCGKITNL
VGSWQSNAILGVRSDHKNHVRDGLLCGGGKESWKELDGNYDWPTTVITPDANGNAQFKYLQTAAHISSYF
KTYISKDSYDPKRGLRWDDLELIGDTGALERPPANSITPLDVKIPAHFTGKRVIYSVWQRDPNRDNAEAF
YACSNVEVMPANVQWQASGVLQGGQVNAGSKMTLRVFDLSRAGDLESHSIIVKAGEEKAAQWMYALAKEV
NNKSSVIKVGKMQPNGQVVPQQSDTENQVYGLNKKVGFAIDQKASEPVDPPPVVINAPTAQLTGPATANA
GERVSLSAKGSNNGGGTLKFQWTAPAGITASALNQADLSFTAPALTQDKSYSFTVKVTNEKGSSSKTHSV
LVKKQAQTGGGTDGGNTGGNEGGNGGTDGGNGGQTGQYPAYKEGTTYAAGDKVTNGGKVYECKIWPVTAW
CSASPLHYAPGKGLAWQQAWDLVK

>WFC13580.1 N-acetylglucosamine-binding protein GbpA [Aeromonas salmonicida]
MAAKIQLNHVAAALALLASGGVLAHGYISQPESRNYLCNKGGNSQCGAVQWEPQSVEGPSGFPQSGPQDG
QIASAGSSRWSELNAQTSDRWTRREVQAGPFAISWTFTANHVTRNWRYYLTKQDWNPNQPLTRAAFDLTP
FCVVDGNMVQPPKQVTHNCNLPERTGYQLILGVWEVGDTSNSFYNLIDANFKGGTQPPLSWSQGGTIYPS
TDLAAGDKARALVFDANGVRPDLQTELTITTTEQGQKNNWAHALASKINAEQSQIRAGQQNADNQFNPVY
GQNPVYLKAGSALERVEIQLEQLQPPVGNDISVSGLESEYLLDDGKVILDFTITAQGDLTVTNTLYDHGG
VAKGQSAADIKDSSQSFTMPLTGLSAGHHQLVIEAKPKAGGEALQQTLDLMLKDSAGGGDYQFTFPQGLT
SYTDGTKVLQPKNGKVYQCKPFPYRGWCSQWSASATQYEPGIGTNWQDAWIALN

>WFE12554.1 lytic polysaccharide monooxygenase [Bacillus atrophaeus]
MKGFIRGVVLTAVLGVGGTLFAGDVSAHGYIKEPASRAYMGSLEKQIIGWTAAAQKYGSVIDSPQSVEGP
KGFPSAGPPDGKIASANGGSGQIDFGLDRQTANYWVKQNIHGGLNTFTWHYTAPHATSKWHYYITKKGWN
PNKPLTRDEFELIGTVDHDGSKADTNLSHKIYVPTDRTGYHVILGVWDVADTSNAFYNVIDVNIK

>WFF97388.1 N-acetylglucosamine-binding protein GbpA [Aeromonas caviae]
MAANIRLTHLAAALALLASGGVLAHGYISQPEGRNYLCKTGGNSQCGAIQWEPQSLEAPSGFPDGGPADG
QIASAGHPQFGELNTQTLDRWTKREVQAGPFAISWTFTANHVTRNWRYYLTKQDWNPNQPLTRDEFDLNP
FCVIEGNMVQPPKQVTHQCTLPPRTGYQVILGVWEVGDTANSFYNLIDARFKDGTQPPLTWSQGGTIYPS
IDLVAGDKARTRVFDANGERTDLQTELTIASTGQGQKNNWAHALASKINTEQSQIRAGQQGADGQFNPVY
GQNPVYLKAGSNLQRVEIQLEQQQPPVENGISVSGLASDYTLDNGKLTLMFTVTAQGDLAITNTLYDHGG
VARGQSSADIKDGSQSFSMALTGLSAGHHQLVIEGKPKAGGDAVQQTLDLMFKDPASGGDYQFTFPDGLK
SYTAGTRVLQPKNGKVYQCKPFPYSGWCSQWASTATQYEPGVGTNWQDAWIQVN

>WFO51004.1 N-acetylglucosamine-binding protein GbpA [Aeromonas veronii]
MAAKIQLNHIAAVLALLVSGSALAHGYISQPESRNYLCKTGGNSQCGGVQWEPQSVEGPSGFPQTGPQDG
QIASAGSPRWSELNIQTSDRWTKREVQPGPFAISWTFTANHVTRNWRYYLTKQEWNPNQPLTRASFDLTP
FCVIDGNMVQPPKQVTHNCILPERTGYQVILGVWEVGDTSNSFYNIIDAKFKDGSQPPLEWSQAGTIYPS
IDLAVGDKAMTRVFDANGERPDLQTVLTITTAEQGQKNSWAHALASKINAEQSLIRAGQQGADGQFNPVY
GMNPVYLHRDSKLDRVEIDLQQLQPPVVDSISVSGLASDYVLDNGKATLDFTVTAQGDLAVTNTLYDHGG
VAKGESSADIRDSSHTFTMALEGLKAGHHQLVIKATPKAGGETIQQTMDLMFKEQSSGEYDFVFPNSLQS
YAASTKVQQPKNGKVYQCKPFPYSGYCQQWTTTATQYEPGIGSHWQMAWDEVH

>WFP07613.1 lytic polysaccharide monooxygenase [Achromobacter spanius]
MVDPPSREYGCNTLDTPWNNPKHSGCGKITNLVGSWQSNAILGVRSDHKNHVRDGLLCGGGKESWKELDG
NYDWPTTVITPDANGNAQFKYLQTAAHISSYFKTYISKDSYDPKRGLRWDDLELIGDTGALERPPANSIT
PLDVKIPAHFTGKRVIYSVWQRDPNRDNAEAFYACSNVEVMPANVQWQASGVLQGGQVNAGSKMTLRVFD
LSRAGDLESHSIIVKAGEEKAAQWMYALAKEVNNKSSVIKVGKMQPNGQVVPQQSDTENQVYGLNKKVGF
AIDQKASEPVDPPPVVINAPTAQLTGPATANAGERVSLSAKGSNNGGGTLKFQWTAPAGITASALNQADL
SFTAPALTQDKSYSFTVKVTNEKGSSSKTHSVLVKKQAQTGGGTDGGNTGGNEGGNGGTDGGNGGQTGQY
PAYKEGTTYAAGDKVTNGGKVYECKIWPVTAWCSASPLHYAPGKGLAWQQAWDLVK

>WFP07614.1 lytic polysaccharide monooxygenase [Achromobacter spanius]
MAKFKLTLLGGLVLAAVSGSVLAHGTMSHPKARILHCHAGSQSEGCTAFKAQGGSVYDWREVWQKPGGEK
TVATTPGDRLCDGGTKASHRGLNALAQWPITTLKPDANGNVTLKWNHTVAHRTKSLQFFITKMPYDSTKP
LQFSDFEKFCEQRDFTPAVAGEGRDQEYSCTLPAGKTGRHLIMSVWNTNHVGDGVTSGESYRACGDVNIE
GVSNVIKPSDIGALYSIGETKVGETLVWRLADPKRNGEYLEQLRVPLDENAVQGERWTQVLGNAVNGSSK
RVRVGQLGADGKTVTPIVGVDKSHVYSMDGNKYHFVVTKEAADIKPDPVIIPPVSSITGPVNVQAGQKVT
LSGSASTGTDLKFSWTVPAGISAAVKDQPTLSFVAPTLTKDQQYSFMLTTRNDKGASDVSHVVTVKGKPV
VDEGGNGGTGGTGGTGDTPPAYKAGTAYKAHERVTNLGKVYECKPWPYTNWCGQSPFHYEPGKGGYWTQA
WTLVK

>WDO02476.1 N-acetylglucosamine-binding protein GbpA [Aeromonas allosaccharophila]
MAAKIQLNHIAAVLALLVSGSALAHGYIKQPESRNYLCNTGGNSQCGGVQWEPQSIEGPSGFPQTGPQDG
QIASAGSPRWSELNIQTGDRWTKREVQPGPFAISWTFTANHVTRNWRYYLTKQDWNPNQPLTRASFDLTP
FCVIDGNMVQPPKQVTHNCTLPERSGYQLILGVWEVGDTSNSFYNIIDAKFKDGSQPPLEWSQAGTIYPS
IDLAVGDKAMTRVFDANGERPELQTVLTITTAEQGQKNNWAHALASKINAEQSLIRAGQQGADGQFNPVY
GMNPVYLHRDSKLDRVEIDLQQLQPPVVDSISVSGLASDYVLDNGKATLDFTVTAQGDLAVTNTLYDHGG
VAKGESSADIRDSSHTFTMALEGLKAGHHQLVIKATPKAGGETIQQTLDLMFKEVSSGGDYQFRFPNDIK
SYTAGTRVLQPKNGKVYQCKPFPYSGYCQQWTTTVTQYEPGIGSHWQMAWDEVK

>WGI38491.1 N-acetylglucosamine-binding protein GbpA [Aeromonas salmonicida]
MAAKIQLNHVAAALALLASGGVLAHGYISQPESRNYLCNKGGNSQCGAVQWEPQSVEGPSGFPQSGPQDG
QIASAGSSRWSELNAQTSDRWTRREVQAGPFAISWTFTANHVTRNWRYYLTKQDWNPNQPLTRAAFDLTP
FCVVDGNMVQPPKQVTHNCNLPERTGYQLILGVWEVGDTSNSFYNLIDANFKGGSQPPLSWSQGGTIYPS
TDLAAGDKARALVFDASGVRPDLQTELTITTTEQGQKNNWAHALASKINAEQSQIRAGQQNADNQFNPVY
GQNPVYLKSGSTLERVEIQLEQLQPPVGNDISVSGLESEYLLDDGKVTLDFTITAQGDLTVTNTLYDHGG
VAKGQSAADIKDSSQSFTMPLTGLSAGHHQLVIEAKPKAGGEALQQTLDLMLKDSAGGGNYQFTFPQGLT
SYTDGTKVLQPKNGKVYQCKPFPYRGWCSQWSASATQYEPGIGTNWQDAWIALN

>WGK42601.1 lytic polysaccharide monooxygenase [Bacillus amyloliquefaciens]
MKGLVKAAVLTVTLGIGGAFYSSDASAHGYIKEPVSRAYMGALEKQTLGWTAAAQKYGSVIDNPQSVEGP
KGFPAAGPPDGRIASANGGSGQIDFGLDKQTADYWVKQNIRGGFNTFTWYYTAPHATSKWHYYITKKNWN
PNKPLSRDEFELIGTVNHDGSKADTNLTHKIFVPTDRSGYHVILGVWDVADTSNAFYNVIDVNLTQ

>WGM04117.1 lytic polysaccharide monooxygenase [Arsenophonus nasoniae]
MKTKLLLAMLALLSASSFASITTDIKPMHGYIDNPASRAYLCSMLENKNCGPIQYEPQSVEGRKGFPQRG
PADGKIASAGVGMFKQLDEQSVTRWTKVNMRSGENVFHWTLTVPHSTTGWEYFITKQDWNPNAPLSRTAF
ELKPFCSRFDGGAVPAREVTMKCNVPYRTGYQVILGVWTIADTSNAFYQVIDANINVR

>WGM07295.1 lytic polysaccharide monooxygenase [Arsenophonus nasoniae]
MKLKKIFIMSIILTASSTLWAHGYIKSPASRAYKCAQGINKDCGDIKYEPQSVEQRSGFPDKNFPIDGKL
ASGGIQRFAKLDEAGENRWHKTQMHVGDNNFSWYLTARHSTANWRYYITKNGWNPNVPLTRAAFDLKPFC
TQYDGGAIPKADVSIICEVPVDRIGYHIIYGVWQIADTSNSFYQVVDVIFPDNDKKQPTEPDIKEPTETV
TNQPGEPVVTDTTVTGTKPATGSVVTQPTETATNQPGEPVVTDTTVTSTKPATGSVVTQPTETVTNQPGE
PVVTDTTVTGTKPATGSVVTQPTETATNQPGEPVVTDTTVTGTKPATGSVVTQPTNRVNRLLRTRK

>WGL97127.1 lytic polysaccharide monooxygenase [Arsenophonus sp. aPb]
MKTKLLLAMLALMSASSFASITTDIKPMHGYIDSPASRAYLCSMLENKNCGPIQYEPQSVEGQKGFPQRG
PADGKIASAGVGMFKQLDEQSVTRWTKVNMRSGENVFHWTLTAPHSTTGWEYFITKQDWDPNRPLRRAAF
ELQPFCSRFDGGAVPAREVTMKCNVPYRTGYQVILGVWTIADTSNAFYQVIDANMNAR

>WGL97213.1 lytic polysaccharide monooxygenase [Arsenophonus sp. aPb]
MPNNFIQNNGETLDNIQPAHGRIIIPASRGHFASINGWWGLGWETNELEGGKNFPETKSGPCIREPSDVA
SSTPPKDGLIVSGGRTGERAYLNSTDNELIAEGKIAWPKHPVPKNGLQHFIWEYTQQHKTRGYVAYITKD
GWDTTTRLTRNHFELTPFFEDISPDVPFWSYDLPVKYEHDIQLPVNRKKGHHVVVLLWIIADTGMAFYQT
FDFDFDKQI

>WGL97697.1 lytic polysaccharide monooxygenase [Arsenophonus sp. aPb]
MKNNFLLILFILIVVTAFSSVSSNRESMHGFIYTPKSRSVLCWIEQNKDCGSASSDPMSIEGMRGFPQYG
AKDGRIASGDNFWFNQLDQQNINRWQKNNIKVGKNIFEWFLTQPNHTISWEFYITKQDWDPNAPLTRNSF
ESKPFCLRYNNGKRLTVDEMKIECDVPKRSGYQIILGLWTIADTDSAFYQVIDVNISDK

>WGL99401.1 lytic polysaccharide monooxygenase [Arsenophonus sp. aPb]
MKSKLLLAPLALICAANVAVANVKPEPQHGFIFAPKSRAVLCWIHENSNCGAVEYDPMSIEGPKGFPQSG
PRDGKIASGDNSLFYKLNEQSVDRWKKVPLTSGKNTFHWTLTQPHKTQKWEFFITKQDWNPNAPLTRASF
DLKPFCERFDGGAYPDKDQLYFDCNVPQRTGYQVILGVWSIADTANAFYQVVDVDMKAK

>WGL99566.1 lytic polysaccharide monooxygenase [Arsenophonus sp. aPb]
MKLKKIFIMSFILAVSSSLWAHGYIKSPASRAYKCAQGINKACGDINYEPQSVEQRSGFPDKDFPKDGKL
ASGGIQRFGKLDEAGANRWHKTQMQVEDNIFSWHLTARHSTANWRFYLTKNGWDPNVPLARAAFDLKPFC
SQYDGGAIPKEDVSIICKVPVDRIGYHIIYGVWQIADTSNSFYQVVDVIFADNDKKQPTEPDNKEPTVTT
TNQPGEPVIMDTAVTGTKPPTESVVTQPTVTVTNQPGEPVITDTTVTGTKPPTESVVTQPTVTVTNQPGE
PVVADTIVKGTKSPTEPVVTQPTVTATNQPGEPVITDTAVTGTKPPTESVVTQPTVTATNQPGEPVIMDT
TVSGTKPPTESVVTQPTVTATNQPGEPVITDTTVTGTKPPTEPVVTQPTVTTASQPIEVATILTTSSNTT
LSTGSNTTLSTGSNTMLSTGSNTTLSTGSNTTLSTGSNTTLSTGSNTTLSTGSNTTLNTGSNTSLNTIAN
TTATVAPSTATNAVLALDDNEIDILPRHFM

>WGL99687.1 lytic polysaccharide monooxygenase [Arsenophonus sp. aPb]
MKLSFAMLSLAILVLISIISFANPNTLPNPMHGYIDFPSSRAYLCSLGKNGNCGQVMVEPQSVEGRKGFP
RHGPADGKIASAGHRWFGELDEQSATRWTKVDVSPGKNTFHWTLTAPHRTTGWEYFITKQDWDPNAPLAR
SSFDLQPFCSRTDGGEMPSFEVSIDCDVPYRTGYQVILGVWTIYDTGNAFYQVIDANMKP

>WGM09307.1 lytic polysaccharide monooxygenase [Arsenophonus nasoniae]
MPNSFIQNNGETLDNIQPAHGRIITPASRGHFASINGWWGLGWETNELEGGKNFPETKSGPCIREPSDVA
SSTPPKDGLIVSGGRTGERAYLNSTDNELITEGKIPWPKHPVPKDGLQHFIWEYTQQHKTRGYVAYITKN
GWDTTTRLTRNHFELTPFFEDISPDVPFWSYDLPVKYEHDIQLPVNRKKGHHVIVVLWIIADTGMAFYQT
FDFEKQI

>WGM10004.1 lytic polysaccharide monooxygenase [Arsenophonus nasoniae]
MKNNFLLILFILIVVTAFSSVSSNRESMHGFIYTPKSRSVLCWIEQNKDCGSASSDPMSIEGTSGFPQYG
AKDGRIASGDNFWFNQLDQQNIDRWQKNNIKVGKNIFEWFLTQPNHTISWEFYITKQDWDPNAPLTRNSF
ESKPFCLRSNDGKRLTVDEMKIECHVPKRSGYQIILGLWTIADTDSAFYQVIDVNISDK

>WGM11911.1 lytic polysaccharide monooxygenase [Arsenophonus nasoniae]
MKSKLLLAPLALIFAANVAVANVKPEPQHGFIFAPKSRAVLCWIHENSNCGAVEYDPMSIEGPKGFPQSG
PRDGKIASGDNSLFYKLNEQSADRWKKVPLTAGKNTFHWTLTQPHKTAKWEFFITKQDWNPNAPLTRASF
DLKPFCERFDGGAKPDKDQLYFECNVPQRTGYQVILGVWSIADTANAFYQVVDVDMKAK

>WGM12087.1 lytic polysaccharide monooxygenase [Arsenophonus nasoniae]
MKIKLSFAMLSLAILVLISVISFANANTLPNPMHGYIDFPSSRAYLCSLGKNGNCGQVMVEPQSVEGRKG
FPRRGPADGKIASAGHRWFGELDEQSATRWTKVDVSPGKNTFHWTLTAPHRTTGWEYFITKQDWDPNAPL
VAIINYH

>WGM12172.1 lytic polysaccharide monooxygenase [Arsenophonus nasoniae]
MKLKKIFIMSIILTASSTLWAHGYIKSPASRAYKCAQGINKDCGDIKYEPQSVEQRSGFPDKNFPIDGKL
ASGGIQRFAKLDEAGENRWHKTQMHVGDNNFSWYLTARHSTANWRYYITKNGWNPNVPLTRAAFDLKPFC
TQYDGGAIPKADVSIICEVPVDRIGYHIIYGVWQIADTSNSFYQVVDVIFPDNDKKQPTEPDIKEPTETV
TNQPGEPVVTDTTVTGTKPATGSVVTQPTETATNQPGEPVVTDTTVTSTKPATGSVVTQPTETVTNQPGE
PVVTDTTVTGTKPATGSVVTQPTETATNQPGEPVVTDTTVTGTKPATGSVVTQPTNRVNRLLRTRK

>WGM12444.1 lytic polysaccharide monooxygenase [Arsenophonus nasoniae]
MKTKLLLAMLALLSASSFASITTDIKPMHGYIDNPASRAYLCSMLENKNCGPIQYEPQSVEGRKGFPQRG
PADGKIASAGVGMFKQLDEQSVTRWTKVNMRSGENVFHWTLTVPHSTTGWEYFITKQDWNPNAPLSRTAF
ELKPFCSRFDGGAVPAREVTMKCNVPYRTGYQVILGVWTIADTSNAFYQVIDANINVR

>WGM14030.1 lytic polysaccharide monooxygenase [Arsenophonus nasoniae]
MPNSFIQNNGETLDNIQPAHGRIITPASRGHFASINGWWGLGWETNELEGGKNFPETKSGPCIREPSDVA
SSTPPKDGLIVSGGRTGERAYLNSTDNELITEGKIPWPKHPVPKDGLQHFIWEYTQQHKTRGYVAYITKN
GWDTTTRLTRNHFELTPFFEDISPDVPFWSYDLPVKYEHDIQLPVNRKKGHHVIVVLWIIADTGMAFYQT
FDFEKQI

>WGM14720.1 lytic polysaccharide monooxygenase [Arsenophonus nasoniae]
MKNNFLLILFILIVVTAFSSVSSNRESMHGFIYTPKSRSVLCWIEQNKDCGSASSDPMSIEGTSGFPQYG
AKDGRIASGDNFWFNQLDQQNIDRWQKNNIKVGKNIFEWFLTQPNHTISWEFYITKQDWDPNAPLTRNSF
ESKPFCLRSNDGKRLTVDEMKIECHVPKRSGYQIILGLWTIADTDSAFYQVIDVNISDK

>WGM16596.1 lytic polysaccharide monooxygenase [Arsenophonus nasoniae]
MKSKLLLAPLALIFAANVAVANVKPEPQHGFIFAPKSRAVLCWIHENSNCGAVEYDPMSIEGPKGFPQSG
PRDGKIASGDNSLFYKLNEQSADRWKKVPLTAGKNTFHWTLTQPHKTAKWEFFITKQDWNPNAPLTRASF
DLKPFCERFDGGAKPDKDQLYFECNVPQRTGYQVILGVWSIADTANAFYQVVDVDMKAK

>WGM16770.1 lytic polysaccharide monooxygenase [Arsenophonus nasoniae]
MKIKLSFAMLSLAILVLISVISFANANTLPNPMHGYIDFPSSRAYLCSLGKNGNCGQVMVEPQSVEGRKG
FPRRGPADGKIASAGHRWFGELDEQSATRWTKVDVSPGKNTFHWTLTAPHRTTGWEYFITKQDWDPNAPL
VAIINYH

>WGM16854.1 lytic polysaccharide monooxygenase [Arsenophonus nasoniae]
MKLKKIFIMSIILTASSTLWAHGYIKSPASRAYKCAQGINKDCGDIKYEPQSVEQRSGFPDKNFPIDGKL
ASGGIQRFAKLDEAGENRWHKTQMHVGDNNFSWYLTARHSTANWRYYITKNGWNPNVPLTRAAFDLKPFC
TQYDGGAIPKADVSIICEVPVDRIGYHIIYGVWQIADTSNSFYQVVDVIFPDNDKKQPTEPDIKEPTETV
TNQPGEPVVTDTTVTGTKPATGSVVTQPTETATNQPGEPVVTDTTVTSTKPATGSVVTQPTETVTNQPGE
PVVTDTTVTGTKPATGSVVTQPTETATNQPGEPVVTDTTVTGTKPATGSVVTQPTNRVNRLLRTRK

>WGM17122.1 lytic polysaccharide monooxygenase [Arsenophonus nasoniae]
MKTKLLLAMLALLSASSFASITTDIKPMHGYIDNPASRAYLCSMLENKNCGPIQYEPQSVEGRKGFPQRG
PADGKIASAGVGMFKQLDEQSVTRWTKVNMRSGENVFHWTLTVPHSTTGWEYFITKQDWNPNAPLSRTAF
ELKPFCSRFDGGAVPAREVTMKCNVPYRTGYQVILGVWTIADTSNAFYQVIDANINVR

>WGM00128.1 lytic polysaccharide monooxygenase [Arsenophonus nasoniae]
MKTKLLLAMLALLSASSFASITTDIKPMHGYIDNPASRAYLCSMLENKNCGPIQYEPQSVEGRKGFPQRG
PADGKIASAGVGMFKQLDEQSVTRWTKVNMRSGENVFHWTLTVPHSTTGWEYFITKQDWNPNAPLCRTAF
ELKSFCSRFDGGAVPAREVTMKCNVPYRTGYQVILGVWTIADTSNAFYQVIDANINVR

>WGM00268.1 lytic polysaccharide monooxygenase [Arsenophonus nasoniae]
MPNSFIQNNGETLDNIQPAHGRIITPASRGHFASINGWWGLGWETNELEGGKNFPETKSGPCIREPSDVA
SSTPPKDGLIVSGGRTGERAYLNSTDNELITEGKIPWPKHPVPKDGLQHFIWEYTQQHKTRGYVAYITKN
GWDTTTRLTRNHFELTPFFEDISPDVPFWSYDLPVKYEHDIQLPVNRKKGHHVIVVLWIIADTGMAFYQT
FDFDKQI

>WGM00860.1 lytic polysaccharide monooxygenase [Arsenophonus nasoniae]
MKNNFLLILFILIVVTAFSSVSSNRESMHGFIYTPKSRSVLCWIEQNKDCGSASSDPMSIEGTSGFPQYG
AKDGRIASGDNFWFNQLDQQNIDRWQKNNIKVGKNIFEWFLTQPNHTISWEFYITKQDWDPNAPLTRNSF
ESKPFCLRSNDGKRLTVDEMKIECHVPKRSGYQIILGLWTIADTDSAFYQVIDVNISDK

>WGM02758.1 lytic polysaccharide monooxygenase [Arsenophonus nasoniae]
MKSKLLLAPLALIFAANVAVANVKPEPQHGFIFAPKSRAVLCWIHENSNCGAVEYDPMSIEGPKGFPQSG
PRDGKIASGDNSLFYKLNEQSADRWKKVPLTAGKNTFHWTLTQPHKTAKWEFFITKQDWNPNAPLTRASF
DLKPFCERFDGGAKPDKDQLYFECNVPQRTGYQVILGVWSIADTANAFYQVVDVDMKAK

>WGM02911.1 lytic polysaccharide monooxygenase [Arsenophonus nasoniae]
MKIKLSFAMLSLAILVLISVISFANANTLPNPMHGYIDFPSSRAYLCSLGKNGNCGQVMVEPQSVEGRKG
FPRRGPADGKIASAGHRWFGELDEQSATRWTKVDVSPGKNTFHWTLTAPHRTTGWEYFITKQDWDPNAPL
VAIINYP

>WGM02987.1 lytic polysaccharide monooxygenase [Arsenophonus nasoniae]
MKLKKIFIMSIILTASSTLWAHGYIKSPASRAYKCAQGINKDCGDIKYEPQSVEQRSGFPDKNFPIDGKL
ASGGIQRFAKLDEAGENRWHKTQMHVGDNNFSWYLTARHSTANWRYYITKNGWNPNVPLTRAAFDLKPFC
TQYDGGAIPKADVSIICEVPVDRIGYHIIYGVWQIADTSNSFYQVVDVIFPDNDKKQPTEPDIKEPTETV
TNQPGELVVTDTTVTGTKPATGSVVTQPTETATNQPGEPVVSDTTVTGTKPATGSVVTQPTETASNQVNQ
L

>WGO82472.1 lytic polysaccharide monooxygenase [Arsenophonus apicola]
MKLKKIFIMSFMLTVSSSLWAHGYIKSPASRAYKCAQGINKTCGDIKYEPQSVEQRSGFPDKDFPEDGKL
ASGGIQRFGKLDEAGENRWHKTQMQVGDNIFSWHLTARHSTANWRFYLTKNGWDPNVPLARAAFDLKPFC
TQYDGGAIPKADVSIICKVPVDRIGYHIIYGVWQIADTRNSFYQVVDAIFSDNDKKQPTEPDIKEPTVTA
TNQPGEPVVADTTVKGTKSPTGSVVTQPTVTATNQPGKPVVADTTVTGTKSPTGSVVTQPTVTATNQPGE
PVVADTTVTGTKSPTGSVVTQPTVTATNQPGEPVVADTTVTGTKSPTGSVVTQPTVTATNQPGEPVITDT
AVTGTKSPTEPVVTQPTVTATNQPGEPVVVDTTVKGTKSPTKPVVTQPTVTATNQPGEPVVVDTTVKGTK
SPTEPVVTQPTVTATNQPGEPVITDTAVTGTKSPTEPVVTQPTVTATNQPGEPVVVDTTVKGTKSPTEPV
VTQPTVTAANQPGEPVVADTTVTATKSPTEPVVTQPTVTATNQPGEPVVVDTTVTGTKSPTGSVVTQPTV
TTASQPGEAATTLTTSSNTTLSTGSNTTLSIGSNTTLSIGSNTTLSTGSNTTLSTGSNTTLSTGSNTTLS
KGSNTTLSTGSNTTLSTGSNTTLSTGSNTILNTDSNTSLNTIANTTPTGALATATNSVVTLDDNEIAILP
RYSM

>WGO82485.1 lytic polysaccharide monooxygenase [Arsenophonus apicola]
MKIKLSFAMLSLAILVLISVVSFAGATTLPTPMHGYIDFPASRPYLCSLGKNGNCGAVMVEPQSVEGRKG
FPRRGPADGKIASAGHRWFGELDEQSATRWTKVDVSPGKNTFHWTLTAPHRTTGWEYFITKQDWDPNAPL
ARSSFDLQPFCSRTDGGEMPSFEVTIDCNVPYRTGYQVILGVWTIYDTGNAFYQVIDANMKP

>WGO82633.1 lytic polysaccharide monooxygenase [Arsenophonus apicola]
MKSKLLLAPLALICAANVAAANVKPEPQHGFIFAPKSRAVLCWIHENSNCGAVEYDPMSIEGPKGFPQSG
PRDGKIASGDNSLFYKLNEQSVDRWKKVPLTSGKNTFHWTLTQPHKTQKWEFFITKQDWDPNAPLTRASF
DLKPFCERFDGGAYPDKDQLYFDCNVPQRTGYQVILGVWSIADTANAFYQVVDVDMKAK

>WGO84211.1 lytic polysaccharide monooxygenase [Arsenophonus apicola]
MKNNFLLILFVLIVVTAFSSVSSNRESMHGFIYTPKSRSVLCWIEQNNDCGSASSDPMSIEGARGFPKWG
VKDGRIASGDNFWFSQLDQQNIDRWQKNNIKVGKNIFEWFLTQPNHTVSWEFYITKQNWDPNAPLTRNSF
ESKPFCLRSNDGKRLTVDEVKIECDVPKRSGYQIILGLWTIADMDSAFYQVIDVNISDK

>WGO84647.1 lytic polysaccharide monooxygenase [Arsenophonus apicola]
MPNNFIQNNGETLDNIQPAHGRIITPASRGHFASINGWWGLGWETNELEGGKNFPQTKSGPCIREPSDVA
SSTPPKDGLIVSGGRTGERAYLNSTDNELIAEGKIAWPKHPVPKNGLQHFTWKYTQQHKTRGYVAYITKN
DWDTTTRLTRNHFEMTPFFEDISPDVPFWSYDLPVKYEHDIQLPVDRKKGHHVVVLLWIIADTGMAFYQT
FDFDFDKKI

>WGO84757.1 lytic polysaccharide monooxygenase [Arsenophonus apicola]
MKTRLLLAMLTLMSASSFASITTDIKPMHGYIDSPASRAYLCSMLENKNCGPIQYEPQSVEGRKGFPQRG
PADGKIASAGVGMFKQLDEQSVTRWTKVNMRSGENVFHWTLTAPHSTTGWEYFITKQDWDPNLPLSRAAF
ELQPFCSRFDGGAVPAREVTMKCNVPYRTGYQVILGVWTIADTSNAFYQVIDANMNAR

>WGY31753.1 N-acetylglucosamine-binding protein GbpA [Aeromonas hydrophila]
MAAKIQLNHVAATLALLVSGSVLAHGYISQPESRNYLCKTGGNSQCGAVQWEPQSVEGPSGFPQAGPPDG
QIASAGSASWRELNAQTSDRWTRREVQAGPFAISWTFTANHVTRNWRYYLTKQDWNPNQPLTRAAFELTP
FCVVDGNMTQPPKQVTHQCNLPQRTGYQVILGVWEVGDTSNSFYNVIDANFKGGTQPPLAWSQGGTIYPS
TELAVGDKARTLVFDANGVRPDLQTELTIANPEQGQKNNWTHALATKINAEQSQIRAGQQSGEGQFNPVY
GQNPVYFKAGSALERVEIQLEQQQPPVSNGVSVSGLESDYLLDEGKLTLNFTVAAEGDLTVTNTLYDHGG
AAKGQTSADIKDSTHSFTMPLTGLSAGHHQLVIEGKPKAGGDAVQQTLDLMLKDPAAGGDYQFTFPDGLK
SYTDGTKVLQPKNGKVYQCKPFPYRGWCSQWSASATQYEPGVGTNWQDAWIQVN

>WHF34927.1 N-acetylglucosamine-binding protein GbpA [Aeromonas salmonicida]
MAAKIQLNHVAAALALLASGGVLAHGYISQPESRNYLCNKGGNSQCGAVQWEPQSVEGPSGFPQSGPQDG
QIASAGSSRWSELNAQTSDRWTRREVQAGPFAISWTFTANHVTRNWRYYLTKQDWNPNQPLTRAAFDLTP
FCVVDGNMVQPPKQVTHNCNLPERTGYQLILGVWEVGDTSNSFYNLIDANFKGGTQPPLSWSQGGTIYPS
TDLAAGDKARALVFDANGVRPDLQTELTITTTEQGQKNNWAHALASKINAEQSQIRAGQQNADNQFNPVY
GQNPVYLKAGSALERVEIQLEQLQPPVGNDISVSGLESEYLLDDGKVILDFTITAQGDLTVTNTLYDHGG
VAKGQSAADIKDSSQSFTMPLTGLSAGHHQLVIEAKPKAGGEALQQTLDLMLKDSAGGGNYQFTFPQGLT
SYTDGTKVLQPKNGKVYQCKPFPYRGWCSQWSASATQYEPGIGTNWQDAWIVLN

>WHF40913.1 N-acetylglucosamine-binding protein GbpA [Aeromonas salmonicida]
MAAKIQLNHVAAALALLASGGALAHGYISQPESRNYLCNKGGNSQCGAVQWEPQSVEGPSGFPQSGPQDG
QIASAGSSRWSELNAQTSDRWTRREVQAGPFAISWTFTANHVTRNWRYYLTKQDWNPNQPLTRAAFDLTP
FCVVDGNMVQPPKQVTHNCNLPERTGYQLILGVWEVGDTSNSFYNLIDANFKGGTQPPLSWSQGGTIYPS
TDLAAGDKARALVFDANGVRPDLQTELTITTTEQGQKNNWAHALASKINAEQSQIRAGQQNADNQFNPVY
GQNPVYLKAGSALERVEIQLEQLQPPVDNDISVSGLESEYLLDDGKVTLDFTITAQGDLTVTNTLYDHGG
VAKGQSAADIKDSSQSFTMPLTGLSAGHHQLVIEAKPKAGGEALQQTLDLMLKDSAGGGDYQFTFPQGLT
SYTDGTKVLQPKNGKVYQCKPFPYRGWCSQWSASATQYEPGIGTNWQDAWIALN

>WIJ42847.1 N-acetylglucosamine-binding protein GbpA [Aeromonas veronii]
MLALLASGSALAHGYISQPESRNYLCKTGGNSQCGGVQWEPQSVEGPSGFPQTGPQDGQIASAGSPRWSE
LNIQTSDRWTKREVQPGPFAISWTFTANHVTRNWRYYLTKQEWNPNQPLTRASFDLTPFCVIDGNMVQPP
KQVTHNCVLPERTGYQVILGVWEVGDTSNSFYNIIDAKFKDGSQPPLEWSQAGTIYPSIDLAMGDKAMTR
VFDANGERPDLQTVLTITTAEQGQKNNWAHALASKINAEQSLIRAGQQGADGQFNPVYGMNPVYLHRDSK
LDRVEIDLQQLQPPVVDNISVSGLASDYVLDNGKATLDFTVTAQGDLAVTNTLYDHGGVAKGESSADIKD
SSHTFTMALEGLKVGHHQLVIKATPKAGGETIQQTMDLMFKEQSSGEYDFVFPNSLKSYAAGTKVQQPKN
GKVYQCKPFPYSGYCQQWTTTATQYEPGVGSHWQEAWIELK

>WIK93465.1 lytic polysaccharide monooxygenase [Bacillus bombysepticus]
MNNRFLKQLQNMKMNKKSLGVVALTAGIISTTLIPQNAYAHGFVEKPGSRSALCSPTYGALNVNCGSVMY
EPQSLEAPKGFPQGGPVDGQIASAGGKFGGILDQQTANRWFKNTITGGENTFTWKYTAPHLTSKWHYYIT
KKGWNPNKALTRADFEPIGTVQHDGSAASNNLTHKINVPTDRSGYHVILAVWDVADTANAFYNVIDVNLI
NDVKPDIEAPSIPNGLQTQKVTANSVELTWNASTDNVGVKGYQIFRNGEMIDTVPGTHFIDKKLQPSTEY
SYTVKAIDAAGNVSTESTALTVKTTVETPDTEAPTQPKGLHSMGTTASSVDLMWSPSDDNIGVDHYDIYR
ETEGSMKKIATSNTTSYLDKNLLANTTYKYVVKAVDVAGNESVQSDIFTITTKTESASYEAWDAKKAYKK
GDRVLHEGKVYEAVQSYQGNGDPNWIYALSLWKTV

>WIK93493.1 lytic polysaccharide monooxygenase [Bacillus bombysepticus]
MKKNSLQKMKKVILSGGVLLTGLLTFGFSEKASAHGYVESPASRSYLCKQGVNVNCGPIQYEPQSVEGIG
GFPQLGPSDGQIAGAGHFPALDVQTVDRWKKVTLNGGTNTFKWKLTAPHSTKEWKYYITKKGWNPNKPLT
RSDLDLVPFYVKNDGGARPGTTVTHEANVPTDRSGYHLILAVWEIADTGNAFYQVIDVNLLNNGLSSNFA
FNNVVQAPTLF

>WIK98976.1 lytic polysaccharide monooxygenase (plasmid) [Bacillus bombysepticus]
MNNRMIKRLKNLKMNKKSLGAVALAAGIIGTTLIPQNAYAHGFVEKPGSRSALCSQTYGALNVNCGSIMY
EPQSLEAPKGFPQAGPVDGQIASAGGKFGGILDQQTIDRWFKNTITGGENTFTWKFTAPHLTSKWHYYIT
KKGWDPNKALTRADFEPIGTVQHDGSAASNNVAHKINVPTDRSGYHVILAVWDVADTVNAFYNVIDVNLI
NNVKPDTEAPSIPNGLQAQKVTANSIELTWNASTDNVGVKGYQVFRNGEMIDTVPGTHFINKKLQPSMEY
TYTVKAIDTAGNVSKESEALTVITTVEAPDTEAPTQPKGLHSMGTTASSVDLMWSPSDDNIGVDHYDIYR
ETEGSMKKIATSTTTSYLDKNLVANTIYKYVVKAVDVAGNESVQSDTFTVTTKTENAPYEAWDAKKAYKK
GDRVLHEGKVYEAVQNHQGHGDPNWIYALSLWKTV

>WIK99038.1 lytic polysaccharide monooxygenase (plasmid) [Bacillus bombysepticus]
MNLKLTSKLERLRKSKKGIGACVLAAGVTAITMIPQSAYAHGFVEKPSSRAALCSQNYGALNLNCGNVMY
EPQSLEAPKGFPDGGPIDGKIASAGGLFGGTLDQQTTNRWFKNTIKGGANTFTWKYTAAHSTSKWHYYIT
KKGWDPNKPLTRAELEPIGTVKHDGSAASNNLTHTINVPTDRNGYHVILAVWDVADTSNAFYNVIDVNLV
NNETPDTVAPSQPTELNASKVSANSVEIKWKASTDNIGVKEYQVLRNGEVIDTVLGTTFIDKKLKADTEY
TYTIKAVDSAGNISKESEKLKVKTTHAIPDIEAPSQPKGLHSMGTTATTVDLMWSPSEDNVGVDHYIVYR
ESAGVMNKIGTAANTSFMDKDLKANTSYKYVVTAVDLAGNESSRSDVLNVTTKSEDSTYEKWDARKAYTK
GDRVVHEGKVYEAVQDHQGNGDSNWIFALSLWKPVLNK

>WIL45057.1 lytic polysaccharide monooxygenase [Bacillus bombysepticus]
MNNRFLKQLQNMKMNKKSLGVVALTAGIISTTLIPQNAYAHGFVEKPGSRSALCSPTYGALNVNCGSVMY
EPQSLEAPKGFPQGGPVDGQIASAGGKFGGILDQQTANRWFKNTITGGENTFTWKYTAPHLTSKWHYYIT
KKGWNPNKALTRADFEPIGTVQHDGSAASNNLTHKINVPTDRSGYHVILAVWDVADTANAFYNVIDVNLI
NDVKPDIEAPSIPNGLQTQKVTANSVELTWNASTDNVGVKGYQIFRNGEMIDTVPGTHFIDKKLQPSTEY
SYTVKAIDAAGNVSTESTALTVKTTVETPDTEAPTQPKGLHSMGTTASSVDLMWSPSDDNIGVDHYDIYR
ETEGSMKKIATSNTTSYLDKNLLANTTYKYVVKAVDVAGNESVQSDIFTITTITESASYEAWDAKKAYKK
GDRVLHEGKVYEAVQSYQGNGDPNWIYALSLWKTV

>WIL45083.1 lytic polysaccharide monooxygenase [Bacillus bombysepticus]
MKKNSLQKMKKVILSGGVLLTGLLTFGFSEKASAHGYVESPASRSYLCKQGVNVNCGPIQYEPQSVEGIG
GFPQLGPSDGQIAGAGHFPALDVQTVDRWKKVTLNGGTNTFKWKLTAPHSTKEWKYYITKKGWNPNKPLT
RSDLDLVPFYVKNDGGARPGTTVTHEANVPTDRSGYHLILAVWEIADTGNAFYQVIDVNLLNNGLSSNFA
FNNVVQAPTLF

>WIL45686.1 lytic polysaccharide monooxygenase [Bacillus bombysepticus]
MKLKLTSKLERLRTSKKGIGACVLAAGMTAITMTPQSAYAHGFVEKPSSRAALCSQNYGALNLNCGNVMY
EPQSLEAPKGFPDNGPIDGEIASAGGLFGGILDQQTSNRWFKNTIKGGVNTFTWKYTAPHSTSKWHYYIT
KKGWDPNKPLTRAELEPIGTVKHDGSAASNNLTHTINVPTDRNGYHVILAVWDVADTSNAFYNVVDVNLV
NNETPDTVAPSQPTELNASKVSANSVEITWKASTDNIGVKEYQVLRNGEVIDTVSGTTFIDKKLKADTEY
TYTIKALDSAGNISKESEELKVKTTHTIPDIEAPTQPKGLHSMGTTATTVDLMWSPSEDNVGVDHYIVYR
ESAGVMNKIGTAANTSFMDKDLKANTSYKYVVTAVDLAGNESSRSDVLNVTTKLEDSAYEKWDARKAYTK
GDRVVHEGKVYEAVQNHQGNGDSNWIFALSLWKPVLNK

>WIM93649.1 lytic polysaccharide monooxygenase [Actinoplanes oblitus]
MRLFIVLAAVGAAVVPAGPVFAHGAPTTPISRSAACAGNGTSTTAAACKAAKAATGGFLGAFDNVRIAGV
NGNDRKVVPDGKLCSAGLADYRGLDLPRDDFPATTVKPGQRLGIAYKGTIPHQGQFRIFLTEPGYDSSKR
LTWDDLGSKPIGTFTDPPLTGGAYRMSVKLPERTGRQMLYVVWETSSTPDTYYSCSDLVFPAAAKPVVKK
TTAAPKKTTRPVATKSAAPVTEASSPTPEQTTQEPVLAATTGPADDPADVGHWLIAGALGAGAIAGVIAL
LGRRRRRS

>WIM93692.1 lytic polysaccharide monooxygenase [Actinoplanes oblitus]
MRRRFTLPALTVAAVAGSLFVAVAPASAHGYISSPPSRQANCASGAVSGCGDIVYEPQSVEAPKGSTQCN
GGGSRFTELNDNSKSWPAATVGQNVTFNWVLTARHSTATWEYFIGNTLLASFNDGGAQPGATKSHTVNMK
GFTGRQTVLARWNVADTVNAFYSCVDLNIGGGGGSTPTPTTPTPSPTVTPTGSPTPAPTSGTTTWAAGTA
YRAGDKVTYAGRSYQCRQAHTAINGWEPPNVPALWTAL

>WIM96333.1 lytic polysaccharide monooxygenase [Actinoplanes oblitus]
MRRKIAYPLATLGMVGSTLVIASPALAHGYVSSPPSRQAQCAAGTVADCGAIQFEPQSVEAPKGSKQCNG
GNAGYPVLNDNSKSWKRTTVGTSVTFNWVLTARHRTATWAYYVDGTEVATFNDGNAIPAATVSHQVDLSK
YTGNHTVLAVWNIGDTANAFYSCVDLNVGGSGSSNSTPTATPTTAAPTTAPTTAPATTAPTATATTAAPT
ATATSSGGSSATGTAWAPGVSYRTGDVVTYDGVTYRCRQAHTSIHSWEPSVFTLALWLPL

>WIM98753.1 lytic polysaccharide monooxygenase [Actinoplanes oblitus]
MTHVVPKKFLISALVAALAAALAVLVAPASPAAAHGNVIGPASRNYGCYERWGDRFQAPEMATEDPMCYQ
AWQADPQAMWNWNGLFREGVAGNHQAAIPDGQLCSAGRTQNGRYAAMDAIGDWKATTIANSFTVRLFDGA
RHGADYIRVYVTKPSYNPVTTALKWSDLDLVKEVPNTPAAQWTEQLSNGVQMDIPVDLSGRSGRAMVYTI
WQASHLDQSYYFCSDVNFSGTTSPSSPSPSSPSPSSPSPSSPSPSSPSPSSPSPSTPVPAGGCRAAISVA
SQWSGAYQATVTVTAGNAAVKGWAVTLTYGAAQTVQQSWNATVLTSGNQIQASNATYNGALAAGGSATFG
FIATGTPATPAVSCSAV

>WIN00332.1 lytic polysaccharide monooxygenase [Actinoplanes oblitus]
MKIDKRSAATAAAVMLAPLAAVLVPSAPAAAHGWITSPPSRQDQCATGAVTGCGEIAYEPQSVEAPKGAR
TCSGGSGFTVLDNDNAGWKVSDIASTTAFTWRNTAAHRTLNWQYYVDGQLHQTISGNASQPPSTVSHTLT
NLPAGRHKILSVWNIYDTANAFYACVDVNVGGGGGGPSTPPTSPSTPPSGNCVTAWSASAVYTGGATVSH
AGHNWTARWWTQGEEPGTGGQWGVWQDKGAC

>WIN00778.1 lytic polysaccharide monooxygenase [Actinoplanes oblitus]
MPGAAQAHGAIQVPGSRTWFCYQDGRNPTTGAIEPKNAACAAAVAQSGVTSLYNWFAVLRSDGAGRVSGF
IPDGQLCSGGTGGPYNFTGFNLARTDWPTTHLTAGATMEFRYNDWAKHPGTFSLYITKDGYDPTKPLAWG
DLEPTPFDQVTNPPANGGPGTDDGHYYWTGKLPSNKTGKHLIYSVWSRSDSTETFYGCSDVVFDGGHGEV
TGIGTTPSSPSPSSPAPPSPSPSGSTPGGTGCTAMYNVVSSWSGGFQGQVMVHAGTTAVNGWHVNWTWPG
SQTLASVWSGKATASGSLVSVSNETWNGTVAAGDYTTFGFLGSGTAPATLQNLSCSTG

>WIV54244.1 lytic polysaccharide monooxygenase [Amycolatopsis sp. 2-2]
MRTRTTSRRRRVLIALVAALAGMFLWVPAASAHGTIVSPATRAYQCWQDWGSQHTNPAMQQQDPMCWQAF
QANADTMWNWMSALRDGLGGNFQGSTPDGQLCSNALARNNSLNTPGPWKETSLGSTFSMHLYDQASHGAD
YFRVYVSKNGFDPATQRLGWGNLDFITQTGRYAPAKDITFTVQTSGAYRGHHVVFTIWQASHLDQTYMWC
SDVNFG

>WIV54592.1 lytic polysaccharide monooxygenase [Amycolatopsis sp. 2-2]
MTRRRSTILAAVTVVLASLTAILLNTGTAEAHGAMMKPGSRTFLCWQDGLSSTGQIIPQNPACAAAVNTS
GANSLYNWFAVLRSDGAGRTRGFIPDGKLCSGGNPGYAGFDGVGDWPLTHLTAGATFDFSYNAWAAHPGW
FYTYVTKDGWDPSQPLTWDSLEDQPFLTVDHPPVTGQVGTVDGQYKWTGALPSNKSGRHIIYSVWKRSDS
AETFYGCSDVVFDGGHGEVTGLKDPGTPTTTPTTPTTPTTPTTPTTPTTPPGSCMAMYEITNAWSGGYQA
TVTVMNHGTTAYTGWQVGWTLPSGQTVGSVWNGTLSQSGSAVTVRNADWNGRIAPDGQTTFGLVVNAAGS
NPAQPSLTCQGT

>WIV59763.1 lytic polysaccharide monooxygenase [Amycolatopsis sp. 2-2]
MTWKRTLFAAAAGALLAPVLVVVLPATTASAHGYISDPPSRQANCAAGKVPNCGDIVYEPQSVEGPKGLR
SCDGGNSRFSQLSDESKPWPAKSVGTTVTFNWVFTARHATSNYEYYIGGTRVANIPGNNQQPPSTVSHQV
NLAGYSGRVKVLAIWNISDTANAFYSCVDLQIGGGTPPPTTTTPPPTTTRPPTTTPPPTTQPPSGGTWSA
GTAYKAGDIVTYGGATYRCLQPHTAIAGWEPPNTPALWQRQ

>WIV90527.1 lytic polysaccharide monooxygenase [Bacillus bombysepticus]
MNNRFLKQLQNMKMNKKSLGVVALTAGIISTTLIPQNAYAHGFVEKPGSRSALCSPTYGALNVNCGSVMY
EPQSLEAPKGFPQGGPVDGQIASAGGKFGGILDQQTANRWFKNTITGGENTFTWKYTAPHLTSKWHYYIT
KKGWNPNKVLTRADFEPIGTVQHDGSAASNNLTHKINVPTDRSGYHVILAVWDVADTANAFYNVIDVNLI
NDVKPDIEAPSIPNGLQTQKVTANSVELTWNASTDNVGVKGYQIFRNGEMIDTVPGTHFIDKKLQPSTEY
SYTVKAIDAAGNVSTESTALTVKTTVETPDTEAPTQPKGLHSMGTTASSVDLMWSPSDDNIGVDHYDIYR
ETEGSMKKIATSNTTSYLDKNLLANTTYKYVVKAVDVAGNESVQSDIFTITTKTESASYEAWDAKKAYKK
GDRVLHEGKVYEAVQSYQGNGDPNWIYALSLWKTV

>WIV90555.1 lytic polysaccharide monooxygenase [Bacillus bombysepticus]
MKKNSLQKMKKVILSGGVLLTGLLTFGFSEKASAHGYVESPASRSYLCKQGVNVNCGPIQYEPQSVEGIG
GFPQLGPSDGQIAGAGHFPALDVQTVDRWKKVTLNGGTNTFKWKLTAPHSTKEWKYYITKKGWNPNKPLT
RSDLDLVPFYVKNDGGARPGTTVTHEANVPTDRSGYHLILAVWEIADTGNAFYQVIDVNLLNNGLSSKFA
FNNVVQAPTLF

>WIX30957.1 lytic polysaccharide monooxygenase [Bacillus amyloliquefaciens]
MKGLVKAAVLTVTLGIGGAFYSSDASAHGYIKEPVSRAYMGALEKQTLGWTAAAQKYGSVIDNPQSVEGP
KGFPAEGPPDGRIASANGGSGQIDFGLDKQTADYWVKQNIRGGFNTFTWYYTAPHATSKWHYYITKKNWN
PNKPLSRDEFELIGTVNHDGSKADTNLTHKIFVPTDRSGYHVILGVWDVADTSNAFYNVIDVNLTQ

>WIX77620.1 lytic polysaccharide monooxygenase [Amycolatopsis sp. 2-15]
MKANRKILAGLAGAALAPVLVLVSPAGIASAHGYANSPASRQAQCAQGVLDCGEIKYEPQSVEGPKGLHS
CNGGLAQFAELNDNSKPWQAASVGKTVTFTWTFTARHSTASYEYFIGDEKVASFDGHNHQPPETVTHQVD
LSGHTGRQTVLAVWNIADTANAFYSCIDLQVG

>WIX82566.1 lytic polysaccharide monooxygenase [Amycolatopsis sp. 2-15]
MKTNRKLVAALAGAAIAPVIVLVGPVGTASAHGYVNAPASRQAQCAQNIVSCGDIKWEPQSVEGPKGQRT
CNGGVARFAELNDNSKPWRATATGRTVTFDWTFTARHKTSTYEYYIGNTRVASFSGNNQVPPATVSHSVN
LGNRTGHQTVLAIWNIADTTNAFYSCVDLQVS

>WIX86640.1 lytic polysaccharide monooxygenase [Amycolatopsis sp. DG1A-15b]
MTWKRKLFAAAAGALLAPVLVVVLPATSASAHGYVSDPPSRQANCAAGKVSGCGQIVYEPQSVEGPKGLR
SCNGGLSQFAELTDESKPWPAKSVGSTVTFNWVFTARHSTSNYEYYVGGTRVAVFNGNNQQPPSTLSHTV
NLAGYSGRIKVLAIWNIADTSNAFYSCVDLQVGGGGTPPPTTTPPPATTPPPTTTPPPTTKPPTGGTWAA
GTAYKAGDVVTYGGASYRCLQPHTAIAGWEPPNTPALWQRQ

>WIX88180.1 lytic polysaccharide monooxygenase [Amycolatopsis sp. DG1A-15b]
MRRRNFSGSGTGRRGLIALVIAGLAGLFVGVPAASAHGTIVSPPTRAYQCWKDWGSQHTNPAMQQQDPMC
WAAFQANADTMWNWMSALRDGLHGNFQGATPDGQLCSNGLARNNSLNTPGQWRTTSLGSTFSMHLYDQAS
HGADFIRVYVSKNGYDPTTQRLGWGNLDQVTQTGRYAPAKDITFTVQTSGGYRGHHVVFTIWQASHQDQT
YMWCSDVDFG

>WIX89866.1 lytic polysaccharide monooxygenase [Amycolatopsis sp. DG1A-15b]
MVPRRKTLLSLLVTAVTAVLLGGVLTGVADAHGSATDPPSRNYGCWNRWGSDFQNPTMATKDPMCWQAWQ
ADPNAMWNWNGLYREGVKGNHQGAIPDGTLCSGGRTQAPRYNALDTVGAWQMANKDNRFTLTITDQAHHG
ADYLLVYITKQGFDPATQPLGWGNLELVAQTGRYAPAGQYQVAVNAGTRTGRHIVYTIWQASHLDQSYYF
CSDVNFSGR

>WIX90242.1 lytic polysaccharide monooxygenase [Amycolatopsis sp. DG1A-15b]
MNRKLAAAAAGVLLAPVLVVLNPAGIASAHGYVSSPASRQAQCAQHVVACGQIQYEPQSVEGPKGLRSCN
GGVAQFAELNDNGKGWRAAKVGRTVTFNWTFTARHRTSNYQYFIGGQKIAEVSGNDQQPPSTVAHQVNLG
SHTGRQTVLAVWNIADTANAFYACIDLQVS

>WIX91885.1 lytic polysaccharide monooxygenase [Amycolatopsis sp. DG1A-15b]
MTRRRSTVLAAVTVLLASLTAILLNTGTAEAHGAMMKPGSRTFLCWQDGLSSTGEIKPQNPACAAAVGIS
SANSLYNWFGVLRSDGAGRTRGFIPDGKLCSGGNPNYAGFDGVGSWPLTHLTAGAQFDFSYNAWAAHPGW
FYTYVTKDGWNPNQPLTWDSLEDQPFLTVDHPPVTGQVGTVEGQYKWSGALPSNKSGRHIIYSVWKRSDS
AETFYGCSDVTFDGGHGEVTGVKDPGTGTTTTPTTPTTPTTPTTPTTPTTPTTPTTPTTPTTPAGSCMAM
YEITNPWSGGYQATVTVMNHSTRAYTSWQVGWTLPAGQTIASVWNGTLSQSGSAVTIRNANWNGSVAADG
TTTFGLVVNTTGGSAAPSPTCQGT

>WIX98879.1 lytic polysaccharide monooxygenase [Amycolatopsis mongoliensis]
MVPRRIRPRKTLLSLAVTAVTAVLLGGALTGVAEAHGSATDPPSRNYGCWNRWGSDFQNPAMATRDPMCW
QAWQADPNAMWNWNGLYREGVAGNHQAAIPDGTLCSGGRTQSPRYNALDTVGAWQMANKDNRFTLTVTDQ
AHHGADYLRVYITRQGFDAATQPLSWGALEPVAQSGRIAPAGQYQIAVDAGARTGRHVVYTIWQASHLDQ
SYYFCSDVNFSGR

>WIY00212.1 lytic polysaccharide monooxygenase [Amycolatopsis mongoliensis]
MTRRRSTILAAVTVLLASLTAILLNTGTAEAHGAMMKPGSRTFLCWQDGLSSTGQIIPQNPACAAAVATS
GANSLYNWFAVLRSDGAGRTRGFIEDGKLCSGGNPGYAGFDQVGDWPLTHLTAGASFDFSYNAWAAHPGW
FYTYVTKDGWDPSKPLTWDSLEDQPFLTVDHPPVTGQVGTVDGQYKWTGALPANKSGRHIIYSVWKRSDS
AETFYGCSDVTFDGGHGEVTGVHQPGSPTTTPTTPTSPPPTGGACMAMYEVTNAWSGGYQATVTVMNHGT
TAYRGWQVGWTLPAGQTIGSVWNGTLSQSGSVVTVRNADWNGQIAPDGSTTFGLVVNATGTNPAQPSPTC
QGT

>WIY00535.1 lytic polysaccharide monooxygenase [Amycolatopsis mongoliensis]
MNRKLAAAAAGALLAPILVVVSPAGIASAHGYVNSPASRQAQCAQGTVSCGDIKYEPQSVEGPKGLKSCD
GGNAKFAELNDNGKGWQASPVGTTATFTWTFTARHRTTNYEYWIGNEKVADISGNNEQPPETVSHQVNLS
GHTGRQTVLAVWNIADTTNAFYSCIDLQVG

>WIY04641.1 lytic polysaccharide monooxygenase [Amycolatopsis mongoliensis]
MTWNRKLFAAAAGVLLAPVLVVVLPATTASAHGYISDPPSRQANCAAGKVPDCGSIVYEPQSVEGPKGLR
SCDGGNSRFSQLTDESKPWPAKSVGTTVTFNWVFTARHATASYEYYIGNTRVANIAGNNQQPPATVSHTV
NLAGYSGRVKVLAIWNISDTTNAFYSCVDLQIGGGGTPPPTTTTPPPTTTHPPTTTPTTPPSSGTWAAGT
AYKAGDVVTYNGVSYRCLQPHTAIAGWEPPNTPALWQRQ

>WJE67927.1 lytic polysaccharide monooxygenase (plasmid) [Bacillus albus]
MNLKLTSKFEGLRKSKKGIGACILAVGVTAITMIPQSAYAHGFVEKPSSRAALCSQNYGALNLNCGNIMY
EPQSLEAPKGFPDGGPIDGKIASAGGLFGGILDQQTSNRWFKNTIKGGANTFTWKYTAAHPTSKWHYYIT
KKGWDPNKPLTRAELEPIGTVKHDGSAASNNLTHTINVPTDRNGYHVILAVWDVADTSNAFYNVIDVNLV
NNETPDTVAPSQPTGLNASKVTANSVALTWKASTDNIGVKEYQVLRNGEVIDTVPGTTFIDKKLKANTEY
TYTIKALDSAGNISKESEELKVKTTSEIPDIEAPTQPKGLHSMSTTATTVDLMWSPSEDNVGVDHYIVYR
ESAGVMNKIGTTDNTSFMDKELKANTSYKYVVTAVDLAGNESSRSDILNVTTKSEDSTYEKWDARKAYTK
GDRVVHEGKVYEAVQDYQGNGDTNWIFALSLWKPVLNK

>WJE73280.1 lytic polysaccharide monooxygenase [Bacillus albus]
MNNRLLKQLQNMKMNKKSLGAVALTAGIIGTTLIPQNAYAHGFVEKPSSRSALCSPTYGALNANCGSVMY
EPQSLEAPKGFPQAGPVDGQIASAGGKFGGVLDQQTADRWFKNTITGGENTFTWKYTAPHLTSKWHYYIT
KKGWDPNKALTRADLEPIGTVQHDGSAASNHLTHKINVPTDRSGYHVILAVWDVADTANAFYNVIDVNLI
NDVKPDIEAPSTPNGIQALKVTANNIELTWNASTDNVGVKGYQIFRNGEMINTVPGTHFIDKKLQPSTEY
SYTVKAIDAAGNVSKESAALTVKTTVETPDTEAPTQPKGLHSMGMTASSVDLMWSPSDDNIGVDHYDIYR
ETEGSLKKIATSNTTSYMDKNLLPNTTYKYVVKAVDVAGNESVQSDIFTITTKTESVLYEEWDAKKAYEK
GDKVLHEGKVYEAVQSYQGNGDPNWIYALSLWKTV

>WJE73390.1 lytic polysaccharide monooxygenase [Bacillus albus]
MKTKGLQKVKKVILSGGILLTGLLTFGFSEKASAHGYVESPASRSYLCKQGVNVNCGPIQYEPQSVEGIG
GFPQLGPSDGQIAGAGHFPALDVQTVDRWKKVTLNGGANTFKWKLTAPHSTKEWKYYITKKDWNPNKPLT
RSDLDLVPFYVKNDGGARPGTSVTHEASVPTDRNGYHLILAVWEIADTGNAFYQVIDVNLVNNGLASNNV
LNHVVQVPTLF

>BEJ51139.1 N-acetylglucosamine-binding protein GbpA [Aeromonas dhakensis]
MAAKIQLNHVAATLALLVSGSVLAHGYISQPESRNYLCKTGGNSQCGAVQWEPQSVEGPSGFPNGGPADG
QIASAGSASWGELNAQTSDRWTRREVQAGPFAISWTFTANHVTRNWRYYLTKQDWNPNQPLTRAAFELTP
FCVVDGNMTQPPKQVTHQCNLPERTGYQVILGVWEVGDTSNSFYNVIDANFKGGTQPPLEWSQGGTIYPS
TELAVGDKARTLVFDANGVRPDLQTELTIASPEQGQKNNWTHALASKINAEQSQIRAGQQSGEGQFNPVY
GQNPVYFKAGSALERVEIQLEQQQPPVSNGVSVSGLESDYLLDEGKLTLNFTVAAEGDLTVTNTLYDHGG
AAKGQTSADIKDSSHSFTMPLSGLSAGHHQLVIEGKPKAGGEAVQQTLDLMLKDPAAGGDYQFTFPEGLK
SYTDGTKVLQPKNGKVYQCKPFPYRGWCSQWSASATQYEPGVGSNWQDAWILVN

>WJM56418.1 lytic polysaccharide monooxygenase [Bacillus amyloliquefaciens]
MKGLVKAAVLTVTLGIGGAFYSSDASAHGYIKEPVSRAYMGALEKQTMGWTAAAQKYGSVIDNPQSVEGP
KGFPAAGPPDGRIASANGGSGQIDFGLDKQTADHWVKQNIRGGFNTFTWHYTAPHATSKWHYYITKKNWN
PNKPLSRDEFELIGTVNHDGSKADTNLTHKIFVPTDRSGYHIILGVWDVADTSNAFYNVIDVNLTK

>WJM63924.1 lytic polysaccharide monooxygenase [Bacillus amyloliquefaciens]
MKGLVKAAVLTVTLGIGGAFYSSDASAHGYIKEPVSRAYMGALEKQTMGWTAAAQKYGSVIDNPQSVEGP
KGFPAAGPPDGRIASANGGSGQIDFGLDKQTADHWVKQNIRGGFNTFTWHYTAPHATSKWHYYITKKNWN
PNKPLSRDEFELIGTVNHDGSKADTNLTHKIFVPTDRSGYHIILGVWDVADTSNAFYNVIDVNLTK

>WKL89462.1 N-acetylglucosamine-binding protein GbpA [Aeromonas caviae]
MAANIRLTHLAAALALLASGGVLAHGYISQPEGRNYLCKTGGNSQCGAIQWEPQSLEAPSGFPDGGPADG
QIASAGHPQFGELNTQTLDRWTKREVQAGPFAISWTFTANHVTRNWRYYLTKQDWNPNQPLTRDAFDLNP
FCVIEGNMVQPPKQVTHQCTLPARTGYQVILGVWEVGDTANSFYNLIDARFKDGTQPPLTWSQGGTIYPS
IDLVAGDKARTRVFDANGERTDLQTELTIASTGQGQKNNWAHALASKINAEQSQIRAGQQGTDGQFNPVY
GQNPVYLKAGSNLQRVEIQLEQQQPPVENGISVSGLASDYTLDNGKLTLTFTVTAQGDLAITNTLYDHGG
VARGQSSADIKDGSQSFSMALTGLSAGHHQLVIEGKPKAGGDAVQQTLDLMFKDPASGGDYQFTFPDGLK
SYTAGTRVLQPKNGKVYQCKPFPYSGWCSQWASTATQYEPGVGSHWQEAWTAQ

>BEL02208.1 lytic polysaccharide monooxygenase [Actinoplanes sichuanensis]
MRRLITLLAVALLGAAGSLLVVSPASAHGYVSSPPSRQALCAQGRVACGQIKYEPQSVEGPKGLRNCHGN
NSVFAELNDDSKGWPATNVGTTQTFTWINTARHATASWEYFIGGTRVGYFAGNGQQPPATLSHTVNLGGF
SGRQKVLAVWTISDTTNAFYSCIDVNIGGTGGGPTTPPPSGSCTAPAWSSSAVYVGGNLASHNSRTWRAK
WWTQGETPGVADVWADQGAC

>BEL02485.1 lytic polysaccharide monooxygenase [Actinoplanes sichuanensis]
MRRLFTLPALTVAAVGGSLLVAASPASAHGYISSPPSRQANCASGAVSGCGDIVYEPQSVEAPKGSTQCN
GGTSRFTVLNDTTKSWPAVNVGTSVTFNWVLTARHATSTWEYFIGNKLVASFSDNGAQPGATKSHTVNFA
GYTGRQTVLARWNIADTINAFYSCVDLNFGGVTNPTPTPTTPTPTPTTPTPTPTTPTPTPTQTTNPGSTT
WAAGTAYKVGDRVTYNGATYQCRQAHTALAGWEPPYVAALWTAV

>BEL02537.1 hypothetical protein Q0Z83_007280 [Actinoplanes sichuanensis]
MLVRRIAAAALIVVAAVPVAPSPANAHGAPMTPISRSAACAGNGVQRDAAACKAALKATDGFLGAYDNLR
LANVQDDRTRVPDGKLCSAGIDLYRGLDLARDDFPSTPVKSGQNLKINYRGTIPHQGSFRIFITRTGYDP
LKKLTWDDLGDDPIAEIKDPPLADGAYRMRVTLPERTGRHLLYVVWETSSTPDTYYSCSDLVFPTPVPVV
TKSAAPVVTKAPPVTAEPSAPAATPVEVEPEPSDTPVLLPASDNKMIDLGHWLIVGALAVAALVAGGAGL
SRLRRRETR

>BEL05296.1 lytic polysaccharide monooxygenase [Actinoplanes sichuanensis]
MPPHVAQKSRRPVQAALVVLTLLLSVLPWTGTAQAHGTIINPQSRAYQCWKTWGSQHTNPAMQTQDPMCW
QAFQANPDTMWNWMSALRDGLGGQFQARTPDGQLCSNGLTRNDSLNKVGAWKTTGNLTSNFTVQLYDQAS
HGADYFRVYVSKQGFNPATQTLGWGNLDFITQTGRYAPAQNISFNVNTSGYSGQHILFVIWQASHLDQAY
MWCSDVNFV

>BEL07544.1 lytic polysaccharide monooxygenase [Actinoplanes sichuanensis]
MKRLRLVAVALFAAAAGILALPSSPAQAHGAIQVPGSRTWFCYQDGRNPSTGAIEPKNAACAAAVAASGV
TSLYNWFAVLRSDGAGRVSGFLPDGQLCSGGTGGPYNFTGFNLARTDWPTTHLTAGASVQFKYNNWAKHP
GTFYLYITKDGYDPTKPLAWGDLEPTPFDQVTNPPANGGPGTDDGHYYWTGRLPANKTGKHLIYSVWSRS
DSTETFYGCSDVVFDGGNGEVTGIGGGTSPSPSNPGSPSPSNPGSPSPSNPGSPSPSTPTNPGGCTAMYN
ITSAWSGGFQGEVMVHAGTSAVNNWKITWTWPGGQQLAQLWSGKAVSSGSLVTVTPESWNSSVPANGHVT
FGFLATGTSAPTVQNLACTTA

>BEL07769.1 hypothetical protein Q0Z83_059600 [Actinoplanes sichuanensis]
MLKPVRIKFLISAVVAALAASMALLAVHSGPAAAHGNVVSPASRNYGCWERWGSRFQDPVMATEDPMCWQ
AWQANPNAMWNWNGLFREGVAGRHETVIPDGQLCSGGHTESGRYNAMDVAGDWKAASLGNSFTVSLFDGA
RHGADYIRVYVTKAGYNPLTTALKWSDLELIKTVPNTPAAQWTQQLSNGVQIDIPASVSGRSGRAMIYTI
WQASHADQSYYFCSDVNFGGTTTPSPSNPSSPSPSNPPSPSTSPSTSVSPSTSNPPVNGSCAATHAVTSQ
WSGGFQGEIKVTAGSAAIKSWTVTLTYPGTPPIAQAWNATLTTNGNTVVATNVSYNGSVAAGAATSFGFL
GSGSAATPTITCSATT

>BEL10872.1 lytic polysaccharide monooxygenase [Actinoplanes sichuanensis]
MRRKIAYPLATLGMVASSLAVASSPALAHGYVSSPPSRQAQCAAGSVANCGAIQFEPQSAEAPKGSKECN
GGVAAFSELNDDSLPWRATNVGKSVTFNWVLTARHRTATWVYYVDGNPVATFDDKNAIPAASVSHTVDLS
RFSGRKTVLAVWNIGDTPMAFYNCVDVNIGGTGGGSTTPTTPPATTAPTTPPATTPTTAPTTAPTTAAPT
ATSTSSSGSATGKAWAPGVAYKINDVVSYEGVSYKCRQSHQSIRSWEPSIWTLALWLPL

>WKS85528.1 N-acetylglucosamine-binding protein GbpA [Aeromonas caviae]
MAANIRLTHLAAALTLLASGGVLAHGYISQPEGRNYLCKTGGNSQCGAIQWEPQSLEAPSGFPDGGPADG
QIASAGHPQFGELNTQTLDRWTKREVQAGPFAISWTFTANHVTRNWRYYLTKQDWNPNQPLTRDAFDLNP
FCVIEGNMVQPPKQVTHQCTLPARTGYQVILGVWEVGDTANSFYNLIDARFKDGTQPPLTWSQGGTIYPS
IDLVAGDKARTRVFDANGERTDLQTELIIASAGQGQKNNWAHALASKINAEQSQIRAGQQGTDGQFNPVY
GQNPVYLKAGSNLQRVEIQLEQQQPPVENGISVSGLASDYPLDNGKLTLMFTVTAQGDLAITNTLYDHGG
VARGQSSADIKDGSQSFSMALTGLSAGHHQLVIEGKPKAGGDAVQQTLDLMFKDPASGGDYQFTFPDGLK
SYTAGTRVLQPKNGKVYQCKPFPYSGWCSQWASTATQYEPGVGSHWQEAWTAQ

>AKY03262.2 hypothetical protein [Apis mellifera filamentous virus]
MTTTIILFSCISCIASLASIVNGHGYVRRPSSRSYLCMMWANHDCGSVVFEPQSVEGKKGFPDYGPPDGA
IAGAGIFPKLDESGINRWRRVELRKHLRVVNSTYYSILIKWYYSAPHRTTQYDLFATTKSYDGSKPLSRA
VLRHAHTRFSPSKQAMTIVQHYIPRKMVHKTGVLLCVWVIDDTQNAFYQVIDYKVRRLRRSSRRTTARPI
TTTPATTTRRSRPVKRLGTNGTGANRKPTKKTTNKTTNKTGLNGSSKTKTNKSAVMATTSAIPVLSAGDA
ARTNKPNSPNSYKSLNAQASPNRYNPTTTYSNANSMSNTEPNSTSTKSTKSSRTSKSSKSSKSVKTQKTT
TTPPKATMIKKSIETFIETTIESGAEKNNSVMGSSRTDRRTDRHRTYNDTTITTNPTNKTNNATTTNVID
KNVNKTPADVPPIPYSPNKNIDTNRVTKIGQMATAATAHVGIVPSGPAIASESGDPNDFTSLNRWKSPNV
VLSRAKRSRLNYVYGNPTWSMPGQGPRKLMEPISMLLFADQFGTKFELPGQSKPGHFDQLHFGQYDVKTN
TTSINNNGTESHQTTNNETNKTSNKVDKKVNIKVHSQVKDDTDNKIAKEDRDNDTSRNKNTEDNDTTGYE
TDKTDETDKTDETDEMIDSDDDSNAGNRETYQDSDQQEEDFDEDELYDQNDDNNIVSTKEDIDDELAELG
EFNELIFERCEETNENTNVTKRNPAYPSNSTSDKTNTKSKKAKNFSTSNSPNAPTVSNAPNAPNAPNAPN
APNAPTSSKVETNIEIKLGSKSTESKITENKLVENGPGRKLEPKSDDDDGITNKDKTTMDKSSNRDTNKN
AEQSIDRNLDKNMEKKLCASCFQWKKITTSFIDS

>WLD20009.1 N-acetylglucosamine-binding protein GbpA [Aeromonas veronii]
MAAKIQLNHIAAMLALLASGSALAHGYISQPESRNYLCKTGGNSQCGGVQWEPQSVEGPSGFPQTGPQDG
QIASAGSPRWSELNIQTSDRWTKREVQPGPFAISWTFTANHVTRNWRYYLTKQDWNPNQPLTRASFDLTP
FCVIDGNMVQPPKQVTHNCVLPERTGYQVILGVWEVGDTSNSFYNIIDAKFKDGSQPPLEWSQAGTIYPS
IDLAAGDKAMTRVFDANGERPDLQTVLTITTAEQGQKNNWAHALAGKINAEQSLIRAGQQGADGQFNPVY
GMNPIYLHRDSKLKRVEIDLQQQQPPVVDSISVSGLASDYVLDNGKATLDFTVTAQGDLAVTNTLYDHGG
VAKGESRADIKDSSHTFTMALEGLKAGHHQLVIKATPKAGGETIQQTMDLMFKDQSSGEYDFVFPNNIKS
YTAGTKVQQPKNGKVYQCKPFPYSGYCVQWATTATQFEPGVGSHWQEAWIELK

>WLR42469.1 lytic polysaccharide monooxygenase [Bacillus carboniphilus]
MSLIKTSLKAVALLSAIGIGATISADQADAHGYIEEPASRAYTGSLMKEELGYYEALEIYGFVINSPHAV
EGPKGFPEDGPQDGQIASAEGGFGQIDYVMDNQTEDRWIKQDMNSGVNTFTWNYTAPHATSKWHYYITKV
DWNPNSPLKSEDFELIGTVEHDGSATNTNLSHDIEVPDDRSGYHIILGVWDVADTDNAFYQVIDVNLNNV
PSNNDQATDENDADTSDDTNDASNDETNNNDSSDDATNEDSTNDQAVTAPTGLHVMEVTNQTIDLMWTAS
ENAKHYEIYRDGEKVGQTTETRFIDEEELTANTAYEYYVKAVDSYNNASDSSNVITTKTAQSESNDDSSE
NTDENSENGHDDHNNTNDDASNNNEGNNESASVQEWDATKIYVEGDQVEYNGALYEALWWTQNKQPEKRY
GWKLVSDTALEWDKETIYTGGSTVEYNGKTYKAKWWTQGDTPGSHMVWEEVK

>WMD18292.1 lytic polysaccharide monooxygenase [Achromobacter seleniivolatilans]
MTSISLRGVAGKLALPVAALTQAVLMAMAPTSVSAHGSTIDPPSREYGCNTLDTPWNNPKFSGCGKIRDL
AGSWQSNAILGVKSNHKEFIRDGLLCAGGKESWKELDGDHEWPTTVVTPDANGNARFKYMQTAGHLSSYF
KTYISKDSYDPKRGLRWDDLELIGDTGKLPRPENNSITPLDVKIPAHFTGKRVIYSVWQRDPADNAEGFY
ACSNVEVMPANVQWQASGALQGGQVDTGSKITLRVFDLTRTGDLESHSITVKAGEEKAAQWMFALAKEAN
NKSSVIKVGKMQPNGQVVPQQSDTDNQVYGLNKKVGFAIDNKPTDPVDPPPVEVNPPKADLTGPATAKAG
ESVALSAKGSNDGGGKLQYQWTVPAGITASALNQADLRFTAPSLTQDQSFTFSVKVTNEKGSSSASHSVL
VSKVEQGGGEPGDYPAYKEGTAYKAGDKVSNAGGNYACKAWPYTAWCGMAATHYAPGKGLNWAQAWDKIK

>WMJ04607.1 N-acetylglucosamine-binding protein GbpA [Aeromonas veronii]
MAAKIQLNHIAAMLALLASSSALAHGYISQPESRNYLCKTGGNSQCGGVQWEPQSVEGPSGFPQTGPQDG
QIASAGSPRWSELNIQTSDRWTKREVQPGPFAISWTFTANHVTRNWRYYLTKQDWNPNQPLTRASFDLTP
FCVIDGNMVQPPKQVTHNCVLPERTGYQVILGVWEVGDTSNSFYNIIDAKFKDGSQPPLEWSQAGTIYPS
IDLAAGDKAMTRVFDANGERPDLQTVLTITTAEQGQKNSWAHALASKINAEQSLIRAGQQGADGQFNPVY
GMNSVYLHRDSKLDRVEIDLQQLQPPVVDSISVSGLASDYVLDNGKATLDFTVTAQGDLAVTNTLYDHGG
VAKGESSADIKDSSHTFTMALEGLKAGHHQLVIKATPKAGGETIQQTMDLMFKEQSSGEYDFVFPNSLKS
YAAGTKVQQPKNGKVYQCKPFPYSGYCQQWTTTATQYEPGIGSHWQMTWDEVH

>WMX34860.1 N-acetylglucosamine-binding protein GbpA [Aeromonas caviae]
MAANIRLTHLAAALTLLASGGVLAHGYISQPEGRNYLCKTGGNSQCGAIQWEPQSLEAPSGFPDGGPADG
QIASAGHPQFGELNTQTLDRWTKREVQAGPFAISWTFTANHVTRNWRYYLTKQDWNPNQPLTRDAFDLNP
FCVIEGNMVQPPKQVTHQCTLPARTGYQVILGVWEVGDTANSFYNLIDARFKDGTQPPLTWSQGGAIYPS
IDLVAGDKARTRVFDANGERTDLQTELTIASTEQGQKNNWAHALASKINAEQSQIRAGQQGTDGQFNPVY
GQNPVYLKAGSNLQRVEIQLEQQQPPVENGISVSGLASDYPLDNGKLTLTFTVTAQGDLAITNTLYDHGG
VARGQSSADIKDGSQSFSMALTGLSAGHHQLVIEGKPKAGGDAVQQTLDLMFKDPASGGDYQFTFPDGLK
SYTAGTRVLQPKNGKVYQCKPFPYSGWCSQWASTATQYEPGVGSHWQEAWTAQ

>WNA17411.1 gp37 [Alphabaculovirus mabrassicae]
MYYLILFSYTLISVVTGHGYLSYPVARQYKCFRDNNFWWPETGDNIPDPACRNAFKTVYAKYRTEGESSG
VAANAAQYMFQQYFEYAALAGPNYDDLEHIKQHVVPHNLCAAGARDRSGVFGDKSGIDEPVPTWRPDTFY
HSSQEKYQSGHQTVLHFCPTAVHEPSFFQVFISRPQYNYSQELTWEDLELIGGAGSQLVKNDGSDEACVS
DQIYTIPIRIPFRNNQFVLFVRWQRNDVVGEGFYNCADVIFDDYQLKHAHRS

>WNG33067.1 chitin-binding protein [Archangium violaceum]
MRKPFIAPSLVLLSVLSGGQSLAHGSMEIPISRVYNCYKEGPETPKSAACKAAIAYGGTQAFYDWNGVRQ
GNANDRHREIIPDGKLCSAANESHKSLDLARNDWPAKLIAPNSSGRFEFVYHATAPHAGRYFQFYVTRDG
YNPLQPLKWSDLEPAPFCTVTGVTLQNNRYTMSCPFPAGKRGRHVIYNIWQRSDSPEAFYACIDVDFGNA
SLAASDWKELEPVQAREDLRAGSKVVFRVFDSEGRDVERHELRLEEEVSPAAHWLARLARQVNAQSRYVR
VGALEAGGQIAPLEANQGNSVYVRDAGYRIQIDIEKPVNSKPSR

>WNG37944.1 cellulose-binding protein [Archangium violaceum]
MHKRSKGVSCAAVIGLTTLGAVLPLQEALAHGGMTYPATRTYACYLDGKAGGNGGDLQPTNPACVAAVAE
GGKNPLWNWFGNLIGNAAGRHREIIPDGKLCGPSTTFDAYNLVHPDWPTTSLQAGTTITIRYNAWAPHPG
TWYQYVTKDGWDPSQPLKWSDLELFNTVTNPPINGSGPEGPEYTWSAQLPVGKSGRHIIYSIWERSDSPE
AFYNCSDVVFDSGAPDDEAPTAPGTPTASGVTGTTAQLSWSAARDNMGVVGYEVYRVNGASSELVASPDG
TSTSLTGLKPSTSYTFYVVARDAAGNRSAASPAVTFTTTETPSTGNCKVAYSEPNKWFGGFTGNIQITNT
GTSTISGWKLQWDYTGGQTVTNGWSAKLSQQGTTVTAENEAWTGTIPPNGSVTFGFNASASGSNLPAPSA
FTLNGTLCSTP

>WNG40120.1 lytic polysaccharide monooxygenase [Archangium violaceum]
MLAKNERTWLSLSLALGVATVAHGHGLIQNPPSRNWFCGAHTKPDEVGRPGEYAECADAFRDDFSGGYQF
MSVLTHAQGRAVVSPLPQHVCGFGSETWRGGATPWDKSINWPTSTFSSGPQTITWNISWGPHFDDTEEFR
YWITKPGFVYQVGKPLTWDDFEEEAFCVLKYDDRNPNGNPAITADKANALFHTTCNVPQRQGRHVIYAEW
GRNHYTYERFHGCVDVVFPGASSTQP

>WNG43551.1 chitin-binding protein [Archangium minus]
MRKPFIAPSLVLLSVLSGGQSFAHGSMEIPISRVYNCYKEGPETPKSAACKAAIAYGGTQAFYDWNGVRQ
GNANDRHREIIPDGKLCSAANESHKSLDLARNDWPAKLIAPNSSGRFEFVYHATAPHAGRYFQFYVTRDG
YNPLQPLKWSDLEPAPFCTITSVTLQNNRYTMSCPFPTGKRGRHVIYNIWQRSDSPEAFYACIDVDFGNA
SLAASDWKELEPVQVREDLRAGSKVVFRVFDSEGRDVERHELRLEEEVSPAARWLARLARQVNAQSRYVR
VGALEAGGQIAPLEANQGNSVYVRDAGYRIQIDIEKPVNSKPSR

>WNG48372.1 cellulose-binding protein [Archangium minus]
MHKRSKGVSCAAVIGLTTLGAVLPLQEALAHGGMTYPATRTYACYLDGKAGGNGGDLQPTNPACVAAVAE
GGKNPLWNWFGNLIGNAAGRHREIIPDGKLCGPSTTFDAYNLVHPDWPTTSLQAGTTITIRYNAWAPHPG
TWYQYVTKDGWDPSQPLKWSDLELFNTVTNPPINGSGPEGPEYTWSAQLPVGKSGRHIIYSIWERSDSPE
AFYNCSDVVFDSGAPDDEAPTAPGTPTASGVTGTTAQLSWSAARDNMGVVGYEVYRVNGASSELVASPDG
TSTSLTGLKPSTSYTFYVVARDAAGNRSAASPAVTFTTTETPSTGNCKVAYSEPNKWFGGFTGNIQITNT
GTSTISGWKLQWDYTGGQTVTNGWSAKLSQQGTTVTAENEAWTGTIPPNGSVTFGFNASASGSNLPAPSA
FTLNGTLCSTP

>WNG50524.1 lytic polysaccharide monooxygenase [Archangium minus]
MLAKNERTWLSLSLALGVATVAHGHGLIQNPPSRNWFCGAHTKPDEVGRPGEYAECADAFRDDFSGGYQF
MSVLTHAQGRAVVSPLPQHVCGFGSETWRGGATPWDKSINWPTSTFSSGPQTITWNISWGPHFDDTEEFR
YWITKPGFVYQVGKPLTWDDFEEEAFCVLKYDDRNPNGNPAITADKANALFHTTCNVPQRQGRHVIYAEW
GRNHYTYERFHGCVDVVFPGASSTQP

>WNV78063.1 lytic polysaccharide monooxygenase [Bacillus atrophaeus]
MKGFIRGVVLTAVLGVGGTLFAGDVSAHGYIKEPASRAYMGSLEKQIIGWTAAAQKYGSVIDSPQSVEGP
KGFPSAGPPDGKIASANGGSGQIDFGLDRQTADYWVKQNIHGGLNTFTWHYTAPHATSKWHYYITKKGWN
PNKPLTRDEFELIGTVDHDGSKADTNLSHKIFVPTDRTGYHVILGVWDVADTSNAFYNVIDVNIK

>WOE66995.1 N-acetylglucosamine-binding protein GbpA [Aeromonas allosaccharophila]
MAAKIQLNHIAAVLALLASGCALAHGYISQPESRNYLCKTGGNSQCGGVQWEPQSVEGPSGFPQSGPQDG
QIASAGSPRWSELNIQTSDRWTKREVQPGPFAISWTFTANHVTRNWRYYLTKQDWNPNQPLTRASFDLTP
FCVIDGNMVQPPKQVTHNCILPERTGYQVILGVWEVGDTSNSFYNIIDAKFKDGSQPPLEWSQSGTIYPS
IDLTAGDKAMTRVFDANGERPDLQTVLTITTAEQGQKNNWAHALASKINAEQSLIRAGQQGADGQFNPVY
GMNPIYLKRNSELKRVEIDLQQQQPPVVDSISVSGLANDYVLDNGKATLDFTVTAQGNLAVINTLYDHGG
VAKGESSADIKDSSHTFTMALEGLKAGHHQLVIKATPKAGGETIQQTMDLMFKEQSSSEYDFVFPNNIKS
YTAGTKVQQPKNGKVYQCKPFPYSGYCVQWATTATHYEPGVGSHWQDAWIELN

>WOE84293.1 N-acetylglucosamine-binding protein GbpA [Aeromonas veronii]
MAAKIQLNHIAVVLALLASGSALAHGYISQPESRNYLCKTGGNSQCGGVQWEPQSVEGPSGFPQSGPQDG
QIASAGSPRWSELNIQTSDRWTKREVQPGPFAISWTFTANHVTRNWRYYLTKQDWNPNQPLTRASFDLTP
FCVIDGNIVQPPKQVTHNCVLPERTGYQVILGVWEVGDTSNSFYNIIDAKFKDGSQLPLEWSQAGTIYPS
IDLAVGDKAMTRVFDANGERPDLQTVLTITTAEQGQKNSWAHALASKINAEQSLIRAGQQEADGQFNPVY
GMNPVYLHRDSKLDRVEIDLQQLQPPVVDSISVSGLASDYVLDNGKATLDFTVTAQGDLAVTNTLYDHGG
VAKGESSADIRDSIHTFTMALEGLKAGHHQLVIKATPKAGGETIQQTMDLMFKEQSSGEYDFVFPNNIKS
YTAGTKVQQPKDGKVYQCKPFPYSGYCQQWTTTATQFEPGVGSHWQEAWIELK

>WOJ45389.1 hypothetical protein [Apis mellifera nudivirus]
MTNNFWVLGNIFKFFLVWPSAHIGVLISNETIPDSLLPNITSVILPLLPNITTTTGGDGKGIIPFGSGGG
GSGGGGDGNMLPNTTDFPTKIWPSWPPRRRPISPLPLPPPAPPTSPVTPSSPRQPIQPPPPPNLPPPIPT
TPKWPTIVPTPLPPPSFPPATSPPLPPFPTSPPSMMPSLNIPFCDFLRVRRAAVANDDEATFRHGYIISP
PTRALLCQRRINKRCGAVTYEPQSVEGRKGFPVYGPRDRHIAGAERFHELDEYGVGRWVHVDITDNLCRE
SNDTYRLNIRWQYTSAHASDAYHLYATDSQYNPAVEPLTRAHLRFVQTVRPVNRNRQALHVINFNIPSYF
FNRQGSFLVVWDIADTPNAFYQVIDYKLDIKESADPGTQCFDRERCFKYGFAKNRCNCRKFYRCWNNNCY
EHVCPTNLVFDESTNQCNYRHLVRSACN

>WOQ13950.1 N-acetylglucosamine-binding protein GbpA [Aeromonas media]
MAAKFKLNHVATALALLASGGVLAHGYISQPEGRNYLCKTGGNSQCGAIQWEPQSLEAPSGFPNGGPADG
QIASAGHPQFAELNAQTSDRWTKRQVQAGPFAIGWTFTANHVTRNWRYYLTKQEWNPNQPLTRDSFDLNP
FCVIDGGMVQPPKQVTHQCTLPARTGHQVILGVWEVGDTANSFYNLIDVQFDGGTQPPLTWSQGGTIYPS
TDLVAGDKAKTRVFDANGERTDLQTVLTIGSAEQGQKNNWAHDLAAKINAEQSQIRAGQQGSDGQFNPVY
GQNPVYLKAGSNLQRVEVQLEQQQPPVNDGISVSGLENEYLLDNGKVTLNFTVTAEGDLAVTNTLYDHGG
AAKGQTSADIKDSSQSFTMEVSGLSAGHHQLVIEGKPKAGGAPLQQTVDLMFKDPASGGDYQYSFPEGLK
SYAAGTKVLQPKDGKIYQCKPYPYSGWCTIWTSTATQYEPGVGTNWQDAWTLVN

>WOX47803.1 N-acetylglucosamine-binding protein GbpA [Aeromonas sp. XH]
MAATIKLNHLAAALALLASGGVLAHGYISQPESRNYLCKTGGNSQCGAIQWEPQSLEAPSGFPNGGPADG
QIASAGHPQFGELNAQTSDRWTKRQVQAGPFAIGWTFTANHVTRNWRYYLTKQEWNPNQPLTRDSFDLNP
FCVIDGGMVQPPKQVTHQCTLPARTGYQVILGVWEVGDTANSFYNLIDAQFDGGTQPPLTWSQGGTIYPS
TDLAVGDKARTRVFDANGERTDLQTVLTIGSAEQGQKNNWAHDLAARINAEQSQIRAGQQGSDGQFNPVY
GQNPVYLKAGSNLQRVEVQLEQQQPPVSDSISVSGLESEYLLDNGKVTLNFTVTAEGDLAVTNTLYDHGG
AAKGQTSANIKDSSQSFTMEVGGLSAGHHQLVIEGKPKAGGAPLQQTLDLMFKDPASGGDYQYRFPEGLS
SYQAGTKVLQPKDGRIYQCKPYPYSGWCTIWTSTATQYEPGVGTNWQDAWTLVN

>WOX53111.1 N-acetylglucosamine-binding protein GbpA [Aeromonas sp. CD]
MAAKIQLNHVAATLALLVSGSVLAHGYISQPESRNYLCKTGGNSQCGAVQWEPQSVEGPSGFPQAGPPDG
QIASAGSASWRELNAQTSDRWTRREVQAGPFAISWTFTANHVTRNWRYYLTKQDWNPNQPLTRAAFEITP
FCVVDGNMTQPPKQVTHQCNLPQRTGYQVILGVWEVGDTSNSFYNVIDANFKGGTQPPLAWSQGGTIYPS
TELAVGDKARTLVFDANGVRPDLQTELTIASPEQGQKNNWTHALASKINAEQSQIRAGQQSGEGQFNPVY
GQNPVYFKAGSALERVEIQLEQQQPPVSNGVSVSGLESDYLLDEGKLTLNFTVAAEGDLTVTNTLYDHGG
AAKGQTSADIKDSTHSFTIPLTGLSAGHHQLVIEGKPKAGGDAVQQTLDLMLKDPAAGGDYQFTFPDGLK
SYTDGTKVLQPKNGKVYQCKPFPYRGWCSQWSASATQYEPGVGTNWQDAWIQVN

>BEU04537.1 hypothetical protein OAG1_33370 [Agarivorans sp. OAG1]
MTNKLIFSLCLLGTSQAFAHGLIVDPPSRNALCGLTEKPDQASSAHCIDAFENDQQGGYKFMSVLTHTEG
RAVVSPLPNNVCGFDSETWQGGATPWDVATSWPGQAAQAGPLDITWNIQWGNHFSDTREFHYWITKPGFV
FDPSKALTWDDFEAEPFCVLPYDDSQPNANPAVVANKEAVTFTTTCTLPERSGHQVIYGEWGRNSWTYER
FHGCIDLAYSEDTLGTPIATPQKVSTPQDTPVSITLSGSDTGGEITSYQILSQPINGTLSGTPPALSYTP
TAGFVGTDNFSFSVTDNEALESAPALVSIDVKSTANTAPIASFDASSQGLTASFDASGSSDAENDTLSYQ
WDFGDGYTATGVTANHDYEAAGSYAVVLTVSDGLLETSSNQELIITALPPSQAGCEYVIVDQWGSGFNAE
VRIINTGEQAINGWQVTWAYSDGSSITQLWNGELSGDGPYTVSNAAWNTKVEPGETVSFGFQGSSNGSSE
VPILTGDICQ

>BEE01796.1 acetylglucosamine-binding protein [Aeromonas dhakensis]
MAAKIQLNHVAATLALLVSGSVLAHGYISQPESRNYLCKTGGNSQCGAVQWEPQSVEGPSGFPNGGPADG
QIASAGSASWGELNAQTSDRWTRREVQAGPFAISWTFTANHVTRNWRYYLTKQDWNPNQPLTRAAFELTP
FCVVDGNMTQPPKQVTHQCNLPERTGYQVILGVWEVGDTSNSFYNVIDANFKGGTQPPLEWSQGGTIYPS
TELAVGDKARTLVFDANGVRPDLQTELTIASPEQGQKNNWTHALASKINAEQSQIRAGQQSGDGQFNPVY
GQNPVYFKAGSALERVEIQLEQQQPPVSNGVSVSGLESDYLLDEGKLTLNFTVAAEGDLTVTNTLYDHGG
AAKGQTSADIKDSSHSFTMPLTGLSAGHHQLVIEGKPRAGGEAVQQTLDLMLKDPAAGGDYQFTFPEGLK
SYTDGTKVLQPKNGKVYQCKPFPYRGWCSQWSASATQYEPGVGSNWQDAWILVN

>BEE03319.1 acetylglucosamine-binding protein [Aeromonas veronii]
MAAKIQLNHIATVLALLASGSALAHGYISQPESRNYLCKTGGNSQCGGVQWEPQSVEGPSGFPQSGPQDG
QIASAGSPRWSELNIQTSDRWTKREVQPGPFAISWTFTANHVTRNWRYYLTKQDWNPNQPLTRASFDLTP
FCVIDGNMVQPPKQVTHNCVLPERTGYQVILGVWEVGDTSNSFYNIIDAKFKDGSQPPLEWSQAGTIYPS
IDLAVGDKAMTRVFDANGERPDLQTVLTITTAEQGQKNSWAHALASKINAEQSLIRAGQQGADGQFNPIY
GMNPVYLHRDSKLDRVEIDLQQQQPPVVDSISVSGLASDYVLDNGKATLDFTVTAQGDLAVTNTLYDHGG
VAKGESSADIKDSSHAFTMALEGLKAGHHQLVIKATPKAGGETIQQTMDLMFKEQSSGEYDFVFPNSLKS
YAAGTKVQQPKNGKVYQCKPFPYSGYCQQWTTTATQYEPGIGSHWQMAWDEVK

>BEE07720.1 acetylglucosamine-binding protein [Aeromonas dhakensis]
MAAKIQLNHVAATLALLVSGSVLAHGYISQPESRNYLCKTGGNSQCGAVQWEPQSVEGPSGFPNGGPADG
QIASAGSASWGELNAQTSDRWTRREVQAGPFAISWTFTANHVTRNWRYYLTKQDWNPNQPLTRAAFELTP
FCVVDGNMTQPPKQVTHQCNLPERTGYQVILGVWEVGDTSNSFYNVIDANFKGGTQPPLEWSQGGTIYPS
TELAVGDKARTLVFDANGVRPDLQTELTIASPEQGQKNNWTHALASKINAEQSQIRAGQQSGDGQFNPVY
GQNPVYFKAGSALERVEIQLEQQQPPVSNGVSVSGLESDYLLDEGKLTLNFTVAAEGDLTVTNTLYDHGG
AAKGQTSADIKDSSHSFTMPLSGLSAGHHQLVIEGKPKAGGEAVQQTLDLMLKDPAAGGDYQFTFPEGLK
SYTDGTKVLQPKNGKVYQCKPFPYRGWCSQWSASATQYEPGVGSNWQDAWILVN

>BEE15174.1 acetylglucosamine-binding protein [Aeromonas veronii]
MAAKIQLNHIAAVLALLASGSALAHGYISQPESRNYLCKTGGNSQCGGVQWEPQSVEGPSGFPQSGPQDG
QIASAGSPRWSELNIQTSDRWTKREVQPGPFAISWTFTANHVTRNWRYYLTKQDWNPNQPLTRASFELTP
FCVIDGNMVQPPKQVTHNCILPERTGYQLILGVWEVGDTSNSFYNIIDAKFKDGSQPPLEWSQAGTIYPS
IDLAAGDKAMTRVFDANGERPDLQTVLTITTAEQGQKNNWAHALASKINAEQSLIRAGQQGADGQFNPVY
GMNPIYLKRNSELKRVEIDLQQQQPPIVDSISVSGLASDYVLDNGKATLDFTVTAQGDLAVTNTLYDHGG
VAKGESSADIKDSSHTFTMALEGLKAGHHQLVIKATPKAGGETIQQTMDLMFKEQSSGEYDFVFPNNIKS
YTAGTKVQQPKNGKVYQCKPFPYSGYCVQWATTATQFEPGVGSHWQEAWIELK

>BEE16175.1 acetylglucosamine-binding protein [Aeromonas enteropelogenes]
MAATIRFNHIAAALTLLASGSVLAHGYISQPESRNALCKTGGNSQCGAVQWEPQSLEASSGFPDGGPVDG
QIAAAGHPQFGELNAQTSDRWTRRDVQAGPFAISWTFTANHVTRNWRYYLTKQDWNPNQSLTRDAFELTP
FCVIDGNMVQPPKQVTHQCILPERTGYQIILGVWEVGDTANSFYNLIDANFKGGTQPPLAWTQGGTIYPS
IDLAAGDKARTRVFDANGERTDLQTELTIASAEQGQKNNWAHALASKINAEQSLIRAGQQGTDGQFNPVY
GQNPVYLKAGSALERVEIQLEQLQPPVGNDISISGLASEYQLDNGKATLDFTVTTQGDLTVTNTLYDHGG
IAKGQSSADIRDSSQGFTMTLEGLSAGHHQLVIKGTPKNGGTPLQQTLDLMFKDPAAGGAHDFTFPEGLK
SYTDGTRVLQPKNGKVYQCKPFPYSGWCSQWAANATQYEPGTGSHWQDAWIELN

>BEE20334.1 acetylglucosamine-binding protein [Aeromonas enteropelogenes]
MAATIRFNHIAAALTLLASGSVLAHGYISQPESRNALCKTGGNSQCGAVQWEPQSLEASSGFPDGGPVDG
QIAAAGHPQFGELNAQTSDRWTRRDVQAGPFAISWTFTANHVTRNWRYYLTKQDWNPNQSLTRDAFELTP
FCVIDGNMVQPPKQVTHQCILPERTGYQIILGVWEVGDTANSFYNLIDANFKGGTQPPLAWTQGGTIYPS
IDLAAGDKARTRVFDANGERTDLQTELTIASAEQGQKNNWAHALASKINAEQSLIRAGQQGTDGQFNPVY
GQNPVYLKAGSALERVEIQLEQLQPPVGNDISISGLASEYQLDNGKATLDFTVTTQGDLTVTNTLYDHGG
IAKGQSSADIRDSSQGFTMTLEGLSAGHHQLVIKGTPKNGGTPLQQTLDLMFKDPAAGGAHDFTFPEGLK
SYTDGTRVLQPKNGKVYQCKPFPYSGWCSQWAANATQYEPGTGSHWQDAWIELN

>BEE24605.1 acetylglucosamine-binding protein [Aeromonas dhakensis]
MAAKIQLNHVAATLALLVSGSVLAHGYISQPESRNYLCKTGGNSQCGAVQWEPQSVEGPSGFPNGGPADG
QIASAGSASWGELNAQTSDRWTRREVQAGPFAISWTFTANHVTRNWRYYLTKQDWNPNQPLTRAAFELTP
FCVVDGNMTQPPKQVTHQCNLPERTGYQVILGVWEVGDTSNSFYNVIDANFKGGTQPPLEWSQGGTIYPS
TELAVGDKARTLVFDANGVRPDLQTELTIASPEQGQKNNWTHALASKINAEQSQIRAGQQSGDGQFNPVY
GQNPVYFKAGSALERVEIQLEQQQPPVSNGVSVSGLESDYLLDEGKLTLNFTVAAEGDLTVTNTLYDHGG
AAKGQTSADIKDSSHSFTMPLSGLSAGHHQLVIEGKPKAGGEAVQQTLDLMLKDPAAGGDYQFTFPEGLK
SYTDGTKVLQPKNGKVYQCKPFPYRGWCSQWSASATQYEPGVGSNWQDAWILVN

>WPC70024.1 N-acetylglucosamine-binding protein GbpA [Aeromonas hydrophila]
MAAKIQLNHVAATLALLVSGSVLAHGYISQPESRNYLCKTGGNSQCGAVQWEPQSVEGPSGFPQAGPPDG
QIASAGSASWRELNAQTSDRWTRREVQAGPFAISWTFTANHVTRNWRYYLTKQDWNPNQPLTRAAFELTP
FCVVDGNMTQPPKQVTHQCNLPQRTGYQVILGVWEVGDTSNSFYNVIDANFKGGTQPPLTWSQGGTIYPS
TELAVGDKARTLVFDANGVRPDLQTELTIANPEQGQKNNWTHALATKINAEQSQIRAGQQSGEGQFNPVY
GQNPVYFKAGSALERVEIQLEQQQPPVSNGVSVSGLESDYLLDEGKLTLNFTVAAEGDLTVTNTLYDHGG
AAKGQTSADIKDSTHSFTMPLTGLSAGHHQLVIEGKPKAGGDAVQQTLDLMLKDPAAGGDYQFTFPDGLK
SYTDGTKVLQPKNGKVYQCKPFPYRGWCSQWSASATQYEPGVGTNWQDAWIQVN

>WPM85304.1 lytic polysaccharide monooxygenase auxiliary activity family 9 protein [Apirhabdus apintestini]
MSIDLKHGRVTSPKTRSLVATELGLIGEWQNNEMEGGKNFPATTSGSMPAPFESDAPSTTPPADGLILSG
GKTDARECVNFTDSEMAEQLGKAFEWPCVSVTAGETLKIHWAYTAAHTTRGYRAFITKDGWDATQRISRA
QLEEAPFFEDIYPYVPFSQYPDKLVAKTEHDLVLPKNKRGHHVIVLLWLVADTGNAFYQALDVDFG

>WPS56080.1 N-acetylglucosamine-binding protein GbpA [Aeromonas dhakensis]
MAAKIQLNHVAATLALLVSGSVLAHGYISQPESRNYLCKTGGNSQCGAVQWEPQSVEGPSGFPNGGPADG
QIASAGSASWSELNAQTSDRWTRREVQAGPFAISWTFTANHVTRNWRYYLTKQDWNPNQPLTRAAFELTP
FCVVDGNMTQPPKQVTHQCNLPERTGYQVILGVWEVGDTSNSFYNVIDANFKGGTQPPLEWSQGGTIYPS
TELTVGDKARTLVFDANGVRPDLQTELTIASPEQGQKNNWTHALASKINAEQSQIRAGQQSGDGQFNPVY
GQNPVYFKAGSALERVEIQLEQQQPPVSNGVSVSGLESDYLLDEGKLTLNFTVAAEGDLTVTNTLYDHGG
AAKGQTSADIKDSSHSFTMPLSGLSAGHHQLVIEGKPKAGGEAVQQTLDLMLKDPAAGGDYQFTFPEGLK
SYTDGTKVLQPKNGKVYQCKPFPYRGWCSQWSASATQYEPGVGSNWQDAWILVN

>WQD88515.1 N-acetylglucosamine-binding protein GbpA [Aeromonas caviae]
MAANIRLTHLAAALALLASGGVLAHGYISQPEGRNYLCKTGGNSQCGAIQWEPQSLEAPSGFPDGGPADG
QIASAGHPQFGELNTQTLDRWTKREVQAGPFAISWTFTANHVTRNWRYYLTKQDWNPNQPLTRDAFDLNP
FCVIEGNMVQPPKQVTHQCTLPPRTGYQVILGVWEVGDTANSFYNLIDARFKDGTQPPLTWSQGGTIYPS
IDLVAGDKARTRVFDANGERTDLQTELIIASAGQGQKNNWAHALASKINAEQSQIRAGQQGTDGQFNPVY
GQNPVYLKAGSNLQRVEIQLEQQQPPVENGISVSGLASDYPLDNGKLTLTFTVTAQGDLAITNTLYDHGG
VARGQSSADIKDGSQSFSMALTGLSAGHHQLVIEGKPKAGGDAVQQTLDLMFKDPASGGDYQFTFPDGLK
SYTAGTRVLQPKNGKVYQCKPFPYSGWCSQWASTATQYEPGVGSHWQEAWTAQ

>WQP44342.1 lytic polysaccharide monooxygenase [Bacillus atrophaeus]
MKGFIRGVVLTAVLGVGGTLFAGDVSAHGYIKEPASRAYMGSLEKQIIGWTAAAQKYGSVIDSPQSVEGP
KGFPSAGPPDGKIASANGGSGQIDFGLDRQTADYWVKQNIHGGLNTFTWHYTAPHATSKWHYYITKKGWN
PNKPLTRDEFELIGTVDHDGSKADTNLSHKIYVPTDRTGYHVILGVWDVADTSNAFYNVIDVNIK

>WRK91023.1 N-acetylglucosamine-binding protein GbpA [Aeromonas hydrophila]
MAAKIQLNHVAATLALLVSGSVLAHGYISQPESRNYLCKTGGNSQCGAVQWEPQSVEGPSGFPQAGPPDG
QIASAGSASWRELNAQTSDRWTRREVQAGPFAISWTFTANHVTRNWRYYLTKQDWNPNQPLTRAAFELTP
FCVVDGNMTQPPKQVTHQCNLPQRTGYQVILGVWEVGDTSNSFYNVIDANFKGGTQPPLAWSQGGTIYPS
TELAVGDKARTLVFDANGVRPDLQTELTIASPEQGQKNNWTHALASKINAEQSQIRAGQQSGEGQFNPVY
GQNPVYFKAGSALERVEIQLEQQQPPVSNGVSVSGLESDYLLDEGKLTLNFTVAAEGDLTVINTLYDHGG
AAKGQTSADIKDSTHSFTMPLTGLSAGHHQLVIEGKPKAGGDAVQQTLDLMLKDPAAGGDYQFTFPDGLK
SYTDGTKVLQPKNGKVYQCKPFPYRGWCSQWSASATQYEPGVGTNWQDAWILVN

>WRT73631.1 N-acetylglucosamine-binding protein GbpA [Aeromonas dhakensis]
MAAKIQLNHVAATLALLVSGSVLAHGYISQPESRNYLCKTGGNSQCGAVQWEPQSVEGPSGFPNGGPADG
QIASAGSASWSELNAQTSDRWTRREVQAGPFAISWTFTANHVTRNWRYYLTKQDWNPNQPLTRAAFELTP
FCVVDGNMTQPPKQVTHQCNLPERTGYQVILGVWEVGDTSNSFYNVIDANFKGGTQPPLEWSQGGTIYPS
TELTVGDKARTLVFDANGVRPDLQTELTIASPEQGQKNNWTHALASKINAEQSQIRAGQQSGDGQFNPVY
GQNPVYFKAGSALERVEIQLEQQQPPVSNGVSVSGLESDYLLDEGKLTLNFTVAAEGDLTVTNTLYDHGG
AAKGQTSADIKDSSHSFTMPLSGLSAGHHQLVIEGKPKAGGEAVQQTLDLMLKDPAAGGDYQFTFPEGLK
SYTDGTKVLQPKNGKVYQCKPFPYRGWCSQWSASATQYEPGVGSNWQDAWILVN

>WSE26391.1 lytic polysaccharide monooxygenase auxiliary activity family 9 protein [Amycolatopsis rhabdoformis]
MKTSRKLLIGAAIAPVIALVGPVGTASAHGYVNAPASRQAQCAQNVVSCGDIKWEPQSVEGAKGQRTCNG
GVARFAELNDNSKPWRATATGRTVQFNWTFTARHKTSTYEYYIGNTRIASFSGNNQVPPATVSHSVNLGN
RTGRQTVLAIWNIADTANAFYSCVDLQVS

>WSE31656.1 lytic polysaccharide monooxygenase auxiliary activity family 9 protein [Amycolatopsis rhabdoformis]
MKANRKLIAGLTGAALAPVLVLVGPAGIASAHGYVNSPASRQAQCAQGIVDCGAIKYEPQSVEGPKGLHS
CNGGKAEYAELNDNSKPWQAASVGSTVTFTWTFTARHSTASYEYYVGDEKVASFDGHNQQPPETVAHQVD
LGGHPGRQTVLAVWNIADTANAFYSCIDLQVG

>BFD51134.1 hypothetical protein TPMA0078_25380 [Actinoplanes sp. TPMA0078]
MQTVVRKRLLLSALMAALAAVLAVIVAPSGPAQAHGNVFSPASRNYGCFQRWGDKFQAPEMATEDPMCYQ
AWQADPQAMWNWNGLYREGVAGNHQAAIPDGQLCSAGKTQNGRYAAMDTIGDWKATNLANSFTLQLFDGA
RHGADYIRVYVTKPSYNPITTALKWSDLDLVKEVPNTPAAQWTEQLSNGVQMDIPVSVSGRSGRAMVYTI
WQASHMDQSYYFCSDVNFGGATSSPTVSPTSSPTSSPTVSPTTSPTTSPSGACSASVSVASQWSGAYQAT
VTVTAGSAAVKGWAVTLTYPAAQTVQQSWNATVLTSGNQIQASNATYNGALSAGGSTTFGFIAAGTPSTP
TVACSAV

>BFD51342.1 lytic polysaccharide monooxygenase [Actinoplanes sp. TPMA0078]
MAATVLAVAAGILALPAAAQAHGALQVPGSRTWLCYQDGRNPTTGAIEPKNAACAAAVAQSGTNSLYNWF
AVLRSDGAGRVSGFLPDGQLCSGGTGGPYNFTGFNLARTDWPQTHLTAGASVEFHYNDWAKHPGTFYLYI
TKDGYDPTKPLAWSDLEPTPFSQATNPAVIGGPGTDDGHYYWTGNLPSGKTGKHLIYSVWARSDSQETFY
GCSDVVFDGGHGEVTGVGTQPTSPAPSTSASPSPSTSTPGGGTGTGCTAMYNVVSAWSGGFQGEVMVHAG
TTAVNGWHVSWTWPGSQTLASVWSAKATSSGSLVTATNETWNGTIAAGNYTTFGFLGSGTAPATVQNLSC
STG

>BFD54705.1 lytic polysaccharide monooxygenase [Actinoplanes sp. TPMA0078]
MFAVPAVPGYAHGAPITPISRSAACAGNGTKTSTAACKAAKTATNGFIGAFDNLRIANVKDDRESVPDGK
LCSGGLDAYKGLDLPREDFPSTAVRSGQKLPIAYRGTIPHKGEFRIFLTKPGYDPAKRLTWDDLGSKPLA
SFTDPALTDGSYRMSVTLPQRTGRHMLYVVWETSSTPDTYYSCSDLVFPAAPVVKKTTAKPSVAPVRGSA
APATSPATTTSAAATGETAEEPSVDPVLASADSQDDTTVGHWLIGGALGAGLLAIMIALLSRRRRANL

>BFD54742.1 lytic polysaccharide monooxygenase [Actinoplanes sp. TPMA0078]
MRRRFTLPILTVAAVVGSLFVAVSPASAHGYISSPPSRQANCASGAVANCGDIIYEPQSVEAPKGSTQCN
GGGSRFAVLNDNSKNWPAATVGQSVTFNWVLTARHSTATWEYFIGGTLLASFNDGGAQPGATKSHTVNMK
GFTGRQTVLARWNIADTVNAFYSCVDLNIGGGGGTTPPTTPPTTSPTTPPPTTSPTPTPTSGTTTWAAGT
TYQVGDRVTYAGRSYQCRQAHTAINGWEPPNVPALWTAL

>BFD57632.1 lytic polysaccharide monooxygenase [Actinoplanes sp. TPMA0078]
MRRKIAYPLAALGMAGSTLVIASPALAHGYVSSPPSRQAQCAAGTVKDCGAIQFEPQSVEAPKGSKQCNG
GNANFTVLNDTSRNWPATTVGTSVKFNWVLTARHRTASWVYYVDGVEAATFNDNNAIPEAIVSHTVDLSK
FPGKHTVLAVWNIGDTANAFYNCVDLNIGGSGGSTPTTAPTAAPTAAPTTSPATSPTTSPTTKPPTAVPT
ATTAAPSGAEWAPGVSYKTGDVVTYNGVSYKCRQAHTSIRSWEPSIFTLALWLPL

>BFE29155.1 hypothetical protein GCM10010200_014060 [Actinomadura rugatobispora]
MSTQFRLPITTRLPVTGRVTGRKGVVLAVGAGLGLPLVVAARATTSFRYFVTRNGWNPAQPLTRAALDPQ
PFLTQNYGGRQPPSTVSHPATLPAKQGRHLILAVWDIADTGNAFCSCADVDFG

>BFE67439.1 hypothetical protein GCM10020092_007400 [Amorphoplanes digitatis]
MERVVTVPVVNSLYDTLGDHDAQVDRISAGGAGGAVGSTLFVAAPALAHGYVSSPPSRQALCASGAVANC
GQIQFEPQSVEGPKGLKSCDGGVAGFSVLADESRNWLSQGGR

>BFE71314.1 hypothetical protein GCM10020092_046150 [Amorphoplanes digitatis]
MTVVRRTAALALAGGIAAAAAVLPAVPALAHGAPTSPISRSAACADGGERTGSAVCKTARAANGREFGNF
SNVRVPNVNGKDKQTIPDGKLCSGGLADYKGLDLARTDWPSTKVTAGDTLPITYAGTIPHKGTFRVYLTK
QGYDPTEPLGWGDLGASPILTAQDPPLRGGAYRMSAKLPKDRSG

>BFE72592.1 hypothetical protein GCM10020092_058930 [Amorphoplanes digitatis]
MDRQPAVGQERPRHLIYSVWSRSDSTETFYGCSDVVFDGGNGEVTGLGGGTTTTPTTPPTTPPTSPPTSP
PTSPPTSPPTGSGCSAMYSVTGTWNGGFQGEVMVHAGSTPVNNWTVSWTFPGAQTVTQLWGGKYTGSGSL
ATVKNESWNGTIAASNHATFGFLGSGTTPASVQNLTCTTP

>BFE72593.1 hypothetical protein GCM10020092_058940 [Amorphoplanes digitatis]
MRRRRSFLYAAAVLLATGVGVTVLQSEASAHGAMMAPGSRTYFCWKDGLTATGAIEPKNAACAAAVAQSG
VTALYNWFAVLRSDGASRTSGFIPDGQLCSGGTGGPYNFTGFNLARNDFPVTHLTSGASMRFDYNNWAKH
PGTFSLYITKDSWSPTRALAWSDLESQPFSQVVNPTSVGGPGTNDGRYSWTGNLPSGKSGLGT

>BFE72886.1 hypothetical protein GCM10020092_061870 [Amorphoplanes digitatis]
MIAALAITVVPAGPAAAHGNVTGPASRNYGCWERWGSKFQDPTMATLDPMCWQAWQADPNAMWNWNGLFR
EGVAGNHQGAIPDGQLCSADHTQSGRYNAMDTVGDWQATSVGNNFNVRVFDQALHGADYIRVYVTRAGFN
PVNTALKWSDLVLVSQIGNTPAAQWTTVSGGVQLDLPVALSGRSGRAMVYTIWQASHLDQSYYWCSDINF
GGTTTPTTPPTTPPTTPPTTPPTTPPTTTPTTPPATGACSATYSATSWQGGFQGNVTVQAGSAAIKGWTV
RLTYPGGQTVQQGWNATVTASGSTVTATNVSYNGALAAGATTSFGFIGGGASTTPTATCTATV

>BFE76167.1 hypothetical protein GCM10020092_094680 [Amorphoplanes digitatis]
MVAWPGAVQAHGTIINPQSRAYQCWKTWGNQHMNPVMQTQDPMCWQAFQANPDTMWNWMSALRDGLGGQF
QARTPDGQLCSNGLARNDSLNQLGAWKTTNVSRSFTAQLYDQASHGADYFKVYVSKQGFNPATQRLGWGN
LDFITQTGRYAPSAEHLVQRLDVRIHRAPHSLRHLAGLAPRPGLHVVQRRQLRLTGRAAQGVG

>WVM44971.1 N-acetylglucosamine-binding protein GbpA [Aeromonas hydrophila]
MAAKIQFNHVAATLALLVSGSVLAHGYISQPESRNYLCKTGGNSQCGAVQWEPQSVEGPSGFPQAGPPDG
QIASAGSASWRELNAQTSDRWTRREVQAGPFAISWTFTANHVTRNWRYYLTKQDWNPNQPLTRAAFELTP
FCVVDGNMTQPPKQVTHQCNLPQRTGYQVILGVWEVGDTSNSFYNVIDANFKGGTQPPLAWSQGGTIYPS
TELAVGDKARTLVFDANGVRPDLQTELTIASPEQGQKNNWTHALASKINAEQSQIRAGQQSGEGQFNPVY
GQNPVYFKAGSALERVEIQLEQQQPPVSNGVSVSGLESDYLLDEGKLTLNFTVAAEGDLTVTNTLYDHGG
AAKGQTSADIKDSTHSFTMPLTGLSAGHHQLVIEGQPKAGGDAVQQTLDLMLKDPAAGGDYQFTFPDGLK
SYTDGTKVLQPKNGKVYQCKPFPYRGWCSQWSASATQYEPGVGTNWQDAWIQVN

>WVY34252.1 N-acetylglucosamine-binding protein GbpA [Aeromonas jandaei]
MAAKIQLNHIATVLALLASGSALAHGYINQPESRNYLCKTGGNSQCGGVQWEPQSVEGPSGFPQSGPQDG
QIASAGSPRWSELNIQTSDRWTKREVQPGPFAVSWTFTANHVTRNWRYYLTKQDWNPNQPLTRASFDLTP
FCIIDGNMVQPPKQVTHNCVLPERTGYQVILGVWEVGDTSNSFYNIIDAKFKDGSQPPLEWSQAGTIYPS
IDLAVGDKAMTRVFDANGERPELQTVLTITTAEQGQKNSWAHALASKINAEQSLIRAGQQGADGQFNPIY
GMNPVYLKRNSKLERVEIDLQQLQPPVVDSISVSGLASDYVLDNGKATLDFTVTAQGDLAVTNTLYDHGG
VAKGESSADIRDSSHTFTMALEGLKAGHHQLVIKATPKAGGETIQQTMDLMFKEQSSGEYDFVFPNSLKS
YAAGTKVQQPRNGKVYQCKPFPYSGYCQQWTTTATQYEPGIGSHWQMAWDEVH

>WWA42001.1 N-acetylglucosamine-binding protein GbpA [Aeromonas veronii]
MAAKIQLNHIAAMLALLASSSALAHGYISQPESRNYLCKTGGNSQCGGVQWEPQSVEGPSGFPQTGPQDG
QIASAGSPRWSELNIQTSDRWTKREVQPGPFAISWTFTANHVTRNWRYYLTKQDWNPNQPLTRASFDLTP
FCVIDGNMVQPPKQVTHNCILPERTGYQVILGVWEVGDTSNSFYNIIDAKFKDGSQPPLEWSQAGTIYPS
IDLAVGDKAMTRVFDANGERPDLQTVLTITTAEQGQKNSWAHALASKINAEQSLISAGQQGADGQFNPIY
GMNPVYLHRDSKLDRVEIDLQQLQPPVVDSISVSGLASDYVLDNGKATLDFTVTAQGDLAVTNTLYDHGG
VAKGESSADIRDSSHTFTMALEGLKAGHHQLVIKATPKAGGETIQQTMDLMFKDQSSGEYDFVFPNSLKS
YAAGTKVQQPKNGKVYQCKPFPYSGYCQQWTTTATQYEPGIGSHWQMAWDEVK

>WWP04126.1 N-acetylglucosamine-binding protein GbpA [Aeromonas veronii]
MAAKIQLNHIAAMLALLASGSALAHGYISQPESRNYLCKTGGNSQCGGVQWEPQSVEGPSGFPQTGPQDG
QIASAGSPRWSELNIQTSDRWTKREVQPGPFAISWTFTANHVTRNWRYYLTKQDWNPNQPLTRASFDLTP
FCVIDGNMVQPPKQVTHNCVLPERTGYQVILGVWEVGDTSNSFYNIIDAKFKDGSQPPLEWSQAGTIYPS
IDLAAGDKAMTRVFDANGERPDLQTVLTITTAEQGQKNNWAHALAGKINAEQSLIRAGQQGADGQFNPVY
GMNPIYLHRDSKLKRVEIDLQQQQPPVVDSISVSGLASDYVLDNGKATLDFTVTAQGDLAVTNTLYDHGG
[truncated: 21,866 more chars]
